# Supplementary material for: Species comparison of liver proteomes reveals links to naked mole-rat longevity and human aging
Source: BMC Biol. 2018 Aug 2;16:82. doi: 10.1186/s12915-018-0547-y (PMC6090990; doi:10.1186/s12915-018-0547-y)
Supplement: Supplementary file 1 — Table S1. List of used animals. (XLSX 36 kb) [file 12915_2018_547_MOESM1_ESM.xlsx]

## Sheet: Sheet1
SPECIES	ANIMAL CODE	STATUS	SEX	AGE (years)	CROSS-SPECIES COMPARISON SAMPLE GROUP	PROTEOME AGING COMPARISON SAMPLE GROUP #1	PROTEOME AGING COMPARISON SAMPLE GROUP #2
NMR	#6074	non-breeder	M	3.8	NMR	YOUNG	-
NMR	#1449	non-breeder	M	2.7	NMR	YOUNG	-
NMR	#0713	non-breeder	M	3.4	NMR	YOUNG	-
NMR	#4925	non-breeder	M	3.7	NMR	-	-
NMR	#A	non-breeder	M	18-22*	-	OLD	-
NMR	#B	non-breeder	M	28-32*	-	OLD	-
NMR	#C	non-breeder	M	18-22*	-	OLD	-
GP	#18	non-breeder	M	0.7	GP	-	-
GP	#19	non-breeder	M	0.7	GP	-	-
GP	#23	non-breeder	M	1	GP	-	-
GP	#28	non-breeder	M	1	GP	-	-
NMR	#8240	non-breeder	M	>10	-	-	MIDDLE AGED
NMR	#8243	non-breeder	M	>10	-	-	MIDDLE AGED
NMR	#8254	non-breeder	M	>10	-	-	MIDDLE AGED
NMR	#8264	non-breeder	M	>10	-	-	MIDDLE AGED
NMR	#9002	non-breeder	M	1	-	-	YOUNG
NMR	#9052	non-breeder	M	1	-	-	YOUNG
NMR	#9057	non-breeder	M	1	-	-	YOUNG
NMR	#9071	non-breeder	M	1	-	-	YOUNG
* since animals were obtained from a Zoo, no detailed record of individual animals is available. The reported estimates are based on the information available about the age of the colonies the animals were obtained from, as well as aged appearance assessment by an expert veterinarian.
