# Supplementary material for: Species comparison of liver proteomes reveals links to naked mole-rat longevity and human aging
Source: BMC Biol. 2018 Aug 2;16:82. doi: 10.1186/s12915-018-0547-y (PMC6090990; doi:10.1186/s12915-018-0547-y)
Supplement: Supplementary file 2 — Table S2. NMR vs. GP dataset, contains differential expression analysis for proteomic and transcriptomic data and integrated RNAseq proteome analysis of NMR and GP livers. (XLS 4142 kb) [file 12915_2018_547_MOESM2_ESM.xls]

## Sheet: proteome
symbol	logFC	AveExpr	t	P.Value	Q.Value	B	in.mitocarta
CRYM	11.2631	27.4763	-23.4684	1.47602e-09	4.7941e-06	10.9329	FALSE
PHYH	-4.95391	27.3222	15.2752	2.20242e-08	2.73589e-05	9.5485	TRUE
ACADL	8.22931	25.8138	-14.8157	2.97456e-08	2.73589e-05	9.29992	TRUE
GATM	-9.9959	25.8171	19.538	3.36932e-08	2.73589e-05	8.20743	TRUE
TMEM205	4.79747	28.9986	-14.2891	4.24298e-08	2.75624e-05	9.00174	TRUE
HSD17B14	5.21293	26.6935	-14.976	8.50919e-08	4.60631e-05	8.20163	FALSE
ACSM5	6.92951	25.2186	-12.8811	1.16675e-07	5.41371e-05	8.12795	TRUE
SLC22A7	-4.92238	24.178	12.0151	2.28599e-07	9.22748e-05	7.52845	FALSE
CA3	4.48951	29.3889	-11.876	2.55688e-07	9.22748e-05	7.42731	FALSE
DAO	7.13211	26.2477	-13.0393	2.90478e-07	9.43471e-05	7.20588	FALSE
PECR	-3.74541	28.4031	11.4967	3.49072e-07	9.46396e-05	7.14425	FALSE
SULT1C3	6.54472	25.6006	-14.4344	3.83585e-07	9.46396e-05	6.64379	FALSE
BAAT	4.23464	28.9723	-11.3677	3.88848e-07	9.46396e-05	7.04551	FALSE
FAS	6.99448	25.9615	-14.2727	4.19568e-07	9.46396e-05	6.57892	FALSE
SERPINB6	-3.81447	23.9529	11.2293	4.37067e-07	9.46396e-05	6.93818	FALSE
HSD17B8	3.74521	25.4575	-10.7589	6.56628e-07	0.00013228	6.56168	TRUE
PIPOX	5.58211	25.4244	-11.8098	6.92353e-07	0.00013228	6.46235	FALSE
AADAT	4.49411	26.8814	-10.5003	8.26661e-07	0.000149166	6.34682	TRUE
LDHB	-4.03718	26.961	10.1489	1.13924e-06	0.000190105	6.04545	TRUE
AMACR	5.70934	26.4086	-10.1196	1.1706e-06	0.000190105	6.01983	TRUE
GCAT	-5.17194	25.6332	9.94617	1.37665e-06	0.000212922	5.86647	TRUE
SDCBP	3.55125	23.0667	-9.43066	2.26073e-06	0.000273884	5.39378	FALSE
SARDH	-2.99559	28.7371	9.42272	2.27846e-06	0.000273884	5.3863	TRUE
APMAP	3.3651	26.6874	-9.4071	2.31377e-06	0.000273884	5.37156	FALSE
MOXD1	4.75249	22.2798	-11.4931	2.3172e-06	0.000273884	5.25376	FALSE
FMO5	-3.75743	27.0877	10.2526	2.35198e-06	0.000273884	5.36796	FALSE
ERAP1	-3.88925	22.8907	10.2227	2.41154e-06	0.000273884	5.34506	FALSE
AOC3	-5.38232	23.2271	9.32156	2.51807e-06	0.000273884	5.29038	FALSE
HSPA4L	3.43458	21.5959	-9.27347	2.64146e-06	0.000273884	5.24442	FALSE
UGT1A3	4.71321	27.8147	-9.26988	2.65092e-06	0.000273884	5.24098	FALSE
C7orf10	-3.46474	23.5457	9.25668	2.68608e-06	0.000273884	5.22831	FALSE
GBP1	-5.20771	24.8023	9.25211	2.69837e-06	0.000273884	5.22392	FALSE
DDAH1	3.19764	27.6847	-8.95083	3.66038e-06	0.000360271	4.92982	TRUE
FAM129A	3.9931	23.9769	-8.86998	3.97801e-06	0.00037814	4.84926	FALSE
AGXT2	-4.34865	26.4979	8.84673	4.07478e-06	0.00037814	4.82596	TRUE
CYP27A1	3.14248	26.8974	-8.71719	4.66316e-06	0.00042072	4.69506	TRUE
NIT2	-2.94834	26.1056	8.63768	5.06953e-06	0.000437519	4.61381	TRUE
PRDX1	3.84206	29.7022	-8.62852	5.11876e-06	0.000437519	4.6044	FALSE
ABCA9	3.2059	25.6049	-8.56521	5.47357e-06	0.000451371	4.53913	TRUE
PBLD	-4.65144	25.0424	10.2677	5.55876e-06	0.000451371	4.51595	FALSE
ABHD11	3.43194	24.7074	-8.49778	5.88104e-06	0.000457686	4.46912	TRUE
TXNRD1	3.31299	24.1057	-8.49187	5.91835e-06	0.000457686	4.46295	TRUE
ACACA	3.49265	23.5953	-8.37099	6.7393e-06	0.000505033	4.33606	TRUE
TYMP	2.96385	23.7939	-8.35706	6.84158e-06	0.000505033	4.32133	FALSE
TGM2	-3.1795	28.8108	8.30908	7.20693e-06	0.000511818	4.27042	FALSE
MAT1A	-2.59441	29.9754	8.29209	7.34141e-06	0.000511818	4.25232	FALSE
FAAH	3.65274	23.4557	-8.28401	7.40623e-06	0.000511818	4.24371	FALSE
DHRS11	-2.95036	26.2703	8.2443	7.73427e-06	0.000514811	4.20124	FALSE
HACL1	-3.84786	25.9968	8.90402	7.76655e-06	0.000514811	4.25365	FALSE
NSUN2	4.42485	22.4876	-8.19183	8.19208e-06	0.000532158	4.14486	FALSE
GBP6	5.55864	21.2625	-9.69283	8.65161e-06	0.000547022	4.12959	FALSE
ACADM	-2.90806	29.5574	8.13122	8.75775e-06	0.000547022	4.07932	TRUE
ACSM3	3.2464	24.1631	-8.06712	9.4024e-06	0.000576207	4.00953	TRUE
APOD	-4.65495	24.7335	8.66242	9.77069e-06	0.000587689	4.03514	FALSE
PEBP1	-2.82809	30.9602	8.01201	9.99793e-06	0.000590423	3.94913	FALSE
AUH	-4.56623	24.6987	9.43025	1.06689e-05	0.000618796	3.94364	TRUE
COBL	5.01228	21.1362	-8.53427	1.1059e-05	0.000624638	3.91672	FALSE
C2CD2	5.11177	22.2842	-9.3753	1.11542e-05	0.000624638	3.90394	FALSE
TBL2	2.77909	24.8644	-7.87905	1.16097e-05	0.000639123	3.8019	FALSE
PON3	-7.56334	26.1359	9.24368	1.24197e-05	0.000672321	3.80772	FALSE
LDHD	4.44755	25.5638	-8.34585	1.33039e-05	0.000703686	3.73934	TRUE
TARS2	-3.17451	23.6835	7.75091	1.34324e-05	0.000703686	3.65794	TRUE
ACSS2	5.0612	24.0115	-8.94187	1.59689e-05	0.000823285	3.5809	FALSE
MYLK	-2.55429	23.0717	7.55892	1.67685e-05	0.000851001	3.4384	FALSE
GDPD1	3.41697	23.4403	-7.96028	1.96232e-05	0.000980558	3.36387	FALSE
ASAH1	4.19281	23.1188	-7.38971	2.04591e-05	0.00100683	3.24098	FALSE
AOX1	-2.46562	26.8343	7.35761	2.12536e-05	0.00103033	3.20311	FALSE
TNC	-4.53657	20.9525	7.34155	2.16637e-05	0.00103476	3.18411	FALSE
THNSL1	5.73143	22.9564	-8.53042	2.27579e-05	0.00107127	3.25721	TRUE
PREB	3.15056	24.3705	-7.2637	2.37764e-05	0.00110323	3.09153	FALSE
GLDC	-2.7463	24.6635	7.22855	2.48021e-05	0.00113461	3.04948	TRUE
C15orf38	-3.89827	23.5227	7.71753	2.52525e-05	0.00113917	3.11854	FALSE
RUFY3	4.94243	23.5273	-7.18203	2.6234e-05	0.00116723	2.99356	FALSE
NGLY1	2.85512	21.7366	-7.14702	2.73707e-05	0.00118841	2.95128	FALSE
ERMP1	-2.68937	24.0621	7.12597	2.80794e-05	0.00118841	2.92579	FALSE
ACSF2	3.40249	23.8087	-7.12292	2.81839e-05	0.00118841	2.92209	TRUE
GPT2	-3.65538	23.5152	7.60285	2.85078e-05	0.00118841	3.00015	TRUE
BAIAP2L1	-4.63868	21.6849	8.27573	2.85395e-05	0.00118841	3.04805	FALSE
AKR1B10	4.88491	23.1027	-8.20554	3.04068e-05	0.00125014	2.98918	TRUE
C11orf54	-2.77456	26.4917	7.03716	3.12962e-05	0.00127063	2.81755	FALSE
SELO	-2.22209	23.3725	7.01991	3.19658e-05	0.00128179	2.79641	TRUE
HOGA1	-2.54612	27.788	7.0087	3.24095e-05	0.00128373	2.78264	TRUE
FUNDC2	-3.07011	24.2577	7.46788	3.29387e-05	0.00128898	2.85873	TRUE
WDR44	-2.68954	21.9292	6.94736	3.49569e-05	0.00135167	2.70703	FALSE
PKLR	3.2635	26.1196	-6.92023	3.6152e-05	0.00138143	2.67342	TRUE
PFAS	-2.75032	22.0838	7.35976	3.70322e-05	0.00139861	2.74379	FALSE
CROT	-5.03532	22.3202	7.33673	3.79743e-05	0.00141771	2.71911	TRUE
ALDH2	-2.29738	29.7149	6.86829	3.85648e-05	0.00142339	2.60879	TRUE
MRPL39	-4.04365	21.35	7.30457	3.93335e-05	0.00143248	2.68454	TRUE
UGT2B17	2.14962	29.4746	-6.84519	3.96931e-05	0.00143248	2.57993	FALSE
ACP6	-4.86099	22.7368	7.2776	4.05146e-05	0.00143446	2.65544	TRUE
SCYL2	-2.45056	20.8749	6.82652	4.06313e-05	0.00143446	2.55654	FALSE
PFKFB1	2.99155	22.294	-7.24261	4.21047e-05	0.00147049	2.61755	FALSE
ATP1B3	-3.39813	24.7377	6.71581	4.67081e-05	0.00161391	2.41689	FALSE
DHCR24	2.873	24.1526	-6.66455	4.98477e-05	0.00170427	2.35165	TRUE
AK4	-2.54845	24.8102	6.60427	5.38337e-05	0.00182137	2.27445	TRUE
HYKK	2.73742	22.1476	-6.59071	5.47772e-05	0.00183419	2.25701	FALSE
GNPAT	-3.70366	21.1195	7.53353	5.70761e-05	0.00188369	2.39737	FALSE
GNMT	-4.07874	27.1572	6.55407	5.74156e-05	0.00188369	2.20977	FALSE
ITGB3	-4.02728	21.9933	7.42242	6.3605e-05	0.00205297	2.29439	FALSE
DPP7	3.08086	22.5963	-6.47196	6.38392e-05	0.00205297	2.1032	FALSE
CAPN1	2.05916	24.6268	-6.42407	6.79405e-05	0.00216344	2.04059	FALSE
SORL1	-2.67491	19.8438	6.40554	6.96026e-05	0.00219485	2.01627	FALSE
LACTB	-2.36738	25.9722	6.39458	7.06064e-05	0.00219621	2.00187	TRUE
C10orf118	-6.1945	19.8259	6.77961	7.09983e-05	0.00219621	2.10096	FALSE
ANXA2	2.17749	28.8011	-6.38036	7.19319e-05	0.0022041	1.98315	FALSE
APEH	2.32349	24.9049	-6.3321	7.66336e-05	0.00231317	1.91942	FALSE
FMO3	2.12669	28.117	-6.32771	7.70771e-05	0.00231317	1.91361	FALSE
NHLRC2	2.50255	23.7781	-6.31545	7.83309e-05	0.00231317	1.89736	FALSE
SPTBN2	3.37193	22.0935	-6.31536	7.83402e-05	0.00231317	1.89725	FALSE
BCKDHA	-2.36007	25.2386	6.29876	8.00734e-05	0.00234305	1.87521	TRUE
NLRX1	-4.41703	21.3104	7.14134	8.41275e-05	0.00239069	2.027	TRUE
PCYOX1	-2.56934	26.3698	6.25783	8.45268e-05	0.00239069	1.82069	FALSE
DNPEP	3.25495	25.7834	-6.25701	8.46187e-05	0.00239069	1.81959	FALSE
FARP1	2.74467	21.5002	-6.25677	8.46458e-05	0.00239069	1.81927	FALSE
SPCS1	4.05467	25.6166	-7.82476	8.73063e-05	0.00244458	2.05032	FALSE
HMOX2	3.04321	22.8637	-6.22162	8.8688e-05	0.00246204	1.77226	FALSE
MTUS1	4.64252	22.3872	-7.06064	9.13008e-05	0.00246962	1.94837	FALSE
CRYZ	-2.07172	29.3128	6.19242	9.22041e-05	0.00246962	1.73307	TRUE
CBR4	4.19733	25.175	-7.02924	9.42712e-05	0.00246962	1.91756	TRUE
CAT	-2.08396	31.9437	6.17261	9.46751e-05	0.00246962	1.7064	TRUE
ACSL1	-2.11476	30.1743	6.16757	9.5315e-05	0.00246962	1.69961	TRUE
NDUFA10	-2.71818	25.3373	6.16321	9.5873e-05	0.00246962	1.69372	TRUE
CAPN2	2.9147	22.1657	-6.15548	9.6869e-05	0.00246962	1.6833	FALSE
CNP	-2.5183	23.7404	6.14987	9.75994e-05	0.00246962	1.67572	FALSE
FABP7	4.37993	28.8214	-6.50534	9.79147e-05	0.00246962	1.78116	FALSE
MECR	-2.05077	25.3903	6.14737	9.7927e-05	0.00246962	1.67234	TRUE
GLYAT	-4.29704	25.6959	6.50502	9.79526e-05	0.00246962	1.78077	TRUE
AADAC	2.62155	26.578	-6.14035	9.88523e-05	0.00246962	1.66286	FALSE
VWA5A	2.24396	22.4379	-6.13539	9.95123e-05	0.00246962	1.65615	FALSE
AKAP13	-3.75561	17.4508	6.49095	9.9606e-05	0.00246962	1.76408	FALSE
GDI1	2.7335	22.2375	-6.09007	0.000105762	0.00260239	1.59469	FALSE
MPP7	3.09539	20.4529	-6.84253	0.0001143	0.00279132	1.73162	FALSE
ACAT2	-2.44316	29.5159	6.01897	0.000116435	0.00282225	1.49765	FALSE
ANXA3	2.61013	24.4054	-6.01011	0.000117843	0.00283277	1.48551	FALSE
IMPDH2	2.31708	23.99	-6.00532	0.000118613	0.00283277	1.47893	FALSE
GCKR	2.98644	26.2395	-5.96458	0.000125378	0.00297246	1.42291	FALSE
PARP14	3.83419	19.507	-6.71996	0.000129983	0.00305229	1.60701	FALSE
ACSL5	1.91627	26.3723	-5.93457	0.000130624	0.00305229	1.3815	FALSE
DNM3	4.69313	19.2644	-8.29627	0.00013414	0.00311206	1.66399	FALSE
GMPR2	-2.41003	23.0713	6.21971	0.000138207	0.00317543	1.43677	FALSE
SETD3	-2.68932	21.3391	5.89017	0.000138827	0.00317543	1.31995	FALSE
TARS	-4.11907	22.691	5.88049	0.000140687	0.00318238	1.30649	TRUE
SLC25A11	-3.18408	26.4448	5.8784	0.000141091	0.00318238	1.3036	TRUE
UROC1	-2.07526	27.0345	5.86249	0.000144217	0.00323047	1.28144	FALSE
FDFT1	3.65144	23.6727	-6.16509	0.000147798	0.00328799	1.36956	FALSE
ACAD8	-3.7655	25.7207	5.83011	0.00015081	0.00332344	1.23624	TRUE
HRG	-2.45787	26.6821	5.82711	0.000151438	0.00332344	1.23205	FALSE
TMEM43	-2.36728	22.7137	5.78178	0.000161259	0.00351523	1.16849	FALSE
DAK	3.69301	26.5172	-5.7721	0.000163442	0.00353906	1.15489	FALSE
MOCS2	5.27724	21.5288	-7.96849	0.00016929	0.00364142	1.46224	FALSE
ADD2	3.30633	19.9758	-6.4581	0.000172064	0.00367673	1.33393	FALSE
HSPG2	1.99415	21.6945	-5.7162	0.000176694	0.00375099	1.07601	FALSE
CERS2	3.00102	24.4131	-6.00715	0.000179833	0.00379284	1.17278	FALSE
TDO2	-2.30752	22.2592	5.68242	0.000185257	0.00388203	1.02811	FALSE
UPB1	-2.05979	28.7546	5.669	0.000188781	0.00393052	1.00903	FALSE
DECR2	-2.51033	26.6571	5.66297	0.000190386	0.00393869	1.00046	FALSE
SEC14L2	2.89675	25.6447	-5.61988	0.000202304	0.00415876	0.938983	FALSE
SFXN2	-2.24322	24.9237	5.59722	0.000208889	0.00424711	0.906547	TRUE
CUTC	2.94221	22.4008	-5.88708	0.000209217	0.00424711	1.0207	FALSE
TERF2	-2.19682	21.0255	5.86023	0.000216476	0.00436716	0.986396	FALSE
CUL4B	-2.02703	20.6887	5.54144	0.000226093	0.00453303	0.826378	FALSE
GPLD1	-2.14554	22.1645	5.53118	0.000229422	0.00457155	0.811572	FALSE
NARS	-2.01321	24.452	5.51888	0.000233479	0.00462403	0.793809	FALSE
WDR6	3.43256	21.7279	-5.75926	0.000246315	0.00484868	0.856425	FALSE
ATP11C	-2.29219	21.9803	5.45398	0.000256197	0.00494747	0.699716	FALSE
CLPB	-1.89407	23.1072	5.45293	0.000256584	0.00494747	0.698186	TRUE
ADK	-1.85873	28.7291	5.45108	0.000257265	0.00494747	0.695499	FALSE
NQO1	-3.35217	26.7614	5.45064	0.000257427	0.00494747	0.694861	FALSE
TAOK3	-2.46933	21.9724	5.41976	0.000269114	0.00514167	0.649855	FALSE
FLNB	1.79721	24.9983	-5.40971	0.000273039	0.0051638	0.635177	FALSE
CHDH	4.82109	23.2335	-5.40657	0.000274279	0.0051638	0.630586	TRUE
STUB1	2.89194	22.7577	-5.67004	0.000276406	0.0051638	0.740295	FALSE
RDH11	2.3352	24.0476	-5.66941	0.000276632	0.0051638	0.739472	TRUE
DGAT1	2.6468	23.1682	-5.38065	0.00028474	0.00528478	0.592636	FALSE
HSD17B10	1.90634	30.2543	-5.36549	0.000291051	0.00537122	0.570409	TRUE
ACOX3	3.96406	24.002	-5.9613	0.000299646	0.00549858	0.78902	TRUE
GLOD5	3.6199	24.2621	-5.60307	0.0003016	0.00550335	0.652336	FALSE
SLC29A1	-2.91428	24.4236	5.94275	0.000306101	0.00555428	0.767968	FALSE
PLXNB1	3.48047	19.0706	-5.91754	0.000315115	0.00564898	0.739291	FALSE
LARS	-2.15772	23.0388	5.30843	0.000316192	0.00564898	0.486395	FALSE
FERMT1	2.20885	20.3287	-5.56287	0.000317909	0.00564898	0.599202	FALSE
RMDN1	3.42385	23.9301	-5.90889	0.000318277	0.00564898	0.729424	TRUE
ABCB8	-2.66799	22.8698	5.54892	0.000323789	0.00570235	0.580707	TRUE
XYLB	2.13846	26.1222	-5.29001	0.000324795	0.00570235	0.459166	FALSE
CNDP2	-1.78835	27.3581	5.27803	0.000330526	0.00577176	0.441429	FALSE
LAP3	1.75144	28.8236	-5.26707	0.000335859	0.00580599	0.425194	TRUE
NT5C3A	-2.32329	22.6446	5.26666	0.000336061	0.00580599	0.424582	FALSE
GCLC	-2.54769	24.5629	5.23564	0.000351677	0.00604363	0.37851	FALSE
PREP	-2.17532	22.5261	5.22778	0.000355753	0.0060815	0.36682	FALSE
NMI	-3.84062	22.5645	5.80592	0.000358695	0.0060997	0.611128	FALSE
CYP20A1	2.5081	22.2979	-5.46414	0.000362146	0.00612338	0.467673	FALSE
DPYD	-2.70371	24.2322	5.21219	0.000363994	0.00612338	0.343587	FALSE
HN1L	2.10372	22.1313	-5.20791	0.000366294	0.00612338	0.337197	FALSE
CLPP	-2.68266	24.5219	5.20543	0.000367629	0.00612338	0.333505	TRUE
GSTO1	-2.05288	29.6207	5.1875	0.000377464	0.00625512	0.306721	TRUE
DNAJC2	-3.31984	20.6899	5.75021	0.000382886	0.00630796	0.546449	FALSE
ABCD1	-3.62967	21.0986	5.41165	0.000388336	0.00630796	0.397132	TRUE
COPE	2.21316	24.7172	-5.16802	0.000388464	0.00630796	0.277575	FALSE
DCPS	-2.27536	22.0646	5.40968	0.000389355	0.00630796	0.394484	FALSE
CLASP2	-3.00785	18.8334	5.40775	0.000390363	0.00630796	0.391871	FALSE
PYGL	1.56373	29.8411	-5.16053	0.000392782	0.00631562	0.26636	FALSE
RBP1	2.65319	27.7455	-5.1271	0.000412695	0.00660313	0.216179	FALSE
PCNA	-2.92411	21.5838	5.35937	0.000416463	0.00663074	0.326457	FALSE
BDH1	2.43192	25.554	-5.10763	0.000424788	0.00672179	0.186871	TRUE
AHCY	-1.69892	30.1424	5.10307	0.000427678	0.00672179	0.179991	FALSE
SQRDL	1.87055	25.4534	-5.10195	0.00042839	0.00672179	0.178304	TRUE
CYP1A2	2.76581	28.3464	-5.0984	0.000430655	0.00672485	0.172951	FALSE
HPGD	-3.32094	21.8674	5.64179	0.00043525	0.00673591	0.419225	FALSE
ACSM2A	1.78894	28.597	-5.09085	0.000435512	0.00673591	0.161572	TRUE
SLC25A1	-2.47739	27.01	5.08661	0.000438269	0.00674643	0.155168	TRUE
AP2S1	-3.98415	23.0772	5.62689	0.000443036	0.00678764	0.380804	FALSE
PLS1	-2.58155	21.98	5.28147	0.000462528	0.00702975	0.220368	FALSE
SLCO1B3	3.89523	25.5912	-5.28045	0.000463167	0.00702975	0.218971	FALSE
A2M	1.91906	26.3584	-5.04434	0.000466777	0.0070516	0.0912112	FALSE
APOA1	3.60918	25.64	-4.99364	0.000503592	0.00757254	0.0141636	FALSE
TRMT5	2.54565	19.8174	-5.48013	0.000528459	0.00789084	0.226171	FALSE
ASPSCR1	-1.72697	21.9875	4.95482	0.00053386	0.00789084	-0.0450782	FALSE
MBL2	-2.55361	21.5791	5.17232	0.000536545	0.00789084	0.0701511	FALSE
ACSL4	2.65115	20.6414	-5.16749	0.000540102	0.00789084	0.0634625	TRUE
PPA1	-2.06706	25.7133	4.94637	0.000540706	0.00789084	-0.05801	FALSE
SERPINA1	-2.23835	27.3796	4.94554	0.000541383	0.00789084	-0.0592817	FALSE
BLVRB	2.19706	30.5061	-4.94507	0.000541766	0.00789084	-0.0599991	FALSE
DCTN1	1.9475	23.0456	-4.93634	0.00054895	0.00795977	-0.0733688	FALSE
GLA	2.32119	21.875	-5.4374	0.000556598	0.00803481	0.151376	FALSE
LAMP1	-2.38664	25.7962	5.42255	0.000566764	0.00814535	0.156422	FALSE
DAP3	-2.5733	21.5127	5.41508	0.00057195	0.00818368	0.147338	TRUE
LDHA	1.91211	29.4182	-4.90517	0.000575434	0.00818951	-0.121195	FALSE
RABEP1	2.12567	20.4906	-4.90089	0.000579176	0.00818951	-0.127773	FALSE
ITFG3	2.90115	21.8829	-5.40374	0.000579922	0.00818951	0.11004	FALSE
EPB41L3	3.52619	22.6092	-5.38476	0.000593542	0.00831991	0.110372	FALSE
PTMS	4.29233	28.3511	-5.78352	0.00059428	0.00831991	0.217369	FALSE
MVD	2.42297	23.5324	-5.08268	0.000606886	0.00845993	-0.0545905	FALSE
TSN	2.53878	23.6023	-4.85459	0.00062133	0.00862427	-0.199086	FALSE
ENOSF1	-2.85307	23.3451	5.34047	0.000626707	0.00863023	0.0561031	FALSE
PRDX5	-2.1226	29.3865	5.05616	0.000629552	0.00863023	-0.0917329	TRUE
AKR1B1	-2.04817	25.7353	4.84576	0.00062973	0.00863023	-0.212717	FALSE
SGPL1	-2.96652	24.2771	4.8342	0.000640924	0.00874673	-0.230601	FALSE
ALDH5A1	1.86248	26.8152	-4.82052	0.000654429	0.00889367	-0.251767	TRUE
CYP2C9	3.39095	26.4833	-5.29909	0.000659519	0.00892549	0.00513311	FALSE
GSTZ1	-2.84514	28.1843	4.80969	0.000665339	0.00896145	-0.268548	TRUE
RPL23A	-1.59889	28.5606	4.80738	0.000667695	0.00896145	-0.272135	FALSE
GNPNAT1	3.15372	26.0787	-4.79563	0.00067979	0.00908625	-0.290358	FALSE
PGLYRP2	-3.61401	22.5025	5.23996	0.000709716	0.00944737	-0.0681868	FALSE
IFIH1	-2.95098	20.3338	4.9516	0.000728184	0.00965363	-0.239214	FALSE
SEPT10	1.72664	22.1378	-4.74376	0.000736051	0.00971826	-0.371064	FALSE
ANO6	2.79344	20.6927	-5.20188	0.000744237	0.00978432	-0.115691	FALSE
DNM2	-1.87553	22.5965	4.73409	0.000747078	0.00978432	-0.386157	FALSE
FLNA	-1.80746	24.1447	4.72901	0.000752945	0.00982155	-0.394097	FALSE
APPL1	1.82312	21.9109	-4.92141	0.000759661	0.0098695	-0.28211	FALSE
NDUFB9	-2.57733	25.3366	4.71954	0.000764001	0.0098695	-0.408891	TRUE
FAM120C	2.67396	20.5503	-5.17912	0.000765737	0.0098695	-0.14419	FALSE
GLUL	1.89214	26.9721	-4.70991	0.000775417	0.00995477	-0.423944	FALSE
PDIA5	-2.32223	23.1315	4.69756	0.00079033	0.0101063	-0.443277	FALSE
ETHE1	-1.65063	26.5269	4.69407	0.000794604	0.0101211	-0.44875	TRUE
FRMD8	-3.46577	19.2363	6.03111	0.000807676	0.0102206	0.0286576	FALSE
NIPSNAP3A	-2.85687	25.9688	4.68267	0.000808714	0.0102206	-0.466614	TRUE
GSTM3	1.85883	28.8542	-4.67323	0.000820608	0.0103308	-0.48143	FALSE
DUSP3	-1.88757	23.4675	4.85318	0.000836317	0.0104879	-0.379574	FALSE
FXR1	-2.44828	21.7321	4.84565	0.00084527	0.0105594	-0.390371	FALSE
CRYL1	-1.88303	27.6309	4.64902	0.000851947	0.010602	-0.519464	FALSE
IDO2	-3.61338	22.0802	5.9614	0.000860328	0.0106508	-0.0317453	FALSE
TARSL2	-1.65014	20.8096	4.63892	0.000865396	0.0106508	-0.535358	FALSE
CSRP1	1.73812	26.637	-4.63869	0.000865708	0.0106508	-0.535724	FALSE
SUPT5H	1.6879	22.3729	-4.62075	0.000890163	0.0109104	-0.563991	FALSE
NDUFA5	-2.57855	25.8828	4.61454	0.000898797	0.0109738	-0.573786	TRUE
MMAA	2.34484	23.8716	-4.61219	0.000902094	0.0109738	-0.577501	FALSE
CTSZ	1.86906	26.3081	-4.60905	0.000906504	0.0109745	-0.582449	FALSE
PARP9	1.75558	21.1186	-4.60735	0.00090891	0.0109745	-0.585138	FALSE
VARS	-1.52505	24.1169	4.59218	0.00093063	0.0111155	-0.609101	FALSE
TTLL12	-1.80293	21.4457	4.59115	0.000932129	0.0111155	-0.610733	FALSE
GMPPA	1.69033	24.8522	-4.59035	0.000933288	0.0111155	-0.611994	FALSE
SARS2	-1.83111	22.3724	4.58968	0.000934273	0.0111155	-0.613065	TRUE
BAIAP2	-3.06742	21.6974	4.5867	0.000938611	0.0111263	-0.617764	FALSE
THEM6	-2.45333	24.9708	4.75747	0.00095813	0.0112864	-0.517468	FALSE
RMDN2	2.4707	23.8578	-4.57288	0.000959069	0.0112864	-0.639641	FALSE
RETSAT	-3.00912	23.8118	4.56892	0.000965018	0.0112884	-0.645914	FALSE
LRRC40	1.49727	22.3005	-4.56815	0.000966187	0.0112884	-0.647143	FALSE
COL12A1	-2.45736	18.9798	4.56257	0.000974635	0.0113156	-0.655976	FALSE
PLEC	-1.56235	25.742	4.56202	0.000975479	0.0113156	-0.656854	FALSE
NDUFB5	-2.74399	24.6874	4.97353	0.000993739	0.0114863	-0.433832	TRUE
ITGAV	-3.6925	21.1407	4.96709	0.00100198	0.0115163	-0.413674	FALSE
STXBP2	1.8659	22.3975	-4.54396	0.00100342	0.0115163	-0.685506	FALSE
CADM1	2.22175	22.3698	-4.5225	0.00103771	0.0118144	-0.719592	FALSE
SGTA	-2.16272	22.8839	4.52097	0.00104021	0.0118144	-0.722031	FALSE
VPS4A	1.67649	21.8217	-4.7	0.0010403	0.0118144	-0.60093	FALSE
SERPINB1	2.04603	26.2008	-4.51409	0.00105149	0.0118265	-0.732972	FALSE
NMT1	-1.87339	22.994	4.51392	0.00105178	0.0118265	-0.733248	FALSE
FABP1	-2.33938	30.9201	4.69202	0.0010523	0.0118265	-0.612561	TRUE
PYGB	2.32024	22.9442	-4.50574	0.00106537	0.0119321	-0.746271	FALSE
CCBL2	-1.73995	26.4456	4.5023	0.00107114	0.0119556	-0.751755	TRUE
SEC14L2;SEC14L3	2.51444	25.8793	-4.90778	0.00108149	0.0120297	-0.519506	FALSE
ASPDH	-1.56634	26.3545	4.47985	0.00110962	0.0123005	-0.787551	FALSE
ANK3	1.95483	19.6254	-4.64559	0.00112509	0.0124288	-0.680413	FALSE
GCDH	1.43343	29.4555	-4.46894	0.00112885	0.0124288	-0.804973	TRUE
AGXT	-1.64475	26.9549	4.46595	0.00113419	0.0124325	-0.809761	TRUE
PAPSS2	-1.64043	24.4998	4.46446	0.00113684	0.0124325	-0.812131	FALSE
LZTFL1	2.58207	21.6771	-4.62873	0.00115285	0.0125653	-0.705135	FALSE
COX7A2	-3.07491	27.0814	4.45048	0.00116219	0.0126075	-0.834498	TRUE
ACY1	-1.44426	27.6792	4.44923	0.00116448	0.0126075	-0.836495	FALSE
GNL1	2.31256	20.2116	-4.4013	0.00125619	0.0135411	-0.913355	FALSE
EIF3K	-3.18664	22.7527	5.09965	0.00125905	0.0135411	-0.52756	FALSE
NARFL	-2.14883	20.9054	4.56529	0.001264	0.0135494	-0.798518	FALSE
HDAC6	1.70322	21.9876	-4.38395	0.00129122	0.0137956	-0.94124	FALSE
EPHX2	1.47082	27.8445	-4.36344	0.00133398	0.0141779	-0.974266	TRUE
ATP2B2	1.91677	21.1347	-4.362	0.00133706	0.0141779	-0.976601	FALSE
TMX1	-2.19629	26.0557	4.74335	0.00134009	0.0141779	-0.705813	FALSE
GPD1L	2.46619	24.3286	-4.35467	0.00135273	0.0142652	-0.988415	FALSE
ALCAM	-2.47646	22.2634	4.35261	0.00135717	0.0142656	-0.991734	FALSE
SHMT2	-1.83875	27.3018	4.35045	0.00136185	0.0142686	-0.995223	TRUE
OXR1	2.2228	21.0877	-4.34716	0.001369	0.0142759	-1.00053	TRUE
PVRL2	2.31204	20.2922	-4.50945	0.00137133	0.0142759	-0.8812	FALSE
TECR	1.49111	26.9492	-4.34147	0.00138144	0.0143352	-1.0097	FALSE
PSAP	1.71158	25.0409	-4.33389	0.00139825	0.0144634	-1.02196	FALSE
MFF	-1.45876	20.8633	4.31474	0.0014416	0.0148241	-1.0529	TRUE
GOLGA5	4.71824	24.2776	-4.47506	0.00144225	0.0148241	-0.932354	FALSE
HN1	2.08227	22.2908	-4.46986	0.0014533	0.0148906	-0.940096	FALSE
CNPY3	-2.17643	22.9533	4.45654	0.00148204	0.0151373	-0.959965	FALSE
PPP2R5B	2.35147	20.6083	-4.66407	0.00148812	0.0151518	-0.811239	FALSE
NUFIP2	-1.70297	21.4663	4.44681	0.00150342	0.0152597	-0.974495	FALSE
GTF2I	-1.83143	21.7802	4.27936	0.00152552	0.0154255	-1.11023	FALSE
ELMOD2	2.11892	23.3173	-4.43525	0.00152925	0.0154255	-0.991779	FALSE
USP14	1.63959	25.3744	-4.26948	0.00154986	0.015585	-1.12627	FALSE
HDAC1	-3.06487	20.8804	5.33291	0.00155996	0.0155994	-0.608346	FALSE
IDI1	3.84688	25.191	-4.62817	0.0015609	0.0155994	-0.891486	TRUE
PEX19	-2.35052	21.6653	4.62469	0.00156814	0.0156237	-0.863964	FALSE
MARS	-1.59564	23.8559	4.25865	0.001577	0.0156639	-1.14385	FALSE
MYEF2	-2.40575	21.5318	4.61315	0.00159248	0.0157396	-0.879473	FALSE
CAMK2D	1.88071	23.8872	-4.25049	0.00159778	0.0157396	-1.15711	FALSE
SLC25A5	2.92393	26.6228	-4.24995	0.00159916	0.0157396	-1.15799	TRUE
NUP50	-1.86936	20.652	4.39703	0.00161807	0.0158776	-1.04905	FALSE
ITGA6	-2.62685	20.4438	4.2365	0.00163408	0.0159846	-1.17987	FALSE
AASS	-2.10961	25.0176	4.23471	0.00163881	0.0159846	-1.18279	TRUE
MX1	1.57216	23.5928	-4.23165	0.00164689	0.0159937	-1.18777	FALSE
PAH	-1.57625	27.8632	4.23063	0.0016496	0.0159937	-1.18944	FALSE
UGP2	1.38337	29.0252	-4.21872	0.0016815	0.0162168	-1.20884	FALSE
ISCU	-2.37956	23.376	4.37064	0.0016826	0.0162168	-1.08871	TRUE
HADH	-1.55176	29.819	4.21062	0.00170358	0.0163705	-1.22204	TRUE
PPP2R5A	-2.02495	23.3533	4.35482	0.00172257	0.0165041	-1.11253	FALSE
TBC1D9B	1.91943	19.5612	-4.34241	0.00175465	0.0167621	-1.13125	FALSE
COASY	-1.98612	24.7848	4.19031	0.00176026	0.0167664	-1.25518	TRUE
TPM3	-1.76809	26.0344	4.17348	0.00180874	0.0171778	-1.28269	FALSE
LPIN2	-2.13514	21.0296	4.31557	0.00182622	0.0172932	-1.1718	FALSE
GLYCTK	-1.53898	25.895	4.16557	0.001832	0.0172975	-1.29562	TRUE
ADH5	-1.40133	28.8152	4.16163	0.00184372	0.0173576	-1.30207	FALSE
MLXIPL	-1.96377	19.8503	4.30374	0.00185875	0.0174487	-1.1897	FALSE
TNXB	2.22185	21.1775	-4.12925	0.00194295	0.0181865	-1.35513	FALSE
HNMT	4.44494	23.625	-4.26948	0.00195647	0.0182604	-1.24166	FALSE
BCMO1	-2.51184	22.1293	4.25773	0.00199124	0.0185316	-1.25952	FALSE
ANXA1	1.62279	26.0185	-4.11131	0.00200034	0.0185632	-1.38458	FALSE
KIAA1217	-2.13219	20.9055	4.25189	0.00200876	0.0185882	-1.26841	FALSE
CA1	2.74794	27.7339	-4.09872	0.00204165	0.0187933	-1.40526	FALSE
KLHL22	2.14542	19.2529	-4.68712	0.0020425	0.0187933	-1.01281	FALSE
AP4E1	-1.87982	19.1773	4.41086	0.00209243	0.0191983	-1.18901	FALSE
SDS	2.5731	24.4854	-4.21339	0.00212844	0.0194737	-1.32708	FALSE
PAWR	-1.63794	22.5527	4.20459	0.00215684	0.0196781	-1.34052	FALSE
MYO1D	-1.75984	21.0175	4.06216	0.00216682	0.0197139	-1.46545	FALSE
ACLY	-1.44703	24.7646	4.05866	0.00217924	0.0197714	-1.47122	TRUE
AHCYL1	-1.43893	24.1063	4.0564	0.00218726	0.019789	-1.47494	TRUE
HMOX1	2.27979	25.4958	-4.05244	0.00220143	0.0198617	-1.48147	FALSE
FAM188A	2.73089	22.0158	-4.3717	0.00220754	0.0198617	-1.20858	FALSE
MESDC2	-1.53515	25.1003	4.02821	0.00229028	0.0205492	-1.52147	FALSE
METTL7A	-3.60407	25.9845	4.31467	0.00238755	0.021363	-1.28763	FALSE
AFMID	-1.63414	27.2241	4.00064	0.00239593	0.0213667	-1.56705	FALSE
SLC27A2	1.52386	27.2462	-3.99932	0.00240112	0.0213667	-1.56924	FALSE
DSG2	1.98831	21.4875	-4.12763	0.00242308	0.0215031	-1.45849	FALSE
PEX10	3.00053	20.9468	-4.28888	0.00247411	0.021894	-1.32355	FALSE
ABHD15	1.66731	21.2254	-4.11023	0.00248798	0.021894	-1.48528	FALSE
GGT1	-1.68534	23.291	3.97696	0.00249076	0.021894	-1.60627	FALSE
RPL9	1.24292	27.4451	-3.97615	0.00249408	0.021894	-1.60762	FALSE
NAGK	-2.55045	23.0332	3.96705	0.00253161	0.0221635	-1.62271	FALSE
CAPNS1	2.4111	24.0604	-4.09443	0.00254853	0.0222517	-1.50964	FALSE
ADHFE1	-1.98591	25.405	3.96131	0.00255558	0.0222534	-1.63223	TRUE
AGPS	-1.80361	22.6101	3.95925	0.00256423	0.0222691	-1.63564	FALSE
PDK1	2.70852	21.9399	-4.06778	0.00265418	0.0229887	-1.55079	TRUE
SLC35B2	-3.18025	19.8573	4.80192	0.00268144	0.0230998	-1.14312	FALSE
DBT	-1.82114	25.736	3.92976	0.00269167	0.0230998	-1.68463	TRUE
PON1	2.3241	28.3547	-3.92949	0.00269288	0.0230998	-1.68508	FALSE
ERP44	1.58285	25.7958	-3.9289	0.00269546	0.0230998	-1.68604	FALSE
DHCR7	-1.98083	25.7187	3.9157	0.00275472	0.0235399	-1.708	FALSE
SEPT8	-1.86862	21.4395	3.91425	0.0027613	0.0235399	-1.71041	FALSE
NDUFA7	-2.06232	24.9385	3.8909	0.00286979	0.0243585	-1.74931	TRUE
AK2	-1.46436	26.66	3.88931	0.00287733	0.0243585	-1.75196	TRUE
PEX5	-1.50614	22.6706	3.88648	0.0028908	0.0243585	-1.75667	FALSE
ATXN2L	-1.50385	21.6158	3.88629	0.00289171	0.0243585	-1.75699	FALSE
CD36	2.92253	22.5	-4.40161	0.00289627	0.0243585	-1.36488	FALSE
PLCB1	2.34281	18.8985	-4.00937	0.00290232	0.0243585	-1.64131	FALSE
PRODH2	1.76985	23.8771	-3.87791	0.00293198	0.024544	-1.77095	TRUE
ACAT1	1.55014	30.1151	-3.86366	0.00300192	0.0250649	-1.79473	TRUE
SPRYD4	-2.00398	24.9482	3.98183	0.00302773	0.0251899	-1.68414	TRUE
FASN	1.70712	27.4395	-3.85663	0.00303705	0.0251899	-1.80647	TRUE
JUP	-2.37416	21.3081	3.85601	0.00304016	0.0251899	-1.8075	FALSE
PNPT1	-1.44478	23.1974	3.84305	0.00310613	0.0256711	-1.82916	TRUE
GLS	2.29998	21.0396	-4.33396	0.00315171	0.0259816	-1.45025	TRUE
PNP	-2.44987	27.9216	3.82524	0.00319921	0.0262871	-1.85893	FALSE
PFN2	2.68946	25.0325	-4.10349	0.00320495	0.0262871	-1.58466	FALSE
SUN2	-1.94144	21.7861	3.82173	0.00321789	0.0263267	-1.8648	FALSE
LTF	-1.73188	24.7465	3.80967	0.00328292	0.0267484	-1.88497	FALSE
AMDHD1	1.66721	27.638	-3.80913	0.0032859	0.0267484	-1.88589	FALSE
TBXAS1	-1.41613	21.1075	3.80308	0.00331909	0.0269247	-1.89602	FALSE
PARP1	-1.63836	22.4155	3.80216	0.00332414	0.0269247	-1.89755	FALSE
NASP	2.50515	22.6091	-3.91456	0.00335872	0.0271335	-1.78913	FALSE
SERPINA3	-2.25559	25.6925	3.79452	0.00336662	0.0271335	-1.91035	FALSE
RPRD1B	-1.31073	22.2179	3.79217	0.00337983	0.0271725	-1.9143	FALSE
SLC25A6	-2.05965	26.4618	3.90861	0.00338978	0.0271852	-1.79845	TRUE
F13A1	1.85842	21.7866	-3.9069	0.00339875	0.02719	-1.80112	FALSE
NDUFV3	1.61928	23.8273	-3.78304	0.00343152	0.0273847	-1.92959	TRUE
SRPK1	-1.90588	21.1769	4.04587	0.00347701	0.0276138	-1.66686	FALSE
SAFB	1.58508	22.6282	-3.77509	0.00347724	0.0276138	-1.94293	FALSE
INSR	-1.57833	20.154	3.76915	0.00351177	0.0278201	-1.95288	FALSE
ADPGK	-2.43272	21.1219	4.24354	0.0035324	0.0279154	-1.56551	FALSE
HSD17B11	1.24677	28.8816	-3.76266	0.00354994	0.0279859	-1.96377	FALSE
SOD2	1.61627	28.4377	-3.75807	0.00357724	0.0281329	-1.97149	TRUE
PPID	-1.67771	25.3905	3.74331	0.00366634	0.028764	-1.99627	FALSE
COL14A1	1.73231	21.9036	-3.73258	0.00373258	0.029213	-2.0143	FALSE
TMLHE	-2.75598	22.3981	3.99082	0.00376012	0.0293109	-1.74583	TRUE
NT5E	2.19425	21.7491	-3.84129	0.00376313	0.0293109	-1.90412	FALSE
PIK3R1	1.61226	20.2485	-3.72353	0.00378943	0.0294451	-2.02952	FALSE
SERPINC1	-1.41356	27.0622	3.721	0.00380547	0.0294992	-2.03377	FALSE
OCIAD2	2.89317	26.0454	-3.71897	0.0038184	0.0295289	-2.03719	TRUE
CBR1	-3.4527	25.4153	3.71035	0.00387382	0.0298864	-2.05169	FALSE
AGK	1.88955	23.9568	-3.70652	0.00389874	0.0300073	-2.05815	TRUE
PARD3	1.3983	20.6156	-3.69403	0.00398105	0.0305684	-2.07917	FALSE
FECH	-2.82132	23.0972	3.68998	0.00400813	0.0306208	-2.08599	TRUE
PCYT1A;PCYT1B	-2.39941	22.3706	3.94185	0.00403275	0.0306208	-1.81644	FALSE
AK1	2.21111	22.979	-3.94156	0.00403441	0.0306208	-1.81685	FALSE
CDK2	1.72768	20.9427	-3.79594	0.00403889	0.0306208	-1.9756	FALSE
HMHA1	-1.74879	20.2823	3.79459	0.00404742	0.0306208	-1.97773	FALSE
PDE12	2.71444	22.1058	-3.79318	0.00405637	0.0306208	-1.97996	TRUE
SSBP1	2.24959	26.1617	-3.93626	0.00406519	0.0306208	-1.82452	TRUE
MIOS	1.66545	20.6009	-3.79101	0.00407015	0.0306208	-1.98338	FALSE
PCDH1	-1.19828	20.1546	3.68043	0.00407272	0.0306208	-2.10208	FALSE
CORO7	-2.5162	20.6154	3.91909	0.00416658	0.0312542	-1.84937	FALSE
GCK	1.78943	25.4303	-3.76613	0.00423165	0.0316692	-2.0227	FALSE
PSME2	1.41584	24.9992	-3.64433	0.00432696	0.032308	-2.16298	FALSE
PIP4K2B	-2.2797	22.0113	3.88692	0.00436396	0.0325095	-1.89605	FALSE
CTSD	1.30218	28.3776	-3.62952	0.00443597	0.0329171	-2.18799	FALSE
SLC25A46	1.94902	22.0534	-4.06525	0.00443895	0.0329171	-1.79663	TRUE
SRPK2	1.48615	19.5818	-3.86838	0.00448217	0.033162	-1.96263	FALSE
ABCE1	-1.35579	23.8323	3.61804	0.00452239	0.0333835	-2.20738	FALSE
LMF1	1.75887	21.9038	-3.61626	0.00453598	0.0334079	-2.21039	FALSE
NQO2	2.82694	22.6639	-3.85762	0.00455241	0.033453	-1.93868	FALSE
FAM134A	2.65127	21.3394	-4.31275	0.00457204	0.0335214	-1.67686	FALSE
SLC22A18	-2.52727	24.8275	4.2999	0.00463877	0.033846	-1.69142	FALSE
PACSIN3	2.11434	24.0091	-3.60103	0.00465373	0.033846	-2.23614	FALSE
PYROXD2	1.6571	22.5171	-3.60069	0.00465643	0.033846	-2.23672	FALSE
COL6A3	1.94407	23.3301	-3.59689	0.00468628	0.033846	-2.24314	FALSE
SEC62	2.09887	23.4692	-4.0233	0.00468734	0.033846	-1.85175	FALSE
RIC8A	2.45042	21.1735	-3.70092	0.00468798	0.033846	-2.1261	FALSE
PSPC1	-1.23153	22.5242	3.59651	0.00468925	0.033846	-2.24378	FALSE
PDXP	-1.83136	23.3765	3.69389	0.00474011	0.0341372	-2.13726	FALSE
TSC22D4	2.39032	19.947	-3.82759	0.00475459	0.0341657	-1.98249	FALSE
NEK7	-1.85314	21.3556	3.68732	0.00478947	0.0343404	-2.14771	FALSE
ATP2B2;ATP2B3	1.79608	20.946	-3.67689	0.00486885	0.0348326	-2.16429	FALSE
FPGS	-2.82124	21.088	3.67433	0.00488861	0.0348972	-2.16838	TRUE
UQCRB	-1.40752	27.0432	3.5545	0.00503351	0.0358527	-2.31491	TRUE
HGFAC	2.34378	21.6575	-3.78558	0.00505365	0.0359174	-2.04398	FALSE
CNPY2	-1.3955	27.0609	3.54664	0.0051008	0.0361539	-2.32824	FALSE
BLVRA	-1.46703	25.6436	3.5453	0.00511234	0.0361539	-2.33051	FALSE
TNKS1BP1	-1.4589	21.8526	3.54403	0.00512329	0.0361539	-2.33266	FALSE
COMT	2.04659	27.2582	-3.54309	0.00513145	0.0361539	-2.33425	TRUE
PSPH	-1.67562	24.0517	3.77155	0.00515796	0.0362621	-2.06458	FALSE
CSE1L	1.47461	23.5206	-3.53637	0.00519002	0.0364086	-2.34564	FALSE
TST	-1.30874	30.2583	3.53317	0.00521821	0.0365275	-2.35107	TRUE
GLTP	1.57928	22.742	-3.61416	0.00537655	0.0374771	-2.26432	FALSE
ECHS1	1.17145	31.2265	-3.51545	0.00537695	0.0374771	-2.38113	TRUE
HSP90AB1	1.85322	28.506	-3.50946	0.00543178	0.0377782	-2.3913	FALSE
GCLM	-1.59015	24.4007	3.60336	0.00546938	0.0379585	-2.28157	FALSE
XPNPEP3	2.27591	21.3053	-3.60089	0.00549082	0.038026	-2.28552	TRUE
STK4	-1.69879	21.8875	3.59761	0.00551953	0.0381434	-2.29077	FALSE
CFH	-1.66758	23.1523	3.49562	0.00556059	0.0383456	-2.4148	FALSE
KIAA1598	-1.35787	22.2648	3.58815	0.005603	0.0385562	-2.30589	FALSE
MCCC1	-1.46949	24.936	3.48796	0.00563316	0.0386818	-2.4278	TRUE
WFS1	2.10378	20.3351	-3.70503	0.00568462	0.0389528	-2.16254	FALSE
ADPRH	-3.16166	21.442	3.70336	0.00569851	0.0389658	-2.20609	FALSE
SDR39U1	1.6024	22.7797	-3.57514	0.00572009	0.0389921	-2.32673	TRUE
MTTP	1.16963	28.2627	-3.47828	0.00572636	0.0389921	-2.44424	FALSE
UBQLN1	-1.83206	24.0783	3.47498	0.00575851	0.039129	-2.44985	FALSE
GALK1	-1.16734	27.7569	3.47277	0.00578016	0.0391941	-2.45361	FALSE
SLC22A1	-1.49415	25.6951	3.46627	0.00584425	0.0394879	-2.46466	FALSE
EBNA1BP2	-2.74737	20.5235	3.8549	0.00584781	0.0394879	-2.07574	FALSE
ECHDC2	2.00429	26.5158	-3.46417	0.0058651	0.0395225	-2.46823	TRUE
PGRMC2	-1.4361	26.6637	3.55583	0.00589845	0.039665	-2.35765	FALSE
PDE5A	1.87416	19.0707	-3.6744	0.00594607	0.0398373	-2.20783	FALSE
KDSR	1.97469	22.5374	-3.67346	0.00595427	0.0398373	-2.20922	FALSE
PRKAA2	1.83319	21.6462	-3.54922	0.00596087	0.0398373	-2.36825	FALSE
ANXA11	1.77133	24.4074	-3.44218	0.00608825	0.040605	-2.50562	FALSE
GALNS	2.2152	20.7284	-3.65502	0.00611807	0.0407202	-2.27806	FALSE
PGRMC1	2.15512	29.1013	-3.43726	0.0061394	0.0407787	-2.514	FALSE
FYCO1	1.52727	20.8444	-3.42677	0.0062498	0.0414273	-2.53184	FALSE
HPN	-1.3717	22.5843	3.41981	0.00632424	0.0418353	-2.54369	FALSE
CYP3A4	1.30559	29.4569	-3.40712	0.00646223	0.0426605	-2.56529	FALSE
HSD11B1	-1.07259	30.3253	3.40494	0.00648629	0.0426605	-2.569	FALSE
SH3GL1	1.58583	22.6689	-3.49607	0.00648839	0.0426605	-2.45359	FALSE
ITIH4	-1.2198	25.1421	3.40233	0.00651522	0.0427504	-2.57345	FALSE
GSTM1	1.16029	32.466	-3.40091	0.006531	0.0427675	-2.57587	FALSE
MON2	1.29172	21.5112	-3.39955	0.00654607	0.04278	-2.57818	FALSE
MFN2	-1.28697	22.1148	3.39765	0.0065673	0.0428325	-2.58142	TRUE
PCMT1	1.27937	24.0963	-3.39484	0.00659877	0.0428688	-2.5862	FALSE
ISOC1	-1.20352	25.7315	3.3948	0.00659926	0.0428688	-2.58627	FALSE
RMND1	-1.99946	23.9233	3.59771	0.00665846	0.043167	-2.32175	TRUE
ATP6V1D	-1.28415	22.6497	3.38641	0.00669422	0.0433124	-2.60056	FALSE
SMARCC2	-1.84914	20.1025	3.38196	0.00674525	0.0435558	-2.60815	FALSE
PGM1	1.08596	28.9155	-3.37723	0.00679984	0.0438071	-2.61621	FALSE
SPR	-1.57412	26.9181	3.37626	0.00681113	0.0438071	-2.61787	TRUE
COX4I1	-1.34148	28.2903	3.36908	0.00689493	0.0442584	-2.63009	TRUE
CLMN	1.88986	22.3562	-3.3541	0.00707341	0.0453145	-2.65563	FALSE
SLC25A4;SLC25A31	-1.52961	28.8305	3.54664	0.00718262	0.0458027	-2.39799	TRUE
UNC45A	1.56681	20.4592	-3.34387	0.00719811	0.0458027	-2.67309	FALSE
ARF6	1.24147	26.3168	-3.43122	0.00719877	0.0458027	-2.55804	FALSE
EZR	1.38911	23.1095	-3.34322	0.00720602	0.0458027	-2.67418	FALSE
DNAJB2	3.27442	22.6801	-3.53815	0.00727389	0.0460731	-2.41069	FALSE
PTPN1	4.24886	23.611	-3.53787	0.00727693	0.0460731	-2.41111	FALSE
PPP2R1B	1.95796	21.8925	-3.53293	0.00733068	0.046323	-2.41851	FALSE
ACP1	2.32728	26.2981	-3.53113	0.00735035	0.0463572	-2.4212	FALSE
KHK	1.30332	27.2725	-3.3285	0.00738951	0.0465138	-2.69929	FALSE
TRMT1	-2.06584	19.441	3.32431	0.00744262	0.0465991	-2.70644	TRUE
EPS15L1	-1.05262	22.1153	3.32412	0.00744499	0.0465991	-2.70676	FALSE
ASGR2	1.76666	25.9908	-3.4102	0.00744609	0.0465991	-2.59196	FALSE
DCN	-1.89185	23.3917	3.3205	0.00749127	0.046657	-2.71295	FALSE
PAICS	1.66977	25.6123	-3.32042	0.00749227	0.046657	-2.71308	TRUE
MRI1	-1.6762	22.6675	3.51698	0.00750703	0.046657	-2.48509	FALSE
RBM27	-3.8192	20.0497	3.66565	0.00753584	0.046657	-2.33254	FALSE
EPS15	1.93821	20.6811	-3.31564	0.00755383	0.046657	-2.72125	FALSE
RDH13	-2.27299	22.1255	3.31514	0.00756021	0.046657	-2.72209	TRUE
SLC2A1	2.09199	21.982	-3.66265	0.00756651	0.046657	-2.33666	FALSE
ERLIN1	-1.44295	23.6478	3.31436	0.00757027	0.046657	-2.72342	FALSE
TCP1	1.21728	26.2694	-3.31026	0.0076236	0.0468967	-2.73042	FALSE
NCKAP1L	1.95673	18.0847	-3.38851	0.00771057	0.0473072	-2.627	FALSE
GLOD4	1.10141	26.5905	-3.30273	0.00772241	0.0473072	-2.74327	TRUE
PSME4	1.38558	19.5272	-3.30185	0.00773403	0.0473072	-2.74477	FALSE
TBCD	-1.48669	21.8595	3.29398	0.0078389	0.0478586	-2.75821	FALSE
CWF19L1	1.71095	20.0562	-3.48291	0.00789887	0.0481342	-2.49355	FALSE
EML3	1.36783	20.125	-3.37176	0.00792148	0.0481523	-2.65409	FALSE
DDT	2.14124	29.0717	-3.28712	0.0079315	0.0481523	-2.76992	FALSE
GBA2	2.12603	20.4309	-3.6206	0.00801105	0.0485446	-2.39445	FALSE
SMARCC2;SMARCC1	-2.80386	19.8168	3.82614	0.00805184	0.0487009	-2.24794	FALSE
ZC3HAV1	1.76188	21.6143	-3.27634	0.00807927	0.048776	-2.78833	FALSE
SIRT2	-1.5464	23.2423	3.35142	0.00818575	0.0492614	-2.687	FALSE
MRPS7	-2.22203	22.2107	3.60437	0.00819001	0.0492614	-2.41681	TRUE
TXNRD2	-1.64799	24.3126	3.26481	0.00824042	0.049473	-2.80802	TRUE
PDLIM5	-2.04106	23.1949	3.44911	0.00830901	0.0497928	-2.54441	FALSE
PLCB3	1.80481	20.5287	-3.34038	0.0083329	0.0498439	-2.70487	FALSE
MIEN1	1.32218	25.5984	-3.2533	0.00840455	0.0501343	-2.82767	FALSE
ERLIN2	1.09695	27.5675	-3.25232	0.00841868	0.0501343	-2.82934	FALSE
DSTN	1.0622	27.5769	-3.2517	0.00842776	0.0501343	-2.83042	FALSE
ZBTB8OS	1.57997	23.6943	-3.32705	0.00851438	0.0505571	-2.72647	FALSE
ATP5C1	-1.45118	27.8974	3.24453	0.00853194	0.0505689	-2.84266	TRUE
PTBP1	1.27388	24.3551	-3.22788	0.00877918	0.0519395	-2.8711	FALSE
FMR1	2.37211	20.8714	-3.217	0.00894467	0.0528223	-2.88969	FALSE
COPZ2	-1.52345	23.673	3.28561	0.00910498	0.0536029	-2.79366	FALSE
SLC33A1	-1.70804	23.0941	3.28528	0.00910986	0.0536029	-2.79419	FALSE
SPG21	1.33663	22.5041	-3.28174	0.00916234	0.0538142	-2.79994	FALSE
TMEM30A	-1.92622	22.2919	3.2746	0.0092689	0.0540341	-2.81152	FALSE
UBE2V1	2.26652	24.5462	-3.27442	0.00927168	0.0540341	-2.81182	FALSE
IDH1	-1.21381	30.8331	3.19528	0.00928471	0.0540341	-2.92682	TRUE
TP53BP1	1.75399	18.124	-3.19506	0.00928823	0.0540341	-2.92719	FALSE
PGK1	1.1051	29.4915	-3.19458	0.00929595	0.0540341	-2.92802	FALSE
ABHD14B	-1.38715	28.736	3.19369	0.00931007	0.0540341	-2.92953	FALSE
YME1L1	-1.36704	21.3355	3.1927	0.009326	0.0540341	-2.93123	TRUE
SNX4	2.47728	21.1143	-3.27036	0.00933287	0.0540341	-2.81841	FALSE
PFDN2	-1.57729	23.4278	3.36953	0.00936589	0.0541288	-2.66461	FALSE
FKBP8	1.57052	23.2362	-3.18756	0.00940868	0.0542372	-2.94001	TRUE
ATP5H	-1.38153	27.8196	3.26476	0.00941804	0.0542372	-2.8275	TRUE
VWF	-1.74913	19.5515	3.18544	0.00944315	0.0542856	-2.94364	FALSE
ALDH1A3	4.25292	25.3499	-3.26023	0.00948759	0.0544447	-2.83486	FALSE
ATP13A1	1.55614	22.2075	-3.17999	0.00953195	0.0546027	-2.95295	FALSE
TBC1D9	1.6468	19.2875	-3.35377	0.00959153	0.0548473	-2.68849	FALSE
CLPTM1	-2.76579	21.5964	3.16922	0.0097101	0.0554278	-2.97136	FALSE
TAGLN	-1.76801	24.5314	3.16358	0.00980492	0.0556906	-2.98101	FALSE
TCEA1	-1.25499	22.2302	3.16343	0.00980731	0.0556906	-2.98126	FALSE
CLTB	-1.52894	24.5807	3.16238	0.00982505	0.0556906	-2.98305	FALSE
SCYL1	-1.11497	21.3608	3.16128	0.00984366	0.0556906	-2.98493	FALSE
ARHGEF12	-1.55363	19.0424	3.161	0.00984848	0.0556906	-2.98542	FALSE
CCDC124	-1.64085	21.7109	3.46924	0.00985902	0.0556906	-2.60443	FALSE
MTO1	-1.2276	19.4916	3.22404	0.0100622	0.0565968	-2.89367	TRUE
PPP2R2A	1.57868	22.7974	-3.14824	0.0100671	0.0565968	-3.00723	FALSE
SCLY	-1.69234	25.3394	3.14798	0.0100717	0.0565968	-3.00768	FALSE
HSD17B12	1.31003	26.5363	-3.14672	0.0100935	0.0566213	-3.00983	FALSE
ITIH3	1.16176	23.9093	-3.14533	0.0101176	0.0566588	-3.0122	FALSE
VWA8	-1.22477	24.8066	3.14032	0.0102054	0.057052	-3.02078	TRUE
CYP2E1	1.41831	28.3627	-3.21358	0.0102349	0.0571184	-2.91068	FALSE
CC2D1B	2.75663	22.3654	-3.20235	0.0104237	0.0579341	-2.92895	FALSE
DGKA	2.68775	19.2155	-3.61324	0.0104319	0.0579341	-2.51021	FALSE
ETFDH	-1.08564	27.6288	3.12742	0.0104346	0.0579341	-3.04282	TRUE
SLC27A1	2.20849	19.3822	-3.60631	0.0105214	0.0583167	-2.51887	FALSE
EIF4G2	-1.4534	21.7352	3.12039	0.0105618	0.058441	-3.05485	FALSE
NDUFB10	-1.7317	24.1909	3.19228	0.010596	0.0585302	-2.94533	TRUE
KEAP1	-1.26543	20.6066	3.18983	0.0106385	0.0586651	-2.94933	FALSE
FAHD1	-1.82604	24.307	3.11096	0.0107349	0.0590226	-3.07098	TRUE
RPS6KA3	-1.36512	21.0587	3.1107	0.0107396	0.0590226	-3.07142	FALSE
ATE1	2.05511	21.5132	-3.27679	0.0107789	0.0591383	-2.80546	FALSE
PTMA	-2.02265	26.9339	3.57596	0.0109237	0.059825	-2.5569	FALSE
PEX1	-1.36177	20.6244	3.09993	0.0109409	0.059825	-3.08983	FALSE
DHRS1	-1.52948	25.9279	3.25958	0.0110649	0.0604014	-2.83169	TRUE
SORBS2	-1.31244	23.5233	3.08761	0.0111759	0.0609049	-3.1109	FALSE
ACTR1B	3.94182	23.6209	-3.24762	0.0112684	0.0612983	-2.89477	FALSE
LETMD1	-1.86506	22.8487	3.37139	0.0112943	0.0612983	-2.74178	TRUE
TSC2	-2.12775	18.7665	3.15258	0.0113047	0.0612983	-3.00996	FALSE
SCRN2	-1.22756	22.7439	3.07833	0.0113562	0.0614749	-3.12676	FALSE
GRB2	-1.26338	23.3767	3.07318	0.0114575	0.0619199	-3.13556	FALSE
PDLIM1	-1.35978	23.7536	3.14279	0.0114869	0.0619756	-3.02591	FALSE
GSTK1	1.71149	28.6837	-3.23127	0.0115527	0.0622276	-2.87487	TRUE
CEACAM1	-2.04143	23.8843	3.13393	0.0116545	0.0626719	-3.04036	FALSE
HSD17B13	0.976978	30.1398	-3.05635	0.0117952	0.0633238	-3.16433	FALSE
MET	1.43862	19.6148	-3.21317	0.0118765	0.0636378	-2.90252	FALSE
ITGB2	-2.2861	21.3327	3.12154	0.0118929	0.0636378	-3.06055	FALSE
PUF60	1.29556	22.4496	-3.05009	0.0119235	0.0636964	-3.17503	FALSE
CYB5R3	1.37468	27.0317	-3.04426	0.012044	0.0642348	-3.18499	TRUE
XRCC5	1.52306	21.2908	-3.04156	0.0121003	0.064277	-3.18961	FALSE
TNPO3	3.23175	20.963	-3.20053	0.0121082	0.064277	-2.96705	FALSE
GALT	1.61426	23.901	-3.11041	0.0121113	0.064277	-3.07868	FALSE
ATAD3A	-1.13555	23.4796	3.03958	0.0121419	0.0643342	-3.193	TRUE
LSM12	-2.00493	21.9228	3.19637	0.0121854	0.0644257	-2.97343	FALSE
DDC	-1.19342	26.4677	3.03652	0.0122063	0.0644257	-3.19823	FALSE
AIFM1	-1.13393	27.3025	3.03593	0.0122187	0.0644257	-3.19924	TRUE
CMAS	-1.66519	23.3843	3.10399	0.0122393	0.0644297	-3.08916	FALSE
USP47	1.07535	21.8535	-3.02923	0.0123608	0.0647802	-3.21068	FALSE
DDAH2	-1.57842	23.0726	3.18688	0.0123636	0.0647802	-2.94271	FALSE
IQGAP2	0.999136	27.5982	-3.02901	0.0123657	0.0647802	-3.21107	FALSE
TRAP1	-1.0746	25.2803	3.02479	0.012456	0.0650536	-3.21827	TRUE
ATG7	-1.23851	21.8494	3.02434	0.0124659	0.0650536	-3.21905	FALSE
ALDH1A1	1.07191	33.2402	-3.02378	0.012478	0.0650536	-3.22001	FALSE
CORO1C	2.33117	23.832	-3.09111	0.0125	0.065064	-3.11015	FALSE
GFPT1;GFPT2	1.64562	22.8369	-3.29659	0.012542	0.0651784	-2.84756	FALSE
COX5B	-1.63988	27.5828	3.01912	0.0125786	0.0652189	-3.22795	TRUE
PYCR2	-2.0916	21.9947	3.08673	0.01259	0.0652189	-3.1173	TRUE
NDUFA13	-1.66825	26.0267	3.07783	0.0127748	0.0660712	-3.13181	TRUE
DECR1	-0.975221	28.694	3.00327	0.0129282	0.0666879	-3.25505	TRUE
HEXA	-1.67342	21.8854	3.15739	0.0129352	0.0666879	-2.98787	FALSE
RPTOR	-1.85361	19.5261	2.99985	0.0130048	0.0669406	-3.26088	FALSE
PIK3AP1	1.35306	21.6199	-2.9983	0.0130396	0.0670138	-3.26353	FALSE
TWF2	-2.05396	20.9527	3.262	0.0131681	0.0675591	-2.8967	FALSE
NENF	1.91474	23.7257	-3.05845	0.0131873	0.0675591	-3.16343	FALSE
STAM2	-5.5109	23.4808	3.143	0.0132238	0.0675602	-3.05556	FALSE
CTPS2	-1.61793	22.6738	2.98921	0.0132463	0.0675602	-3.27906	FALSE
HIP1R	1.51965	19.7018	-2.98839	0.0132651	0.0675602	-3.28046	FALSE
BOLA2	-2.29685	23.5719	3.42028	0.0132708	0.0675602	-2.75414	FALSE
FUBP1	1.19563	23.2999	-2.98487	0.0133461	0.0676715	-3.28648	FALSE
NUDT5	-1.31115	25.9929	2.98458	0.0133527	0.0676715	-3.28696	TRUE
CYB5R1	2.48995	24.0169	-3.05074	0.0133551	0.0676715	-3.17601	FALSE
SULT2A1	-2.33944	27.9962	2.98118	0.0134315	0.0679286	-3.29277	FALSE
MRRF	-1.09899	22.5017	3.04653	0.0134477	0.0679286	-3.18288	TRUE
RPS8	-1.61793	28.4325	2.97574	0.0135585	0.0682527	-3.30206	FALSE
UBQLN1;UBQLN2	-1.82216	23.9432	3.04002	0.0135922	0.0682527	-3.19351	FALSE
HSD17B6	-1.21187	30.1258	2.97357	0.0136095	0.0682527	-3.30577	FALSE
CLIC4	-1.51362	25.6898	2.97345	0.0136125	0.0682527	-3.30599	TRUE
FKBP5	1.85152	23.5646	-2.97321	0.0136181	0.0682527	-3.30639	FALSE
GCC2	1.58646	19.0564	-2.97237	0.0136379	0.0682527	-3.30783	FALSE
PBDC1	2.53638	21.9801	-3.23293	0.0137199	0.0685573	-2.93809	FALSE
UBXN7	-2.41373	20.7206	3.10614	0.0139948	0.0698237	-3.1124	FALSE
VPS13D	3.29403	17.584	-3.01985	0.0140498	0.0699904	-3.22642	FALSE
PPP6R1	2.07283	20.0266	-3.37353	0.0140796	0.0700313	-2.81409	FALSE
TAPT1	-1.34326	21.8384	2.95126	0.0141453	0.0702505	-3.34386	FALSE
MYH10	-1.11302	23.4772	2.95024	0.0141703	0.0702674	-3.34561	FALSE
RARS	-1.55114	24.2997	2.9468	0.0142549	0.070579	-3.35148	TRUE
FGG	1.31925	27.0223	-2.94302	0.0143485	0.070623	-3.35793	FALSE
CS	-1.93547	26.0956	2.94264	0.0143579	0.070623	-3.35858	TRUE
ARHGAP12	2.11819	19.0201	-3.0064	0.0143638	0.070623	-3.24838	FALSE
TTPA	-2.17087	23.2178	3.00564	0.0143819	0.070623	-3.24962	FALSE
TMEM143	1.688	20.0829	-3.19933	0.0143887	0.070623	-2.98605	TRUE
KIAA1715	1.21371	22.1919	-2.94118	0.0143942	0.070623	-3.36107	FALSE
UBE4A	1.05592	22.8744	-2.93938	0.0144393	0.0707373	-3.36415	FALSE
OCLN	1.38465	20.9291	-2.93749	0.0144865	0.0708617	-3.36737	FALSE
AARS	-1.23651	24.1552	2.93452	0.0145612	0.0709491	-3.37244	FALSE
MRC1	1.3352	23.7515	-2.93449	0.0145619	0.0709491	-3.37248	FALSE
RPSA	-1.73634	27.4119	2.93418	0.0145699	0.0709491	-3.37302	FALSE
FAM50A	-1.95644	20.1497	3.34353	0.0146269	0.0710939	-2.85273	FALSE
PLIN3	1.20143	26.6159	-2.92912	0.0146981	0.0710939	-3.38166	FALSE
ANO1	1.60622	21.5615	-2.99207	0.0147062	0.0710939	-3.27176	FALSE
STEAP4	1.44169	22.0174	-2.92873	0.0147079	0.0710939	-3.38231	FALSE
PKP2	1.06892	22.1495	-2.92786	0.0147301	0.0710939	-3.3838	FALSE
AGMAT	-1.24563	27.7879	2.92763	0.0147359	0.0710939	-3.38419	TRUE
TXNL1	-1.76135	25.2508	2.92697	0.0147529	0.0710939	-3.38532	FALSE
SRRT	-1.29995	22.678	2.92129	0.0148987	0.0716051	-3.39501	FALSE
ASCC3	1.70248	19.1347	-2.92112	0.014903	0.0716051	-3.3953	FALSE
ECHDC1	0.893099	26.414	-2.92005	0.0149306	0.0716317	-3.39712	TRUE
LUC7L	1.83414	21.6986	-3.3262	0.0149536	0.0716361	-2.87511	FALSE
TATDN1	1.05132	24.334	-2.89781	0.0155172	0.0741249	-3.43506	FALSE
AGFG1	-1.24709	22.946	2.89775	0.0155188	0.0741249	-3.43515	FALSE
ADAM10	-1.08405	20.7273	2.95698	0.0155806	0.0742261	-3.32906	FALSE
STMN1	-1.99276	22.1351	3.14315	0.0155857	0.0742261	-3.06651	FALSE
ABCB1	2.4435	21.2712	-2.89222	0.0156682	0.0743734	-3.44459	FALSE
TSFM	1.25373	23.4822	-2.89198	0.0156745	0.0743734	-3.44498	TRUE
SH3BGRL	1.53029	25.0579	-3.03222	0.0156853	0.0743734	-3.18013	FALSE
STX5	-1.43571	22.044	3.02839	0.0157784	0.0747059	-3.23251	FALSE
CASK	1.28129	22.9775	-2.88004	0.0160025	0.0755846	-3.46535	FALSE
QTRT1	2.21849	21.5521	-3.01895	0.0160105	0.0755846	-3.24712	TRUE
AIMP2	-1.76607	22.6766	3.26781	0.0161145	0.0758775	-2.95084	FALSE
FARP2	1.39813	20.221	-2.93635	0.0161193	0.0758775	-3.36274	FALSE
COPS2	-1.28494	23.7615	2.87308	0.0161964	0.0760351	-3.47719	FALSE
HDGF	-1.55195	25.9698	2.87297	0.0161996	0.0760351	-3.47738	FALSE
RHOA	-2.52839	27.1054	3.25727	0.0163344	0.076557	-2.96456	FALSE
ACSS3	0.955959	26.5736	-2.86435	0.0164434	0.0769569	-3.49206	TRUE
OSGEP	1.61803	24.0771	-2.86336	0.0164716	0.0769782	-3.49375	FALSE
ARPC1B	1.13319	24.4749	-2.92224	0.0164984	0.0769927	-3.38576	FALSE
COL6A1	1.53517	22.6336	-2.86041	0.0165561	0.0771511	-3.49878	FALSE
TMED9	1.50217	25.6402	-2.90518	0.0169693	0.078963	-3.41361	FALSE
TERF2IP	-2.31774	20.4171	3.07368	0.0172137	0.0799085	-3.16642	FALSE
ACOX2	1.1678	28.8568	-2.83737	0.0172309	0.0799085	-3.538	FALSE
SFXN1	-1.03602	26.6642	2.83686	0.0172463	0.0799085	-3.53888	TRUE
SYNRG	-1.20916	19.5623	2.83491	0.0173044	0.0800639	-3.54218	FALSE
FAM96A	1.19998	23.3699	-2.96723	0.0173469	0.0801463	-3.32722	FALSE
NRD1	1.1808	22.1477	-2.82887	0.0174867	0.0806771	-3.55246	TRUE
BCLAF1	-1.31247	22.264	2.82583	0.0175791	0.080922	-3.55763	FALSE
STX17	-3.13094	22.2512	2.95784	0.0176017	0.080922	-3.29477	TRUE
ABCB10	1.22129	23.7354	-2.82467	0.0176145	0.080922	-3.55961	TRUE
ACMSD	1.36893	23.5207	-2.88028	0.0176814	0.0810705	-3.45426	FALSE
XXYLT1	-1.43146	20.1295	3.0544	0.0176967	0.0810705	-3.19423	FALSE
EEFSEC	1.45915	22.7967	-2.82078	0.0177338	0.0811261	-3.56623	TRUE
RAI14	1.5189	22.6882	-2.81767	0.0178298	0.0814276	-3.57152	FALSE
DMGDH	-0.968109	28.5296	2.81702	0.0178499	0.0814276	-3.57263	TRUE
C9	-1.16438	22.0791	2.87343	0.0178826	0.0814496	-3.46545	FALSE
ALDH16A1	-1.22295	24.0527	2.81524	0.0179049	0.0814496	-3.57564	FALSE
CALD1	-1.18413	27.1381	2.81244	0.0179922	0.0816778	-3.58041	FALSE
TFRC	-2.60253	20.8847	2.81138	0.0180254	0.0816778	-3.58222	FALSE
SORBS1	-1.57909	21.8927	2.81121	0.0180305	0.0816778	-3.58249	FALSE
GNA13	-1.35419	22.4994	2.8096	0.0180811	0.0817931	-3.58524	FALSE
PGM2	1.0745	25.3854	-2.80715	0.0181581	0.0819847	-3.58941	FALSE
OXSM	2.41605	21.8663	-2.93725	0.018174	0.0819847	-3.32654	TRUE
NDUFV1	-1.17337	25.5915	2.7955	0.0185285	0.0833853	-3.60919	TRUE
STX12	-1.41729	23.0811	2.79528	0.0185358	0.0833853	-3.60958	FALSE
TIPRL	-1.7395	22.6526	2.84919	0.0186131	0.0835717	-3.50499	FALSE
DRG2	-1.55638	22.0202	2.84869	0.0186287	0.0835717	-3.50582	FALSE
ATP5J	-2.03382	26.5334	3.01749	0.0186619	0.0836055	-3.24755	TRUE
NDUFB4	-2.11678	24.65	2.84422	0.0187668	0.0838849	-3.51311	TRUE
NDUFS1	-1.08314	25.8848	2.78779	0.0187782	0.0838849	-3.6223	TRUE
TXNDC5	-1.39536	25.4636	2.78706	0.0188018	0.0838849	-3.62353	FALSE
MYBBP1A	-1.01879	23.5505	2.78105	0.0189989	0.084575	-3.63374	FALSE
CALU	-1.26988	25.2738	2.78037	0.0190213	0.084575	-3.6349	FALSE
ACAD9	-1.65307	23.5037	2.77997	0.0190346	0.084575	-3.63558	TRUE
POR	0.842041	27.986	-2.7772	0.0191264	0.0848668	-3.64029	FALSE
SRSF10	-1.26803	22.7317	2.82961	0.0192255	0.0851901	-3.53693	FALSE
SLC3A2	1.73028	21.3276	-2.8281	0.0192736	0.0852869	-3.5394	FALSE
SEC24D	1.53621	21.4309	-2.77018	0.0193605	0.0855186	-3.65219	FALSE
COL18A1	-1.12722	21.8504	2.76964	0.0193786	0.0855186	-3.65311	FALSE
RCC1	-1.18766	22.4717	2.76111	0.0196677	0.0866198	-3.66759	FALSE
NECAP1	-1.3753	23.3011	2.88608	0.0196815	0.0866198	-3.40558	FALSE
NUBP2	-1.7529	21.0887	2.88058	0.0198509	0.0872471	-3.46162	FALSE
SEPT11	-1.4795	24.3142	2.96569	0.0201113	0.0882642	-3.32256	FALSE
HPCAL1	1.42265	22.7938	-2.74753	0.0201366	0.0882642	-3.69063	FALSE
CCS	1.31432	25.7261	-2.74429	0.0202498	0.0886407	-3.69611	FALSE
PRKCSH	-1.01256	26.8794	2.74194	0.0203327	0.0888837	-3.7001	FALSE
HSPA1B	-1.355	27.4439	2.79423	0.0203846	0.0889306	-3.59464	FALSE
AKAP1	1.16398	22.0828	-2.73948	0.0204195	0.0889306	-3.70426	TRUE
NXF1	-1.52689	20.6358	2.86163	0.0204466	0.0889306	-3.44336	FALSE
DDO	1.84014	24.2131	-2.73854	0.0204529	0.0889306	-3.70586	FALSE
MANF	-0.982441	25.8955	2.73758	0.020487	0.0889595	-3.70748	FALSE
IVD	1.01565	28.3458	-2.73665	0.0205201	0.0889844	-3.70906	TRUE
ATP2B1	-2.13914	20.9292	2.78335	0.0207551	0.0896687	-3.61237	FALSE
MGST2	-1.54167	28.3531	2.73005	0.0207563	0.0896687	-3.72024	FALSE
HPD	-0.835246	30.7009	2.72993	0.0207607	0.0896687	-3.72044	FALSE
HOMER3	1.78862	20.8836	-2.94055	0.0208571	0.0899009	-3.35904	FALSE
TMEM66	-1.42058	23.3376	2.72691	0.0208699	0.0899009	-3.72556	FALSE
YWHAH	1.21302	24.8585	-2.72212	0.0210441	0.0905314	-3.73368	FALSE
NDUFS3	-1.76744	24.46	2.72029	0.0211109	0.0906985	-3.73677	TRUE
RAB4B	1.16227	22.4328	-2.83989	0.0211527	0.0907581	-3.52479	FALSE
CYP2A13	0.873441	29.3775	-2.71623	0.0212602	0.0910992	-3.74365	FALSE
LGALS3	2.67079	22.8611	-2.92271	0.0214038	0.0915937	-3.38494	FALSE
PAFAH2	-1.2296	22.6753	2.70775	0.0215752	0.0922055	-3.758	FALSE
NUMB	-1.97842	21.3687	2.91604	0.0216123	0.0922429	-3.39464	FALSE
STAT1	-0.925675	24.5016	2.70177	0.0218001	0.0928311	-3.76811	FALSE
GET4	1.71898	21.4296	-2.90985	0.0218073	0.0928311	-3.40363	FALSE
PPFIBP2	-1.60523	19.7797	2.69618	0.0220127	0.0935579	-3.77757	FALSE
IGBP1	1.38806	21.2747	-2.7472	0.0220357	0.0935579	-3.67125	FALSE
SNW1	-1.7797	21.1742	2.74249	0.0222083	0.0940315	-3.67892	FALSE
SLTM	-1.27271	20.4707	2.69044	0.022233	0.0940315	-3.78728	FALSE
CLU	1.42338	24.9445	-2.69041	0.022234	0.0940315	-3.78732	FALSE
RRAS	-3.40702	23.2661	2.89488	0.0222874	0.0941346	-3.42542	FALSE
MYO5B	-1.13012	20.4117	2.68746	0.0223483	0.094269	-3.79231	FALSE
SLC25A22	-3.63041	25.5574	2.73655	0.0224279	0.0944822	-3.68859	TRUE
SIRT3	-1.87982	21.0754	3.01206	0.0224888	0.0944958	-3.2879	TRUE
SH3GL1;SH3GL2	1.72064	22.451	-2.8878	0.0225179	0.0944958	-3.43571	FALSE
ACSF3	-1.621	24.01	2.68246	0.0225427	0.0944958	-3.80075	TRUE
SIPA1	1.71648	17.5581	-3.00934	0.0225698	0.0944958	-3.29152	FALSE
METTL7B	-1.23408	29.321	2.68109	0.0225966	0.0944958	-3.80308	FALSE
EPRS	-0.90572	24.705	2.68058	0.0226163	0.0944958	-3.80393	FALSE
GAK	1.24369	20.6518	-2.68011	0.0226348	0.0944958	-3.80472	FALSE
RAB21	1.40971	24.3833	-2.67879	0.0226867	0.0945911	-3.80696	FALSE
PFKL	0.96423	25.4419	-2.67778	0.0227265	0.0946357	-3.80866	FALSE
NADSYN1	1.36072	22.523	-2.67427	0.0228653	0.0950914	-3.81459	FALSE
DHX15	1.04603	22.5506	-2.67213	0.0229503	0.0952237	-3.8182	FALSE
LRRC59	0.972322	26.8624	-2.67194	0.0229578	0.0952237	-3.81852	FALSE
RNF14	-1.78372	20.8606	2.9948	0.0230081	0.0952237	-3.31094	FALSE
AUP1	1.57694	22.3387	-2.67053	0.0230143	0.0952237	-3.82091	FALSE
THOC2	1.24954	19.5661	-2.66972	0.0230464	0.0952348	-3.82227	FALSE
TPP1	2.31937	23.7821	-2.71569	0.0232169	0.0958176	-3.72253	FALSE
HNRNPA3	1.05659	27.1256	-2.66238	0.0233417	0.0962107	-3.83466	FALSE
MPP1	1.32616	21.2347	-2.65817	0.0235129	0.0967935	-3.84177	FALSE
CCDC25	-1.14867	23.4137	2.65678	0.0235698	0.0969048	-3.84412	FALSE
PPIL4	-1.59407	20.6499	2.85476	0.0236286	0.0969052	-3.48383	FALSE
ACAD10	-0.946287	25.589	2.65532	0.0236296	0.0969052	-3.84658	TRUE
PSIP1	-2.0307	20.9315	2.70074	0.0237996	0.0974795	-3.74684	FALSE
PTPRF	-1.29221	19.6046	2.64789	0.0239359	0.097914	-3.85911	FALSE
GHR	1.64876	19.874	-2.75414	0.0241921	0.0988376	-3.60957	FALSE
COPS7A	-1.09356	23.9925	2.68878	0.0242763	0.0990572	-3.76628	FALSE
UMPS	-1.55155	21.6596	2.63796	0.0243518	0.0991973	-3.87585	FALSE
ARHGAP5	-1.52001	17.9619	2.68641	0.0243717	0.0991973	-3.77013	FALSE
HMGCS1	1.97254	25.2159	-2.6364	0.0244174	0.0992587	-3.87847	FALSE
EIF2B1	1.15107	22.8196	-2.63531	0.0244637	0.0992898	-3.88031	FALSE
PCBD1	-2.44733	29.2026	2.63411	0.0245149	0.0992898	-3.88234	FALSE
ENTPD5	1.59367	24.5167	-2.63406	0.0245168	0.0992898	-3.88241	FALSE
ABCD3	-1.03133	24.7536	2.63221	0.0245955	0.0994848	-3.88553	TRUE
GPC4	1.68693	19.4894	-2.82534	0.0246661	0.0996463	-3.52673	FALSE
FGD4	-2.16536	20.0565	2.73899	0.0247741	0.0998941	-3.633	FALSE
RPL8	-1.06351	25.8278	2.62699	0.0248193	0.0998941	-3.89432	FALSE
NFS1	-1.29554	23.6579	2.62698	0.0248197	0.0998941	-3.89434	TRUE
NUDCD1	-3.03867	22.433	2.67079	0.0250115	0.100541	-3.79551	FALSE
DNAJC10	-1.48688	21.0362	2.66844	0.0251091	0.100775	-3.79932	FALSE
DHRS13	-2.8926	20.8958	2.81182	0.0251587	0.100775	-3.54645	FALSE
MCU	1.42438	22.3647	-2.66716	0.0251627	0.100775	-3.80141	TRUE
VAMP7	0.820536	22.455	-2.61451	0.0253624	0.101449	-3.91533	FALSE
ADSL	-1.1254	24.0545	2.61273	0.0254405	0.101637	-3.91832	FALSE
CA2	1.38466	27.2999	-2.61119	0.0255085	0.101783	-3.92091	FALSE
RPS11	-1.20413	27.9966	2.60758	0.0256686	0.101957	-3.92698	FALSE
SON	1.41114	21.0613	-2.60753	0.0256708	0.101957	-3.92706	FALSE
RAB24	1.54665	23.2305	-2.71609	0.0256812	0.101957	-3.71707	TRUE
GPHN	-1.18398	23.6551	2.60681	0.0257032	0.101957	-3.92828	FALSE
NUP160	-3.47327	19.0203	2.7154	0.0257089	0.101957	-3.66947	FALSE
NEDD4L	-1.69617	20.0171	2.65254	0.0257805	0.102116	-3.82514	FALSE
LPP	-0.968995	23.1776	2.60203	0.025917	0.102532	-3.93632	FALSE
TSNAX	1.27223	22.451	-2.64306	0.0261891	0.103482	-3.84052	FALSE
RPL30	-1.15053	26.3742	2.59445	0.0262598	0.103635	-3.94906	FALSE
LCP1	-1.12337	23.6774	2.59312	0.0263204	0.103748	-3.95129	FALSE
HPCAL1;HPCA	1.79401	23.2965	-2.88953	0.0264676	0.104202	-3.45215	FALSE
GGCX	-1.12162	21.6911	2.58708	0.0265974	0.104581	-3.96143	FALSE
RBKS	1.8758	24.3798	-2.63304	0.0266283	0.104581	-3.85677	FALSE
SHANK3	2.20258	19.0112	-2.77019	0.0267412	0.104801	-3.60725	FALSE
BRCC3	1.98231	21.7393	-2.5838	0.0267489	0.104801	-3.96694	FALSE
C1S	-1.2912	21.8597	2.62828	0.0268392	0.105029	-3.86448	FALSE
MAOA	-0.938379	27.3126	2.57883	0.0269802	0.105283	-3.97528	TRUE
PLG	-0.940807	25.1621	2.5785	0.0269956	0.105283	-3.97583	FALSE
PTPN9	-1.0675	19.6202	2.62433	0.0270157	0.105283	-3.87088	FALSE
CPT2	1.23631	25.1742	-2.57768	0.027034	0.105283	-3.9772	TRUE
GSR	-1.20458	25.6972	2.57658	0.0270855	0.105319	-3.97905	TRUE
PC	-1.02547	27.6369	2.5761	0.0271079	0.105319	-3.97985	TRUE
RARS2	1.55172	20.3581	-2.67971	0.0271923	0.105356	-3.72465	TRUE
C12orf43	-1.5356	19.0467	2.86877	0.0272135	0.105356	-3.48013	FALSE
ESD	-0.856946	28.1999	2.57383	0.0272147	0.105356	-3.98366	FALSE
SLC23A1	1.78856	21.199	-2.75601	0.0273036	0.105574	-3.62798	FALSE
WDR12	1.24677	21.6232	-2.5699	0.0274007	0.105823	-3.99025	FALSE
UBAP2L	-1.05423	20.8806	2.56921	0.0274338	0.105825	-3.99142	FALSE
STK38	1.26391	21.317	-2.67306	0.0274783	0.105871	-3.78387	FALSE
SLC37A4	1.11166	26.2029	-2.56349	0.0277067	0.106625	-4.001	TRUE
FAM120B	1.52528	19.3539	-2.66626	0.027774	0.106758	-3.74544	FALSE
IQGAP1	0.820161	24.1225	-2.56106	0.0278236	0.106822	-4.00507	FALSE
NDUFS7	-1.2747	24.7054	2.5595	0.0278988	0.106901	-4.00768	TRUE
CPNE3	1.95272	24.1558	-2.55927	0.0279101	0.106901	-4.00807	FALSE
CFB	-0.886438	23.9829	2.55722	0.0280092	0.107081	-4.0115	FALSE
SNRPD3	1.35257	25.8184	-2.73783	0.0280427	0.107081	-3.65456	FALSE
MRPL11	-1.58771	21.7851	2.60157	0.0280561	0.107081	-3.90776	TRUE
SRM	1.42289	20.9646	-2.6581	0.0281331	0.107249	-3.8071	FALSE
UFL1	0.918221	23.5087	-2.54842	0.0284397	0.108291	-4.02625	FALSE
PIK3C3	1.26688	20.6773	-2.5463	0.0285443	0.108562	-4.02979	FALSE
TBCEL	1.1776	21.9489	-2.64441	0.0287458	0.1092	-3.7792	FALSE
COX5A	-0.849585	27.7948	2.5392	0.0288971	0.109647	-4.04166	TRUE
MTM1	1.32147	20.1705	-2.53424	0.0291463	0.110464	-4.04996	FALSE
UQCRFS1	-1.26544	25.7789	2.53201	0.0292592	0.110762	-4.05369	TRUE
TBCC	-1.84239	22.2775	2.52927	0.0293985	0.11116	-4.05828	FALSE
FKBP10	-1.51515	18.525	2.80812	0.0295251	0.111432	-3.56213	TRUE
MAGI1	-1.66054	20.2994	2.57053	0.0295392	0.111432	-3.95796	FALSE
EWSR1	3.46566	23.2003	-2.61819	0.029958	0.112881	-3.8197	FALSE
CUL3	0.947528	22.6176	-2.5146	0.0301543	0.113445	-4.08277	FALSE
TMPO	-2.24682	22.3102	2.55657	0.0302317	0.113445	-3.98052	FALSE
CDAN1	-1.61499	20.1731	2.68673	0.0302342	0.113445	-3.72933	FALSE
OS9	1.27951	21.5186	-2.51218	0.0302809	0.113445	-4.08681	FALSE
SCRN3	1.41856	23.1986	-2.55557	0.0302822	0.113445	-3.98214	FALSE
MYL6;MYL6B	-1.29512	27.6479	2.50821	0.0304895	0.11409	-4.09343	FALSE
LGALS1	2.01428	24.9664	-2.50698	0.0305547	0.114114	-4.09549	FALSE
RNF31	2.66435	16.6719	-2.78038	0.0306513	0.114114	-3.59973	FALSE
PHGDH	-0.870564	29.2946	2.50494	0.0306628	0.114114	-4.0989	FALSE
MAN2C1	1.08705	20.9775	-2.50478	0.030671	0.114114	-4.09915	FALSE
CDC37	0.86297	25.1607	-2.50477	0.0306717	0.114114	-4.09918	FALSE
C19orf10	-1.07928	26.9125	2.54654	0.0307393	0.114235	-3.99671	FALSE
TCEA1;TCEA2	-1.00193	22.4283	2.54491	0.0308227	0.114319	-3.99935	FALSE
ALDH4A1	-0.912505	28.9822	2.50162	0.0308393	0.114319	-4.10443	TRUE
SKIV2L	1.21065	20.8613	-2.50109	0.0308677	0.114319	-4.10531	FALSE
HAX1	-1.81194	22.4704	2.59772	0.0309403	0.114334	-3.8513	FALSE
POLR2A	-1.82909	19.4887	2.4997	0.0309419	0.114334	-4.10763	FALSE
NOP2	-1.46894	21.6459	2.49338	0.0312818	0.115458	-4.11815	FALSE
CYP7A1	1.85814	21.2332	-2.53263	0.0314574	0.115975	-4.01916	FALSE
COMMD4	1.2389	22.8829	-2.53082	0.0315523	0.116168	-4.02209	FALSE
F2	-1.94239	23.3792	2.48764	0.0315939	0.116168	-4.12772	FALSE
TTC39B	1.42895	21.9	-2.52958	0.0316172	0.116168	-4.02408	FALSE
APRT	-1.41385	26.8404	2.48632	0.0316664	0.116217	-4.12992	FALSE
MYO18A	-1.41728	21.9164	2.48386	0.0318016	0.116582	-4.13402	FALSE
PRKAG1	0.982898	24.8781	-2.48229	0.0318877	0.116766	-4.13662	FALSE
CPSF1	-1.50855	18.9277	2.52209	0.0320129	0.117092	-4.03616	FALSE
DNAJB1	2.36751	21.1678	-2.57536	0.032051	0.1171	-3.8858	FALSE
YWHAQ	1.2592	26.373	-2.47821	0.0321133	0.117195	-4.14341	FALSE
MYH9	-1.07554	26.537	2.47589	0.0322428	0.117465	-4.14728	FALSE
TCF25	1.60437	20.1862	-2.64282	0.0322594	0.117465	-3.79363	FALSE
ARFGAP2	0.901265	24.6925	-2.47451	0.0323195	0.117552	-4.14957	FALSE
EIF3J	-1.45672	24.2703	2.47159	0.0324829	0.118014	-4.15442	FALSE
GMPR	-1.90283	21.8383	2.50867	0.0327339	0.118723	-4.05778	FALSE
GOSR2	1.3449	23.4582	-2.50714	0.0328169	0.118723	-4.06023	FALSE
GPX4	-0.88174	25.7836	2.46552	0.0328259	0.118723	-4.16452	TRUE
QARS	-0.999269	23.0801	2.46539	0.0328334	0.118723	-4.16474	FALSE
VCPIP1	-1.92974	19.4961	2.5053	0.0329176	0.118723	-4.0632	FALSE
APC	5.2322	18.8404	-2.72617	0.0329873	0.118723	-3.67342	FALSE
CPNE8;CPNE5	1.52624	19.4622	-2.6276	0.0329933	0.118723	-3.81592	FALSE
HUWE1	0.863991	21.4383	-2.46242	0.0330023	0.118723	-4.16967	FALSE
ACY3	1.39018	25.5456	-2.46233	0.0330071	0.118723	-4.16981	FALSE
NLN	1.34498	20.2059	-2.55136	0.0332878	0.1196	-3.9228	TRUE
TTC39C	-1.16926	20.4012	2.49674	0.0333883	0.119829	-4.07697	FALSE
FETUB	1.1188	24.0237	-2.45387	0.033493	0.120072	-4.18386	FALSE
ARFGAP3	-1.28898	21.0636	2.45181	0.033613	0.120369	-4.18729	FALSE
ACCS	1.3533	20.1126	-2.61368	0.0336801	0.120477	-3.83631	TRUE
PARVA	-1.30849	23.8758	2.44709	0.0338877	0.120797	-4.19511	FALSE
FAM162A	-1.25086	25.4299	2.53976	0.0339029	0.120797	-3.94067	TRUE
GLS2	-1.13909	22.5725	2.44641	0.0339275	0.120797	-4.19624	TRUE
HTT	2.15523	18.1503	-2.44621	0.0339394	0.120797	-4.19657	FALSE
DYNC1H1	-0.792323	23.4926	2.44594	0.0339556	0.120797	-4.19703	FALSE
HAL	-1.41688	25.171	2.4446	0.0340338	0.120943	-4.19924	FALSE
ALDOA	0.898575	26.6119	-2.43486	0.0346116	0.122862	-4.21539	FALSE
COPS4	-0.851589	24.321	2.43358	0.034688	0.122998	-4.21751	FALSE
PROX1	-1.22465	19.7428	2.58517	0.0351333	0.124442	-3.87808	FALSE
KLC1	-1.53808	20.7936	2.51473	0.0352698	0.124789	-4.02915	FALSE
MMS19	1.1112	19.5392	-2.45444	0.0358161	0.126584	-4.14493	FALSE
ITGA9	0.976076	20.9428	-2.4506	0.0360449	0.127112	-4.15108	FALSE
NDUFV2	-1.15456	25.1962	2.41096	0.0360686	0.127112	-4.25492	TRUE
PCCA	-0.993658	27.378	2.41012	0.0361208	0.127112	-4.25631	TRUE
KANK2	-1.08763	21.7986	2.40951	0.036159	0.127112	-4.25732	FALSE
CTBP1	-1.01809	23.6001	2.44783	0.0362111	0.127112	-4.15553	FALSE
TGFBR2	1.06806	19.3162	-2.44708	0.0362562	0.127112	-4.15673	FALSE
LIMCH1	2.29486	18.7077	-2.49713	0.0362645	0.127112	-4.0063	FALSE
C8B	-1.3068	20.8655	2.4467	0.0362787	0.127112	-4.15733	FALSE
FTL	0.913159	29.4637	-2.40669	0.0363357	0.127175	-4.26199	FALSE
YARS2	1.64311	21.0462	-2.44269	0.0365214	0.127687	-4.16377	TRUE
TPP2	-1.32615	22.2217	2.40265	0.0365892	0.127787	-4.26865	FALSE
BCKDHB	-1.19842	24.0643	2.40139	0.0366693	0.127929	-4.27074	TRUE
CMC1	-1.73877	23.8663	2.48441	0.0370007	0.128947	-4.02586	TRUE
FAHD2A	-1.25986	26.2004	2.39491	0.0370813	0.129089	-4.28143	TRUE
CCDC93	1.40022	22.3567	-2.43021	0.0372847	0.129658	-4.18375	FALSE
OPA1	-0.873159	24.2798	2.38907	0.0374566	0.130117	-4.29106	TRUE
HCLS1	-1.23638	21.0615	2.47419	0.0376031	0.130486	-4.09175	FALSE
AKT2	-1.98999	21.0705	2.47346	0.0376465	0.130497	-4.09288	FALSE
PPP1CB	1.52273	22.4716	-2.38392	0.0377906	0.130857	-4.29955	FALSE
UBXN6	-1.94297	21.0085	2.62302	0.0379696	0.131337	-3.81419	FALSE
IKBIP	1.98337	20.2054	-2.62181	0.0380327	0.131415	-3.81585	FALSE
MTR	1.04308	19.2442	-2.37743	0.0382153	0.131906	-4.31023	FALSE
HEATR1	0.996033	18.4232	-2.37663	0.0382683	0.131949	-4.31155	FALSE
FAM49B	1.37315	20.4893	-2.41057	0.0385191	0.132672	-4.21516	FALSE
PEPD	1.00355	24.0544	-2.37089	0.0386484	0.132875	-4.32099	FALSE
SEH1L	1.10077	20.8418	-2.37072	0.0386596	0.132875	-4.32127	FALSE
CHMP4B	-1.28023	23.8996	2.45278	0.0388969	0.133468	-4.12474	FALSE
PGK1;PGK2	1.4148	29.4975	-2.60509	0.0389145	0.133468	-3.83874	FALSE
GMPS	-1.08276	22.3003	2.36491	0.0390483	0.133786	-4.33082	FALSE
LRRC8D	1.27199	19.3332	-2.40151	0.0391022	0.133829	-4.22964	FALSE
CYP4V2	2.063	21.1768	-2.59291	0.0395704	0.135289	-3.85541	FALSE
P4HB	0.963803	30.5514	-2.35584	0.039663	0.135463	-4.34573	TRUE
NUDT9	-1.15589	21.1365	2.43792	0.0398219	0.135863	-4.09724	TRUE
GBF1	-1.10144	21.0253	2.35101	0.0399943	0.136172	-4.35366	FALSE
GALM	2.5455	27.0827	-2.35093	0.0399998	0.136172	-4.35379	FALSE
EEF1D	0.776468	26.4489	-2.35037	0.0400383	0.136172	-4.35471	FALSE
GRPEL1	1.19832	24.5408	-2.3862	0.0401072	0.136264	-4.25408	TRUE
MRPS36	-2.50985	25.7553	2.43186	0.0402047	0.136452	-4.10652	TRUE
HMGCR	1.99432	20.0295	-2.3836	0.0402802	0.136566	-4.25822	FALSE
EHHADH	-0.79821	29.4539	2.34594	0.0403449	0.136642	-4.36198	TRUE
GOLGA4	1.81692	19.639	-2.42488	0.0406512	0.13749	-4.11722	FALSE
DIABLO	-2.48392	23.0251	2.48652	0.0406798	0.13749	-4.02258	TRUE
TLN2	0.865784	22.3019	-2.33985	0.0407693	0.13761	-4.37195	FALSE
RPL10A	-1.1394	27.2446	2.33942	0.0407999	0.13761	-4.37267	TRUE
INSR;IGF1R	-1.31789	20.5039	2.41942	0.0410033	0.138152	-4.12558	FALSE
MAPK14	1.1525	23.0689	-2.41764	0.041119	0.138313	-4.12831	FALSE
FHL1	1.01383	22.7613	-2.33421	0.0411671	0.138313	-4.3812	FALSE
UBE2K	0.889045	24.7311	-2.33404	0.0411787	0.138313	-4.38147	FALSE
HNRNPA1	-1.32775	24.3566	2.36477	0.0415562	0.139437	-4.2882	FALSE
SEC22B	1.11199	27.2137	-2.32704	0.0416777	0.1397	-4.39294	FALSE
ASL	-0.782472	28.6267	2.3254	0.041795	0.139949	-4.39562	FALSE
AKR1A1	0.776561	28.462	-2.32374	0.0419143	0.139954	-4.39833	FALSE
WDR1	-0.876557	25.6701	2.3234	0.0419392	0.139954	-4.39889	FALSE
ALAD	0.884862	28.4024	-2.32306	0.0419636	0.139954	-4.39945	FALSE
PRKAR1A	1.00037	23.4027	-2.32243	0.0420094	0.139954	-4.40048	FALSE
RBM3	3.30548	23.4626	-2.46489	0.0420119	0.139954	-4.05424	FALSE
UPF2	-1.46963	18.1857	2.46119	0.0422442	0.140583	-4.05966	FALSE
OGFR	-1.17402	19.6427	2.39902	0.0423479	0.140784	-4.15682	FALSE
MED23	1.81302	18.2652	-2.54094	0.042502	0.141148	-3.92664	FALSE
GTF3C5	1.38837	19.0361	-2.45644	0.0425444	0.141148	-4.06661	FALSE
ISCA2	-1.8159	23.1081	2.45472	0.0426532	0.141365	-4.06912	TRUE
CAPRIN1	-0.835281	24.2548	2.31029	0.0428948	0.141953	-4.42032	FALSE
NUDT16	1.78303	20.8613	-2.53387	0.042918	0.141953	-3.93634	FALSE
C3	-0.890531	26.6356	2.3053	0.0432637	0.142871	-4.42846	FALSE
NAE1	0.952886	21.6411	-2.30503	0.0432835	0.142871	-4.42889	FALSE
ELP2	1.68074	19.6724	-2.44412	0.0433327	0.142878	-4.08463	FALSE
ADI1	0.836275	25.7146	-2.30382	0.0433736	0.142878	-4.43087	FALSE
MUT	0.725984	27.528	-2.30253	0.0434703	0.143051	-4.43298	TRUE
ADD1	0.925478	24.3508	-2.30084	0.0435962	0.14332	-4.43573	FALSE
NCDN	-1.23719	19.6044	2.43814	0.0437209	0.143585	-4.09337	FALSE
PAFAH1B1	1.10327	25.7338	-2.29831	0.0437861	0.143654	-4.43986	FALSE
BAZ1B	-1.15871	18.7473	2.37711	0.0438407	0.143688	-4.19032	FALSE
HLA-C	-1.29273	22.1482	2.37557	0.0439474	0.143747	-4.19267	FALSE
HLA-C;HLA-A	-1.29273	22.1482	2.37557	0.0439474	0.143747	-4.19267	FALSE
OTUB1	0.783008	24.8356	-2.29537	0.0440076	0.143799	-4.44465	FALSE
PKM	1.53052	25.1544	-2.28989	0.0444231	0.145011	-4.45357	FALSE
PRDX6	0.691654	30.6776	-2.28927	0.044471	0.145022	-4.45459	TRUE
SPATS2L	-1.05515	19.3491	2.36515	0.0446779	0.145423	-4.20859	FALSE
DOCK8	1.60388	18.1036	-2.36507	0.0446834	0.145423	-4.25954	FALSE
WDR61	1.46356	22.5718	-2.31862	0.044856	0.145838	-4.36149	FALSE
MYB	-1.15093	23.4247	2.35997	0.0450451	0.146306	-4.21649	FALSE
ALDH7A1	-0.750586	28.7624	2.28024	0.0451646	0.146548	-4.46927	TRUE
MAP2K2	1.2287	23.0036	-2.31009	0.0454935	0.147468	-4.375	FALSE
ELAC2	1.53441	20.8953	-2.27088	0.0458956	0.148419	-4.48449	TRUE
ATP5L	-1.57053	26.0565	2.34813	0.045896	0.148419	-4.23454	TRUE
MCCC2	-1.06895	25.3776	2.26993	0.0459706	0.148419	-4.48604	TRUE
HIP1	1.83689	20.024	-2.26978	0.0459823	0.148419	-4.48628	FALSE
ME2	-1.22791	21.3669	2.34649	0.0460153	0.148419	-4.23705	TRUE
DPP3	-0.813607	25.6626	2.265	0.04636	0.149382	-4.49403	FALSE
WDR5	-1.55201	20.5543	2.39447	0.0466654	0.150217	-4.1572	FALSE
EHBP1	-1.24918	19.4903	2.29183	0.0468873	0.150782	-4.40386	FALSE
ACO2	-0.739215	29.2748	2.25762	0.0469506	0.150836	-4.50601	TRUE
OSBPL9	0.977672	20.4709	-2.25552	0.0471196	0.151096	-4.50941	FALSE
TACO1	-1.6651	20.9334	2.46622	0.0471244	0.151096	-4.02925	TRUE
PEX11B	-1.00021	23.0004	2.28753	0.0472219	0.151259	-4.41065	TRUE
LRP1	0.835921	23.2892	-2.25284	0.0473364	0.151476	-4.51376	FALSE
FCHO2	-1.59415	19.7873	2.46167	0.0474223	0.151567	-4.0355	FALSE
CAP1	0.801717	26.1153	-2.25134	0.0474581	0.151567	-4.51619	FALSE
TBC1D17	-0.928797	21.9544	2.2811	0.0477268	0.152276	-4.42081	FALSE
SFPQ	-0.859777	24.7499	2.24249	0.048182	0.153276	-4.5305	FALSE
TRIP12	-1.30088	19.6297	2.27528	0.0481876	0.153276	-4.42998	FALSE
ZYG11B	1.19511	19.2742	-2.31729	0.0481895	0.153276	-4.28151	FALSE
ABCB11	-0.732895	25.3799	2.24192	0.0482292	0.153276	-4.53143	FALSE
FBLN1	-1.33143	20.6477	2.2728	0.0483857	0.153623	-4.43389	FALSE
ADRM1	1.67097	23.1064	-2.27012	0.0485999	0.154153	-4.43811	FALSE
LRRFIP2	-0.842984	21.4756	2.26877	0.0487089	0.154348	-4.44024	FALSE
SVIL	-1.02351	19.6116	2.23531	0.0487781	0.154405	-4.54212	FALSE
SERPINF2	-1.24517	23.9098	2.23478	0.0488221	0.154405	-4.54297	FALSE
AP1G1	2.29379	22.8936	-2.2322	0.049038	0.154804	-4.54714	FALSE
PCK2	-0.812213	29.4617	2.23213	0.0490435	0.154804	-4.54724	TRUE
RIN3	-1.292	18.8396	2.36007	0.0491265	0.154915	-4.20741	FALSE
PHKA2	-0.874578	22.5742	2.22961	0.0492559	0.155173	-4.55132	FALSE
CDK5RAP3	0.880176	23.8106	-2.22855	0.0493452	0.15525	-4.55303	FALSE
SCP2	0.760314	29.6496	-2.22818	0.0493759	0.15525	-4.55362	TRUE
RABL6	-2.44163	20.3692	2.42412	0.0499573	0.156926	-4.0871	FALSE
AHCTF1	-1.27861	18.8825	2.22035	0.0500412	0.157038	-4.56625	FALSE
NNT	-0.725287	28.1549	2.21966	0.0501005	0.157072	-4.56737	TRUE
FBXO6	2.12997	21.5604	-2.41456	0.0506252	0.158564	-4.10025	FALSE
ATG16L1	1.31254	20.1284	-2.24401	0.0507409	0.158667	-4.47918	FALSE
MRPL45	-1.50095	20.3758	2.41271	0.050756	0.158667	-4.1028	TRUE
COPS5	-1.4305	23.0137	2.23539	0.0514673	0.160736	-4.49271	FALSE
SORD	-0.805358	29.7527	2.20284	0.0515608	0.160874	-4.59445	FALSE
CSTB	1.6947	26.5917	-2.20161	0.0516689	0.161056	-4.59642	FALSE
HEXB	1.43006	22.5974	-2.23199	0.0517573	0.161177	-4.49805	FALSE
CCT5	0.784976	27.1003	-2.19829	0.0519621	0.161623	-4.60175	FALSE
PCNT	-3.20944	17.9427	2.32206	0.0520002	0.161623	-4.26281	FALSE
HK1	-1.17554	21.0612	2.19529	0.0522295	0.162181	-4.60658	TRUE
NPEPL1	1.38007	22.4564	-2.1947	0.0522818	0.162188	-4.60753	FALSE
HYOU1	-0.868605	25.6222	2.19168	0.0525518	0.162871	-4.61237	FALSE
CDV3	-1.11866	23.0395	2.26156	0.0526268	0.162948	-4.36609	FALSE
PRRC2A	-1.31922	18.5207	2.38464	0.0527765	0.163184	-4.14139	FALSE
ACOX1	-0.895301	28.5882	2.18888	0.0528038	0.163184	-4.61687	TRUE
ITGA5	1.22576	20.9465	-2.25701	0.0530067	0.163656	-4.42442	FALSE
DAAM1	1.42713	17.6278	-2.30757	0.0531393	0.163909	-4.2839	FALSE
LARS2	-1.07201	21.6835	2.21533	0.0531988	0.163937	-4.52415	TRUE
HSD17B7	2.30372	23.7126	-2.18386	0.0532573	0.163962	-4.62492	FALSE
C6orf106	-1.26483	21.401	2.18225	0.0534037	0.164257	-4.6275	FALSE
MOGS	-1.05617	24.5643	2.18033	0.0535786	0.164565	-4.63057	FALSE
FAH	-1.25191	28.6974	2.18004	0.0536053	0.164565	-4.63104	FALSE
CDH5	-1.6625	20.4232	2.37118	0.0537747	0.164929	-4.15989	FALSE
ATP5B	-0.795131	30.6145	2.17643	0.0539356	0.165267	-4.63681	TRUE
SERPINH1	-1.36825	22.9291	2.17549	0.0540228	0.165378	-4.63833	FALSE
PMVK	1.35012	24.424	-2.24424	0.0540867	0.165418	-4.4438	FALSE
RPL18A	-0.73277	25.8245	2.17423	0.0541389	0.165422	-4.64035	FALSE
CPOX	-0.905251	25.2552	2.17245	0.0543031	0.165767	-4.64319	TRUE
CBS	-1.0041	26.6205	2.17059	0.0544756	0.166138	-4.64617	FALSE
PAK2;PAK3;PAK1	-0.802547	23.6807	2.16128	0.0553458	0.168631	-4.66105	FALSE
ITGAM	1.12307	19.863	-2.16029	0.0554388	0.168631	-4.66262	FALSE
AP1M1	0.963044	24.1027	-2.16019	0.0554488	0.168631	-4.66279	FALSE
SCAF1	-1.14484	19.3795	2.22738	0.0555463	0.168769	-4.41775	FALSE
WDR11	0.974386	20.125	-2.15628	0.0558182	0.169233	-4.66902	FALSE
PCNP	-1.34762	22.1919	2.34399	0.0558522	0.169233	-4.19728	FALSE
SEC23B	1.24455	20.8314	-2.22387	0.0558552	0.169233	-4.42305	FALSE
MAT2B	-1.00163	22.59	2.15353	0.0560802	0.169756	-4.67341	FALSE
MAP7D1	1.51056	18.7871	-2.33726	0.056379	0.170502	-4.20653	FALSE
EIF2S3	-1.21484	24.6978	2.14626	0.0567782	0.171549	-4.68501	FALSE
PRKAB1	1.29486	22.4958	-2.21027	0.0570677	0.172264	-4.49525	FALSE
NMD3	-1.23969	19.4061	2.25735	0.0572885	0.172668	-4.35688	FALSE
UBE2J1	-1.3084	21.7667	2.32491	0.0573595	0.172668	-4.22351	FALSE
NDUFA4	-1.4014	26.873	2.14025	0.057361	0.172668	-4.69457	TRUE
F11R	1.52997	23.8611	-2.1376	0.0576204	0.173288	-4.6988	FALSE
HSD17B4	-0.679838	29.0441	2.13331	0.0580418	0.174283	-4.70561	TRUE
SLC25A24	-1.43674	20.4572	2.19908	0.0580845	0.174283	-4.4604	TRUE
ASGR1	-0.814277	27.7971	2.13259	0.0581123	0.174283	-4.70675	FALSE
MAOB	0.908213	28.0164	-2.12903	0.0584646	0.175163	-4.71241	TRUE
CYB5R4	-3.1655	20.187	2.31065	0.0585134	0.175163	-4.24311	FALSE
CLEC4F	-2.07175	21.1232	2.15661	0.0585959	0.175248	-4.61566	FALSE
TRIP11	-1.43883	19.0034	2.12706	0.0586604	0.17528	-4.71553	FALSE
WNK1	0.835235	20.7441	-2.12426	0.0589397	0.175952	-4.71997	FALSE
LBR	-1.15821	22.0873	2.2369	0.0590702	0.17618	-4.38653	FALSE
MACROD1	-1.49586	24.1227	2.18733	0.0591711	0.176319	-4.47806	TRUE
ALDH1L1	-0.649402	30.1176	2.1209	0.0592768	0.176472	-4.72531	TRUE
PDIA4	-0.764828	28.6396	2.12028	0.0593397	0.176498	-4.7263	FALSE
FKBP1A	-1.38324	27.6076	2.11792	0.059578	0.177044	-4.73004	FALSE
PCYT2	-0.896984	26.0831	2.11344	0.0600318	0.178156	-4.73713	FALSE
IBA57	0.990933	23.9013	-2.11315	0.060062	0.178156	-4.7376	TRUE
ZADH2	0.89355	26.1894	-2.11071	0.0603109	0.178732	-4.74146	TRUE
DAD1	0.939398	27.4288	-2.13736	0.0604783	0.179064	-4.6455	FALSE
AMBP	-1.42364	23.008	2.10765	0.0606248	0.179334	-4.74631	FALSE
DEK	-1.09781	22.9498	2.10685	0.0607062	0.179342	-4.74756	FALSE
DIAPH2	-1.41697	21.4466	2.17077	0.0607377	0.179342	-4.55483	FALSE
NFIC	0.869575	20.7837	-2.13344	0.060869	0.179566	-4.65157	FALSE
MAP1B	-0.791551	18.6207	2.1034	0.0610624	0.179897	-4.75302	FALSE
GOPC	-1.24974	20.9932	2.21444	0.0610918	0.179897	-4.41905	FALSE
PRKAA1	-1.21166	22.9262	2.09932	0.0614859	0.180893	-4.75947	FALSE
MCM6	1.24728	18.2284	-2.27287	0.0616881	0.181324	-4.29501	FALSE
PPIH	1.04742	23.2846	-2.12451	0.0617676	0.181369	-4.66537	FALSE
TUBGCP3	0.842278	19.1123	-2.15961	0.0618151	0.181369	-4.57161	FALSE
C12orf10	-0.872395	22.6089	2.12333	0.0618869	0.181416	-4.66719	TRUE
GK	0.891754	24.6267	-2.08941	0.0625264	0.183066	-4.77511	TRUE
L2HGDH	-1.11436	23.4249	2.11671	0.0625627	0.183066	-4.67741	TRUE
NCKAP1	0.648217	21.9094	-2.08598	0.062891	0.183861	-4.78052	FALSE
PALMD	-0.997506	21.9734	2.10924	0.0633332	0.18485	-4.68893	FALSE
PTGES3	1.06627	27.2336	-2.19028	0.0633433	0.18485	-4.45397	FALSE
RAI1	1.57531	22.9226	-2.14291	0.0634641	0.18485	-4.54463	FALSE
HRSP12	0.776982	32.6847	-2.08059	0.0634661	0.18485	-4.789	TRUE
ZNF259	-1.40442	21.7458	2.14241	0.0635136	0.18485	-4.54537	FALSE
TMEM38B	1.13698	21.8678	-2.18694	0.063661	0.185113	-4.45879	FALSE
ALB	-0.674031	31.2345	2.07752	0.0637969	0.185342	-4.79384	FALSE
RNMT	1.15807	20.5202	-2.10423	0.0638551	0.185345	-4.69664	FALSE
SRP68	-0.764657	23.7676	2.07485	0.0640851	0.185847	-4.79803	FALSE
ZNF512	-1.40215	20.308	2.1793	0.0643937	0.186575	-4.46982	FALSE
LGALS2	0.853851	28.6693	-2.07099	0.0645051	0.186584	-4.80411	FALSE
GAPVD1	-1.2165	20.3752	2.0707	0.0645371	0.186584	-4.80457	FALSE
HSPA4	-0.891407	24.838	2.0704	0.0645689	0.186584	-4.80503	FALSE
POLR2B	0.961238	21.4557	-2.06901	0.0647207	0.186856	-4.80721	FALSE
PMPCA	0.757541	24.0192	-2.06783	0.0648501	0.187063	-4.80907	TRUE
KHDRBS1	0.881969	24.3288	-2.09412	0.0649217	0.187103	-4.7122	FALSE
CPSF3	0.827691	19.78	-2.09337	0.0650015	0.187167	-4.71336	FALSE
MFN1	1.09573	20.2777	-2.0654	0.0651165	0.187332	-4.81288	TRUE
GFPT1	0.964862	22.5952	-2.06344	0.065333	0.187789	-4.81596	FALSE
BASP1	1.36739	23.6616	-2.22749	0.0657378	0.188683	-4.3573	FALSE
DNAJB11	-0.888017	24.1088	2.05958	0.0657601	0.188683	-4.82201	FALSE
ATP5S	-1.62855	23.2758	2.16159	0.0661245	0.189372	-4.49534	TRUE
BIRC6	-1.35335	16.7433	2.0823	0.0661902	0.189372	-4.73036	FALSE
GABARAPL2	-1.29872	23.0766	2.22259	0.0661905	0.189372	-4.36401	FALSE
TMX2	1.09363	22.5372	-2.08162	0.0662634	0.189372	-4.73139	FALSE
GLG1	-1.9975	19.0468	2.08136	0.066292	0.189372	-4.7318	FALSE
ZC3H11A	-1.09534	20.5949	2.05086	0.0667344	0.190469	-4.83567	FALSE
MMAB	1.11658	22.94	-2.05017	0.0668122	0.190523	-4.83675	TRUE
RAB3GAP1	0.84943	22.385	-2.0473	0.0671366	0.19128	-4.84124	FALSE
SLC25A10	0.903395	27.1428	-2.04646	0.0672319	0.191384	-4.84256	TRUE
GOLPH3	-1.26081	21.7879	2.14779	0.0675057	0.191995	-4.51521	TRUE
L3HYPDH	1.12628	21.5334	-2.14523	0.0677659	0.192567	-4.5189	FALSE
ANXA13	1.4927	22.9156	-2.03757	0.0682468	0.193764	-4.85645	FALSE
PDE4DIP	1.08502	17.8871	-2.13892	0.0684089	0.194054	-4.52797	FALSE
FUS	1.07544	25.0102	-2.05983	0.0686672	0.194617	-4.76477	FALSE
MPI	-0.695733	22.1206	2.02932	0.0692012	0.195959	-4.86931	FALSE
FCGR2B	1.0077	25.1902	-2.05314	0.0694215	0.196366	-4.77499	FALSE
ARPC5	0.753066	25.1728	-2.02706	0.0694658	0.196366	-4.87284	FALSE
CYP2B6	0.741261	30.1382	-2.02572	0.0696229	0.196639	-4.87493	FALSE
BNIP1	-0.808066	24.2574	2.02035	0.0702536	0.198248	-4.88328	FALSE
BCAM	1.14876	22.2788	-2.0436	0.0705103	0.198781	-4.78953	FALSE
PSMA2	1.56608	23.6854	-2.07552	0.0705646	0.198781	-4.69733	FALSE
RALB	1.1383	24.3103	-2.07415	0.0707167	0.199036	-4.69937	FALSE
AIP	-1.38376	22.4455	2.03982	0.0709469	0.199511	-4.79529	FALSE
LRSAM1	1.36346	20.417	-2.03908	0.0710332	0.199581	-4.79643	FALSE
KNG1	0.873285	26.255	-2.0082	0.0717034	0.201266	-4.90215	FALSE
ARHGAP18	1.15999	20.5208	-2.00719	0.0718261	0.201266	-4.90373	FALSE
RBM17	0.897768	20.9111	-2.00683	0.0718687	0.201266	-4.90428	FALSE
QDPR	-0.725068	29.1802	2.00622	0.0719421	0.201266	-4.90522	TRUE
CDO1	1.57298	23.651	-2.06268	0.0720022	0.201266	-4.66393	FALSE
SPECC1	-1.63642	18.0922	2.16263	0.0720046	0.201266	-4.44615	FALSE
NOTCH2	2.6942	18.4307	-2.1024	0.0722557	0.20173	-4.58039	FALSE
THOP1	-0.709347	24.7973	2.00331	0.0722948	0.20173	-4.90974	FALSE
HNRNPA2B1	-0.707678	27.9345	2.0002	0.0726739	0.202614	-4.91456	FALSE
SUMO1	-1.20369	24.4634	2.09585	0.0729671	0.203257	-4.58976	FALSE
IQGAP2;IQGAP3	0.952137	27.4164	-2.09259	0.073324	0.204076	-4.59443	FALSE
MRPS35	0.70969	21.0384	-1.99409	0.0734227	0.204175	-4.92402	TRUE
ANO10	0.816065	22.013	-2.01687	0.0736514	0.204636	-4.83018	FALSE
PROS1	-1.22681	21.8595	1.99116	0.0737841	0.20483	-4.92854	FALSE
HERC2	1.09512	16.7796	-2.08684	0.0739585	0.204999	-4.60266	FALSE
MACF1	-0.997436	20.4514	1.98965	0.0739714	0.204999	-4.93088	FALSE
CPT1A	0.922643	25.0637	-1.98579	0.0744522	0.206156	-4.93685	TRUE
CIRBP	0.949736	23.8011	-2.04054	0.0745494	0.206249	-4.69662	FALSE
WDFY1	0.936435	21.7736	-2.00731	0.0748063	0.206784	-4.84466	FALSE
ACSM1	0.852514	29.0553	-1.98236	0.0748811	0.206815	-4.94214	TRUE
RPS9	-0.872164	28.2124	1.98041	0.0751262	0.207315	-4.94515	FALSE
ALG11	0.978903	21.361	-2.03121	0.075649	0.208417	-4.763	FALSE
DDX58	0.878331	20.1949	-1.97623	0.0756537	0.208417	-4.95159	FALSE
IGF2R	0.915436	19.9237	-1.97498	0.0758119	0.208675	-4.95351	FALSE
OXA1L	-1.64986	22.5135	2.12459	0.075961	0.208909	-4.49814	TRUE
METAP2	-1.5662	21.6224	2.06829	0.076041	0.208952	-4.62916	FALSE
HGD	-0.800173	27.5669	1.97011	0.0764335	0.209583	-4.96102	FALSE
DLG1	-0.799321	21.7367	1.96954	0.0765061	0.209583	-4.9619	FALSE
TDRD3	1.47047	19.8053	-2.06376	0.0765588	0.209583	-4.63563	FALSE
UCHL5	0.78435	23.2123	-1.96902	0.0765723	0.209583	-4.96269	FALSE
PSMD11	0.767091	26.2958	-1.96886	0.0765934	0.209583	-4.96294	FALSE
PHF5A	-1.50609	22.7792	2.02188	0.0767634	0.209872	-4.77676	FALSE
MAP2K4	0.90536	22.2311	-2.01925	0.0770805	0.210561	-4.72795	FALSE
PSMD1	0.744155	24.3932	-1.96425	0.0771865	0.21057	-4.97003	FALSE
DTX3L	-1.69634	21.5681	1.96404	0.0772135	0.21057	-4.97035	FALSE
BPNT1	0.672899	25.7787	-1.96297	0.0773507	0.210768	-4.97199	FALSE
FBL	1.51348	22.5687	-1.96226	0.0774435	0.210844	-4.97309	FALSE
LRBA;NBEA	0.963275	21.2253	-2.01572	0.0775086	0.210844	-4.73314	FALSE
FN3KRP	-1.78626	22.4931	2.0138	0.0777418	0.211148	-4.78867	FALSE
PPP2R2A;PPP2R2D	1.33862	22.7812	-2.05328	0.0777689	0.211148	-4.65057	FALSE
TMEM70	1.12205	22.9166	-2.05288	0.0778153	0.211148	-4.65114	TRUE
PRODH	2.20274	22.659	-1.98126	0.0780426	0.211588	-4.884	TRUE
NUP188	0.98043	18.7699	-1.97901	0.078328	0.212185	-4.88739	FALSE
SBDS	-0.822202	23.8551	1.95404	0.0785148	0.212513	-4.9857	FALSE
CLUH	-0.62076	24.2206	1.95331	0.0786097	0.212593	-4.98681	FALSE
COL6A2	1.10979	23.2396	-1.94694	0.079451	0.214526	-4.99657	FALSE
MRPS21	-0.933257	22.0581	2.03893	0.0794567	0.214526	-4.671	TRUE
SUPT6H	-1.25475	18.2757	1.94545	0.0796491	0.214649	-4.99886	FALSE
CPS1	-0.757713	32.6205	1.94541	0.0796544	0.214649	-4.99892	TRUE
UBR5	-1.50808	15.9966	1.96831	0.0797004	0.214649	-4.90348	FALSE
PROSC	1.30843	24.2518	-1.94437	0.0797924	0.214719	-5.00051	TRUE
TANGO6	1.26522	18.6125	-1.96614	0.0799809	0.214853	-4.90674	FALSE
PDCD11	1.20249	18.3625	-1.94278	0.080005	0.214853	-5.00294	FALSE
DCUN1D1	-1.33208	22.5053	2.08742	0.0800406	0.214853	-4.54883	FALSE
SUCLG1	0.755161	27.7111	-1.93962	0.0804271	0.215712	-5.00777	TRUE
AKR7A2	-0.775028	27.6067	1.93826	0.0806099	0.21595	-5.00985	TRUE
IPO5	-1.24659	22.1232	1.93758	0.0807013	0.21595	-5.01088	FALSE
GSDMD	1.33527	22.3004	-1.96029	0.0807432	0.21595	-4.91552	FALSE
MDH2	-0.727198	29.8775	1.93698	0.0807817	0.21595	-5.0118	TRUE
PSMB6	1.24448	27.4681	-1.95858	0.0809683	0.216271	-4.91809	FALSE
XPNPEP1	-0.992695	22.9808	1.93454	0.0811123	0.216477	-5.01554	FALSE
ARHGDIA	1.14025	27.669	-1.93374	0.08122	0.216587	-5.01675	FALSE
PES1	-1.60405	19.2735	1.98527	0.0812936	0.216605	-4.83059	FALSE
ANGPTL3	1.2828	20.7169	-1.98067	0.0818804	0.21799	-4.78445	FALSE
HEATR5B	-1.07853	18.2751	1.97499	0.0826106	0.219754	-4.84564	FALSE
HIST1H1C	0.949954	29.572	-1.92008	0.0830889	0.220845	-5.03756	FALSE
MRPL49	-1.2716	21.9864	1.96898	0.083391	0.221091	-4.80151	TRUE
EIF3E	0.658845	24.4405	-1.9177	0.0834195	0.221091	-5.04119	FALSE
ERC1	-1.77565	21.1472	1.91757	0.0834366	0.221091	-5.04137	FALSE
CIAPIN1	-1.87202	22.513	1.9685	0.0834535	0.221091	-4.80221	FALSE
PCTP	0.995196	22.0024	-1.96554	0.0838406	0.221929	-4.80652	FALSE
UBE2L3	-0.999821	25.5087	1.93656	0.0839067	0.221929	-4.95103	FALSE
ABAT	0.777989	26.2941	-1.91306	0.0840646	0.22212	-5.04822	TRUE
PEX14	0.874792	24.0498	-1.9127	0.0841156	0.22212	-5.04878	FALSE
C19orf70	-0.811245	25.4543	1.91143	0.084293	0.222407	-5.0507	TRUE
CUL4A	-0.974125	22.6658	1.90821	0.0847458	0.22336	-5.05559	FALSE
XIAP	0.841936	19.7605	-1.93008	0.0847917	0.22336	-4.96071	FALSE
HEBP1	-0.762011	26.7835	1.90718	0.084891	0.223441	-5.05715	TRUE
EEF1G	0.678161	26.7283	-1.90424	0.0853071	0.224354	-5.06161	FALSE
SEMA4G	-1.04696	21.0702	1.95368	0.085408	0.224438	-4.82377	FALSE
ATP6V1G1	-0.998137	24.4512	1.9012	0.0857386	0.225058	-5.06621	FALSE
SLC9A3R2	-0.984324	21.7395	1.90089	0.0857825	0.225058	-5.06668	FALSE
FAM129B	-1.25642	20.6928	1.92204	0.0858996	0.225122	-4.97267	FALSE
ATL2	-0.91939	24.4618	1.89975	0.0859457	0.225122	-5.06841	FALSE
MGST1	0.691735	31.5615	-1.89661	0.086394	0.226114	-5.07315	TRUE
BIN1	1.50969	21.0276	-1.91087	0.0874636	0.228729	-4.98928	FALSE
TGFBRAP1	1.18299	19.2507	-1.97304	0.0876804	0.229112	-4.76434	FALSE
CANX;CLGN	0.75663	28.0639	-1.88624	0.087894	0.229485	-5.08883	FALSE
GLIPR2	0.920811	23.0218	-1.90619	0.0881266	0.229908	-4.99622	FALSE
UBA2	-0.661584	22.8215	1.88242	0.0884521	0.230572	-5.09459	FALSE
CES2	-1.17656	28.0492	1.87974	0.0888454	0.231411	-5.09862	FALSE
ACSL3	0.654197	22.8287	-1.87807	0.0890917	0.231776	-5.10114	FALSE
CPPED1	-0.703539	26.3595	1.87782	0.0891281	0.231776	-5.10151	FALSE
TAMM41	-1.08543	22.5029	1.92479	0.0893454	0.232155	-4.86564	TRUE
COMMD10	0.992957	22.3771	-1.87587	0.089417	0.232155	-5.10445	FALSE
HP1BP3	-1.01611	23.9596	1.87143	0.090076	0.233616	-5.11112	FALSE
MRTO4	0.849794	21.5279	-1.89178	0.0901969	0.233616	-5.01755	FALSE
INPP5F	1.32451	19.5503	-1.95365	0.0902557	0.233616	-4.79165	FALSE
DHRS3	-0.946392	22.9877	1.87015	0.0902672	0.233616	-5.11304	FALSE
VPS53	-1.15915	20.025	1.91389	0.0908762	0.234865	-4.88138	FALSE
ACAA1	-0.622297	29.518	1.86596	0.0908944	0.234865	-5.11933	TRUE
CARKD	-1.09398	24.4738	1.86413	0.0911701	0.23517	-5.12208	TRUE
PHKG2	0.598828	23.2503	-1.8641	0.0911743	0.23517	-5.12212	FALSE
SFXN5	-1.23671	23.2195	1.91103	0.0912808	0.23517	-4.8855	TRUE
CSAD	0.914205	23.8462	-1.91088	0.091302	0.23517	-4.88571	FALSE
XRN1	2.39256	17.2546	-1.98982	0.0918395	0.236367	-4.68128	FALSE
ALDH6A1	-0.679493	29.6244	1.85868	0.0919948	0.236579	-5.13025	TRUE
VPS8	1.73374	16.8914	-1.98119	0.092963	0.238645	-4.69293	FALSE
SEC61B	-1.13187	27.1695	1.87279	0.0929958	0.238645	-5.04555	FALSE
NT5C2	-1.10193	23.7452	1.87264	0.0930186	0.238645	-5.04578	FALSE
SRPRB	0.657111	26.462	-1.85091	0.093183	0.238878	-5.14187	FALSE
PRPF4B	1.52856	20.15	-1.97663	0.0935632	0.239663	-4.69909	FALSE
ACADS	-0.560364	29.2599	1.84709	0.093772	0.240009	-5.14758	TRUE
EHD4	-0.729364	22.9208	1.84497	0.0941012	0.240305	-5.15075	FALSE
PSMD2	0.648154	25.7062	-1.84487	0.0941167	0.240305	-5.1509	FALSE
ATPAF1	1.60576	21.8198	-1.92516	0.0941726	0.240305	-4.83162	TRUE
TALDO1	-0.700614	27.2814	1.84443	0.0941837	0.240305	-5.15154	FALSE
ADNP	-1.08318	17.6422	1.97118	0.0942841	0.240371	-4.70644	FALSE
EIF4A2	-0.971602	26.5469	1.84332	0.0943573	0.240371	-5.15321	FALSE
PRDX3	0.906639	28.3663	-1.83854	0.0951031	0.242081	-5.16033	TRUE
RPL23	-0.870907	26.7231	1.85739	0.0953258	0.242457	-5.06818	FALSE
PPP5C	1.07023	21.9536	-1.85624	0.0955023	0.242652	-5.06987	FALSE
ARPC1A	-1.70863	23.1116	1.88163	0.0955519	0.242652	-4.92776	FALSE
SLK	0.716491	21.8174	-1.83145	0.0962205	0.244159	-5.17089	FALSE
TARBP2	1.2575	20.5962	-1.90958	0.0963852	0.244386	-4.85342	FALSE
GRHPR	-0.770649	27.3087	1.84784	0.096798	0.245132	-5.08217	TRUE
BOP1	-2.12504	18.691	1.90648	0.0968304	0.245132	-4.85774	FALSE
NUDT19	-1.07591	21.8747	1.82525	0.0972075	0.245896	-5.1801	TRUE
RPL31	-1.70114	27.2657	1.94889	0.0972941	0.245923	-4.73648	FALSE
UBXN1	0.783203	24.0797	-1.84354	0.0974665	0.246076	-5.08845	FALSE
KIAA1033	-2.23148	20.9141	1.82338	0.0975061	0.246076	-5.18287	FALSE
SNX12	-1.19537	23.5854	1.94676	0.097586	0.246086	-4.73934	FALSE
CD99	-1.12261	24.0188	1.84168	0.0977581	0.246329	-5.09117	FALSE
CLPX	-0.653667	24.6076	1.82056	0.0979595	0.246645	-5.18705	TRUE
TGFBI	-1.20559	22.6428	1.81754	0.0984475	0.247557	-5.19153	FALSE
CYP4A11	-0.650334	28.4582	1.81737	0.098474	0.247557	-5.19177	FALSE
ENPP1	1.4913	19.2808	-1.93902	0.0986563	0.247823	-4.74975	FALSE
STAMBP	1.01264	21.3646	-1.85758	0.0991857	0.248961	-4.96214	FALSE
RABGGTB	1.24028	22.0366	-1.83015	0.0995801	0.249758	-5.10799	FALSE
STOM	0.804775	26.7989	-1.80976	0.099713	0.249849	-5.20304	TRUE
BOLA1	-1.23738	22.5285	1.82896	0.0997702	0.249849	-5.10973	TRUE
RXRA	-1.22451	21.3438	1.88464	0.100032	0.250147	-4.88819	FALSE
ITIH2	-0.871899	24.2064	1.827	0.100083	0.250147	-5.11257	FALSE
NUP85	-1.03107	20.2967	1.8515	0.100126	0.250147	-4.97081	FALSE
PPCS	0.710948	24.4731	-1.80681	0.100197	0.250147	-5.2074	FALSE
COTL1	-1.81725	26.0095	1.88236	0.100372	0.250268	-4.89136	FALSE
AGPAT3	1.51178	24.4118	-1.80548	0.100416	0.250268	-5.20936	FALSE
PGLS	1.72849	25.0879	-1.80491	0.10051	0.250268	-5.21021	FALSE
TFG	-0.712501	25.0196	1.80464	0.100554	0.250268	-5.2106	FALSE
RELA	1.07773	21.5282	-1.82357	0.100633	0.250273	-5.11757	FALSE
SSU72	-1.08093	21.1878	1.87718	0.101147	0.25122	-4.89855	FALSE
LRBA	0.677938	21.2432	-1.80073	0.101201	0.25122	-5.21637	FALSE
VPS13A	1.00492	19.463	-1.80046	0.101246	0.25122	-5.21677	FALSE
ARFIP1	-0.984353	22.289	1.84325	0.101413	0.251443	-4.98255	FALSE
GTPBP3	0.944121	20.7872	-1.84108	0.101755	0.252097	-4.98564	TRUE
ATP5D	-0.926863	29.3408	1.79641	0.10192	0.252315	-5.22273	TRUE
F5	0.906541	21.014	-1.79502	0.102153	0.252698	-5.22478	FALSE
MSRA	-1.02991	24.9441	1.81166	0.102567	0.253527	-5.13486	TRUE
FKBP9	1.10859	21.035	-1.8673	0.102644	0.253527	-4.91227	FALSE
ALDH8A1	-0.584258	27.8631	1.78988	0.103016	0.254186	-5.23234	FALSE
RAD23B	0.871569	26.8716	-1.78958	0.103068	0.254186	-5.23279	FALSE
DHTKD1	0.848347	24.9673	-1.78895	0.103174	0.254256	-5.23372	TRUE
RAB13	0.884647	22.0849	-1.86316	0.103277	0.254318	-4.91801	FALSE
COPB2	0.634357	25.0873	-1.78357	0.104085	0.256113	-5.24161	FALSE
FAM91A1	0.919087	20.3695	-1.85595	0.104391	0.256671	-4.928	FALSE
EGFR	-0.895303	21.1999	1.78079	0.10456	0.256891	-5.24569	FALSE
LAMC1	0.581042	20.3105	-1.77962	0.10476	0.256949	-5.2474	TRUE
RTCA	-1.14566	21.8766	1.79828	0.104781	0.256949	-5.15422	FALSE
KLKB1	-0.998506	21.7577	1.82189	0.104821	0.256949	-5.01284	FALSE
DPYS	-0.616671	28.068	1.77581	0.105414	0.258208	-5.25298	FALSE
SEPT2	-0.93558	23.9593	1.7722	0.106038	0.259356	-5.25827	FALSE
ILVBL	1.36966	21.8926	-1.81411	0.106089	0.259356	-5.02385	FALSE
DPYSL3	0.963393	20.8407	-1.81273	0.106315	0.259356	-5.07946	FALSE
MPP6	-0.832384	21.9777	1.77044	0.106342	0.259356	-5.26083	FALSE
CDH2	0.794773	22.2629	-1.78879	0.106377	0.259356	-5.16792	FALSE
TAT	-1.11891	22.8238	1.76981	0.106452	0.259356	-5.26175	FALSE
LMF2	0.801751	22.3109	-1.78812	0.106492	0.259356	-5.16889	FALSE
A1BG	-1.71383	24.1098	1.76931	0.106538	0.259356	-5.26248	FALSE
COMMD9	1.03736	21.507	-1.84184	0.106601	0.259356	-4.9475	FALSE
GMPPB	0.767959	24.584	-1.76844	0.106691	0.259379	-5.26376	FALSE
TOP3B	0.894142	19.1581	-1.83945	0.106981	0.25989	-4.95081	FALSE
NOL6	1.04051	18.0155	-1.83801	0.107209	0.260249	-4.95278	FALSE
KRT18	0.674581	30.1048	-1.76479	0.107328	0.260346	-5.26909	FALSE
ACTL6A	-1.73315	21.9282	1.7637	0.107518	0.260432	-5.27067	FALSE
CP	-0.703424	23.9946	1.76367	0.107524	0.260432	-5.27072	FALSE
KANK3	-0.827056	20.143	1.78028	0.107829	0.26097	-5.18017	FALSE
MRPL24	-1.00547	22.2372	1.83364	0.107907	0.26097	-4.95882	TRUE
GLB1	-0.920922	20.9136	1.77851	0.108133	0.261322	-5.18272	FALSE
HNRNPD	0.839256	26.5906	-1.75701	0.108698	0.262491	-5.28042	FALSE
EPX	-1.14382	19.7476	1.79464	0.109325	0.263809	-5.10503	FALSE
MLEC	0.806928	25.7374	-1.75236	0.109524	0.264092	-5.28718	FALSE
EMC10	1.00982	22.7617	-1.82229	0.10974	0.264368	-4.97445	FALSE
EPHX1	-0.522428	31.4947	1.75081	0.109801	0.264368	-5.28944	FALSE
NUDT12	-0.999123	22.8183	1.74978	0.109984	0.264614	-5.29093	FALSE
LARP7	0.922134	20.8184	-1.7482	0.110268	0.265101	-5.29323	FALSE
PTPLAD1	0.628338	26.7067	-1.74757	0.110382	0.265111	-5.29415	FALSE
SERPIND1	0.984728	22.6941	-1.78809	0.110436	0.265111	-5.11427	FALSE
CGN	-0.623082	23.047	1.74674	0.110531	0.265143	-5.29535	FALSE
PALM3	1.40194	22.7333	-1.74616	0.110634	0.265195	-5.29618	FALSE
LMO7	-0.637935	21.4717	1.74554	0.110746	0.26524	-5.29709	FALSE
ESYT1	0.66186	22.3597	-1.74515	0.110816	0.26524	-5.29765	FALSE
EXD2	1.58419	17.8418	-1.8152	0.110898	0.265241	-4.98419	FALSE
ETFB	-0.610146	30.5707	1.74408	0.111009	0.265311	-5.2992	TRUE
MTFMT	-0.78704	20.5079	1.78198	0.11148	0.26624	-5.12287	TRUE
A1CF	-0.712202	24.3673	1.73429	0.11279	0.26917	-5.31338	FALSE
KIAA0196	-1.0948	21.226	1.73314	0.113001	0.269477	-5.31505	FALSE
GPI	0.759447	27.6521	-1.72886	0.113788	0.271155	-5.32122	TRUE
ZRANB2	-0.719056	21.4182	1.7677	0.113957	0.271357	-5.14292	FALSE
PPIB	0.645652	28.877	-1.72492	0.114518	0.272378	-5.3269	FALSE
TMX4	1.11541	22.7881	-1.76431	0.114553	0.272378	-5.14767	FALSE
MGAT1	-1.82819	22.2452	1.7613	0.115083	0.273364	-5.09798	FALSE
LTA4H	0.602944	26.158	-1.7216	0.115136	0.273364	-5.33169	FALSE
HPX	-1.06971	24.2433	1.71994	0.115445	0.273897	-5.33407	FALSE
ATP6V1A	-0.598275	24.2044	1.71784	0.115839	0.274631	-5.33709	FALSE
CARS	1.00007	21.3907	-1.71589	0.116206	0.275087	-5.3399	FALSE
TROVE2	1.07599	22.5056	-1.71551	0.116277	0.275087	-5.34044	FALSE
YTHDC2	0.927558	18.5406	-1.73246	0.116328	0.275087	-5.24848	FALSE
FRYL	-0.615815	16.4577	1.73223	0.11637	0.275087	-5.24881	FALSE
HMGB2	-1.12146	25.806	1.71041	0.117241	0.276944	-5.34777	FALSE
ATP6V1G1;ATP6V1G2	-1.02891	24.5093	1.72537	0.117637	0.277679	-5.25852	FALSE
EXOSC7	-0.976352	19.5546	1.74283	0.118393	0.279035	-5.17766	FALSE
DERA	-1.00935	24.1928	1.72064	0.118521	0.279035	-5.26522	FALSE
TMEM214	-0.95064	22.1386	1.70322	0.118612	0.279035	-5.35807	FALSE
HNRNPR	1.49587	22.9884	-1.70308	0.118639	0.279035	-5.35828	FALSE
XPO7	0.745042	22.5669	-1.70305	0.118643	0.279035	-5.35831	FALSE
PPOX	1.41003	21.2003	-1.7191	0.118809	0.279035	-5.2674	TRUE
CBX5	-1.02168	21.3215	1.80685	0.118838	0.279035	-4.92594	FALSE
NONO	-0.937007	24.7516	1.70172	0.118899	0.279035	-5.36022	FALSE
PSMD3	0.731056	25.6353	-1.69964	0.119301	0.279535	-5.3632	FALSE
MARK2	0.969355	19.629	-1.71627	0.119341	0.279535	-5.2714	FALSE
POLDIP3	-0.916183	21.1762	1.71611	0.11937	0.279535	-5.27162	FALSE
FNTB	0.797023	21.4454	-1.73524	0.11978	0.280207	-5.13422	FALSE
DDX17	-0.680742	25.8705	1.69676	0.119855	0.280207	-5.36731	FALSE
TGOLN2	-0.828032	21.5766	1.71296	0.119966	0.280207	-5.27607	FALSE
WDR81	1.30489	19.1745	-1.73403	0.120002	0.280207	-5.1359	TRUE
MYH14	-0.70952	23.2631	1.69546	0.120107	0.280249	-5.36916	FALSE
BTAF1	0.930726	18.9247	-1.73181	0.120411	0.280758	-5.13897	FALSE
RPL35	-0.851458	29.17	1.7301	0.120727	0.28116	-5.14134	FALSE
KANK1	0.752898	20.0267	-1.6921	0.120761	0.28116	-5.37396	FALSE
GPX1	-1.20327	25.5642	1.69167	0.120843	0.28116	-5.37457	TRUE
RFC4	0.955499	20.8692	-1.75498	0.121231	0.28186	-5.06641	FALSE
NPEPPS	0.55644	26.0339	-1.68911	0.121344	0.281922	-5.37823	FALSE
KIAA1671	-1.07316	18.4178	1.70485	0.121509	0.282103	-5.28749	FALSE
RPS2	-0.784555	26.4661	1.68769	0.121622	0.282163	-5.38024	FALSE
C1RL	-1.15865	21.2003	1.70299	0.121866	0.282528	-5.29011	FALSE
COPS8	-0.748242	24.1618	1.68444	0.12226	0.283239	-5.38487	FALSE
COG1	-1.08931	19.8281	1.70011	0.12242	0.283407	-5.29416	FALSE
RPL7	-0.6289	28.2721	1.68289	0.122567	0.283546	-5.38708	FALSE
STARD13	1.11937	18.4101	-1.69881	0.12267	0.283581	-5.29598	FALSE
SFXN3	1.14043	20.1048	-1.74348	0.123306	0.284769	-5.08199	TRUE
PGGT1B	0.938146	22.0063	-1.67889	0.123359	0.284769	-5.39277	FALSE
ABCB7	-0.689872	22.6765	1.67701	0.123733	0.285272	-5.39544	TRUE
LANCL1	0.784246	23.5391	-1.67685	0.123765	0.285272	-5.39566	FALSE
EIF3M	1.23615	23.1507	-1.67606	0.123922	0.285272	-5.39678	FALSE
LRPPRC	0.613708	25.0162	-1.67559	0.124014	0.285272	-5.39744	TRUE
STAT3	-0.558233	23.962	1.67559	0.124016	0.285272	-5.39745	FALSE
GTF3C1	1.3058	17.7061	-1.73885	0.12415	0.285379	-5.08825	FALSE
ITIH1	-0.74241	23.717	1.67305	0.124524	0.286035	-5.40105	FALSE
EXOC6B	1.07742	18.8655	-1.77228	0.124755	0.286364	-4.97146	FALSE
TRMT10C	0.909406	21.4037	-1.7047	0.12551	0.287892	-5.17637	TRUE
ADH1C	-0.663787	31.817	1.66619	0.125903	0.288449	-5.41075	FALSE
UBA3	0.601231	22.5044	-1.66536	0.126072	0.288449	-5.41193	FALSE
MSN	-0.85017	25.1662	1.6653	0.126084	0.288449	-5.41201	FALSE
CCDC132	-1.24779	19.4571	1.68123	0.126108	0.288449	-5.32061	FALSE
CDC42BPB	0.614656	21.0349	-1.66444	0.126258	0.288589	-5.41323	FALSE
ATP6V1C1;ATP6V1C2	0.742688	23.4109	-1.697	0.126995	0.289928	-5.24111	FALSE
SLC9A3R1	-0.583735	26.9021	1.66027	0.127105	0.289928	-5.41911	FALSE
PDZK1	0.91315	25.1015	-1.66002	0.127157	0.289928	-5.41947	FALSE
FLOT1	0.649811	23.1974	-1.6598	0.127201	0.289928	-5.41978	FALSE
LGALSL	-1.31405	23.6055	1.72174	0.12732	0.289996	-5.11133	FALSE
DAG1	-0.90828	22.3346	1.65763	0.127646	0.290535	-5.42285	FALSE
THUMPD3	-1.08261	20.3539	1.75538	0.127752	0.290573	-4.99362	FALSE
HLCS	-1.08789	20.5127	1.6724	0.127868	0.290635	-5.33294	FALSE
ANP32A	1.83491	25.4092	-1.68951	0.128454	0.291762	-5.19721	FALSE
STAU1	-0.721504	23.4386	1.65211	0.128779	0.292032	-5.43061	FALSE
SNX5	1.00625	24.4799	-1.65164	0.128876	0.292032	-5.43127	FALSE
MTX2	0.832137	22.9643	-1.6871	0.128926	0.292032	-5.25471	TRUE
CFI	-1.04508	22.5368	1.65137	0.128933	0.292032	-5.43166	FALSE
CRBN	-1.55239	20.6406	1.66638	0.129081	0.292059	-5.34131	FALSE
CFL2	0.763141	24.1928	-1.66596	0.129165	0.292059	-5.34189	FALSE
ENO1	0.540966	30.7195	-1.65001	0.129215	0.292059	-5.43358	FALSE
ATP6V1H	-0.829282	21.9379	1.66486	0.129388	0.292248	-5.34342	FALSE
CTDP1	-0.895071	18.5641	1.68407	0.129523	0.29235	-5.20464	FALSE
YBX1;YBX2	-0.932045	26.8807	1.70909	0.129712	0.292573	-5.12834	FALSE
ITFG1	-1.30195	20.4098	1.68171	0.129989	0.292995	-5.26209	FALSE
RNH1	0.681461	25.3451	-1.64105	0.131079	0.295247	-5.44614	FALSE
OSBP	-0.726396	23.8907	1.64034	0.131229	0.29538	-5.44715	FALSE
IDE	-0.734737	22.9756	1.6379	0.131742	0.296327	-5.45056	TRUE
CYBB	1.10998	19.692	-1.69659	0.132118	0.296967	-5.14509	FALSE
SRGAP2;SRGAP1	-1.57644	19.4477	1.73023	0.132339	0.29726	-5.02647	FALSE
LMTK2	0.779686	18.997	-1.66745	0.132843	0.298185	-5.22731	FALSE
ALDH1L2	-0.627675	24.1617	1.63214	0.13296	0.298241	-5.45862	TRUE
AKAP2	-1.30456	21.7049	1.6651	0.133318	0.298837	-5.2305	FALSE
ZW10	-0.929149	20.7543	1.62639	0.134185	0.300488	-5.46664	FALSE
PHB	-0.584049	27.6386	1.62614	0.134239	0.300488	-5.46699	TRUE
CAMK2G	-0.882089	22.0157	1.65876	0.13461	0.30111	-5.23911	FALSE
NIPBL	-1.21323	17.6089	1.6572	0.134929	0.301616	-5.24123	FALSE
UBE2N	0.808887	26.48	-1.63687	0.135176	0.30196	-5.38216	FALSE
ATG4B	-0.904082	21.097	1.6544	0.135504	0.302486	-5.29937	FALSE
MSI2	-0.988149	22.0491	1.67732	0.135908	0.303179	-5.17082	FALSE
RBMX;RBMXL2	-0.724483	24.948	1.63174	0.136262	0.303761	-5.38922	FALSE
AKAP8	-2.01824	20.2859	1.64961	0.136493	0.304067	-5.25151	FALSE
ALDOB	0.522698	31.8068	-1.61504	0.136636	0.304117	-5.48244	FALSE
MAGI3	0.849066	18.4335	-1.64859	0.136703	0.304117	-5.25288	FALSE
RNF40	-0.784983	19.9926	1.61315	0.137046	0.304672	-5.48506	FALSE
EXOC6	-1.38033	18.4009	1.66876	0.137626	0.305751	-5.18222	FALSE
BZW1	0.919076	23.551	-1.60964	0.137815	0.305837	-5.48993	FALSE
ARHGEF1	0.666104	20.7615	-1.60941	0.137864	0.305837	-5.49024	FALSE
LZIC	-0.879052	22.9321	1.64262	0.137947	0.305837	-5.31535	FALSE
PDE2A	-0.74117	20.8806	1.60243	0.139402	0.308853	-5.49991	FALSE
GSTT1	-1.02813	26.8938	1.60038	0.139857	0.30965	-5.50274	FALSE
NUP88	0.69187	20.4709	-1.59716	0.140573	0.311022	-5.50718	FALSE
STOML2	0.515686	25.0082	-1.59646	0.14073	0.311158	-5.50815	TRUE
FAM98B	0.744045	23.8439	-1.59549	0.140948	0.311427	-5.50949	FALSE
RPS19	-0.625876	27.0539	1.59478	0.141105	0.311562	-5.51046	FALSE
NUP98	0.807541	20.4733	-1.58937	0.142321	0.313974	-5.51791	FALSE
JAGN1	-0.963554	24.5981	1.67796	0.14239	0.313974	-5.09424	FALSE
DOCK1	1.00649	20.2403	-1.60226	0.142654	0.314341	-5.42955	FALSE
ATP6V1B2	-0.570792	24.4655	1.58673	0.142918	0.31471	-5.52155	FALSE
SMU1	2.95093	22.646	-1.67452	0.143078	0.31485	-5.09869	FALSE
GEMIN5	1.60865	17.4796	-1.67085	0.143813	0.316109	-5.10341	FALSE
SRSF5	1.04324	24.8844	-1.5969	0.143845	0.316109	-5.43685	FALSE
IDH3A	0.916267	23.1149	-1.61415	0.14402	0.316268	-5.29923	TRUE
NDST1	-0.948366	17.9972	1.66915	0.144155	0.316268	-5.10559	FALSE
CALR	-0.544975	28.7242	1.58104	0.14421	0.316268	-5.52935	FALSE
RSU1	-0.865543	24.6401	1.59403	0.144486	0.316661	-5.44074	FALSE
STX4	-0.676844	23.6513	1.57701	0.145132	0.317861	-5.53487	FALSE
PAIP1	0.987386	22.4374	-1.58912	0.145589	0.318648	-5.4474	FALSE
EIF5A;EIF5A2	0.904119	26.037	-1.58858	0.145711	0.318701	-5.44814	FALSE
ALS2	-1.63536	16.8318	1.6055	0.145914	0.318929	-5.3108	FALSE
EMD	0.780246	22.8304	-1.57153	0.146395	0.319712	-5.54237	FALSE
IDH2	-0.498411	30.9189	1.57121	0.146469	0.319712	-5.54281	TRUE
RPS4X	-0.693354	27.0446	1.5696	0.146842	0.320136	-5.54501	FALSE
SDPR	0.690501	24.5628	-1.5692	0.146934	0.320136	-5.54555	FALSE
PRMT1;PRMT8	0.855538	23.0721	-1.62388	0.146959	0.320136	-5.24151	FALSE
CCDC134	-0.789058	21.4888	1.59956	0.147226	0.320419	-5.31872	FALSE
VAT1	0.568112	26.267	-1.56762	0.147302	0.320419	-5.54772	FALSE
C5	0.786211	22.1333	-1.56726	0.147385	0.320419	-5.5482	FALSE
NFIB	-0.836833	22.2703	1.59554	0.14812	0.321803	-5.32407	FALSE
RBM12	-0.753251	21.0359	1.56244	0.148511	0.322254	-5.55478	FALSE
MLLT4	-0.57274	21.5641	1.56213	0.148582	0.322254	-5.55519	FALSE
DEPTOR	-1.08695	20.9224	1.59315	0.148656	0.322254	-5.32725	FALSE
DIS3	-0.781478	19.811	1.57531	0.148732	0.322254	-5.46607	FALSE
DYNC1LI1	-0.773303	21.0382	1.57491	0.148824	0.322254	-5.46662	FALSE
EML4	0.613182	22.7997	-1.56064	0.148932	0.322273	-5.55722	FALSE
CHD4	0.508678	20.2594	-1.5592	0.149271	0.322681	-5.55918	FALSE
CYFIP1	0.636683	22.5537	-1.55899	0.14932	0.322681	-5.55946	FALSE
DNM1L	-0.792959	22.0905	1.55816	0.149514	0.322875	-5.56059	TRUE
AHSA1	-1.03317	23.1314	1.55777	0.149608	0.322875	-5.56113	FALSE
WDR36	-0.748386	18.6096	1.61084	0.149781	0.323033	-5.25861	FALSE
PSMC1	0.524096	25.571	-1.55647	0.149913	0.323104	-5.56289	FALSE
HECTD3	1.30147	22.2234	-1.55557	0.150126	0.323348	-5.56411	FALSE
TIMM9	-0.930799	23.8967	1.58159	0.151265	0.325538	-5.39723	TRUE
MYO1B	-0.578684	24.1687	1.55044	0.151343	0.325538	-5.57107	FALSE
ZC3HC1	-0.589619	20.4406	1.56286	0.151618	0.325913	-5.48283	FALSE
HSPA14	0.748943	20.568	-1.56065	0.152134	0.326807	-5.48579	FALSE
RPL27	-1.40022	27.2476	1.55967	0.152364	0.327084	-5.4871	FALSE
AP2B1	0.948594	23.9912	-1.5452	0.152595	0.327364	-5.57816	FALSE
ILK	-0.687291	23.9321	1.5407	0.153679	0.329387	-5.58425	FALSE
PPM1A	-0.619348	23.2175	1.54044	0.153741	0.329387	-5.5846	FALSE
UTRN	-0.698342	21.4927	1.53979	0.153897	0.329505	-5.58547	FALSE
G3BP1	-0.914197	23.2221	1.53509	0.155035	0.331722	-5.5918	FALSE
GPS1	-0.590073	23.9315	1.53068	0.156112	0.333358	-5.59775	FALSE
ATP5A1	-0.46746	30.0568	1.53042	0.156175	0.333358	-5.59809	TRUE
NVL	2.05618	19.6042	-1.58202	0.156194	0.333358	-5.29617	FALSE
VAPB	-0.536448	27.0972	1.53028	0.15621	0.333358	-5.59828	FALSE
CDIPT	-0.742049	24.6333	1.52818	0.156723	0.334233	-5.6011	FALSE
C1orf27	0.864979	22.6474	-1.55749	0.156836	0.334255	-5.42911	FALSE
GLRX	0.808208	28.453	-1.52182	0.158291	0.33712	-5.60963	FALSE
TOP1	-0.701262	22.6029	1.52109	0.158473	0.33712	-5.61061	FALSE
DNAJC13	-0.656681	21.2131	1.52101	0.158492	0.33712	-5.61071	FALSE
CSNK2B	-0.831355	23.6133	1.56912	0.159146	0.338287	-5.31287	FALSE
C2orf47	-1.28249	23.1007	1.56867	0.159249	0.338287	-5.31345	TRUE
SUGT1	-0.725989	23.9049	1.51507	0.159971	0.339406	-5.61866	FALSE
MAPRE1	0.97344	23.5182	-1.54421	0.159985	0.339406	-5.39179	FALSE
WTAP	0.876713	19.945	-1.56503	0.160092	0.339411	-5.31815	FALSE
TMED10	0.595149	27.3671	-1.51379	0.160291	0.339611	-5.62037	FALSE
YWHAG	-1.78435	24.862	1.59177	0.160578	0.339999	-5.20433	FALSE
PABPC1;PABPC4L	1.09242	25.5722	-1.55921	0.161447	0.341616	-5.32566	FALSE
CES1	0.455953	31.9052	-1.50802	0.161741	0.341819	-5.62806	FALSE
EIF2B5	1.01741	21.716	-1.50797	0.161753	0.341819	-5.62813	FALSE
FDPS	-0.719242	26.2064	1.50745	0.161885	0.341875	-5.62883	TRUE
SACM1L	-0.655938	24.2261	1.50589	0.16228	0.342064	-5.63091	FALSE
RTP3	1.63211	19.921	-1.58396	0.162333	0.342064	-5.2142	FALSE
PPIA	-0.534037	30.0561	1.50564	0.162342	0.342064	-5.63123	FALSE
WDR18	0.855065	21.0518	-1.55517	0.162396	0.342064	-5.33087	FALSE
EPPK1	2.01409	19.2723	-1.51529	0.163104	0.343332	-5.54612	FALSE
CMBL	0.62514	28.9555	-1.50221	0.163212	0.343337	-5.63579	FALSE
H6PD	-0.947089	24.9029	1.50155	0.163379	0.343467	-5.63667	FALSE
CLIP2	-1.13804	19.4875	1.5126	0.163775	0.344076	-5.54967	FALSE
TRAPPC3	-0.601312	23.7344	1.49659	0.164648	0.345685	-5.64326	FALSE
ENO2	1.04339	21.6016	-1.50391	0.165962	0.348006	-5.56109	FALSE
HMGCS2	0.521122	30.765	-1.49145	0.165967	0.348006	-5.65005	TRUE
CPQ	-0.610209	21.8247	1.50039	0.166856	0.349644	-5.56571	FALSE
SMC3	0.662809	22.677	-1.48701	0.167117	0.349964	-5.65592	FALSE
COPS3	0.905232	22.8859	-1.49724	0.167658	0.350872	-5.56983	FALSE
PNPO	-0.785943	26.0606	1.48322	0.168103	0.351373	-5.66092	TRUE
NAALADL2	1.1562	21.0063	-1.49546	0.168114	0.351373	-5.57216	FALSE
IRAK4	0.920801	20.0669	-1.52955	0.168523	0.35172	-5.36371	FALSE
NDUFA6	-1.29539	24.5779	1.49365	0.168576	0.35172	-5.57452	TRUE
DNAJC7	-0.78595	21.2536	1.50893	0.168627	0.35172	-5.43764	FALSE
MSMO1	1.01865	25.3157	-1.49312	0.168713	0.35172	-5.57522	FALSE
LAMTOR1	-0.867837	23.5813	1.55478	0.169043	0.352096	-5.25088	FALSE
MTA2	-0.804749	21.5035	1.47937	0.16911	0.352096	-5.66599	FALSE
SUCLA2	0.68099	25.4689	-1.47885	0.169247	0.352155	-5.66668	TRUE
CRIP2	0.941081	25.0678	-1.48925	0.169708	0.352805	-5.58027	FALSE
CAPZA1	-1.00982	25.4409	1.47683	0.169777	0.352805	-5.66933	FALSE
HINT1	-0.580567	27.9873	1.48832	0.16995	0.352823	-5.58149	TRUE
FKBP3	0.511278	26.009	-1.47597	0.170003	0.352823	-5.67046	FALSE
TMOD3	-0.517452	23.9201	1.47526	0.170191	0.352989	-5.6714	FALSE
RICTOR	-2.16963	17.6228	1.50011	0.170852	0.354126	-5.50396	FALSE
HCFC1	-0.680702	20.3867	1.48443	0.170957	0.354126	-5.58655	FALSE
HAAO	-0.554981	29.2926	1.47143	0.171202	0.354406	-5.67642	FALSE
USP15	-0.57558	22.4068	1.46949	0.171717	0.355081	-5.67896	FALSE
DIP2B	-1.08939	21.0263	1.49659	0.171746	0.355081	-5.45354	FALSE
RTF1	-1.14694	20.001	1.51564	0.171937	0.355165	-5.38143	FALSE
STAM	-0.981478	20.8706	1.4684	0.172006	0.355165	-5.68038	FALSE
LUM	0.585573	24.5825	-1.47965	0.172202	0.355212	-5.59277	FALSE
ABCF3	-0.819125	21.7889	1.49443	0.172298	0.355212	-5.45631	FALSE
ATG9A	-1.02166	19.0994	1.54076	0.172357	0.355212	-5.26839	FALSE
BBOX1	0.628311	27.8069	-1.46581	0.172696	0.355686	-5.68377	FALSE
NPTN	1.11968	22.3786	-1.50935	0.1735	0.357115	-5.3894	FALSE
SRRM1	-1.51002	19.9334	1.48836	0.173857	0.357623	-5.5191	FALSE
TOM1L1	1.21033	20.9132	-1.53307	0.174203	0.357973	-5.27798	FALSE
NUP93	0.828839	22.201	-1.46003	0.174247	0.357973	-5.69134	FALSE
NPLOC4	0.4886	23.4817	-1.45846	0.174669	0.358612	-5.69338	FALSE
PSME3	-0.703593	22.9384	1.50148	0.175477	0.360045	-5.39938	FALSE
OAT	-1.03272	24.2755	1.45253	0.176273	0.361226	-5.70109	TRUE
KIAA0368	-0.577797	20.8965	1.45252	0.176276	0.361226	-5.70111	FALSE
RRP12	-1.16475	18.9442	1.47818	0.176498	0.361453	-5.47713	FALSE
INTS1	-1.54916	17.4278	1.47191	0.178141	0.364433	-5.48512	FALSE
DDX41	-0.685903	19.6187	1.47147	0.178258	0.364433	-5.54074	FALSE
HNRNPL	0.610905	25.2853	-1.44466	0.178423	0.364433	-5.71131	FALSE
PTPRA	0.9302	19.0367	-1.45618	0.178435	0.364433	-5.62313	FALSE
TRIM33	-0.974544	18.4636	1.51536	0.178519	0.364433	-5.29995	FALSE
VPS26A	-0.596965	24.7422	1.44392	0.178626	0.364433	-5.71227	FALSE
PSMD7	0.659211	25.4933	-1.44327	0.178805	0.36457	-5.71311	FALSE
PXN	-0.801261	20.4982	1.46858	0.17902	0.364779	-5.54442	FALSE
HBS1L	-0.914042	21.6573	1.43978	0.179767	0.365966	-5.71763	FALSE
ABCC2	-0.642987	22.8921	1.43956	0.179828	0.365966	-5.71791	FALSE
OTUD4	-0.907207	19.7929	1.45033	0.180019	0.366126	-5.63065	FALSE
ACTR3	0.707858	26.0095	-1.43823	0.180196	0.366137	-5.71963	FALSE
PSMB3	-1.33302	24.3129	1.44948	0.18025	0.366137	-5.63174	FALSE
GLRX5	-1.68399	23.406	1.48192	0.180475	0.366364	-5.42403	TRUE
NUCB1	0.629482	23.9835	-1.43668	0.180626	0.366442	-5.72163	FALSE
FOCAD	-0.621725	19.2919	1.43471	0.181174	0.367324	-5.72418	FALSE
CCT2	0.595756	26.3321	-1.43349	0.181514	0.367784	-5.72575	FALSE
BMP2K	0.706769	20.1594	-1.45633	0.182284	0.369114	-5.56	FALSE
CFL1	-0.672692	28.4679	1.42586	0.183649	0.371646	-5.73556	FALSE
AFTPH	-1.51916	18.1795	1.46826	0.184042	0.372209	-5.44115	FALSE
CRK	0.799021	22.2642	-1.44878	0.184324	0.372428	-5.56958	FALSE
RPL36	-1.13214	27.2452	1.44858	0.184379	0.372428	-5.56983	FALSE
ACO1	0.559378	26.9035	-1.42057	0.185143	0.373739	-5.74235	TRUE
FARSA	0.682259	24.1208	-1.41755	0.186	0.375033	-5.74622	FALSE
AP3B1;AP3B2	0.561026	22.3688	-1.42858	0.186015	0.375033	-5.65844	FALSE
ANXA5	0.669581	25.8952	-1.41602	0.186435	0.375646	-5.74817	FALSE
FXR2	1.21702	19.8719	-1.43998	0.186725	0.375941	-5.58069	FALSE
NPM1	1.59133	25.6507	-1.45781	0.186813	0.375941	-5.45419	FALSE
PRPF6	-0.460038	21.4132	1.41393	0.187033	0.376151	-5.75085	FALSE
RPN2	0.497927	26.2991	-1.41269	0.187387	0.376339	-5.75243	FALSE
PPP1R7	-0.653754	22.6751	1.41229	0.187502	0.376339	-5.75294	FALSE
CCT3	0.435669	27.1193	-1.41228	0.187505	0.376339	-5.75295	FALSE
RPS18	-0.499568	28.9192	1.41198	0.18759	0.376339	-5.75333	TRUE
CYB5B	-0.941941	27.2821	1.42091	0.18817	0.377269	-5.66817	TRUE
G3BP2	0.778744	23.5152	-1.41468	0.189936	0.380574	-5.67606	FALSE
ARHGEF10L	-0.698733	20.5	1.42781	0.190093	0.380654	-5.54079	FALSE
TBL1X	1.04405	21.0422	-1.42495	0.19089	0.381865	-5.59958	FALSE
MBOAT7	-0.732585	22.0589	1.4422	0.191024	0.381865	-5.47358	FALSE
SUPV3L1	-0.691349	21.3882	1.4	0.19105	0.381865	-5.76858	TRUE
HTATSF1	-1.1154	19.5458	1.40979	0.191333	0.382195	-5.68223	FALSE
DPP4	-0.614904	25.1456	1.39776	0.191703	0.382698	-5.77142	FALSE
PPWD1	-1.02516	19.6796	1.46304	0.191863	0.382782	-5.36423	TRUE
PNN	0.693106	20.675	-1.43703	0.192437	0.383692	-5.47997	FALSE
SUCLG2	0.445407	29.1379	-1.39391	0.192829	0.38397	-5.77629	TRUE
GPAM	0.584385	21.049	-1.39355	0.192936	0.38397	-5.77676	TRUE
HADHB	0.634169	27.8651	-1.3935	0.192949	0.38397	-5.77681	TRUE
PSMA7;PSMA8	0.518193	27.0532	-1.39316	0.193049	0.38397	-5.77724	FALSE
GANAB	-0.45706	26.4427	1.39215	0.193346	0.384326	-5.77852	FALSE
RPN1	0.564964	26.8325	-1.39164	0.193497	0.38439	-5.77917	FALSE
XRCC6	0.569977	22.153	-1.39091	0.193711	0.38458	-5.78009	FALSE
FUBP3	0.564184	22.6085	-1.38834	0.19447	0.385851	-5.78334	FALSE
NUP214	-0.881856	20.6779	1.38603	0.195153	0.386971	-5.78625	FALSE
DDX42	0.602375	20.7877	-1.38391	0.195783	0.387982	-5.78892	FALSE
DHRS4	-0.738952	28.2101	1.38347	0.195911	0.387994	-5.78946	TRUE
NDUFS6	1.35727	25.4959	-1.4068	0.196028	0.387994	-5.56695	TRUE
PACS1	1.74914	19.31	-1.40513	0.196507	0.388705	-5.56902	FALSE
FLAD1	1.36927	19.9779	-1.42165	0.196694	0.38884	-5.49892	TRUE
MTOR	-0.707791	18.9546	1.38013	0.196907	0.388897	-5.79367	FALSE
RRS1	1.20006	18.9196	-1.44393	0.196963	0.388897	-5.38745	FALSE
DHRS7B	0.728709	24.2847	-1.37928	0.197162	0.389042	-5.79474	TRUE
PHKB	-0.641151	22.118	1.37885	0.19729	0.389042	-5.79528	FALSE
PPP2R5D	0.58385	22.4925	-1.3785	0.197396	0.389042	-5.79572	FALSE
STBD1	-0.67642	26.2832	1.40122	0.197633	0.389273	-5.57387	FALSE
TFR2	0.749554	23.2275	-1.37722	0.197779	0.389324	-5.79733	FALSE
DENND5B	0.684583	18.7076	-1.39989	0.198015	0.389553	-5.57551	FALSE
NDUFA9	-0.594953	25.3406	1.37424	0.198671	0.390608	-5.80106	TRUE
POLG	0.687734	18.5718	-1.3971	0.198824	0.390671	-5.63428	TRUE
VCP	-0.426425	27.4536	1.37307	0.199023	0.390826	-5.80252	FALSE
HNRNPH1;HNRNPH3	0.666597	24.5283	-1.38048	0.199886	0.392013	-5.71894	FALSE
HNRNPH1	0.666597	24.5283	-1.38048	0.199886	0.392013	-5.71894	FALSE
POLDIP2	-0.552543	24.4787	1.36987	0.199989	0.392013	-5.80653	TRUE
KMO	-0.68009	24.185	1.36871	0.20034	0.392464	-5.80798	TRUE
RUVBL1	0.502531	24.3651	-1.36826	0.200478	0.392498	-5.80855	FALSE
LSP1	-1.25228	21.305	1.40664	0.200931	0.393147	-5.51731	FALSE
HNRNPDL	0.740678	24.2807	-1.40424	0.201615	0.394247	-5.52023	FALSE
SRRM2	-0.701997	20.5335	1.3635	0.201923	0.394613	-5.81448	FALSE
LTN1	0.743469	18.8026	-1.36262	0.202194	0.394885	-5.81558	FALSE
CTTN	-0.615679	24.6124	1.36225	0.202306	0.394885	-5.81604	FALSE
PPT1	0.867339	23.1174	-1.38377	0.202722	0.395459	-5.59538	FALSE
MRPS23	-0.714638	22.4716	1.36916	0.203276	0.396303	-5.73298	TRUE
PRMT1	0.723585	23.0264	-1.38098	0.203545	0.39659	-5.65417	FALSE
ARL6IP5	0.742215	26.1512	-1.3675	0.203779	0.396806	-5.73504	FALSE
EEA1	-0.548918	23.5142	1.35652	0.204062	0.39712	-5.82316	FALSE
SLC4A1	0.600084	25.1549	-1.35479	0.204597	0.397914	-5.82532	FALSE
DHX30	-0.75055	19.8174	1.3544	0.204715	0.397914	-5.8258	TRUE
S100A8	-0.705507	27.357	1.35334	0.205043	0.398314	-5.82711	FALSE
KPNB1	-0.481451	24.8811	1.35138	0.20565	0.398963	-5.82954	FALSE
ACAD11	0.525269	26.267	-1.35046	0.205934	0.398963	-5.83068	TRUE
INTS4	-0.954829	17.878	1.37293	0.205937	0.398963	-5.66404	FALSE
HIST1H1C;HIST1H1A	0.992691	29.3771	-1.38908	0.205989	0.398963	-5.53867	FALSE
XPO1	-0.526501	23.0737	1.35027	0.205991	0.398963	-5.83091	FALSE
CLEC4G	0.57429	24.5334	-1.34897	0.206397	0.399353	-5.83253	FALSE
MRPS30	-1.83291	20.8601	1.37126	0.206439	0.399353	-5.66609	TRUE
FMO1	-0.67131	28.4924	1.34805	0.206681	0.399532	-5.83366	FALSE
SPG7	0.801597	21.5894	-1.37013	0.206778	0.399532	-5.61207	TRUE
PEX13	-0.882291	20.9199	1.36936	0.207007	0.399735	-5.66841	FALSE
HSP90AA1	-0.541425	29.7583	1.34661	0.207129	0.399735	-5.83544	FALSE
SMS	-0.838099	22.7235	1.38363	0.207582	0.400372	-5.54528	FALSE
MLX	-1.13645	20.2101	1.35439	0.207774	0.400505	-5.7512	FALSE
QKI	-0.85186	22.2071	1.34282	0.208312	0.401304	-5.84011	FALSE
IRS1	-0.541374	18.8447	1.3418	0.208633	0.401683	-5.84137	FALSE
PSMC2	0.4363	26.1481	-1.34055	0.209025	0.402199	-5.84292	FALSE
SLC25A13	-0.509686	28.0035	1.33929	0.20942	0.402722	-5.84447	TRUE
SCRIB	-0.613228	19.5701	1.33768	0.209927	0.403248	-5.84645	FALSE
ASAP1	-1.68109	19.5934	1.35964	0.209942	0.403248	-5.62483	FALSE
SLC38A10	-0.877377	19.1376	1.34694	0.210073	0.40326	-5.76032	FALSE
OTC	-0.434604	30.4426	1.33644	0.210317	0.403491	-5.84797	TRUE
RPL10	-0.850647	25.9514	1.33457	0.210909	0.404387	-5.85027	FALSE
AMT	0.711438	22.5773	-1.34199	0.211615	0.405502	-5.76638	TRUE
H2AFJ;HIST3H2A	2.61366	28.8455	-1.39039	0.211913	0.405834	-5.45168	FALSE
TM9SF1	-1.06598	20.9924	1.3524	0.212154	0.405886	-5.63361	FALSE
LUC7L3	-0.628181	21.9904	1.35228	0.21219	0.405886	-5.68922	FALSE
NID1	1.01605	19.9055	-1.33955	0.212378	0.405913	-5.76936	FALSE
ZNFX1	0.636968	18.1749	-1.3393	0.212454	0.405913	-5.76966	FALSE
XPO5	0.906368	20.2893	-1.32917	0.21262	0.405991	-5.85688	FALSE
PPP1R2	-1.16701	20.2768	1.33717	0.213124	0.406623	-5.77226	FALSE
RAD50	0.913423	19.478	-1.34899	0.213202	0.406623	-5.63773	FALSE
ROCK2	-0.529671	21.1292	1.32364	0.21439	0.40829	-5.86366	FALSE
CHMP6	-0.707484	22.3153	1.3606	0.214433	0.40829	-5.57301	FALSE
PTPN2	-1.23837	21.3539	1.34493	0.214453	0.40829	-5.69812	FALSE
RAE1	-1.05803	21.1525	1.33245	0.21461	0.408315	-5.778	FALSE
DNAJC3	-0.543837	23.5352	1.3225	0.214755	0.408315	-5.86505	FALSE
EEF1B2	0.679868	26.2949	-1.32222	0.214843	0.408315	-5.86538	FALSE
COPG1	-0.412892	24.969	1.32145	0.21509	0.408363	-5.86632	FALSE
LMNB2	-1.05331	23.6598	1.32136	0.21512	0.408363	-5.86643	FALSE
MGAT2	0.708288	20.895	-1.31991	0.215586	0.409009	-5.8682	FALSE
EPB41L2	-1.64577	22.6334	1.31847	0.216052	0.40951	-5.86996	FALSE
MSH2	-0.871319	20.1188	1.32773	0.216102	0.40951	-5.78372	FALSE
KIAA1967	0.462579	23.4135	-1.3159	0.21688	0.410538	-5.87308	FALSE
TXLNA	0.50157	22.3128	-1.31585	0.216898	0.410538	-5.87314	FALSE
SNRPB2	-0.651664	22.5476	1.31506	0.217154	0.410592	-5.8741	FALSE
GOLIM4	0.548066	20.6665	-1.32435	0.217179	0.410592	-5.78782	FALSE
MAP7	-0.544905	21.0939	1.31419	0.217436	0.410838	-5.87516	FALSE
NOP56	0.433637	24.1454	-1.31277	0.217896	0.411469	-5.87688	FALSE
DAB2	0.799529	21.4893	-1.32164	0.218045	0.411512	-5.7911	FALSE
ADD3	0.451727	23.2469	-1.30841	0.219317	0.413672	-5.88217	FALSE
SF3B1	0.477309	23.0483	-1.30703	0.219766	0.414045	-5.88383	FALSE
OSTF1	1.06955	22.8729	-1.34289	0.219834	0.414045	-5.59415	FALSE
RRAS2	-0.928775	24.5251	1.31546	0.22003	0.414045	-5.79855	FALSE
VTN	-0.529484	24.552	1.30586	0.220151	0.414045	-5.88525	FALSE
SYMPK	-0.607489	20.2881	1.30585	0.220152	0.414045	-5.88526	FALSE
TPD52	0.676067	25.4389	-1.31243	0.221009	0.415415	-5.8022	FALSE
LMAN1	-0.551631	26.7918	1.30265	0.221203	0.415539	-5.88913	FALSE
NRDE2	-1.11409	18.0237	1.3505	0.223713	0.419983	-5.49873	FALSE
GYS2	0.576293	25.4535	-1.29471	0.223827	0.419983	-5.89869	FALSE
NSDHL	0.68494	25.3564	-1.29228	0.224637	0.421258	-5.90161	FALSE
TTR	0.486022	27.8062	-1.29083	0.22512	0.421922	-5.90335	FALSE
CGNL1	0.838355	22.3027	-1.29023	0.22532	0.422053	-5.90407	FALSE
MRPS5	-0.734505	20.7244	1.3083	0.226048	0.422944	-5.74203	TRUE
COG4	-0.969646	19.7641	1.28803	0.226056	0.422944	-5.9067	FALSE
SNRPD2	-0.787511	24.7635	1.296	0.226383	0.422998	-5.82188	FALSE
DDX39B	-0.703161	24.4764	1.28663	0.226525	0.422998	-5.90838	FALSE
MSTO1	0.536171	20.9094	-1.29542	0.226572	0.422998	-5.82257	FALSE
TBCB	0.822934	22.6865	-1.28639	0.226606	0.422998	-5.90867	FALSE
ATXN2	-0.844258	20.8061	1.30511	0.227084	0.423646	-5.6902	TRUE
MRPL19	1.15903	21.8921	-1.29212	0.227668	0.424492	-5.82651	TRUE
DNAJB6	-0.754216	21.9168	1.33702	0.227833	0.424555	-5.51447	FALSE
C14orf166	-0.874493	22.5805	1.3021	0.228062	0.42474	-5.69375	FALSE
STIP1	0.41646	26.4885	-1.27917	0.229039	0.426314	-5.91729	FALSE
SNRPA1	-0.634295	23.9272	1.28733	0.22926	0.426429	-5.83219	FALSE
NCLN	0.576884	24.1207	-1.27814	0.229389	0.426429	-5.91852	FALSE
NUMA1	-0.494048	21.5694	1.27783	0.229494	0.426429	-5.91889	FALSE
AP1M1;AP1M2	0.709333	24.3477	-1.29679	0.229801	0.426705	-5.70002	FALSE
STXBP3	-0.597779	22.8637	1.27634	0.23	0.426705	-5.92066	FALSE
RPA1	0.453804	22.5604	-1.27583	0.230171	0.426705	-5.92126	FALSE
SNAP23	0.522685	24.5389	-1.27559	0.230254	0.426705	-5.92155	FALSE
TRNT1	1.27345	20.8013	-1.29527	0.2303	0.426705	-5.75746	TRUE
GLUD1	-0.453674	31.4424	1.27458	0.230598	0.427014	-5.92275	TRUE
NAPA	0.630907	24.4452	-1.27236	0.231354	0.427794	-5.92538	FALSE
PRKAR2B	-1.07846	21.3117	1.30581	0.231531	0.427794	-5.63788	FALSE
BRI3BP	-0.851996	23.3401	1.29147	0.231552	0.427794	-5.70628	FALSE
BRI3	-0.851996	23.3401	1.29147	0.231552	0.427794	-5.70628	FALSE
PTP4A2;PTP4A1	0.897925	23.1771	-1.32463	0.231678	0.427794	-5.52885	FALSE
MRPS22	0.739062	22.2888	-1.27051	0.231987	0.428122	-5.92758	TRUE
DDX46	0.441003	21.8868	-1.26971	0.23226	0.428236	-5.92853	FALSE
VPS36	0.596614	21.9144	-1.2692	0.232436	0.428236	-5.92913	FALSE
MRPL16	-0.880941	22.1443	1.30298	0.232445	0.428236	-5.64119	TRUE
NDUFA12	-1.14984	24.9034	1.26649	0.233365	0.429687	-5.93234	TRUE
RPL12	-0.532128	27.4163	1.26485	0.23393	0.430402	-5.93428	FALSE
SOD1	-0.669044	29.9034	1.2732	0.234018	0.430402	-5.84891	TRUE
HTRA2	-1.1613	22.4601	1.28308	0.23434	0.43075	-5.77182	TRUE
PDHX	-1.05732	24.3577	1.26313	0.234523	0.430844	-5.93632	TRUE
MAN2A1	-1.07286	21.6519	1.26245	0.234756	0.430863	-5.93711	FALSE
RRAGC;RRAGD	0.666076	21.6086	-1.2709	0.234799	0.430863	-5.85161	FALSE
EFHD2	0.705907	24.3518	-1.26077	0.235336	0.431605	-5.93909	FALSE
TMED4	-0.627328	25.2818	1.27912	0.235662	0.431958	-5.72074	FALSE
LRRFIP1	-0.917923	20.8078	1.2906	0.236483	0.433218	-5.65561	FALSE
BCKDK	-0.771915	21.6146	1.26247	0.237681	0.435059	-5.8615	TRUE
SCPEP1	0.623561	24.2729	-1.25381	0.237755	0.435059	-5.94728	FALSE
STT3B	0.87048	23.3096	-1.25144	0.238585	0.436332	-5.95007	FALSE
IRGQ	-0.70966	21.407	1.28373	0.238749	0.436385	-5.66357	FALSE
RBM47	-0.649886	21.9186	1.24986	0.239138	0.436851	-5.95192	FALSE
EFTUD1	0.819312	20.6568	-1.24906	0.239418	0.436884	-5.95285	FALSE
SEPSECS	0.91089	22.9612	-1.24904	0.239426	0.436884	-5.95288	FALSE
GNAI3	1.23679	24.6833	-1.25632	0.239806	0.437333	-5.8687	FALSE
PPME1	0.852722	22.2938	-1.27933	0.240209	0.437565	-5.66865	FALSE
WIPI2	0.659429	21.7532	-1.27872	0.24041	0.437565	-5.66935	FALSE
ACOT12	0.466519	23.4212	-1.2462	0.240425	0.437565	-5.9562	FALSE
ESYT2	0.708227	21.6938	-1.24606	0.240472	0.437565	-5.95636	FALSE
GFM1	0.612608	22.993	-1.24447	0.241033	0.438179	-5.95822	TRUE
GUSB	0.513281	24.9686	-1.24434	0.241079	0.438179	-5.95837	FALSE
LACTB2	-0.67351	25.3716	1.24346	0.241391	0.4385	-5.9594	TRUE
NBN	1.07942	18.2152	-1.29277	0.241831	0.439053	-5.56551	FALSE
CD2AP	-1.04503	22.4001	1.23942	0.242822	0.440607	-5.96411	FALSE
NCK1	0.858788	21.2197	-1.24517	0.243693	0.441631	-5.88166	FALSE
MIB1	-0.572279	19.6496	1.25524	0.243784	0.441631	-5.74845	FALSE
GMFG	-1.98923	24.1813	1.26817	0.243949	0.441631	-5.68151	FALSE
NCBP1	-0.599795	20.9314	1.23589	0.244079	0.441631	-5.96822	FALSE
PITRM1	0.554786	24.1789	-1.2356	0.244181	0.441631	-5.96856	TRUE
F10	0.646046	22.2606	-1.23554	0.244202	0.441631	-5.96863	FALSE
GRAMD1C	-0.946765	19.9097	1.26499	0.245025	0.442872	-5.68516	FALSE
DDX39B;DDX39A	-0.848568	24.3644	1.25083	0.245309	0.443139	-5.80933	FALSE
NUDCD3	-0.938213	21.2377	1.26324	0.245618	0.443247	-5.68716	FALSE
NHP2L1	0.523413	24.8288	-1.23151	0.245642	0.443247	-5.9733	FALSE
RFC2	0.485554	20.8186	-1.23065	0.245952	0.443325	-5.9743	FALSE
DNAJC25	0.642279	22.6307	-1.24835	0.246171	0.443325	-5.75638	FALSE
RER1	1.06628	23.969	-1.23809	0.24619	0.443325	-5.88986	FALSE
USO1	0.484389	25.3538	-1.22976	0.246271	0.443325	-5.97533	FALSE
RPS3A	-0.415884	27.9059	1.22947	0.246375	0.443325	-5.97566	FALSE
AK3	0.494383	28.9898	-1.22911	0.246504	0.443325	-5.97608	TRUE
NAGA	0.67388	22.5343	-1.23616	0.246872	0.443559	-5.89209	FALSE
SDHA	0.391652	27.9977	-1.22799	0.246907	0.443559	-5.97738	TRUE
GLYR1	-0.645256	21.2023	1.25671	0.247842	0.444835	-5.69463	FALSE
ANXA7	0.541872	26.3252	-1.22526	0.247891	0.444835	-5.98053	FALSE
LACC1	0.774312	21.4246	-1.27154	0.248814	0.446036	-5.58966	FALSE
UBR3	-0.771691	18.0264	1.25381	0.248836	0.446036	-5.69794	FALSE
NBAS	-0.811487	20.1038	1.22583	0.250558	0.448877	-5.90397	FALSE
SET	0.610736	25.473	-1.21703	0.250874	0.448957	-5.99	FALSE
RPS14	-0.526001	29.3833	1.21702	0.250879	0.448957	-5.99002	TRUE
APEX1	-0.843086	24.168	1.21401	0.251976	0.450672	-5.99347	FALSE
CD97	0.708469	20.0697	-1.26089	0.252384	0.451152	-5.6017	FALSE
LIPC	-0.66533	21.2414	1.20999	0.253453	0.452776	-5.99808	FALSE
LYN	0.503377	22.4529	-1.20956	0.25361	0.452776	-5.99857	FALSE
MRPL22	-0.54762	22.1435	1.22694	0.25371	0.452776	-5.8367	TRUE
CUL1	0.83485	21.3941	-1.22562	0.254182	0.452979	-5.78233	FALSE
ECSIT	-0.94103	20.0235	1.2555	0.254207	0.452979	-5.60776	TRUE
ARIH2	0.8185	20.1232	-1.23819	0.254243	0.452979	-5.71568	FALSE
MAVS	-0.60362	23.6938	1.20313	0.255982	0.455827	-6.0059	TRUE
RAPGEF4	-0.828024	19.0677	1.22011	0.256157	0.455889	-5.78857	FALSE
CSK	-0.742982	21.3704	1.20215	0.256345	0.455975	-6.00702	FALSE
THRAP3	0.524934	23.35	-1.20005	0.257125	0.457111	-6.00941	FALSE
TMED7	-0.488295	25.0268	1.20569	0.257876	0.458195	-5.92693	FALSE
RPL34	-0.668257	27.2699	1.20212	0.259191	0.460256	-5.93097	TRUE
UTP18	0.750462	19.493	-1.24056	0.259319	0.460256	-5.62449	FALSE
WDR74	0.519402	20.1898	-1.193	0.259755	0.460376	-6.0174	FALSE
ANPEP	-0.469969	25.0109	1.19286	0.25981	0.460376	-6.01757	FALSE
PCCB	-0.510149	28.241	1.1928	0.259831	0.460376	-6.01763	TRUE
ARHGAP17	-0.782884	19.449	1.23872	0.259954	0.460376	-5.62654	FALSE
ZC3H15	-0.863237	22.1878	1.2206	0.260454	0.460411	-5.73549	FALSE
SPAG9	0.592773	20.67	-1.19114	0.260456	0.460411	-6.01952	FALSE
VCL	-0.475231	25.358	1.19108	0.260477	0.460411	-6.01958	FALSE
MPRIP	0.482396	21.5484	-1.19091	0.26054	0.460411	-6.01977	FALSE
CCT6A	0.549461	27.1765	-1.18915	0.261201	0.461328	-6.02176	FALSE
PSAT1	0.388078	29.2541	-1.18845	0.261466	0.461545	-6.02255	FALSE
RANBP3	-0.751777	22.3563	1.18794	0.261659	0.461635	-6.02313	FALSE
NTPCR	0.961973	21.9858	-1.21673	0.261834	0.461693	-5.73981	FALSE
CYP2D6	-0.386143	29.6077	1.18555	0.262559	0.462719	-6.02582	FALSE
PSME1	-0.471044	27.2006	1.18463	0.262908	0.463083	-6.02685	FALSE
CCDC22	0.5423	21.9186	-1.18379	0.263228	0.463394	-6.02781	FALSE
RBBP4	-0.831081	23.6704	1.21246	0.26337	0.463394	-5.74459	FALSE
OXSR1	0.537239	22.1899	-1.18055	0.264456	0.465054	-6.03145	FALSE
DNAJC11	0.49655	22.4372	-1.17955	0.264836	0.46521	-6.03257	TRUE
FARS2	0.62092	20.9267	-1.17929	0.264936	0.46521	-6.03286	TRUE
PACSIN2	0.59947	23.9144	-1.17919	0.264975	0.46521	-6.03297	TRUE
SRI	-0.684337	26.0527	1.1788	0.26512	0.465213	-6.0334	FALSE
LAMB2	0.612426	18.1289	-1.17785	0.265484	0.465505	-6.03447	FALSE
SNX17	0.54334	22.6706	-1.17762	0.265573	0.465505	-6.03473	FALSE
YWHAB	-0.445023	27.1403	1.17634	0.266058	0.466104	-6.03616	FALSE
PRMT5	0.495021	21.9478	-1.17381	0.267029	0.467553	-6.039	FALSE
PARS2	0.577954	22.7344	-1.17187	0.267772	0.468601	-6.04116	TRUE
ST6GAL1	0.412518	24.1276	-1.17122	0.268021	0.468784	-6.04189	FALSE
PSMA4	0.629971	26.5679	-1.1709	0.270924	0.473606	-5.96594	FALSE
FNDC3A	-0.800582	20.8536	1.16937	0.271507	0.474371	-5.96763	FALSE
PML	-0.707841	20.8616	1.15927	0.272642	0.476098	-6.05517	FALSE
EIF3F	0.435565	24.7851	-1.1646	0.273342	0.476988	-5.97292	FALSE
SNTB1	-1.02949	21.5436	1.17329	0.273446	0.476988	-5.84082	FALSE
LMNA	0.439939	27.8126	-1.15549	0.274119	0.477905	-6.05936	FALSE
MAP3K5	0.481123	17.5203	-1.16118	0.274662	0.478595	-5.97669	FALSE
RBM15	0.702968	18.8815	-1.16934	0.274946	0.478833	-5.9012	FALSE
SNX9	-0.612597	22.7695	1.15249	0.275295	0.478869	-6.06267	FALSE
EIF3B	0.58124	23.5513	-1.15173	0.275593	0.478869	-6.06351	FALSE
RALY	-0.372613	24.3512	1.1517	0.275602	0.478869	-6.06353	FALSE
LEMD2	-0.659491	21.9767	1.16752	0.275641	0.478869	-5.84716	FALSE
GAPDH	-0.442265	31.287	1.15132	0.275752	0.478869	-6.06395	TRUE
CHMP2A	-0.881374	24.2321	1.17845	0.275851	0.478869	-5.78218	FALSE
MYL9	-0.535188	27.0279	1.14645	0.277671	0.481768	-6.06931	FALSE
MDN1	0.987876	15.044	-1.17303	0.277887	0.481768	-5.78811	FALSE
CPSF2	0.997076	19.8278	-1.16144	0.277966	0.481768	-5.8538	FALSE
SLC27A5	0.439109	29.4044	-1.14495	0.278264	0.482027	-6.07096	FALSE
VDAC2	0.498325	27.9041	-1.1436	0.278798	0.482218	-6.07243	TRUE
TMEM120A	0.734662	23.4441	-1.1505	0.278816	0.482218	-5.98842	FALSE
VPS13C	0.481271	21.0328	-1.14355	0.27882	0.482218	-6.07249	FALSE
NAT1	0.584761	24.1651	-1.14249	0.279237	0.482683	-6.07365	FALSE
RPS6	-0.585974	28.0895	1.13948	0.280437	0.4845	-6.07695	FALSE
RPS7	-1.31833	27.3096	1.14527	0.280867	0.484985	-5.99414	FALSE
HAGH	-0.461941	28.2354	1.13588	0.281871	0.48646	-6.08087	TRUE
GPX3	-0.546353	22.3434	1.16068	0.282568	0.487188	-5.80155	FALSE
IL6ST	0.544345	19.0144	-1.16061	0.282593	0.487188	-5.80162	FALSE
SLCO2B1	-0.561885	24.0747	1.13365	0.282765	0.487225	-6.08331	FALSE
BGN	1.05443	22.8314	-1.13644	0.284361	0.489715	-6.00375	FALSE
PRELP	1.52367	21.2731	-1.15535	0.284609	0.489883	-5.80732	FALSE
RUFY1	-0.534809	21.7014	1.12805	0.285013	0.490175	-6.08939	FALSE
MTFR1	-0.529091	21.162	1.15412	0.28508	0.490175	-5.80864	TRUE
UFC1	-0.877348	24.5841	1.16852	0.285239	0.490189	-5.70346	FALSE
OXCT1	0.861624	20.7261	-1.15291	0.285544	0.490453	-5.80994	TRUE
PIP4K2A	-0.854145	20.2186	1.16593	0.286209	0.491336	-5.70624	FALSE
HNRNPUL2	-0.75487	22.4693	1.12246	0.287275	0.492904	-6.09544	FALSE
ZNF622	-0.999337	19.2419	1.13582	0.287954	0.493809	-5.93772	FALSE
FSCN1	0.476907	23.3301	-1.12611	0.288491	0.494227	-6.01492	FALSE
RAB11A;RAB25	0.824243	25.964	-1.14526	0.288502	0.494227	-5.81818	FALSE
AAMDC	0.914121	24.2787	-1.11799	0.289092	0.494638	-6.10026	FALSE
TKT	-0.381801	28.9557	1.11783	0.289158	0.494638	-6.10043	TRUE
PANK1	0.887291	20.0704	-1.14338	0.289233	0.494638	-5.8202	FALSE
HSP90B1	0.388229	29.8694	-1.11736	0.289351	0.494638	-6.10094	FALSE
IKBKAP	0.46242	20.5651	-1.11561	0.290064	0.495512	-6.10282	FALSE
XPO4	0.55884	18.7757	-1.13024	0.290167	0.495512	-5.88757	FALSE
EIF2B4	0.604153	21.2787	-1.12906	0.290636	0.495971	-5.94499	FALSE
TSG101	-0.667343	22.3353	1.11395	0.290742	0.495971	-6.1046	FALSE
HSPA1A	-0.570369	26.7554	1.12804	0.291044	0.496227	-5.88993	FALSE
VPS11	1.00035	21.0804	-1.1193	0.291237	0.496294	-6.02223	FALSE
TJP2	-0.39351	23.1884	1.11175	0.291645	0.496729	-6.10696	FALSE
NIPSNAP1	-0.793563	27.3898	1.11077	0.292049	0.497156	-6.10802	TRUE
PHLDB2	-0.600279	20.5859	1.12444	0.292481	0.497631	-5.89377	FALSE
PTPN11	-0.56816	21.4912	1.12105	0.29384	0.499683	-5.95356	FALSE
RAN	0.397904	28.1526	-1.10166	0.295808	0.502765	-6.11774	FALSE
ITGA1	-0.430222	23.3021	1.1007	0.296208	0.503181	-6.11876	FALSE
SAE1	-0.527789	22.7519	1.10021	0.296411	0.503264	-6.11929	FALSE
GNS	0.545321	22.9964	-1.09868	0.297048	0.50379	-6.12091	FALSE
GFM2	-1.37085	21.1507	1.11291	0.297127	0.50379	-5.90603	TRUE
ARVCF	-0.626175	18.5703	1.12316	0.297186	0.50379	-5.84176	FALSE
NADK	-0.429471	24.3179	1.10427	0.297375	0.503797	-6.03827	FALSE
SEL1L	0.555929	21.6267	-1.09752	0.297533	0.503797	-6.12215	FALSE
UBA5	-0.582143	23.3398	1.10359	0.297656	0.503797	-6.03899	FALSE
PIN4	0.671884	23.6882	-1.12049	0.298252	0.504542	-5.84459	FALSE
HBB	-0.373427	33.8904	1.09504	0.298566	0.504811	-6.12477	FALSE
EHD3	-0.520803	25.905	1.09186	0.299897	0.506647	-6.12814	FALSE
AIFM2	-0.486179	23.8558	1.0917	0.299964	0.506647	-6.12831	TRUE
SUB1	-0.682123	26.7466	1.09086	0.300315	0.506977	-6.12919	FALSE
TJP1	0.445821	21.9862	-1.08964	0.300829	0.50758	-6.13048	FALSE
GART	-0.435995	24.0503	1.08841	0.301347	0.507781	-6.13178	FALSE
PRPS1	-1.36628	23.3794	1.1025	0.301368	0.507781	-5.91702	FALSE
FERMT2	-0.473338	24.2967	1.08824	0.301417	0.507781	-6.13196	FALSE
TXNDC12	-0.581559	23.2302	1.11172	0.301769	0.50811	-5.85385	TRUE
SMEK1	0.422794	19.8542	-1.08672	0.302057	0.508332	-6.13356	FALSE
NOS3	-0.493615	19.7411	1.08512	0.302733	0.509149	-6.13524	FALSE
RPL37A	0.674355	24.6406	-1.09857	0.302984	0.509149	-5.92115	FALSE
SRP54	-0.359313	23.8253	1.08367	0.303348	0.509149	-6.13677	FALSE
COG3	1.22378	18.9898	-1.08364	0.303358	0.509149	-6.1368	FALSE
DLAT	-0.369495	24.4816	1.08323	0.303534	0.509149	-6.13724	TRUE
GLMN	1.31154	19.4605	-1.12059	0.303675	0.509149	-5.75434	FALSE
MOV10	-0.58146	22.2543	1.08285	0.303693	0.509149	-6.13763	FALSE
MRPS34	-0.69968	21.5139	1.0966	0.303796	0.509149	-5.97947	TRUE
F9	-0.424369	23.0563	1.08185	0.304116	0.509421	-6.13868	FALSE
SERPING1	-0.595194	24.3432	1.08076	0.30458	0.509936	-6.13983	FALSE
SLC25A16	0.791	20.6984	-1.11535	0.30575	0.511632	-5.75982	TRUE
IPO11	-0.600323	19.17	1.11437	0.306137	0.512015	-5.76084	FALSE
RAB12	0.789886	20.2047	-1.09541	0.308395	0.515526	-5.87092	FALSE
ARHGAP35	0.627503	19.7917	-1.07008	0.309139	0.516504	-6.15098	FALSE
SUOX	0.379473	25.4155	-1.06899	0.309605	0.517016	-6.15211	TRUE
TRAPPC8	-0.630434	19.5521	1.06655	0.310653	0.518501	-6.15464	FALSE
NEMF	0.541835	20.5182	-1.06459	0.3115	0.519532	-6.15668	FALSE
TMCC1	0.54219	19.8502	-1.07789	0.311591	0.519532	-5.99899	FALSE
CYC1	0.881824	25.8375	-1.06846	0.312405	0.520621	-6.07581	TRUE
PKN2	-0.364764	20.5556	1.06151	0.312831	0.521064	-6.15986	FALSE
ARL3	-0.968225	25.545	1.06053	0.313257	0.521175	-6.16088	FALSE
BROX	0.389468	23.1842	-1.06037	0.313324	0.521175	-6.16104	FALSE
RPL7A	-0.440104	28.5969	1.06025	0.313379	0.521175	-6.16117	FALSE
PPP2R5E	-0.64227	23.1609	1.05718	0.314714	0.523047	-6.16434	FALSE
DDX21	0.381543	21.8143	-1.05692	0.314826	0.523047	-6.16461	FALSE
RTN4IP1	-0.584518	22.7717	1.06169	0.315314	0.523359	-6.08281	TRUE
NUP54	-0.864709	20.9837	1.06904	0.315337	0.523359	-5.95183	FALSE
YKT6	0.654241	23.7461	-1.0686	0.315521	0.523398	-5.95228	FALSE
ALYREF	-0.616639	23.4024	1.05433	0.315955	0.523785	-6.16727	FALSE
ANKMY2	0.574329	20.8977	-1.05405	0.316077	0.523785	-6.16756	FALSE
PTK2	0.900442	19.0212	-1.06562	0.316792	0.524701	-5.95534	FALSE
HECTD1	0.567404	19.5162	-1.04768	0.318867	0.527759	-6.17409	FALSE
BHMT2	0.573931	24.8881	-1.04711	0.319116	0.527759	-6.17467	FALSE
COG2	-0.572255	19.6639	1.04709	0.319125	0.527759	-6.17469	FALSE
VDAC1	-0.554242	27.8126	1.04629	0.319475	0.527782	-6.17551	TRUE
TBCA	-1.37616	24.4488	1.06851	0.319578	0.527782	-5.89868	FALSE
CHORDC1	-0.407985	23.2945	1.04595	0.319627	0.527782	-6.17586	FALSE
PPP2CB;PPP2CA	-0.8894	23.9324	1.0512	0.319856	0.527893	-6.09356	FALSE
EARS2	0.885273	19.6617	-1.07913	0.320413	0.528289	-5.79723	TRUE
OASL	0.438741	20.8198	-1.0499	0.320422	0.528289	-6.09489	FALSE
ITSN2	-0.730528	18.9139	1.04201	0.321363	0.529573	-6.17987	FALSE
DDX3X	0.408737	23.6858	-1.04121	0.321719	0.529834	-6.18069	FALSE
SRP9	-0.615782	23.251	1.05383	0.321848	0.529834	-5.96738	FALSE
CRNKL1	-0.682282	19.3024	1.07404	0.32252	0.530671	-5.80242	FALSE
WDR26	-0.586374	20.1077	1.07184	0.323435	0.531745	-5.80466	FALSE
TMEM109	0.48593	25.7675	-1.05001	0.3235	0.531745	-5.97126	FALSE
ANKRD44	0.506225	19.1332	-1.04959	0.323684	0.531779	-5.97169	FALSE
EHD1	0.387788	25.0183	-1.03568	0.324169	0.532306	-6.1863	FALSE
RPL26	-0.645454	27.5996	1.04097	0.324337	0.532313	-6.10398	FALSE
ELMO3	-0.436775	20.537	1.03484	0.324545	0.532385	-6.18716	FALSE
NSF	0.611539	23.8086	-1.0327	0.325497	0.533128	-6.18932	FALSE
PNPLA8	0.449772	20.5914	-1.03778	0.325742	0.533128	-6.10721	TRUE
CD14	-0.698388	21.5211	1.03778	0.325742	0.533128	-6.10721	FALSE
ATG5	-0.55593	21.7831	1.0446	0.325854	0.533128	-6.03313	FALSE
AP3B1	0.383098	22.3199	-1.0319	0.325854	0.533128	-6.19013	FALSE
SHMT1	-0.315379	29.7761	1.03151	0.326032	0.533128	-6.19053	TRUE
PTPN6	-0.519227	23.285	1.03125	0.326147	0.533128	-6.19079	FALSE
MIPEP	-0.474746	20.8353	1.03639	0.326356	0.533201	-6.10861	TRUE
PSMB7	0.841121	25.1187	-1.0592	0.328724	0.536408	-5.81745	FALSE
UGDH	-0.345419	28.7719	1.02541	0.328764	0.536408	-6.19667	FALSE
YLPM1	-1.63404	20.0149	1.04634	0.329038	0.536408	-5.92119	FALSE
HSPE1	0.410567	30.6619	-1.02453	0.329161	0.536408	-6.19756	TRUE
TTC38	-0.346549	25.1014	1.02416	0.329326	0.536408	-6.19793	FALSE
RAC1	-0.709658	26.8539	1.02395	0.329422	0.536408	-6.19814	FALSE
SBF1	0.517038	18.1343	-1.02358	0.329587	0.536408	-6.19851	FALSE
LRRC57	0.515883	22.019	-1.03595	0.32964	0.536408	-5.98546	FALSE
IPO9	0.643693	21.0381	-1.02229	0.330169	0.536761	-6.19981	FALSE
RAB32	-0.417785	24.2976	1.02225	0.330187	0.536761	-6.19985	TRUE
EDC4	-0.815093	19.9636	1.02151	0.330522	0.537036	-6.20059	FALSE
[truncated: 1,249 more rows]

## Sheet: RNAseq
symbol	baseMean	log2FoldChange	pvalue	qvalue	liver_worker_m_0713_NMR	liver_worker_m_1449_NMR	liver_worker_m_3295_NMR	liver_worker_m_4925_NMR	liver_worker_m_6074_NMR	liver_worker_m_6206_NMR	liver_worker_m_30_GP	liver_worker_m_18_GP	liver_worker_m_19_GP	liver_worker_m_23_GP	liver_worker_m_28_GP	liver_worker_m_29_GP
SLC39A5	1994.56	8.03425	0	0	4034.54	3582.53	5376.6	3202.4	3804.88	3845.85	14.3352	10.7538	13.5703	17.951	10.7037	20.6501
MYOM1	4098.89	9.64349	4.1792e-255	2.04342e-251	6241.39	6776.02	12852.6	8545.95	8686.2	6028.4	5.3757	8.96147	11.9738	8.07793	14.2715	7.43405
PLA1A	2434.2	4.69148	1.71151e-249	5.57896e-246	4048.52	4279.45	4638.92	4212.87	5127.25	5825.92	173.814	155.033	214.729	144.505	196.947	192.459
CHRNB1	719.795	6.71527	6.73668e-237	1.64695e-233	1662.57	1327.68	1626.2	1127.58	1425.38	1388.78	12.5433	9.85762	15.1668	19.7461	12.1308	9.91206
MIOX	15676.5	12.5278	2.32447e-204	4.54619e-201	15655.9	17933.8	48924.5	42342.2	23386.8	39849.8	3.5838	4.48074	2.39475	3.59019	9.27651	1.65201
ERBB2	1398.46	3.97858	6.81471e-202	1.11068e-198	2834.14	2269.85	2930.06	2691.47	2459.33	2602.41	118.265	204.322	154.861	170.534	171.972	174.287
ABCC3	4014.19	5.61558	8.91115e-195	1.24489e-191	8665.78	8975.3	4944.73	6648.35	9942.9	8048.21	140.664	181.918	155.659	201.051	137.72	128.031
RDH5	2744.19	9.9838	3.28757e-178	4.01864e-175	3816.12	4001.57	7903.72	7416.3	4471.86	5293.01	2.68785	1.79229	4.78951	2.69264	9.99008	5.78204
SLC6A9	1294.04	7.76296	5.87762e-162	6.38636e-159	3364.44	2617.43	1268.73	2780.6	2382.07	3048.36	9.85544	17.9229	6.38601	9.87303	12.1308	10.7381
AOC1	7176.08	-5.83787	1.61278e-161	1.57714e-158	175.605	301.706	165.307	172.038	324.477	299.37	17423.5	13815	10180.9	12640.2	15503.9	15110.9
THNSL1	1066.97	5.06279	7.36904e-157	6.55108e-154	2021.64	2253.09	2473.4	1758.73	1899.22	2033.48	57.3408	61.8342	41.509	44.8774	94.9058	63.6024
ALDH1A2	290.937	-5.08843	6.2953e-155	5.13014e-152	13.9785	15.8792	22.7297	14.5093	10.3009	23.6018	627.165	555.611	522.056	503.525	603.687	578.204
LTBP1	519.839	-4.39925	1.80322e-154	1.35644e-151	43.6827	48.5199	33.0613	41.455	46.3539	63.3522	764.245	1136.31	1066.46	1051.93	1033.26	909.432
KCNK1	770.281	-7.40571	1.99275e-153	1.39193e-150	10.4839	12.3505	6.199	8.291	5.15043	6.211	1377.07	1298.52	1557.39	1396.59	1310.13	2254.99
PM20D1	1476.45	10.5179	2.09332e-148	1.3647e-145	3236.02	3540.19	2213.04	2988.91	2660.2	3069.48	2.68785	0.896147	0	0	3.56789	2.47802
TRPV6	1917.15	10.4034	7.81359e-148	4.77557e-145	2565.05	3513.72	6254.79	2912.21	3793.29	3952.68	4.47975	0	1.5965	1.7951	2.85431	3.30402
CPT1B	328.949	6.03237	1.25034e-146	7.1924e-144	490.994	785.14	698.42	660.171	614.189	640.975	4.47975	13.4422	11.9738	8.07793	7.13577	12.3901
PSEN2	3230.46	-5.54037	1.7289e-144	9.39273e-142	147.648	154.381	219.031	99.492	106.871	73.2898	7146.09	6599.23	5896.68	5498.38	6234.53	6589.87
SULT1A1	1758.17	-7.00646	4.53547e-139	2.33433e-136	30.5779	16.7614	37.194	15.5456	39.9158	17.3908	5450.96	3368.62	2398.74	3775.09	3046.26	2900.93
PRSS8	542.531	5.87298	1.73523e-136	8.48442e-134	801.141	786.905	1425.77	1233.29	1019.78	1137.86	14.3352	26.8844	11.9738	16.1559	21.4073	14.8681
PM20D2	281.501	-6.14999	3.43039e-134	1.59742e-131	9.6102	7.05744	6.199	5.18188	6.43804	9.9376	618.205	590.561	554.784	488.266	520.912	560.858
ASNS	556.268	-7.99161	1.01607e-131	4.51641e-129	4.36827	3.52872	8.26533	1.03638	2.57521	6.211	1051.84	1042.22	1194.98	920.885	1116.04	1323.26
DAO	5203.82	5.98892	7.53425e-131	3.20337e-128	7509.94	9474.61	11276	12578.5	9163.9	11507.7	172.918	194.464	108.562	254.904	97.7601	106.555
PPP2R1A	892.505	3.09997	3.25724e-126	1.32719e-123	1418.82	1503.23	1801.84	1619.85	1646.85	1606.16	220.404	193.568	167.633	143.608	163.409	224.673
SH3RF1	493.338	4.92605	4.49644e-126	1.75883e-123	980.241	809.841	745.946	866.41	959.267	1373.87	21.5028	40.3266	25.544	28.7215	37.8196	30.5622
UBASH3B	332.354	-6.66387	3.71122e-124	1.39585e-121	9.6102	6.17526	2.06633	6.21825	5.15043	4.9688	632.54	684.657	724.812	523.271	758.533	630.242
GPR37L1	288.554	5.55448	1.19848e-122	4.34071e-120	551.276	438.443	510.384	563.788	549.808	778.86	11.6473	13.4422	15.1668	13.4632	11.4172	4.95603
PRDX1	3833.57	3.4367	1.9636e-122	6.85786e-120	5698.85	6878.36	10019.6	5855.52	6674.96	7013.46	657.627	670.318	709.645	577.124	633.657	613.722
SMPDL3B	664.213	2.88002	3.72218e-120	1.25514e-117	1044.02	1079.79	1171.61	1239.5	1112.49	1373.87	154.103	184.606	126.124	140.915	168.404	175.113
SERPINA7	1493.55	8.27237	1.62242e-119	5.28855e-117	2715.32	2688.88	5853.92	2245.83	2206.96	2160.19	13.4392	2.68844	8.78076	8.07793	13.558	4.95603
GJB2	1075.22	-9.73838	1.85233e-118	5.8432e-116	0.873655	4.4109	2.06633	0	1.28761	3.7266	2771.17	1784.23	2028.36	2111.93	2358.37	1836.21
RBM3	1613.65	3.26034	4.93864e-117	1.50922e-114	2694.35	2582.14	3341.26	2921.54	3144.34	2862.03	212.34	328.886	379.169	332.093	294.707	270.93
CDCA7L	202.014	4.00711	1.91431e-115	5.67274e-113	402.755	348.461	326.48	397.968	343.791	463.341	19.7109	27.7806	22.351	29.6191	17.1259	24.7802
COL9A2	268.207	7.00463	9.44786e-113	2.71737e-110	580.107	486.963	376.072	659.135	529.207	563.959	3.5838	3.58459	3.193	4.48774	5.70862	2.47802
MLH3	478.658	4.47354	3.23868e-112	9.04886e-110	798.521	895.413	1175.74	698.517	1080.3	853.392	24.1906	36.742	43.9038	45.775	54.2319	37.1702
FBN1	690.128	-3.83268	1.13794e-109	3.09109e-107	108.333	85.5715	59.9236	84.9828	91.4201	101.86	919.244	1538.69	1321.11	1528.52	1251.61	1190.27
RAB7L1	214.228	5.00878	1.91939e-109	5.07291e-107	470.9	396.981	328.547	411.441	397.871	489.427	10.7514	17.0268	15.965	4.48774	9.99008	17.3461
P2RY14	299.183	-6.47498	6.81537e-109	1.75388e-106	6.11558	3.52872	8.26533	4.1455	9.01325	8.6954	451.559	666.734	686.496	609.435	647.215	488.995
TRPM6	434.104	5.44567	9.40964e-109	2.35941e-106	636.894	689.865	1169.54	832.209	900.037	868.298	11.6473	17.9229	19.9563	25.1314	27.8295	9.91206
ADSSL1	445.983	5.56906	7.10012e-107	1.7358e-104	815.12	679.279	1458.83	700.59	800.892	791.282	14.3352	14.3384	14.3685	15.2583	23.5481	23.9542
LRP3	319.427	-7.27504	4.47866e-106	1.06821e-103	4.36827	3.52872	6.199	5.18188	1.28761	2.4844	555.489	651.499	659.355	543.914	662.2	737.623
GPR162	411.747	6.78896	5.82223e-105	1.35561e-102	759.206	754.264	1355.51	495.387	852.396	683.21	3.5838	8.06533	8.78076	5.38529	8.56293	6.60804
NUDT9	652.419	-2.24293	5.68847e-104	1.29366e-101	204.435	211.723	291.353	233.184	212.455	221.112	1186.24	982.177	1102.38	1107.57	1018.28	1058.11
SLC25A18	365.681	6.94401	8.36788e-102	1.85976e-99	587.97	800.137	1024.9	456.005	851.108	634.764	9.85544	8.06533	2.39475	5.38529	4.28146	3.30402
UTP14A	354.345	3.77735	1.39362e-100	3.02848e-98	623.79	589.296	491.787	630.116	727.498	904.322	37.6299	46.5997	52.6846	43.0823	54.9455	50.3863
SDR16C5	694.54	6.24987	2.36806e-100	5.03419e-98	1236.22	888.355	2363.88	1307.91	1054.55	1381.33	17.023	14.3384	31.1318	13.4632	11.4172	14.8681
COL24A1	894.542	-7.69975	1.20275e-99	2.50248e-97	9.6102	7.93962	12.398	9.32738	1.28761	6.211	888.782	1572.74	2177.63	2684.57	2167.13	1196.88
ACMSD	6424.54	4.54836	2.26614e-99	4.61678e-97	10079.4	8712.41	9465.87	16316.7	13499.3	15923.8	706.008	520.662	415.889	542.119	557.304	355.182
POP1	1335.91	-4.03581	4.54764e-97	9.07579e-95	131.048	146.442	241.761	114.001	168.677	115.525	2053.52	2626.61	3136.33	2388.38	2151.44	2757.21
DNAJC14	1372.28	1.68694	3.03554e-96	5.9369e-94	2019.89	1887.87	2175.85	2407.5	1988.07	2089.38	671.962	683.76	612.258	646.235	633.657	650.892
ARPC1B	1922.52	3.06761	2.101e-95	4.02857e-93	2945.96	2722.41	4105.8	4101.97	3181.68	3570.08	393.322	443.593	471.766	315.937	445.986	371.702
MTHFD1L	154.563	-4.58824	9.499e-95	1.78636e-92	11.3575	13.2327	14.4643	12.4365	9.01325	12.422	292.975	368.317	270.607	304.269	290.426	255.236
RGCC	561.3	-8.48758	1.17351e-94	2.16523e-92	1.74731	2.64654	6.199	3.10913	0	3.7266	1308.09	1622.92	841.356	1116.55	982.596	846.655
STARD3NL	447.363	2.60034	1.30853e-94	2.36965e-92	701.545	690.747	650.895	853.973	753.25	960.221	126.329	121.876	114.948	131.94	131.298	131.335
CORIN	320.287	5.39677	2.3246e-93	4.13313e-91	498.857	656.342	477.323	758.627	539.507	826.063	19.7109	25.0921	7.98251	11.6681	10.7037	11.5641
TMEM55A	134.65	5.79044	2.82233e-92	4.92849e-90	226.277	250.539	272.756	276.712	252.371	310.55	3.5838	5.37688	3.193	2.69264	9.27651	2.47802
ACE2	289.268	6.84706	1.42863e-91	2.45098e-89	393.145	686.336	557.91	416.623	511.18	878.236	2.68785	7.16918	6.38601	5.38529	2.85431	3.30402
UBR4	2997.09	-1.67567	8.2055e-91	1.38347e-88	1413.57	1348.85	1324.52	1410.51	1501.35	1565.17	4923.24	4354.38	4313.75	4943.7	4065.25	4800.74
IQGAP3	192.032	-5.35995	2.9325e-90	4.86049e-88	8.73655	2.64654	26.8623	7.25463	9.01325	6.211	390.634	406.851	320.897	369.79	353.221	402.265
PHYHD1	1191.26	5.42088	6.14749e-88	1.00194e-85	1392.61	1364.73	4064.48	1807.44	2364.05	2988.73	58.2367	52.8727	59.0706	42.1848	52.8047	47.9083
ANK1	316.518	-4.16069	2.50207e-87	4.0111e-85	33.1989	46.7555	14.4643	25.9094	27.0398	44.7192	521.443	569.95	559.574	789.842	567.294	598.028
SLC30A2	878.799	-6.52803	3.81205e-87	6.01259e-85	20.0941	12.3505	18.597	6.21825	18.0265	31.055	1589.41	2602.41	2347.66	946.913	1646.94	1305.91
PON3	4809.71	-6.38745	1.14365e-86	1.7752e-84	67.2714	125.27	39.2603	211.421	64.3804	125.462	12709.9	9947.24	7134.77	9587.61	10122.8	7581.08
PLCG2	239.012	-4.65455	1.80953e-86	2.76491e-84	14.8521	16.7614	16.5307	17.6184	10.3009	31.055	439.911	388.928	534.828	523.271	339.663	534.425
RPL7L1	953.992	2.33448	2.29265e-86	3.44921e-84	1496.57	1452.95	1405.11	1738	1597.92	1868.27	358.38	308.275	351.23	254.006	323.964	293.232
CPNE2	469.608	3.51817	1.90733e-84	2.82602e-82	688.44	906.881	772.808	925.483	740.374	1154	58.2367	77.0687	75.8338	60.1357	72.7849	103.251
CDC34	962.907	2.61165	3.93311e-83	5.74058e-81	1518.41	1718.49	1917.56	1359.72	1622.39	1802.43	299.247	237.479	296.151	205.539	313.974	263.496
ARFGAP2	3438.93	2.5578	1.85423e-81	2.66655e-79	5778.35	5032.84	7878.92	5554.97	6418.72	4637.13	1038.41	1056.56	1014.58	923.577	931.932	1001.12
DEAF1	798.735	3.11238	2.95944e-81	4.19426e-79	1284.27	1403.55	1062.09	1296.51	1927.55	1623.56	177.398	171.164	155.659	198.358	148.424	136.291
CENPO	95.5258	4.61894	5.15931e-81	7.20755e-79	199.193	215.252	146.71	186.548	173.827	181.361	8.95949	4.48074	8.78076	4.48774	9.27651	7.43405
GCAT	2073	-3.57374	8.71572e-81	1.20044e-78	242.002	355.519	361.608	316.094	285.849	346.574	5750.2	3315.75	3287.2	3625.2	2792.23	4197.76
SPON2	115.507	4.88453	1.95698e-80	2.65796e-78	210.551	161.439	233.496	216.602	253.659	267.073	6.27165	6.27303	5.58776	6.28284	11.4172	7.43405
DGAT1	656.397	1.66032	2.0449e-80	2.73933e-78	881.518	1059.5	954.645	1050.88	948.967	1089.41	339.565	314.548	296.151	308.757	329.673	303.144
C15ORF27	364.177	5.96317	5.51159e-80	7.2835e-78	517.204	548.716	1353.45	577.261	632.215	676.999	6.27165	10.7538	7.98251	9.87303	17.8394	11.5641
ELOVL2	252.866	5.93686	7.19953e-80	9.38722e-78	579.233	590.178	407.067	521.297	472.552	418.621	11.6473	6.27303	1.5965	5.38529	16.4123	4.13003
CDK10	388.499	2.61267	1.76954e-79	2.27689e-77	587.97	636.052	913.319	597.989	633.503	643.46	103.034	112.915	114.15	101.423	119.881	98.2946
AVL9	437.83	2.08932	5.05539e-79	6.42034e-77	712.902	628.112	851.329	652.916	750.675	662.093	185.462	164.891	171.624	159.764	144.856	169.331
CMTM8	602.995	-3.11149	5.65329e-78	7.08763e-76	132.796	134.974	92.9849	148.202	106.871	122.978	1504.3	1058.35	898.83	1105.78	994.013	935.864
PTPRD	562.219	7.15369	3.31265e-77	4.10056e-75	1367.27	1389.43	332.679	1384.6	1221.94	1008.67	1.7919	7.16918	7.18426	11.6681	9.27651	4.95603
B4GALT2	313.095	2.74048	4.47097e-77	5.46521e-75	501.478	496.667	679.823	607.316	500.879	485.7	57.3408	94.9916	80.6233	87.0622	83.4886	81.7745
TMEM25	209.022	3.13801	6.79632e-77	8.20509e-75	366.935	370.516	369.873	428.023	333.49	386.324	33.1501	24.196	49.4916	53.8529	47.8097	44.6043
GLA	562.188	3.26945	2.18144e-76	2.6015e-74	879.77	857.479	1419.57	833.246	1045.54	1083.2	116.473	128.149	78.2286	105.013	112.032	87.5566
DDT	18463.9	2.76735	4.5205e-76	5.32602e-74	25496.7	24364	39859.5	33918.5	30681.1	39026.2	5152.61	4241.47	3997.64	4770.47	5144.18	4914.73
CTSH	1500.52	2.97931	4.77175e-76	5.55511e-74	2520.49	2649.19	3456.97	2129.75	2411.69	2827.25	290.288	388.928	324.888	332.093	425.292	249.454
C1QTNF3	247.469	-4.86392	5.18101e-76	5.9606e-74	14.8521	7.93962	30.995	16.582	18.0265	12.422	566.24	343.224	555.583	599.562	411.021	393.179
MPP1	1128.71	3.22678	6.09545e-76	6.9311e-74	2212.09	2180.75	1153.01	2417.86	2263.61	2021.06	216.82	195.36	194.773	205.539	249.039	234.585
HMGCL	4229.01	2.37693	1.14718e-75	1.28946e-73	5987.16	7118.31	6575.07	7746.91	6609.29	8545.09	1599.27	1462.51	1136.71	1137.19	1352.94	1477.72
CYP27A1	16483.5	2.69021	1.44034e-75	1.58259e-73	27230.9	22582.9	28395.5	27163.4	31108.6	34915.8	5501.13	4313.16	3452.43	3769.7	4977.2	4391.04
FADS2	1204.86	6.647	1.4252e-75	1.58259e-73	2149.19	3459.03	940.181	1465.43	2361.47	3952.68	17.023	27.7806	21.5528	16.1559	37.106	10.7381
TPST1	372.235	-2.35176	1.47046e-75	1.59773e-73	143.279	128.798	107.449	138.874	99.1458	105.587	621.789	691.826	682.504	560.07	625.807	561.684
CDC5L	811.336	1.49255	4.19852e-75	4.51179e-73	1184.68	1186.53	1097.22	1239.5	1281.17	1192.51	460.518	462.412	389.546	416.462	386.045	439.435
DEGS1	1228.6	1.72556	1.08076e-74	1.14878e-72	1922.91	2119	1818.37	1889.31	1541.27	2031	581.471	558.3	575.539	617.513	540.892	547.641
SLC26A4	586.232	-9.55808	2.08626e-74	2.19372e-72	0	1.76436	0	3.10913	0	1.2422	1507.88	1268.94	871.69	1342.73	1150.29	887.13
RHBDF2	321.323	-2.96395	6.78573e-74	7.05932e-72	75.1343	89.1002	95.0513	58.037	63.0928	57.1412	619.101	522.454	644.987	518.783	469.534	643.458
ACP6	456.414	-3.01644	8.64581e-74	8.89973e-72	94.3547	102.333	107.449	116.074	84.9821	93.165	1156.67	815.494	665.741	700.088	785.649	754.969
STRIP2	1136.13	5.37325	8.84714e-74	9.0121e-72	3400.26	2732.11	1934.09	821.846	2759.34	1679.45	44.7975	40.3266	51.0881	63.7259	63.5084	42.9523
SMYD3	308.811	3.18981	1.58455e-73	1.59746e-71	442.943	629.876	748.012	568.97	502.167	452.161	68.0922	58.2496	63.8601	52.9553	71.3577	47.0823
ECHDC2	1462.09	2.45456	3.37059e-73	3.36337e-71	1908.06	2143.7	2556.05	3012.74	2401.39	2827.25	521.443	379.07	451.012	425.438	458.83	460.085
LPCAT4	327.233	3.42688	9.04854e-73	8.93795e-71	641.263	471.966	907.12	537.879	589.724	449.676	52.861	58.2496	56.6758	48.4676	59.2269	53.6903
GATM	3317.84	-7.62072	9.67745e-72	9.46358e-70	23.5887	12.3505	43.393	47.6733	11.5885	37.266	12592.6	6299.92	1709.06	5043.32	7664.54	6328.85
HSD3B1	854.393	-6.13922	2.18413e-71	2.11472e-69	21.8414	30.8763	30.995	9.32738	9.01325	32.2972	1391.41	886.29	1578.14	2325.55	2583.15	1353.82
ITGB3	255.339	-4.0389	2.69747e-71	2.58613e-69	36.6935	33.5228	26.8623	21.7639	18.0265	33.5394	644.188	575.327	363.204	438.901	378.91	493.125
ENPP3	1022.68	2.31821	4.21932e-71	4.00589e-69	1590.93	1738.78	1816.31	1590.84	1507.79	1985.04	349.42	378.174	251.449	345.556	403.171	314.708
MYCBP2	872.847	-2.83073	1.20271e-70	1.1309e-68	193.078	245.246	163.24	303.658	164.814	206.205	1391.41	1542.27	1431.26	1613.79	1466.4	1752.78
PVRL4	157.525	5.50105	3.86661e-70	3.6011e-68	341.599	373.162	148.776	274.639	369.543	344.089	6.27165	5.37688	4.78951	6.28284	9.99008	5.78204
NUCB1	3476.26	-1.9386	5.18825e-70	4.7864e-68	1404.84	1445.01	1219.14	1564.93	1552.85	1422.32	6876.41	5252.32	4985.08	5040.63	5764.28	5187.31
ARHGEF16	651.219	5.72288	9.32835e-70	8.52541e-68	1155.85	993.335	2531.26	1081.98	954.117	961.463	17.023	41.2228	27.9388	13.4632	22.1209	14.8681
ACACB	512.103	5.24766	1.11383e-69	1.00853e-67	950.536	1305.63	487.654	694.372	1097.04	1459.59	12.5433	22.4037	27.9388	36.7995	29.2567	21.4761
ZFYVE21	550.898	1.78069	2.29489e-69	2.05887e-67	837.835	843.364	803.803	930.665	740.374	965.19	265.201	219.556	263.423	265.674	231.199	244.498
SDK1	147.118	4.9708	2.94607e-69	2.61906e-67	322.379	173.789	225.23	263.239	396.583	331.667	5.3757	11.6499	10.3773	8.07793	7.13577	9.91206
OSBPL6	233.993	-4.10768	5.53577e-69	4.87697e-67	20.0941	21.1723	49.592	24.873	18.0265	23.6018	591.327	422.085	323.292	500.832	423.151	389.874
TTC5	135.007	-2.67904	9.334e-69	8.14975e-67	36.6935	41.4625	14.4643	40.4186	46.3539	31.055	236.531	225.829	241.87	227.08	235.481	242.846
SULT1C2	527.801	6.14429	2.15042e-68	1.86097e-66	492.741	673.985	2136.59	1230.18	753.25	965.19	8.95949	11.6499	14.3685	20.6436	12.8444	13.2161
IVNS1ABP	326.974	-2.80199	8.65914e-68	7.42787e-66	62.9031	87.3358	119.847	87.0555	55.3671	83.2274	539.362	627.303	517.267	592.382	523.052	628.59
KIF4A	205.584	5.33896	1.1194e-67	9.5188e-66	491.868	350.225	183.904	339.931	553.671	490.669	8.06355	12.5461	6.38601	8.07793	9.27651	12.3901
ABCG2	1096.76	-3.80504	8.96796e-67	7.56015e-65	140.658	171.143	72.3216	228.003	136.486	108.071	1946	2489.5	1747.37	2054.49	2177.12	1889.9
NUDCD1	328.793	1.80052	1.74804e-66	1.46103e-64	507.593	513.429	537.246	493.315	518.906	495.638	157.687	176.541	139.694	149.891	134.153	121.423
PARP2	187.395	-2.73387	4.25949e-66	3.47698e-64	49.7983	46.7555	49.592	57.0006	47.6415	40.9926	307.311	362.94	304.134	259.391	327.532	395.657
PRPSAP1	418.372	1.88598	4.24407e-66	3.47698e-64	677.083	614.879	712.885	596.952	656.68	695.632	204.276	147.864	157.255	202.846	179.822	174.287
TAF8	433.442	2.79617	4.26667e-66	3.47698e-64	699.798	718.094	504.185	820.809	991.458	816.126	114.682	107.538	98.1849	97.8328	122.735	109.859
LRFN4	496.609	4.10509	1.63095e-65	1.3181e-63	777.553	979.22	1200.54	717.172	884.586	1080.71	25.0866	46.5997	40.7108	74.4965	59.9405	72.6885
SLC7A9	278.744	8.95245	2.62048e-65	2.10046e-63	583.601	556.656	343.011	609.389	633.503	613.647	2.68785	0	0	0.897548	0.713577	0.826005
ALDH18A1	301.442	-4.45797	2.73482e-65	2.1743e-63	35.8198	15.8792	47.5256	15.5456	15.4513	27.3284	741.846	586.08	471.766	464.032	660.773	535.251
ATP9A	493.661	-3.50377	3.08564e-65	2.43343e-63	104.839	70.5744	61.99	112.965	45.0663	73.2898	1067.97	1045.8	777.496	929.86	800.634	833.439
NMI	344.885	-3.29092	5.29621e-65	4.14333e-63	73.387	68.81	95.0513	48.7096	55.3671	42.2348	728.407	550.234	603.478	520.578	779.94	572.422
ASPN	275.513	-8.19102	4.92865e-64	3.82518e-62	1.74731	1.76436	2.06633	2.07275	1.28761	0	382.57	547.546	544.407	705.473	662.913	454.303
UBAC1	417.741	-2.65383	8.66758e-64	6.67403e-62	108.333	89.1002	152.909	105.71	110.734	124.22	652.251	612.069	917.19	794.33	636.511	709.539
STX1B	107.789	4.04391	1.85928e-63	1.42046e-61	187.836	193.197	291.353	207.275	199.579	142.853	8.06355	12.5461	12.772	11.6681	16.4123	9.91206
ARHGEF37	138.604	6.23297	5.11731e-63	3.87924e-61	286.559	314.056	407.067	180.329	271.685	183.846	0.895949	3.58459	4.78951	1.7951	2.85431	5.78204
RTFDC1	800.947	1.40303	5.48737e-63	4.12777e-61	1136.62	1159.18	1190.21	1130.69	1209.06	1150.28	518.755	457.931	426.266	409.282	427.433	395.657
C7ORF57	67.7639	4.43047	7.65911e-63	5.71744e-61	128.427	119.094	123.98	124.365	114.597	167.697	7.1676	6.27303	5.58776	4.48774	5.70862	5.78204
GCKR	9481.9	3.05082	8.85719e-63	6.5617e-61	17100	14474.8	18121.7	16827.6	18728.2	16388.3	2895.71	2330.88	1907.02	1229.64	2051.54	1727.18
DHX32	441.573	-2.11698	1.10329e-62	8.1121e-61	186.088	147.324	132.245	176.184	181.553	161.486	875.343	722.295	671.329	751.248	637.938	655.848
S100A1	546.838	9.27657	1.2686e-62	9.25798e-61	867.539	539.012	2671.77	789.718	656.68	1029.78	0.895949	0	1.5965	2.69264	0.713577	1.65201
PLEKHF1	107.5	3.61594	2.2391e-62	1.62194e-60	152.016	196.726	157.041	231.112	231.769	226.08	10.7514	17.9229	19.9563	11.6681	19.2666	15.6941
RNF114	356.582	-2.90226	2.96846e-62	2.13446e-60	95.2284	78.514	43.393	107.783	101.721	67.0788	757.077	625.511	621.837	591.484	577.284	612.07
CRP	1193.64	3.95297	1.78798e-61	1.27625e-59	3089.24	1808.47	2020.87	1996.06	1801.36	2757.68	88.699	123.668	186.791	102.321	131.298	217.239
DUSP26	83.1758	4.50511	1.92698e-61	1.3655e-59	138.911	141.149	165.307	185.511	176.402	150.306	2.68785	4.48074	5.58776	14.3608	9.27651	4.13003
TSPAN14	354.215	2.08127	2.40664e-61	1.69313e-59	679.703	518.722	520.716	637.371	554.959	527.935	126.329	160.41	142.089	119.374	144.856	118.119
DNAH8	518.746	-7.01642	2.81728e-61	1.96787e-59	6.11558	0.88218	22.7297	3.10913	6.43804	7.4532	752.598	1702.68	808.628	1407.36	721.427	785.531
HMG20B	225.525	2.18112	3.20816e-61	2.225e-59	384.408	312.292	382.271	368.95	352.804	418.621	93.1787	94.9916	76.6321	63.7259	84.9157	73.5145
FANCI	342.41	4.99766	4.67779e-61	3.22142e-59	495.362	443.737	929.849	457.042	1171.72	491.911	14.3352	22.4037	20.7545	27.824	14.9851	18.9981
TANGO2	554.022	-2.51524	2.22452e-60	1.52123e-58	174.731	139.384	177.705	144.056	176.402	175.15	1317.05	875.536	806.233	950.504	896.253	815.267
NHLRC2	466.959	2.20624	6.64064e-60	4.50964e-58	571.37	762.203	714.951	986.629	766.126	807.43	172.918	159.514	157.255	163.354	169.118	172.635
LUM	625.034	-5.44051	6.82608e-60	4.6036e-58	38.4408	15.8792	14.4643	25.9094	6.43804	55.899	1132.48	1483.12	1201.37	1287.08	1106.05	1133.28
ZNF326	1516	-3.53764	1.08644e-59	7.27693e-58	264.717	209.959	307.883	163.747	233.057	244.713	4336.4	2396.3	2162.46	3327.21	2065.09	2480.49
PLK4	188.242	-7.24954	1.60354e-59	1.06673e-57	0.873655	0.88218	2.06633	2.07275	1.28761	6.211	327.022	409.539	229.098	453.262	436.709	389.874
AGPAT9	193.18	7.81734	2.28377e-59	1.50898e-57	311.021	275.24	673.624	389.677	337.353	322.972	0	1.79229	0	2.69264	2.14073	1.65201
PRCP	339.349	-3.51585	2.89813e-59	1.90207e-57	46.3037	50.2843	90.9186	61.1461	39.9158	39.7504	762.453	686.449	536.425	543.914	458.83	755.795
VLDLR	127.288	-4.74523	4.45961e-59	2.90737e-57	5.24193	8.8218	14.4643	12.4365	7.72564	6.211	166.647	185.503	295.353	271.957	306.125	246.976
CAMKK2	152.75	-4.4333	1.06104e-58	6.87143e-57	13.1048	16.7614	20.6633	9.32738	10.3009	9.9376	414.825	283.183	240.274	360.814	254.747	199.067
MRPL37	1813.15	2.17929	1.2663e-58	8.14684e-57	2513.5	3031.17	3188.35	2491.45	3175.24	3435.93	864.591	648.811	595.495	622.001	612.249	579.03
ELOF1	400.746	2.17836	2.48278e-58	1.58687e-56	539.045	609.586	843.064	699.553	601.313	650.913	174.71	140.695	138.896	139.12	144.856	127.205
RASL12	234.814	-4.41163	2.8762e-58	1.82639e-56	34.0725	11.4683	14.4643	16.582	20.6017	23.6018	387.05	466.893	536.425	636.362	317.542	352.704
RLF	324.705	-1.56673	2.95787e-58	1.86613e-56	168.615	162.321	144.643	156.493	184.128	162.728	490.98	470.477	498.907	531.349	435.996	489.821
NOX1	199.446	6.84179	3.32018e-58	2.08128e-56	284.811	391.688	535.18	685.044	297.437	181.361	1.7919	1.79229	4.78951	2.69264	4.28146	2.47802
FSTL1	392.555	-3.2579	6.01647e-58	3.74746e-56	89.9864	70.5744	30.995	89.1283	68.2432	84.4696	757.077	696.306	518.863	870.622	752.111	682.28
SLC16A4	275.394	-2.897	8.08711e-58	5.00531e-56	51.5456	72.3388	68.189	75.6554	83.6945	37.266	472.165	502.739	416.687	432.618	509.494	582.334
SLC25A11	1467.34	-2.46847	8.96348e-58	5.51282e-56	395.766	483.435	353.343	473.624	455.813	515.513	3218.25	2360.45	2047.51	1942.29	2550.33	2811.72
EVC2	142.173	2.68721	2.99057e-57	1.8278e-55	284.811	254.95	237.628	216.602	224.044	260.862	21.5028	37.6382	47.0968	38.5946	43.5282	38.8222
GINS1	105.947	-4.80744	4.56696e-57	2.77393e-55	6.11558	8.8218	12.398	8.291	1.28761	6.211	292.08	198.049	162.045	175.022	191.239	209.805
SLC6A11	1195.33	4.54355	6.34114e-57	3.82778e-55	2933.73	2344.83	714.951	1948.39	2944.76	2888.12	112.89	92.3032	107.764	84.3695	94.1922	77.6445
RET	155.506	4.10805	6.59585e-57	3.9571e-55	321.505	382.866	307.883	174.111	212.455	367.691	23.2947	10.7538	15.965	14.3608	17.8394	17.3461
ALOX12	316.878	-6.25696	2.3407e-56	1.39571e-54	9.6102	0	12.398	11.4001	5.15043	7.4532	441.703	801.156	1006.59	602.255	527.334	377.484
GCLC	3695.45	-3.26371	2.45328e-56	1.45398e-54	507.593	786.022	704.619	449.787	1072.58	611.162	7554.65	8128.06	6495.37	5905.87	5595.16	6534.53
LGALS8	417.719	2.25599	2.80576e-56	1.65286e-54	622.042	779.847	495.92	855.01	683.719	710.538	137.976	136.214	149.273	130.145	159.128	152.811
ENO2	629.919	2.05446	4.72688e-56	2.76792e-54	802.889	1137.13	1035.23	964.865	1019.78	1137.86	211.444	204.322	276.993	237.85	244.043	286.624
ABCA3	971.92	-2.08158	6.45404e-56	3.75679e-54	382.661	451.676	347.144	349.259	330.915	356.511	1946	1507.32	1394.54	1361.58	1431.44	1804
SPPL2B	381.577	1.67029	7.68177e-56	4.44497e-54	581.854	588.414	632.298	534.77	588.437	561.474	180.086	154.137	188.387	176.817	168.404	223.847
HMOX2	560.345	1.7595	1.26567e-55	7.2806e-54	915.59	860.125	669.492	846.719	941.241	957.736	266.993	278.702	271.405	238.748	251.893	225.499
COL14A1	507.317	-2.85355	3.85266e-55	2.20323e-53	145.027	131.445	103.317	143.02	84.9821	121.736	710.488	837.898	854.927	1097.7	1140.3	716.973
B9D2	65.9941	3.5932	4.32689e-55	2.46004e-53	115.322	89.1002	144.643	134.729	121.035	127.947	10.7514	8.06533	10.3773	10.7706	9.27651	9.91206
HIF1AN	89.7597	-3.16765	7.82099e-55	4.42089e-53	20.0941	16.7614	8.26533	27.9821	11.5885	17.3908	146.936	155.033	176.413	173.227	149.138	174.287
HYI	864.946	3.68979	7.8729e-55	4.42466e-53	1188.17	1125.66	2729.62	1784.64	1497.49	1321.7	111.098	162.203	110.957	145.403	109.891	92.5126
TCP11L1	76.1447	-4.0925	9.02922e-55	5.04553e-53	13.1048	7.05744	6.199	7.25463	7.72564	6.211	120.057	173.853	130.913	141.813	159.128	140.421
CERS6	111.708	4.16124	1.48345e-54	8.24241e-53	229.771	294.648	136.378	234.221	221.468	155.275	6.27165	9.85762	12.772	9.87303	14.2715	15.6941
HEXA	1264.48	-2.54856	1.54798e-54	8.55237e-53	313.642	250.539	502.119	415.587	316.751	412.41	2541.81	2140	2185.61	2044.61	2087.21	1963.41
ANKS1B	115.558	5.4014	2.01738e-54	1.10831e-52	212.298	259.361	134.312	147.165	342.504	260.862	1.7919	7.16918	3.99125	7.18039	4.28146	5.78204
CCL4	385.879	4.86095	3.82355e-54	2.08886e-52	556.518	576.063	1295.59	652.916	663.118	739.109	51.9651	20.6114	15.1668	16.1559	18.553	24.7802
HIST2H3C	80.3393	-4.5547	4.03361e-54	2.19137e-52	5.24193	2.64654	10.3317	9.32738	6.43804	6.211	200.693	138.007	134.106	163.354	139.861	147.855
CLDND1	153.4	-2.20196	4.91275e-54	2.65424e-52	60.2822	52.0486	49.592	55.9643	52.7919	54.6568	283.12	273.325	217.124	255.801	217.641	268.452
IRF6	932.157	-2.36681	9.54161e-54	5.12678e-52	346.841	291.119	229.363	335.786	324.477	274.526	2139.53	1554.82	1294.76	1551.86	1412.17	1430.64
PCNA	525.833	-2.36673	1.23196e-53	6.58323e-52	163.373	153.499	243.827	189.657	141.637	135.4	1087.68	827.144	829.383	903.831	818.473	816.093
JMJD4	137.179	-2.59846	1.38623e-53	7.36734e-52	53.2929	30.8763	47.5256	34.2004	39.9158	27.3284	224.883	207.01	263.423	245.031	234.767	237.89
NSUN2	1066.93	2.18962	1.68224e-53	8.89224e-52	1597.04	1987.55	1334.85	1949.42	1657.15	1982.55	321.646	314.548	453.406	413.77	378.196	413.003
WASF3	82.3663	-4.7461	1.7802e-53	9.35947e-52	5.24193	5.29308	4.13266	4.1455	7.72564	7.4532	113.786	144.28	162.843	192.075	186.957	154.463
RAB9A	451.912	1.51333	2.15644e-53	1.12769e-51	592.338	638.698	776.941	659.135	696.596	658.366	242.802	211.491	224.308	218.104	249.752	254.41
CUX2	258.125	4.59202	2.81946e-53	1.46657e-51	462.163	530.19	605.435	197.948	732.649	450.919	17.023	24.196	12.772	19.7461	27.1159	17.3461
NFATC4	201.095	-4.19156	3.11394e-53	1.61117e-51	17.4731	8.8218	45.4593	15.5456	25.7521	16.1486	422.888	285.871	369.59	405.692	464.539	335.358
SETD3	836.488	-1.55774	3.15816e-53	1.62545e-51	406.25	424.329	374.006	482.951	427.486	422.348	1365.43	1285.08	1410.51	1095.01	1136.02	1208.45
DNASE2B	320.008	-4.59291	3.18309e-53	1.62971e-51	11.3575	47.6377	22.7297	12.4365	34.7654	17.3908	501.732	744.698	637.004	544.812	691.457	574.074
MPZL1	364.083	-2.27646	3.61302e-53	1.84019e-51	128.427	149.088	66.1226	138.874	131.336	120.493	623.581	676.591	561.969	561.865	583.706	626.938
PARP8	224.611	3.99984	5.20499e-53	2.63729e-51	548.655	459.616	243.827	451.86	432.636	404.957	15.2311	17.0268	33.5265	25.1314	41.3875	21.4761
MTMR2	144.53	-2.2599	6.02597e-53	3.03752e-51	42.8091	37.0516	74.388	51.8188	48.9291	52.1724	246.386	221.348	257.835	235.158	242.616	223.847
SLC45A3	128.51	5.80893	6.48274e-53	3.25101e-51	324.126	366.105	134.312	214.53	318.039	160.244	1.7919	3.58459	3.193	7.18039	5.70862	3.30402
NETO2	108.082	-6.19496	1.15883e-52	5.78174e-51	3.49462	3.52872	0	2.07275	1.28761	3.7266	178.294	256.298	174.019	283.625	189.098	201.545
MCAM	440.603	-2.62225	1.74241e-52	8.64925e-51	149.395	105.862	123.98	134.729	114.597	104.345	617.309	958.878	791.067	624.694	626.521	935.864
DHRS11	1475.78	-2.36774	1.77566e-52	8.76977e-51	433.333	539.012	485.588	496.424	469.977	436.012	3644.72	2263.67	2219.94	1985.38	2329.12	2406.15
STYXL1	133.371	5.39917	2.92753e-52	1.43861e-50	200.941	186.14	421.532	320.24	222.756	214.901	4.47975	7.16918	8.78076	0	8.56293	4.95603
BRK1	571.439	1.7297	2.96295e-52	1.44152e-50	769.69	848.657	741.813	966.938	957.98	986.307	248.178	253.61	256.239	266.572	311.833	249.454
LDHB	999.086	-3.72985	2.95485e-52	1.44152e-50	80.3762	152.617	250.026	102.601	158.376	86.954	1972.88	1703.58	1799.26	1875.88	1665.49	2141.01
GLS	172.222	-3.07291	3.37069e-52	1.63178e-50	38.4408	35.2872	53.7246	39.3823	27.0398	26.0862	348.524	308.275	260.23	407.487	245.471	276.712
CERS2	5454.05	1.73473	4.42958e-52	2.13384e-50	8112.76	8060.48	7395.4	9538.8	8987.5	8255.66	2975.45	2527.14	2746.78	2597.5	2072.94	2178.18
AKR1B10	145.69	4.0786	5.50213e-52	2.63751e-50	267.338	273.476	239.695	345.113	302.588	224.838	5.3757	29.5729	10.3773	18.8485	17.8394	13.2161
ATAD2	234.593	-3.23732	1.02551e-51	4.89193e-50	52.4193	37.9337	51.6583	44.5641	33.4778	47.2036	307.311	355.77	427.064	410.18	397.463	650.066
C1ORF50	222.942	-2.35444	1.05475e-51	5.00699e-50	83.8709	74.9853	41.3266	88.0919	75.9688	63.3522	445.287	379.07	348.037	378.765	376.055	320.49
HSD17B14	1822.67	2.97896	1.30208e-51	6.15125e-50	2570.29	2650.07	4874.48	3060.42	3322.03	2958.92	565.344	354.874	326.485	411.077	450.981	327.098
C2ORF42	145.981	-2.3002	1.39356e-51	6.55176e-50	46.3037	55.5773	49.592	45.6005	42.491	54.6568	219.508	205.218	224.308	274.65	276.154	257.714
CLSTN3	1791.64	5.35846	1.4222e-51	6.65439e-50	3807.39	2164.87	8447.17	1741.11	2931.88	1929.14	58.2367	83.3417	73.4391	107.706	83.4886	71.8625
CCL21	179.647	-7.57349	1.79761e-51	8.37085e-50	3.49462	0	2.06633	1.03638	1.28761	1.2422	347.628	403.266	244.265	271.957	535.897	343.618
RAB20	429.704	3.20585	2.43837e-51	1.13009e-49	641.263	686.336	1307.99	670.535	560.109	793.766	98.5544	69.8995	76.6321	74.4965	88.4836	88.3826
AQP5	1255.82	-12.3175	2.56019e-51	1.18095e-49	0	0	0	0	0	0	2900.19	1894.46	2220.73	2880.23	2683.05	2491.23
DCAF4	207.039	-2.01081	2.8675e-51	1.31649e-49	88.2391	61.7526	109.516	91.201	74.6812	73.2898	313.582	345.017	357.616	327.605	308.265	333.706
RMND5B	258.127	-1.77154	2.94994e-51	1.34801e-49	108.333	98.8042	132.245	140.947	126.186	98.1338	379.883	417.605	415.09	386.843	379.623	413.829
CNDP1	192.964	8.85906	5.14264e-51	2.33906e-49	357.325	470.202	256.225	419.732	387.57	421.106	0.895949	0.896147	0	0.897548	0.713577	0
PRKAR1B	138.008	3.64573	5.50583e-51	2.49266e-49	297.043	293.766	126.046	265.312	283.274	269.557	16.1271	24.196	15.965	26.9264	16.4123	21.4761
ASH2L	434.204	-1.77322	5.94079e-51	2.67719e-49	200.067	179.965	152.909	202.093	215.03	222.354	800.083	643.434	625.03	706.37	654.351	608.766
AQP7	244.531	9.43832	6.65016e-51	2.98311e-49	364.314	447.265	586.838	579.334	503.454	450.919	0	0	0	0	1.42715	0.826005
STX3	118.778	-2.78385	9.78614e-51	4.3698e-49	34.9462	32.6407	6.199	31.0913	34.7654	32.2972	223.091	183.71	209.94	243.236	197.661	195.763
ITPRIPL2	125.093	-4.27108	1.49744e-50	6.65612e-49	16.5994	13.2327	0	17.6184	11.5885	7.4532	171.126	225.829	292.958	289.908	185.53	269.278
UPK3A	625.303	9.19604	2.4533e-50	1.08556e-48	463.037	895.413	2967.25	1399.11	218.893	1551.51	2.68785	2.68844	0.798251	0	1.42715	0.826005
ABCA4	227.061	5.37873	2.66248e-50	1.17281e-48	248.118	259.361	636.43	665.353	394.008	462.098	14.3352	13.4422	4.78951	4.48774	15.6987	6.60804
CRYBA1	277.156	8.82947	2.69601e-50	1.18226e-48	185.215	592.825	607.502	1002.17	540.795	392.535	0	0.896147	2.39475	0	0.713577	0.826005
CHAC1	141.816	-6.1201	2.77428e-50	1.21115e-48	5.24193	3.52872	6.199	0	2.57521	4.9688	398.698	237.479	203.554	200.153	219.782	419.611
ADK	4175.49	-2.15827	2.82442e-50	1.22756e-48	1230.11	1602.04	1915.49	1412.58	1554.14	1429.77	9208.57	6286.47	6255.09	6862.65	6022.59	6326.37
MTG2	319.475	3.52789	4.0962e-50	1.77242e-48	460.416	480.788	1064.16	428.023	529.207	571.412	62.7165	46.5997	50.2898	49.3652	42.8146	47.9083
SLC2A5	126.209	7.50367	4.16034e-50	1.79224e-48	212.298	244.364	332.679	343.04	151.938	223.596	1.7919	0	0	0.897548	1.42715	2.47802
VPS8	316.114	-2.22027	5.06638e-50	2.17299e-48	129.301	124.387	55.791	114.001	117.172	116.767	584.159	546.65	492.521	481.983	515.203	515.427
NECAB3	140.294	7.6309	8.54587e-50	3.64935e-48	316.263	313.174	419.465	138.874	234.345	254.651	1.7919	0	0.798251	1.7951	0.713577	1.65201
LGALS4	517.705	6.00013	9.68959e-50	4.11976e-48	1273.79	584.003	2514.73	635.298	750.675	367.691	15.2311	14.3384	11.1755	14.3608	17.1259	14.0421
CHID1	1922.68	-2.5609	1.03674e-49	4.38887e-48	480.51	455.205	830.666	544.097	455.813	565.201	4322.96	3088.12	2930.38	2888.31	3301.01	3209.86
C1ORF21	86.8244	-3.15724	1.70725e-49	7.19622e-48	14.8521	14.9971	10.3317	23.8366	20.6017	17.3908	190.837	155.93	128.518	171.432	157.701	135.465
DOK4	413.072	2.56009	2.10454e-49	8.83273e-48	676.209	922.76	564.109	760.7	683.719	634.764	132.601	84.2379	97.3866	117.579	129.158	153.637
CDH11	432.268	-3.04627	2.20745e-49	9.18581e-48	146.774	82.9249	84.7196	91.201	92.7077	52.1724	593.119	761.725	814.216	798.818	779.227	889.608
DNAH2	235.938	-6.73257	2.20049e-49	9.18581e-48	3.49462	4.4109	4.13266	2.07275	2.57521	6.211	232.947	366.524	273.8	369.79	954.053	611.244
HECTD2	141.345	-5.99955	2.94262e-49	1.21417e-47	0.873655	6.17526	4.13266	9.32738	0	2.4844	183.67	270.637	375.976	365.302	198.375	279.19
RAB6B	166.798	-2.53201	2.93308e-49	1.21417e-47	44.5564	45.8734	61.99	42.4914	41.2034	60.8678	311.79	243.752	288.967	332.093	219.068	308.926
ERCC2	550.831	1.91959	3.42286e-49	1.40639e-47	985.483	807.195	791.405	913.047	946.391	786.313	292.975	252.714	189.185	216.309	229.058	199.893
DCN	2085.26	-4.39288	5.57753e-49	2.28212e-47	139.785	159.675	409.134	133.692	93.9953	166.455	2887.65	4371.41	3580.16	4926.64	4449.87	3704.63
ENTPD6	100.168	-3.75477	5.94533e-49	2.42248e-47	10.4839	22.0545	16.5307	9.32738	9.01325	13.6642	238.323	199.841	182.001	140.915	206.224	153.637
CD63	8402.54	3.30905	7.03601e-49	2.85499e-47	11768.1	11835.3	27740.5	15153.9	11856.3	13376	1962.13	1417.71	1423.28	1347.22	1371.5	1578.5
C17ORF75	223.283	2.11655	8.65127e-49	3.4959e-47	432.459	341.404	270.69	336.822	384.995	411.168	75.2598	77.0687	89.4041	87.9597	76.3528	95.8166
ARHGAP4	560.03	3.91869	9.65723e-49	3.88634e-47	1058	652.813	1991.94	963.829	995.32	653.397	64.5084	61.8342	83.0181	61.0333	78.4935	56.1684
COL9A3	97.7152	-6.21495	1.09569e-48	4.39129e-47	0	0.88218	4.13266	2.07275	5.15043	3.7266	168.439	186.399	162.045	219.899	255.461	164.375
SLC25A34	69.6333	4.07426	1.29295e-48	5.16071e-47	101.344	181.729	97.1176	164.784	115.885	129.189	6.27165	7.16918	8.78076	6.28284	7.13577	9.91206
STRADB	312.196	1.83302	1.36173e-48	5.41316e-47	525.94	516.957	361.608	553.424	477.702	488.185	139.768	124.564	128.518	157.968	131.298	140.421
RAD51	58.758	4.32623	1.3975e-48	5.53285e-47	140.658	89.1002	95.0513	144.056	110.734	93.165	6.27165	5.37688	6.38601	2.69264	4.99504	6.60804
SERPINB8	128.787	-6.5011	1.45282e-48	5.72866e-47	0.873655	2.64654	2.06633	5.18188	0	3.7266	292.08	300.209	187.589	142.71	296.135	312.23
GNB3	75.7688	4.33745	1.50044e-48	5.89268e-47	140.658	133.209	177.705	133.692	146.787	136.642	0.895949	4.48074	4.78951	12.5657	12.8444	4.95603
KIAA1755	231.384	-5.88573	1.89293e-48	7.40438e-47	6.11558	2.64654	2.06633	21.7639	1.28761	6.211	490.084	367.42	346.441	437.106	612.249	483.213
CD68	880.935	-2.7496	2.3397e-48	9.11552e-47	290.053	182.611	260.358	267.385	194.429	162.728	1878.81	1228.62	1444.83	1278.11	1945.21	1438.08
RAB31	67.8687	-3.75106	2.36677e-48	9.1844e-47	7.86289	10.5862	2.06633	7.25463	11.5885	13.6642	156.791	120.084	138.097	105.013	119.167	122.249
SMIM15	152.282	1.80096	2.55011e-48	9.85672e-47	246.371	218.781	254.159	221.784	224.044	257.135	68.9881	59.1457	67.8513	72.7014	77.7799	58.6464
NCAPH2	630.529	2.32669	2.86132e-48	1.10161e-46	1140.99	845.128	1442.3	941.029	1036.52	910.533	187.253	198.945	230.694	201.948	174.113	256.888
BMP5	72.5837	-3.42034	3.12293e-48	1.19761e-46	12.2312	12.3505	12.398	15.5456	9.01325	11.1798	100.346	132.63	142.887	136.427	161.269	124.727
ASPA	267.012	8.96713	3.80337e-48	1.45286e-46	301.411	453.44	338.878	1217.74	436.499	452.161	0	0.896147	0.798251	0.897548	1.42715	0
LMF2	642.215	1.63287	3.87351e-48	1.47389e-46	1080.71	956.283	950.513	877.81	1086.74	876.993	368.235	327.99	279.388	328.503	308.265	265.148
CYP1A2	84993.5	3.70207	4.58388e-48	1.73743e-46	119275	130639	135378	307610	121147	134705	9669.98	10351.4	13575.9	9518.5	11877.5	16174.8
SLC28A2	310.538	5.29224	5.86228e-48	2.21341e-46	756.585	906.881	221.098	345.113	813.768	596.256	19.7109	17.0268	21.5528	9.87303	7.84935	10.7381
GDE1	169.052	2.23787	7.71825e-48	2.90295e-46	239.381	307.881	289.286	270.494	260.097	308.066	41.2137	61.8342	64.6583	76.2916	49.9504	59.4724
COL5A2	314.183	-2.55372	7.99609e-48	2.99593e-46	102.218	93.5111	109.516	102.601	72.106	65.8366	382.57	617.446	536.425	624.694	585.847	477.431
FAT2	125.76	4.67204	1.06646e-47	3.98051e-46	286.559	276.122	281.021	167.893	234.345	209.932	2.68785	9.85762	7.18426	5.38529	20.6937	7.43405
TXNDC16	298.058	1.82801	1.15436e-47	4.2922e-46	458.669	503.725	477.323	396.932	497.016	458.372	141.56	128.149	101.378	159.764	134.866	118.945
SLC1A4	159.492	5.79653	1.36852e-47	5.06924e-46	305.779	336.993	109.516	285.003	439.074	407.442	3.5838	3.58459	5.58776	1.7951	11.4172	4.13003
SETD8	161.785	-1.78427	2.59908e-47	9.59111e-46	73.387	77.6318	64.0563	71.5099	72.106	74.532	271.473	218.66	272.204	252.211	232.626	261.018
PIGC	295.952	1.8644	2.84898e-47	1.04738e-45	493.615	370.516	489.721	482.951	442.937	508.06	157.687	137.111	115.746	121.169	111.318	120.597
MYBL2	190.163	4.77174	2.88654e-47	1.05721e-45	373.051	346.697	161.174	369.986	502.167	452.161	24.1906	6.27303	6.38601	11.6681	14.9851	13.2161
RAD18	756.3	2.76943	2.91685e-47	1.06432e-45	849.193	1123.9	1958.88	1162.81	1582.47	1249.65	171.126	188.191	213.931	172.329	199.088	204.023
MRP63	367.328	3.11946	3.04341e-47	1.10638e-45	544.287	530.19	1080.69	605.243	578.136	621.1	86.9071	94.9916	67.8513	53.8529	62.0812	82.6005
UBE2Q2	400.007	3.59378	3.98409e-47	1.44298e-45	641.263	836.307	351.276	1067.47	817.631	726.687	47.4853	60.938	66.2548	41.2872	74.9256	68.5584
POLR2C	352.648	1.24549	4.26559e-47	1.53923e-45	489.247	516.075	510.384	483.987	478.99	498.122	242.802	206.114	209.94	203.743	199.088	193.285
CHST2	82.2583	-3.40838	5.42435e-47	1.95017e-45	9.6102	18.5258	14.4643	16.582	12.8761	11.1798	131.705	201.633	122.931	141.813	156.273	149.507
ARHGAP31	204.75	-3.09562	7.49679e-47	2.68539e-45	66.3978	40.5803	20.6633	46.6369	41.2034	32.2972	316.27	430.151	412.696	327.605	421.011	301.492
CNTFR	93.0537	-3.87809	7.74535e-47	2.7643e-45	17.4731	7.93962	6.199	9.32738	10.3009	16.1486	166.647	169.372	134.904	229.772	209.792	138.769
TOR3A	64.7045	-4.13097	9.97691e-47	3.54779e-45	6.11558	7.93962	6.199	6.21825	5.15043	8.6954	124.537	116.499	141.29	92.4475	149.851	111.511
RCN3	95.3502	-3.51274	1.08473e-46	3.84333e-45	9.6102	9.70398	37.194	15.5456	12.8761	13.6642	153.207	201.633	161.247	172.329	196.947	160.245
B4GALT5	99.7372	-3.48446	4.32816e-46	1.52798e-44	20.0941	18.5258	8.26533	13.4729	11.5885	21.1174	216.82	248.233	173.22	159.764	166.977	138.769
CCNK	328.12	-1.49878	5.91385e-46	2.08027e-44	190.457	168.496	150.842	158.565	178.977	176.392	569.824	463.308	492.521	472.11	456.69	459.259
ABCC8	100.938	3.6703	6.07698e-46	2.12999e-44	209.677	160.557	254.159	108.819	234.345	157.759	10.7514	18.8191	11.9738	15.2583	14.2715	14.8681
LRP4	207.241	2.59868	6.99418e-46	2.43402e-44	398.387	347.579	274.822	412.477	377.269	325.456	35.838	72.5879	51.0881	77.1892	56.3726	57.8204
TKTL1	233.965	9.01133	6.97337e-46	2.43402e-44	308.4	270.829	948.446	429.059	430.061	417.379	1.7919	0.896147	0	0	0.713577	0
AP2A2	1752.57	1.41824	7.34747e-46	2.5479e-44	2641.06	2617.43	2760.62	2398.17	2194.08	2699.3	1130.69	995.62	932.357	844.593	940.495	876.392
PHF3	1043.65	-0.957495	9.30717e-46	3.20475e-44	705.039	683.689	671.558	736.863	713.334	741.593	1396.79	1425.77	1367.4	1453.13	1250.9	1377.78
PVRL2	413.806	1.90848	9.30115e-46	3.20475e-44	625.537	751.617	497.986	752.409	674.706	619.858	139.768	197.152	166.834	182.202	189.098	168.505
PDE8B	54.9486	4.49715	9.46371e-46	3.24722e-44	117.07	86.4536	105.383	71.5099	140.349	111.798	4.47975	4.48074	3.99125	6.28284	4.28146	3.30402
RPS6KA1	285.063	2.53797	1.3796e-45	4.71717e-44	541.666	570.77	444.261	363.768	545.945	455.887	55.5489	89.6147	104.571	67.3161	96.333	85.0785
PBXIP1	1105.53	-1.65154	2.38976e-45	8.14265e-44	625.537	474.613	500.052	590.734	516.331	486.942	1858.2	1841.58	1489.54	1420.82	1828.19	1633.84
KIAA1715	120.8	2.57319	5.06494e-45	1.71979e-43	186.088	223.192	198.368	215.566	195.716	223.596	24.1906	23.2998	41.509	51.1603	31.3974	35.5182
LOC81691	97.2035	-2.34838	5.08801e-45	1.72165e-43	27.957	24.701	49.592	25.9094	39.9158	29.8128	152.311	173.853	171.624	158.866	154.133	157.767
MTFR1L	330.624	2.11206	5.16436e-45	1.74146e-43	594.959	651.049	351.276	570.006	512.468	542.841	135.288	115.603	114.15	124.759	132.012	123.075
C15ORF61	75.7074	2.91008	6.88633e-45	2.31414e-43	110.081	122.623	169.439	128.511	142.924	130.431	17.919	13.4422	27.1405	14.3608	14.2715	17.3461
SMAP1	239.27	-2.22163	7.54443e-45	2.52661e-43	79.5026	67.9279	53.7246	117.11	84.9821	96.8916	433.64	386.24	368.792	406.589	360.357	415.481
PEBP1	6462.49	-2.65828	8.39308e-45	2.80123e-43	1429.3	1774.95	1558.01	2135.97	1729.26	1889.39	16868	10203.5	7814.08	10854.9	12432.7	8859.73
ANAPC7	268.744	2.19661	8.78281e-45	2.92133e-43	353.83	435.797	568.241	486.06	383.707	424.832	77.9476	81.5494	100.58	101.423	118.454	92.5126
RAP1GDS1	153.661	-2.56847	1.09591e-44	3.63284e-43	42.8091	67.9279	26.8623	30.0549	45.0663	45.9614	281.328	276.91	240.274	262.982	251.179	272.582
EPX	95.3878	4.24697	1.30465e-44	4.3102e-43	210.551	120.859	268.623	124.365	216.318	149.064	14.3352	8.06533	4.78951	7.18039	11.4172	9.08606
CYP2C9	33191.9	7.87149	1.44155e-44	4.74642e-43	58467.6	51254.7	84837.4	72145.2	68408	61897.6	33.1501	867.471	91.7988	122.964	94.1922	82.6005
FUOM	1946.91	3.19071	1.58566e-44	5.20341e-43	2429.63	2794.75	5694.81	3381.69	3203.57	3587.47	521.443	408.643	309.721	295.293	445.986	289.928
DPP7	931.204	3.12771	1.84332e-44	6.02871e-43	1493.08	1130.95	2901.13	1593.95	1269.58	1655.85	209.652	196.256	155.659	156.173	225.49	186.677
MTMR9	164.007	-3.21867	1.92067e-44	6.26074e-43	37.5672	50.2843	8.26533	30.0549	25.7521	28.5706	308.207	335.159	283.379	334.786	288.999	237.064
RAD51D	111.713	2.63153	2.09124e-44	6.79408e-43	170.363	164.968	245.894	229.039	160.951	186.33	27.7744	24.196	27.9388	29.6191	42.1011	31.3882
RAMP1	236.398	-6.37016	2.55252e-44	8.26527e-43	0.873655	0.88218	24.796	2.07275	2.57521	4.9688	485.605	508.116	510.082	444.286	418.87	433.653
GCNT4	58.8008	5.65161	2.68422e-44	8.66303e-43	103.091	127.034	101.25	143.02	101.721	116.767	0	7.16918	0	0	1.42715	4.13003
PDE1A	93.0512	-4.97422	2.89814e-44	9.32266e-43	6.98924	4.4109	2.06633	7.25463	3.86282	6.211	127.225	308.275	178.01	158.866	170.545	142.899
S100B	180.662	8.99516	3.3481e-44	1.07348e-42	253.36	254.95	479.389	447.714	377.269	352.785	0	0	0	0	0	2.47802
SLC11A1	280.996	4.96209	4.25978e-44	1.36132e-42	474.395	335.228	1239.8	531.661	373.406	319.245	9.85544	24.196	19.9563	14.3608	14.9851	14.8681
SLC25A38	268.223	1.55448	4.82239e-44	1.53609e-42	385.282	408.449	351.276	480.878	395.295	380.113	131.705	129.045	147.676	132.837	150.565	125.553
EXO5	100.686	-6.95965	5.38992e-44	1.7113e-42	2.62096	0	0	3.10913	1.28761	0	205.172	175.645	197.966	208.231	244.043	170.157
HLA-DRA	260.862	9.10572	5.74915e-44	1.81945e-42	584.475	299.059	1086.89	538.915	394.008	223.596	2.68785	0	0	0	0.713577	0
ABCB9	254.115	2.47234	7.31765e-44	2.30837e-42	477.016	412.86	574.44	302.622	453.238	367.691	94.0747	73.4841	85.4128	60.1357	69.9306	78.4705
POLR3GL	270.199	3.04257	8.40028e-44	2.64136e-42	422.849	351.108	826.533	426.987	466.114	403.715	43.9015	62.7303	57.4741	59.2382	55.659	66.0804
SPARCL1	1568.56	-4.46563	1.22286e-43	3.8328e-42	82.1236	97.0398	307.883	106.747	86.2697	106.829	1730.97	3260.18	2880.09	4115.26	3383.78	2665.52
MCM4	141.336	-2.48031	1.66864e-43	5.2133e-42	46.3037	53.813	49.592	34.2004	27.0398	44.7192	249.074	215.972	213.931	280.933	206.224	274.234
UBXN2B	164.357	2.62851	2.00382e-43	6.24056e-42	373.924	317.585	175.638	283.967	292.287	254.651	49.2772	52.8727	47.8951	45.775	37.106	41.3003
ZDHHC2	392.09	-10.3567	2.06455e-43	6.40929e-42	0	0	0	0	1.28761	0	723.927	722.295	740.777	867.032	769.236	880.522
SPG20	697.329	2.51658	2.26176e-43	6.9993e-42	1194.29	1165.36	807.936	984.557	1479.46	1500.58	208.756	172.06	245.063	171.432	252.606	185.851
RIT1	243.23	2.53785	2.76966e-43	8.544e-42	335.483	294.648	423.598	524.406	497.016	418.621	54.6529	62.7303	72.6408	90.6524	74.9256	69.3844
IL17B	347.507	10.5214	2.86648e-43	8.81486e-42	546.908	550.48	1163.34	613.534	508.605	786.313	0	0.896147	0	0	0	0
FBXO6	339.428	3.75649	3.49788e-43	1.07228e-41	487.499	449.03	1262.53	615.607	486.716	499.364	35.838	39.4305	40.7108	52.9553	56.3726	47.0823
DENND5A	358.001	-1.87574	3.58037e-43	1.09414e-41	186.088	167.614	111.582	140.947	157.088	146.58	489.188	650.603	605.074	552.89	594.41	493.951
FAM83F	158.625	8.82909	6.43241e-43	1.95958e-41	287.432	425.211	363.674	239.403	355.38	229.807	0	1.79229	0.798251	0	0	0
FASN	10510.2	3.97999	1.18776e-42	3.60717e-41	22489.6	24368.5	14373.4	11091.3	27429.9	19090.1	1589.41	1864.88	945.927	652.518	1430.01	797.095
DUSP14	63.0617	5.40451	1.23223e-42	3.73066e-41	91.7338	131.445	144.643	82.91	113.309	176.392	1.7919	3.58459	2.39475	6.28284	1.42715	0.826005
TMEM232	63.4799	6.42747	1.90831e-42	5.75967e-41	107.46	131.445	113.648	169.966	127.473	104.345	0.895949	0	0	1.7951	1.42715	3.30402
BLNK	55.5741	3.73773	2.81916e-42	8.48264e-41	84.7445	106.744	80.587	117.11	121.035	111.798	7.1676	10.7538	8.78076	1.7951	11.4172	4.95603
CLDN14	395.022	-3.21247	3.70623e-42	1.11176e-40	63.7768	106.744	74.388	64.2553	70.8184	73.2898	1050.95	996.516	557.977	610.333	530.188	541.033
SLC1A2	389.405	-10.3092	7.82848e-42	2.34112e-40	0.873655	0	0	0	0	0	650.459	1143.48	759.137	613.025	644.36	861.523
S100G	444.15	7.03117	9.22348e-42	2.74989e-40	326.747	1019.8	2485.8	693.335	597.45	173.908	6.27165	4.48074	4.78951	3.59019	7.84935	5.78204
USP31	166.767	2.94981	1.12584e-41	3.34638e-40	331.115	245.246	177.705	383.459	311.601	325.456	34.942	26.8844	51.8863	38.5946	42.1011	32.2142
MATK	284.458	3.81892	1.30912e-41	3.87935e-40	605.443	406.685	964.977	403.15	337.353	477.005	34.0461	37.6382	56.6758	32.3117	34.2517	23.9542
BPGM	131.75	2.00635	1.36566e-41	4.03468e-40	206.183	250.539	161.174	239.403	189.278	218.627	60.0286	49.2881	50.2898	50.2627	56.3726	49.5603
UNG	92.7788	-2.97761	1.38581e-41	4.08187e-40	22.715	22.0545	22.7297	21.7639	18.0265	16.1486	193.525	194.464	121.334	183.997	172.686	123.901
PRUNE2	61.8176	-3.83767	1.40203e-41	4.11726e-40	5.24193	4.4109	14.4643	16.582	2.57521	6.211	127.225	128.149	110.159	113.989	112.032	100.773
ILDR1	228.218	-4.85315	1.78698e-41	5.23201e-40	14.8521	22.0545	14.4643	13.4729	11.5885	8.6954	866.383	513.492	215.528	450.569	338.236	269.278
SNCG	196.837	6.83331	2.03713e-41	5.94659e-40	225.403	300.823	745.946	296.403	525.344	250.924	3.5838	8.96147	0	1.7951	2.85431	0
PIK3C2G	112.249	7.02054	3.0097e-41	8.75948e-40	134.543	174.672	448.394	273.603	166.101	141.611	0.895949	0.896147	0.798251	1.7951	2.85431	0.826005
C19ORF69	126.286	-7.19986	3.34232e-41	9.69869e-40	0.873655	0	2.06633	2.07275	2.57521	1.2422	421.096	171.164	189.185	239.645	294.707	190.807
C2ORF49	466.9	3.95409	3.4092e-41	9.86348e-40	703.292	691.629	1971.28	590.734	697.883	619.858	58.2367	54.665	59.0706	50.2627	51.3776	54.5163
PNP	1209.1	-2.99203	6.61483e-41	1.90815e-39	355.578	317.585	157.041	247.694	303.875	211.174	1388.72	1885.49	2190.4	2055.39	2946.36	2449.93
AIMP1	400.908	-1.77834	6.85416e-41	1.97138e-39	145.9	171.143	225.23	220.748	164.814	161.486	706.008	590.561	590.706	550.197	636.511	647.588
MSRB2	5467.08	2.19416	7.78988e-41	2.23394e-39	8421.16	5870.91	10147.8	8362.51	10742.5	10352.5	2505.97	1858.61	1680.32	1791.51	1920.24	1951.02
HLA-DRB5	402.937	5.44225	8.91635e-41	2.5495e-39	630.779	386.395	2165.52	620.789	554.959	377.629	19.7109	16.1307	12.772	21.5412	14.9851	14.0421
NT5DC2	245.501	-4.30061	1.22617e-40	3.49584e-39	24.4623	13.2327	47.5256	23.8366	16.7389	14.9064	581.471	241.064	478.951	385.048	726.422	392.353
COL4A4	212.886	2.47233	1.23397e-40	3.50785e-39	405.376	337.875	359.542	307.803	386.282	371.418	32.2542	70.7956	79.8251	63.7259	77.7799	61.9504
COL6A6	82.4434	-5.26218	1.30466e-40	3.69804e-39	0.873655	3.52872	6.199	5.18188	2.57521	6.211	94.0747	181.022	176.413	239.645	129.871	143.725
MTMR12	187.48	-1.94497	1.37684e-40	3.89137e-39	87.3655	94.3933	78.5206	72.5463	65.668	60.8678	311.79	291.248	266.616	340.171	257.601	322.968
FRMD4B	430.381	-1.89358	1.42129e-40	4.00543e-39	214.045	142.913	157.041	215.566	142.924	216.143	658.523	719.606	680.11	718.936	700.733	598.028
RFWD2	687.134	1.94286	1.96335e-40	5.51712e-39	874.529	1112.43	1427.84	1285.11	880.723	970.158	308.207	281.39	302.537	276.445	266.878	259.366
GMPR	90.1873	-3.21907	2.1246e-40	5.95314e-39	16.5994	14.1149	33.0613	8.291	16.7389	19.8752	181.878	144.28	134.106	195.666	133.439	184.199
SPTBN2	1364.62	2.96779	2.21578e-40	6.19089e-39	2602.62	2280.44	2213.04	2948.49	2553.33	1945.29	206.068	263.467	318.502	534.939	285.431	223.847
PTTG1IP	715.354	-1.65258	3.13073e-40	8.72233e-39	395.766	351.99	252.093	334.749	365.68	358.996	1242.68	1208.01	1040.12	951.401	1108.9	973.86
BCHE	61.59	4.55063	3.33101e-40	9.25395e-39	97.8493	145.56	66.1226	145.093	110.734	145.337	0	4.48074	6.38601	4.48774	6.4222	6.60804
PPP1R12A	287.348	-1.83256	4.23959e-40	1.17447e-38	123.185	143.795	78.5206	138.874	118.46	142.853	448.871	455.243	380.766	510.705	461.685	445.217
MORC3	469.14	-1.58833	4.37831e-40	1.20948e-38	261.223	209.077	225.23	231.112	257.521	217.385	724.823	587.873	702.461	835.617	626.521	750.839
OPHN1	84.4908	-2.25161	4.84117e-40	1.33357e-38	30.5779	23.8189	20.6633	40.4186	28.3274	28.5706	148.728	129.045	131.711	155.276	141.288	135.465
MRPL45	802.054	1.53336	5.40843e-40	1.48565e-38	1068.48	1164.48	929.849	1326.56	1297.91	1367.66	445.287	367.42	421.476	425.438	394.608	415.481
ZRANB3	77.9157	-2.83382	5.69207e-40	1.55918e-38	20.0941	20.2901	18.597	17.6184	11.5885	24.844	146.04	128.149	98.9831	162.456	143.429	142.899
CADM4	67.3864	-3.4897	6.30593e-40	1.72251e-38	12.2312	6.17526	10.3317	13.4729	11.5885	11.1798	120.953	109.33	100.58	101.423	146.997	164.375
TPM4	464.032	-1.46835	7.21172e-40	1.96444e-38	249.865	210.841	299.618	261.167	229.194	232.291	610.142	786.817	656.162	670.469	646.501	715.321
SMOC2	89.2	-6.44603	7.97478e-40	2.16626e-38	1.74731	2.64654	4.13266	0	0	2.4844	118.265	172.06	128.518	240.543	224.063	175.939
KIF3C	83.381	-2.93674	8.55516e-40	2.31748e-38	27.0833	22.0545	8.26533	16.582	23.1769	12.422	112.89	142.487	154.861	141.813	171.259	167.679
BBS1	87.3264	-2.55626	9.33132e-40	2.52074e-38	26.2096	22.0545	16.5307	35.2368	27.0398	21.1174	171.126	142.487	122.931	176.817	148.424	137.943
SNCAIP	65.4544	-4.32483	1.24796e-39	3.36194e-38	6.98924	4.4109	12.398	3.10913	2.57521	8.6954	95.8666	121.876	94.1936	137.325	174.113	123.901
CDKN3	66.9742	5.30139	1.29746e-39	3.48567e-38	94.3547	171.143	190.103	80.8373	101.721	147.822	4.47975	0.896147	4.78951	0.897548	4.99504	1.65201
TUBE1	81.2938	2.98584	1.32846e-39	3.55919e-38	171.236	135.856	152.909	185.511	117.172	104.345	17.919	18.8191	11.1755	24.2338	15.6987	20.6501
PRSS23	229.684	-5.25361	1.45172e-39	3.8788e-38	12.2312	13.2327	0	20.7275	11.5885	3.7266	225.779	714.229	625.829	335.683	344.658	448.521
TMEM38B	497.521	1.98172	1.46589e-39	3.90598e-38	642.136	920.114	776.941	928.592	766.126	732.898	249.97	198.049	189.185	236.953	159.128	170.157
DFNA5	71.2515	6.55132	1.72371e-39	4.58047e-38	77.7553	193.197	177.705	161.675	103.009	134.158	0.895949	1.79229	2.39475	0.897548	0.713577	0.826005
MAGED1	1242.84	1.73682	1.90675e-39	5.05315e-38	2074.93	1965.5	1551.82	1945.28	1700.93	2239.69	692.569	604.899	479.749	490.061	624.38	544.337
HDAC3	751.505	1.58173	2.06669e-39	5.4622e-38	1061.49	1041.85	1481.56	1043.63	1112.49	1026.06	413.033	379.966	341.651	344.659	355.362	416.307
LRPPRC	2850.22	1.99578	2.0801e-39	5.48283e-38	4465.25	4770.83	4008.68	5144.57	4191.16	4788.68	1591.21	1080.75	937.945	1051.03	895.54	1277
C12ORF29	51.2061	-3.28607	2.23067e-39	5.8639e-38	13.1048	8.8218	10.3317	12.4365	6.43804	3.7266	91.3868	103.057	102.176	95.1401	82.775	85.0785
ABHD14A	175.064	3.54339	2.26647e-39	5.94204e-38	208.804	257.597	582.706	384.495	218.893	286.948	27.7744	21.5075	28.737	31.4142	27.1159	24.7802
UGT2B4	17053.9	2.07801	2.38412e-39	6.23378e-38	25994.7	25693.5	18756.1	31287.1	33676.1	30212.8	7483.87	6346.52	6213.58	7727.89	5275.48	5978.63
GAS2L1	94.2314	-2.48422	2.45257e-39	6.39566e-38	34.9462	23.8189	47.5256	20.7275	27.0398	21.1174	150.52	166.683	170.826	131.94	171.259	164.375
FPGT	154.03	-1.8444	2.4889e-39	6.47314e-38	71.6397	84.6893	59.9236	54.9279	64.3804	62.11	269.681	253.61	248.256	228.875	209.078	241.194
AMACR	4502.65	3.20182	2.66913e-39	6.92346e-38	5960.07	4597.92	11695.4	10279.8	8217.51	8075.54	842.193	789.506	1235.69	1041.16	649.355	647.588
CA3	7810.77	3.96598	2.71709e-39	7.02921e-38	16694.7	22241.5	13648.1	12780.6	17544.9	5373.76	765.141	1214.28	612.258	957.684	1280.87	615.374
DCBLD2	287.985	-2.4467	3.14322e-39	8.11017e-38	105.712	98.8042	45.4593	95.3465	82.4069	96.8916	491.876	554.715	343.248	543.914	542.319	455.129
PRKAG1	580.584	1.16256	3.25141e-39	8.36725e-38	801.141	739.267	752.145	864.337	840.808	818.61	361.068	330.678	360.011	342.863	338.949	417.133
PARP3	43.2166	3.75395	3.33982e-39	8.57221e-38	102.218	90.8645	78.5206	69.4372	65.668	77.0164	1.7919	5.37688	5.58776	8.97548	5.70862	7.43405
SLC17A7	127.128	-7.37764	3.7007e-39	9.47359e-38	0	0	0	2.07275	2.57521	2.4844	454.246	183.71	179.606	234.26	257.601	208.979
SLC10A3	57.8887	-2.95059	4.49498e-39	1.14769e-37	15.7258	13.2327	12.398	13.4729	10.3009	12.422	81.5314	107.538	120.536	91.5499	107.75	108.207
N6AMT2	525.954	3.31363	5.64971e-39	1.43876e-37	737.365	755.146	1878.3	717.172	793.166	865.814	108.41	100.369	91.0006	70.0088	106.323	88.3826
ADRA1B	129.752	3.75813	5.80769e-39	1.47515e-37	224.529	219.663	150.842	281.894	274.26	301.855	3.5838	25.9883	16.7633	17.951	20.6937	18.9981
CYP2B6	137554	2.03602	6.65811e-39	1.68678e-37	197940	209294	218077	193961	236293	272776	50310.3	63825.4	56021.2	68054.8	39530.8	44563.8
HMGCS2	25777.6	1.86137	6.71767e-39	1.69747e-37	33149.1	39660.2	48153.8	36435.8	38361.7	47008.6	13842.4	10090.6	9248.53	12942.6	10416.8	10021.1
FBXW8	196.678	-2.07015	6.73754e-39	1.6981e-37	83.8709	95.2754	47.5256	72.5463	83.6945	62.11	364.651	334.263	282.581	270.162	339.663	323.794
LRRC8E	72.1181	4.97797	1.08658e-38	2.73152e-37	130.175	110.272	57.8573	174.111	160.951	207.447	2.68785	5.37688	5.58776	3.59019	5.70862	1.65201
HERC1	726.841	-1.25065	1.18717e-38	2.97674e-37	426.344	414.625	425.664	480.878	413.322	417.379	860.112	1047.6	1144.69	1001.66	985.45	1104.37
TMEM107	132.872	4.78495	1.27955e-38	3.20019e-37	174.731	167.614	588.905	241.475	168.677	201.236	5.3757	7.16918	9.57901	8.97548	9.99008	10.7381
BAAT	15155.2	1.94883	1.63869e-38	4.08795e-37	20693.4	26713.3	24791.9	24373.5	22994.1	25009.2	7610.19	4850.85	5084.06	8080.63	5371.1	6290.03
EPN1	1597.56	-1.37081	1.86735e-38	4.64653e-37	986.356	841.6	913.319	888.174	955.405	755.258	2577.65	2499.35	2102.59	1958.45	2458.27	2234.34
ALG1	149.66	1.89118	1.88357e-38	4.67498e-37	230.645	211.723	283.088	221.784	239.495	231.049	49.2772	55.5611	78.2286	75.3941	63.5084	56.1684
DCTD	106.701	3.55947	2.4442e-38	6.05109e-37	283.938	176.436	82.6533	222.821	184.128	232.291	13.4392	16.1307	15.965	18.8485	16.4123	17.3461
GFM2	580.588	1.57	2.8405e-38	7.01445e-37	826.477	925.407	615.767	969.011	896.175	978.854	298.351	273.325	294.555	292.601	292.567	303.97
PCDH7	141.664	-3.03481	3.46193e-38	8.52752e-37	27.0833	22.0545	41.3266	33.164	28.3274	33.5394	154.999	198.049	265.019	280.933	345.371	270.104
ATG16L1	549.592	1.86333	3.60362e-38	8.85422e-37	1044.89	727.798	787.273	742.045	1093.18	782.586	254.45	198.049	228.3	227.977	269.019	239.542
BRINP2	61.7272	-5.4549	3.80147e-38	9.31694e-37	2.62096	0.88218	4.13266	1.03638	5.15043	2.4844	136.184	110.226	79.8251	149.891	138.434	109.859
BAIAP2	280.068	2.49788	4.07186e-38	9.95467e-37	563.507	381.984	343.011	515.079	596.162	459.614	63.6124	98.5762	94.9918	72.7014	106.323	65.2544
ANXA11	831.317	1.2735	4.11102e-38	1.00254e-36	1146.24	1067.44	1043.5	1208.41	1403.49	1190.03	452.454	499.154	455.003	487.369	544.46	478.257
EMC4	482.373	1.91987	4.29438e-38	1.04464e-36	624.663	730.445	973.242	782.463	749.387	724.203	255.346	215.972	182.799	153.481	209.792	186.677
HGSNAT	354.385	-2.05877	4.40374e-38	1.06859e-36	152.016	133.209	80.587	173.075	133.911	139.126	590.431	597.73	569.951	571.738	451.695	659.152
ADAMTS5	54.9572	-4.40147	4.86003e-38	1.17639e-36	3.49462	3.52872	4.13266	7.25463	2.57521	7.4532	72.5719	104.849	139.694	109.501	112.745	91.6866
SLC25A10	1767.79	2.24631	5.26439e-38	1.27112e-36	2404.3	2538.91	3601.62	2779.56	3135.32	3083.14	841.297	540.377	450.213	503.525	731.417	603.81
PCYT1A	255.006	-1.78808	5.8905e-38	1.4188e-36	110.954	137.62	72.3216	136.802	121.035	98.1338	392.426	417.605	414.292	353.634	393.895	411.351
NDN	209.846	-8.3883	7.65439e-38	1.83912e-36	0.873655	0	2.06633	0	1.28761	1.2422	666.586	300.209	202.756	680.342	480.238	182.547
PBLD	367.344	-2.30199	8.16437e-38	1.95685e-36	155.511	88.218	115.715	139.911	130.048	108.071	715.864	596.834	502.898	768.301	615.104	471.649
CORO2B	122.205	3.32173	8.68089e-38	2.07556e-36	230.645	193.197	336.812	193.802	207.305	175.15	14.3352	14.3384	39.1143	20.6436	22.1209	18.9981
WEE1	159.326	-2.97499	1.17034e-37	2.7914e-36	25.336	29.9941	37.194	61.1461	28.3274	31.055	296.559	253.61	364.002	283.625	201.229	299.84
FAT3	36.0728	4.23336	1.20915e-37	2.87694e-36	63.7768	67.9279	76.4543	86.0192	61.8051	55.899	4.47975	3.58459	4.78951	2.69264	2.14073	3.30402
TRPT1	825.96	3.93955	1.33469e-37	3.16794e-36	990.725	943.933	3547.89	1060.21	1351.99	1432.26	96.7625	87.8224	93.3953	100.525	118.454	87.5566
HSD17B8	975.381	2.21517	1.7621e-37	4.17229e-36	1472.98	1079.79	2062.2	1747.33	1794.92	1485.67	447.079	373.693	300.142	286.318	333.954	320.49
SFN	130.947	6.04188	1.88792e-37	4.45942e-36	173.857	219.663	626.099	205.202	191.853	134.158	2.68785	7.16918	4.78951	2.69264	0.713577	2.47802
HS3ST5	65.0478	6.93957	2.00928e-37	4.73463e-36	161.626	147.324	86.7859	114.001	109.447	156.517	0	0.896147	0	0.897548	1.42715	1.65201
PREB	617.79	3.23553	2.29637e-37	5.39812e-36	1329.7	1275.63	394.669	1101.67	1429.24	1183.82	109.306	102.161	109.36	127.452	129.871	120.597
GLI3	63.6433	-2.60017	2.54083e-37	5.95845e-36	18.3468	14.9971	18.597	25.9094	15.4513	13.6642	99.4504	108.434	96.5884	106.808	124.876	120.597
RCOR1	119.434	-2.59317	2.61539e-37	6.11864e-36	37.5672	44.109	14.4643	26.9458	42.491	31.055	161.271	194.464	238.677	245.928	195.52	200.719
AARS2	352.066	1.9321	2.85519e-37	6.66371e-36	544.287	449.912	743.88	592.807	557.534	464.583	163.063	156.826	133.308	116.681	159.841	142.073
PTK2B	169.382	1.79496	4.04645e-37	9.42149e-36	268.212	254.95	235.562	306.767	224.044	289.433	55.5489	77.0687	80.6233	71.8039	83.4886	85.0785
TYMS	56.1514	4.04301	4.73848e-37	1.10066e-35	110.081	132.327	111.582	93.2738	68.2432	121.736	4.47975	0.896147	4.78951	6.28284	8.56293	11.5641
PEA15	161.362	-2.48227	4.98536e-37	1.15526e-35	65.5241	43.2268	24.796	47.6733	64.3804	40.9926	205.172	306.482	306.528	267.469	278.295	285.798
TRAF5	88.4723	3.11423	6.222e-37	1.43841e-35	142.406	141.149	252.093	134.729	166.101	118.009	13.4392	17.9229	20.7545	24.2338	19.2666	11.5641
CDC42BPA	230.88	-1.62182	6.70418e-37	1.54623e-35	120.564	137.62	105.383	110.892	88.8449	110.556	294.767	351.29	383.959	347.351	346.799	372.528
CLEC4E	88.1204	4.39565	7.42038e-37	1.70338e-35	155.511	138.502	316.149	126.438	146.787	129.189	10.7514	7.16918	8.78076	1.7951	11.4172	4.95603
STEAP1	172.485	4.98545	7.41151e-37	1.70338e-35	380.04	292.884	541.379	206.239	274.26	316.761	0	8.06533	14.3685	8.97548	7.84935	18.9981
FAM188A	344.534	2.89683	7.70982e-37	1.76567e-35	542.54	562.831	1115.82	499.533	504.742	427.317	87.803	69.8995	87.0093	80.7793	78.4935	77.6445
GALNT11	364.865	-1.96078	7.98366e-37	1.82412e-35	130.175	196.726	132.245	144.056	131.336	154.033	526.818	679.28	608.267	488.266	690.743	496.429
TMEM14A	234.01	3.32998	8.30492e-37	1.8931e-35	339.852	321.996	650.895	533.733	330.915	382.598	56.4448	46.5997	27.1405	36.7995	56.3726	24.7802
NDST2	513.03	-1.78835	9.81819e-37	2.23284e-35	232.392	244.364	297.552	219.712	182.84	206.205	878.03	606.692	767.917	889.47	792.785	838.395
PTGFRN	100.422	-3.55212	1.06697e-36	2.42086e-35	13.1048	20.2901	2.06633	7.25463	23.1769	23.6018	197.109	205.218	130.913	222.592	175.54	184.199
KLHL22	538.604	1.7129	1.07975e-36	2.44419e-35	735.617	752.499	766.609	934.811	802.179	963.947	317.166	208.802	215.528	273.752	261.883	230.455
SAG	55.9458	3.3709	1.18964e-36	2.68673e-35	109.207	101.451	107.449	69.4372	127.473	98.1338	13.4392	14.3384	9.57901	8.97548	8.56293	3.30402
TPM2	362.391	-3.15875	1.43097e-36	3.2243e-35	55.0403	59.1061	136.378	61.1461	50.2167	75.7742	480.229	782.337	851.734	729.707	567.294	499.733
NUDT18	173.882	-1.89473	1.45495e-36	3.2708e-35	68.1451	73.2209	90.9186	60.1098	75.9688	77.0164	291.184	284.975	229.896	228.875	330.386	275.886
PLSCR4	90.8073	2.83696	1.55686e-36	3.49186e-35	193.951	162.321	126.046	154.42	145.5	175.15	7.1676	25.9883	24.7458	25.1314	22.8345	26.4322
LEPROTL1	172.977	-1.8019	1.78493e-36	3.99423e-35	69.0187	99.6863	49.592	72.5463	87.5573	77.0164	275.056	262.571	262.625	265.674	303.27	251.106
CYP2A13	84639.5	2.2687	1.98808e-36	4.43869e-35	99316.2	113455	175828	164215	133243	156126	29367.4	27045.7	22086.8	33172.5	37164.5	24654.6
ZMYND12	81.9635	3.60525	2.06734e-36	4.60513e-35	110.954	123.505	258.292	160.638	104.296	154.033	11.6473	11.6499	11.1755	7.18039	12.8444	17.3461
USP40	336.959	-2.49228	3.4697e-36	7.7114e-35	96.102	156.146	68.189	87.0555	100.433	91.9228	408.553	541.273	555.583	654.313	600.832	683.106
CASKIN2	870.747	-1.41034	3.54599e-36	7.86309e-35	451.68	447.265	524.848	464.296	580.711	388.809	1338.55	1374.69	1185.4	1330.17	1230.92	1131.63
NEK4	426.516	-2.4233	4.48858e-36	9.93073e-35	109.207	102.333	148.776	162.711	127.473	150.306	1016.9	866.574	591.504	569.943	626.521	645.936
HN1L	317.781	1.92525	4.57726e-36	1.01041e-34	484.878	627.23	347.144	616.643	500.879	442.223	129.913	137.111	140.492	134.632	129.158	123.075
NCLN	357.98	-1.99116	5.64147e-36	1.24252e-34	147.648	173.789	99.1839	130.583	167.389	135.4	750.806	595.938	510.881	567.251	508.067	508.819
TSTD2	105.664	-1.82362	6.81718e-36	1.49809e-34	46.3037	47.6377	64.0563	44.5641	34.7654	44.7192	180.086	158.618	154.861	176.817	151.992	163.549
PLXNA2	247.827	-2.36911	7.33177e-36	1.60757e-34	103.091	97.922	45.4593	66.328	82.4069	77.0164	481.125	396.993	348.836	498.139	444.559	332.054
DSEL	90.129	-2.32216	8.02547e-36	1.75573e-34	33.1989	35.2872	26.8623	23.8366	32.1902	26.0862	108.41	151.449	154.861	174.124	159.128	156.115
LPPR2	55.2495	5.2297	8.44266e-36	1.84287e-34	150.269	112.037	45.4593	105.71	115.885	118.009	1.7919	1.79229	2.39475	0.897548	2.14073	6.60804
SLC46A1	1163.54	2.37242	1.05491e-35	2.29755e-34	2099.39	1231.52	2053.93	2355.68	1882.48	2095.59	550.113	337.848	315.309	350.941	377.482	312.23
SAAL1	115.872	1.64285	1.6494e-35	3.58432e-34	158.132	191.433	159.108	192.766	168.677	182.603	61.8205	52.8727	52.6846	63.7259	57.0862	49.5603
FBLN7	37.5289	4.18258	1.74637e-35	3.78664e-34	87.3655	55.5773	74.388	77.7282	72.106	60.8678	1.7919	0.896147	7.18426	6.28284	2.85431	3.30402
ZFAT	134.469	1.99502	2.11895e-35	4.58434e-34	230.645	230.249	179.771	236.294	225.331	187.572	58.2367	43.9112	39.1143	70.9063	57.0862	54.5163
PIGL	317.983	2.22135	2.53835e-35	5.47958e-34	427.217	448.147	479.389	616.643	632.215	541.599	116.473	130.838	83.8163	148.993	107.037	83.4265
CDH23	113.2	-3.66887	2.66388e-35	5.7379e-34	19.2204	22.0545	20.6633	11.4001	6.43804	16.1486	135.288	306.482	146.878	262.084	201.942	209.805
HEATR1	3167.97	4.08572	3.07553e-35	6.61002e-34	4204.03	3568.42	15113.2	3847.03	4323.79	4934.02	281.328	386.24	345.643	326.708	358.216	327.098
PLXNB2	4452.08	1.13933	3.19073e-35	6.84257e-34	6299.93	6313.76	5800.19	6475.27	5374.47	6489.25	3132.24	2809.42	2758.75	2331.83	2711.59	2928.19
DAAM2	130.672	-3.15156	3.83508e-35	8.2064e-34	37.5672	20.2901	12.398	30.0549	27.0398	24.844	142.456	237.479	270.607	313.244	260.456	191.633
TARBP2	328.403	1.15282	4.54604e-35	9.70648e-34	492.741	439.326	454.593	482.951	442.937	406.199	215.924	192.672	188.387	193.87	219.782	211.457
SQRDL	1227.56	2.2385	5.27469e-35	1.12377e-33	1618.88	1952.26	2153.12	2286.24	1891.5	2268.26	615.517	523.35	358.415	325.81	405.312	332.054
CACNA2D2	42.8982	4.74002	5.82322e-35	1.23794e-33	104.839	78.514	45.4593	114.001	83.6945	70.8054	0.895949	3.58459	3.99125	4.48774	2.85431	1.65201
RXRG	210.158	3.62692	6.42753e-35	1.36344e-33	293.548	316.703	822.4	265.312	257.521	383.84	34.0461	25.9883	35.123	27.824	30.6838	28.9102
PDDC1	237.793	-1.39115	6.77132e-35	1.43326e-33	121.438	144.678	121.914	146.129	110.734	139.126	339.565	336.055	347.239	306.962	353.934	385.744
DNAH11	163.427	-8.32851	7.12022e-35	1.50386e-33	0	0	4.13266	0	0	1.2422	200.693	436.424	598.688	227.977	290.426	201.545
CTSZ	2493.21	1.35117	7.77955e-35	1.63957e-33	3272.71	3374.34	3337.13	4034.61	3363.23	4121.62	1378.87	1173.95	1392.95	1344.53	1469.26	1655.31
NCAPD3	350.386	-3.17909	9.4553e-35	1.98846e-33	74.2607	60.8704	105.383	58.037	59.2299	55.899	1054.53	712.437	395.134	474.803	665.054	488.995
COLQ	103.575	5.09516	1.00678e-34	2.11274e-33	208.804	165.85	431.863	84.9828	182.84	136.642	1.7919	4.48074	7.18426	4.48774	5.70862	8.26005
MAPK12	232.35	3.99782	1.39168e-34	2.91419e-33	339.852	295.53	1022.83	260.13	379.844	332.91	23.2947	25.0921	30.3335	26.0289	24.2616	28.0842
SLC2A10	104.882	3.045	1.41206e-34	2.95054e-33	195.699	100.569	221.098	208.311	171.252	228.565	11.6473	27.7806	23.1493	20.6436	24.2616	25.6062
CDHR2	388.623	-2.82701	1.62623e-34	3.39081e-33	110.954	44.109	111.582	133.692	101.721	68.321	749.014	562.781	570.749	717.141	739.266	754.143
TMEM214	1763.44	1.7564	1.76679e-34	3.67605e-33	2973.05	3129.09	1977.48	3085.29	2675.65	2499.31	782.164	748.283	744.768	671.366	902.675	972.208
ALG8	228.807	1.55048	1.85614e-34	3.85375e-33	325.873	315.82	411.2	294.331	336.066	367.691	124.537	121.876	93.3953	109.501	130.585	114.815
UNC5A	47.1562	4.0933	2.97976e-34	6.17354e-33	115.322	49.4021	68.189	103.638	82.4069	116.767	6.27165	4.48074	6.38601	4.48774	3.56789	4.95603
SLC16A2	688.575	5.10617	3.07974e-34	6.36719e-33	1567.34	1632.92	119.847	1723.49	1520.66	1485.67	25.9825	38.5343	35.123	36.7995	38.5332	37.9962
MCTP1	53.1718	-5.89615	3.16372e-34	6.52701e-33	2.62096	0.88218	2.06633	1.03638	2.57521	0	83.3233	104.849	114.15	116.681	114.886	94.9906
YIPF3	1627.14	1.59867	3.31305e-34	6.82069e-33	2231.31	2026.37	3299.93	2269.66	2405.25	2460.8	845.776	767.102	810.225	683.932	839.881	885.478
SLC17A5	253.603	1.45893	3.50308e-34	7.19677e-33	330.242	456.087	324.414	384.495	347.654	387.566	136.184	138.007	149.273	131.94	122.735	134.639
MRPL11	484.603	1.5503	3.61497e-34	7.41107e-33	628.158	611.351	944.314	759.663	709.472	688.179	273.265	239.271	224.308	242.338	229.772	265.148
DEPTOR	102.57	-2.88069	3.95785e-34	8.09703e-33	26.2096	22.9367	14.4643	24.873	24.4645	29.8128	264.305	129.045	138.896	209.129	169.118	177.591
MGAT3	43.4107	-3.63667	4.53776e-34	9.26405e-33	7.86289	2.64654	6.199	5.18188	11.5885	4.9688	77.9476	97.6801	89.4041	66.4186	74.2121	76.8185
PIPOX	2401.6	2.90246	4.84718e-34	9.87513e-33	3341.73	3804.84	3717.33	4637.78	5119.53	4847.07	1025.86	535.896	365.599	415.565	528.047	479.909
TPP2	420.971	-1.52814	5.43096e-34	1.10414e-32	222.782	237.306	237.628	158.565	230.482	213.658	741.846	597.73	601.881	652.518	592.269	564.988
MRPS9	973.155	2.30395	5.50359e-34	1.11659e-32	1126.14	1423.84	2494.06	1535.91	1442.12	1704.3	410.345	303.794	273.002	310.552	311.833	341.966
OPTN	1236.33	-1.6972	7.03528e-34	1.42439e-32	580.98	622.819	661.226	401.077	588.437	637.249	2210.31	1986.76	1709.85	1582.38	1846.02	2008.84
STON2	50.3677	-3.17414	7.14344e-34	1.4433e-32	13.1048	10.5862	10.3317	12.4365	5.15043	6.211	86.9071	68.1072	99.7814	105.013	104.182	82.6005
COQ6	369.592	1.81256	8.32104e-34	1.67776e-32	473.521	519.604	735.614	601.098	540.795	586.318	220.404	162.203	152.466	143.608	149.138	150.333
DNASE1	76.3946	-3.32589	9.01071e-34	1.81308e-32	12.2312	13.2327	24.796	21.7639	7.72564	3.7266	164.855	150.553	126.124	102.321	144.856	144.551
PCYOX1L	149.43	3.76634	9.73463e-34	1.95472e-32	184.341	183.493	559.976	210.384	194.429	342.847	17.023	17.9229	23.1493	17.0534	23.5481	18.9981
MMS19	690.686	1.43148	9.81333e-34	1.96649e-32	1056.25	847.775	1283.19	871.592	1042.96	951.525	409.449	352.186	369.59	373.38	350.367	379.962
AK8	57.4522	6.72829	9.9313e-34	1.98606e-32	80.3762	91.7467	183.904	102.601	101.721	124.22	0.895949	0	1.5965	0	0.713577	1.65201
FIP1L1	501.282	-1.29558	1.18523e-33	2.36538e-32	282.191	318.467	225.23	312.985	280.698	311.792	766.933	613.861	734.391	771.892	701.447	695.496
IGBP1	343.111	2.20324	1.22444e-33	2.43865e-32	435.08	419.918	816.201	608.352	503.454	606.194	145.144	108.434	114.15	122.067	133.439	104.903
FBXW2	685.59	-1.26885	1.26518e-33	2.51468e-32	386.155	459.616	318.215	392.786	430.061	416.137	886.99	1092.4	930.76	902.934	1003.29	1007.73
SLC35E2B	286.371	1.76068	1.27928e-33	2.53754e-32	459.542	437.561	516.583	442.532	361.818	438.497	137.976	129.045	130.913	96.9352	114.886	170.157
NRXN2	42.395	-3.3946	1.33576e-33	2.64421e-32	9.6102	6.17526	12.398	8.291	3.86282	3.7266	80.6355	94.0955	75.0356	72.7014	77.7799	64.4284
SPTBN4	46.8616	-2.92041	1.71812e-33	3.39425e-32	13.1048	8.8218	4.13266	14.5093	9.01325	12.422	71.676	75.2764	94.9918	91.5499	89.1972	77.6445
MPP7	218.619	2.31807	1.79162e-33	3.53231e-32	402.755	375.809	219.031	399.005	427.486	362.722	68.9881	85.134	75.0356	86.1646	74.2121	47.0823
CCDC151	91.6404	3.16006	2.05367e-33	4.04081e-32	175.605	189.669	241.761	94.3102	155.8	134.158	27.7744	18.8191	18.3598	13.4632	14.2715	15.6941
XRCC6	1703.88	1.5873	2.07608e-33	4.0767e-32	2430.51	2901.49	2136.59	2064.46	2526.29	3290.59	898.637	804.74	800.646	884.983	779.227	928.43
CD2BP2	415.187	-1.45605	2.41503e-33	4.73278e-32	216.666	179.965	204.567	271.53	239.495	216.143	659.419	646.122	586.714	537.631	661.486	562.51
CTPS2	628.306	-1.67332	2.64178e-33	5.1668e-32	245.497	288.473	355.409	297.44	334.778	279.495	1236.41	966.943	906.015	772.789	956.907	899.52
PSMG1	481.306	-1.64112	2.76999e-33	5.40674e-32	214.045	215.252	336.812	224.893	187.991	229.807	825.169	734.841	656.96	735.99	682.894	731.015
KIRREL2	51.4371	-5.52384	2.87318e-33	5.59699e-32	0	0.88218	6.199	2.07275	0	4.9688	98.5544	118.291	66.2548	107.706	109.891	102.425
KIF27	56.165	-3.94179	3.88346e-33	7.54997e-32	5.24193	5.29308	14.4643	6.21825	2.57521	8.6954	72.5719	130.838	90.2023	148.095	95.6194	94.1646
COPS7A	825.001	1.26872	4.84254e-33	9.39588e-32	1064.11	1070.97	1084.82	1389.78	1182.02	1206.18	562.656	506.323	435.047	446.979	458.83	492.299
ITPA	134.047	-1.89614	5.6779e-33	1.09949e-31	54.1666	60.8704	57.8573	51.8188	52.7919	62.11	272.369	216.868	193.975	173.227	223.35	189.155
TMEM185B	146.212	1.47934	6.01366e-33	1.1622e-31	217.54	227.602	239.695	208.311	207.305	192.541	85.1152	63.6265	70.2461	76.2916	77.0664	89.2086
CLIP4	36.1374	5.6395	7.29314e-33	1.4067e-31	65.5241	86.4536	61.99	70.4735	79.8317	62.11	2.68785	0	0	0.897548	2.85431	0.826005
TMEM86A	42.7713	-3.34716	7.60415e-33	1.4638e-31	9.6102	5.29308	4.13266	10.3638	6.43804	7.4532	64.5084	86.0301	96.5884	79.8818	67.7899	75.1665
VNN1	2050.44	-2.35345	7.63833e-33	1.46749e-31	550.403	808.077	400.868	806.3	566.547	858.36	4050.59	3369.51	2676.54	3505.82	3924.68	3087.61
TMEM62	421.067	-1.98908	7.74939e-33	1.48591e-31	159.879	149.971	237.628	135.765	130.048	206.205	805.459	580.703	577.135	668.673	705.015	696.322
PEX14	548.254	1.48606	8.1441e-33	1.55854e-31	762.701	680.161	878.191	866.41	880.723	783.828	361.068	317.236	253.844	264.777	279.009	251.106
KLHL28	44.9613	-3.12452	8.35448e-33	1.59567e-31	11.3575	13.2327	6.199	8.291	10.3009	2.4844	76.1557	80.6533	85.4128	96.9352	69.217	79.2965
GPX8	53.765	-3.13842	8.59029e-33	1.63751e-31	12.2312	13.2327	8.26533	11.4001	6.43804	11.1798	67.1962	101.265	92.5971	87.9597	107.037	126.379
ACOT11	66.1732	4.67183	1.03668e-32	1.97232e-31	164.247	213.488	92.9849	90.1647	84.9821	120.493	0.895949	1.79229	4.78951	8.97548	7.13577	4.13003
FAM149A	470.44	2.23628	1.16756e-32	2.21271e-31	631.652	642.227	929.849	1020.83	751.963	688.179	99.4504	179.229	156.457	172.329	195.52	177.591
NECAP1	317.445	-2.30881	1.1675e-32	2.21271e-31	119.691	130.563	49.592	121.256	104.296	101.86	663.003	496.466	534.828	571.738	408.88	507.167
TEX261	436.118	-1.42013	1.19434e-32	2.25907e-31	213.172	228.485	219.031	271.53	238.207	249.682	777.684	607.588	549.197	655.21	569.435	654.196
IGSF8	668.092	2.69371	1.56459e-32	2.95369e-31	1066.73	969.516	2163.45	975.229	872.998	910.533	166.647	177.437	194.773	155.276	197.661	166.853
MAP2K2	872.887	1.12544	1.68365e-32	3.17233e-31	1076.34	1112.43	1272.86	1263.34	1203.91	1258.35	626.269	569.95	527.644	462.237	559.445	541.859
USP25	322.868	-1.21548	1.73548e-32	3.26371e-31	189.583	191.433	157.041	215.566	202.154	203.721	454.246	440.008	450.213	486.471	397.463	486.517
PDE2A	824.887	-1.98047	1.79508e-32	3.3693e-31	394.018	305.234	400.868	278.785	405.596	211.174	1158.46	1383.65	1430.47	1376.84	1392.19	1161.36
FAM131C	451.524	3.62244	2.08194e-32	3.90025e-31	829.098	963.34	1262.53	391.75	795.741	781.344	120.953	48.392	66.2548	61.0333	34.2517	63.6024
EPHX2	7773.71	2.32536	2.27535e-32	4.25442e-31	12587.6	11942.1	15580.1	12904.9	13223.7	11644.4	3930.53	2583.59	1502.31	2675.59	2513.22	2196.35
TRIM21	313.248	-2.07092	2.28964e-32	4.27297e-31	135.417	106.744	117.781	101.565	123.61	134.158	546.529	304.69	538.819	594.177	525.193	530.295
RRAGA	689.548	1.47116	2.3831e-32	4.43891e-31	975.872	1035.68	725.283	1091.3	1090.6	1163.94	373.611	341.432	362.406	332.093	408.166	374.18
SYCP1	435.772	-4.30187	3.22126e-32	5.98872e-31	49.7983	25.5832	95.0513	31.0913	27.0398	14.9064	380.779	948.124	815.812	1007.95	1026.12	807.007
CCDC9	541.2	2.49587	3.2357e-32	6.00417e-31	926.074	504.607	748.012	1217.74	1048.11	1080.71	153.207	210.595	131.711	147.198	156.273	170.157
CADM1	529.381	1.98825	3.31439e-32	6.13852e-31	676.209	840.717	1070.36	933.774	703.034	855.876	191.733	282.286	200.361	200.153	157.701	240.368
CSRP2	225.613	3.59584	3.39393e-32	6.27395e-31	275.201	486.963	630.231	329.567	275.548	509.302	28.6704	60.938	27.9388	35.9019	31.3974	15.6941
C2CD2L	183.646	-2.29326	3.56559e-32	6.57884e-31	69.0187	71.4566	64.0563	37.3095	69.5308	59.6256	253.554	250.025	391.941	263.879	308.265	365.094
LIAS	564.283	-1.98448	3.90054e-32	7.1833e-31	206.183	181.729	175.638	287.076	251.083	255.893	1232.83	907.797	843.751	849.978	769.95	809.485
PTRF	284.558	-3.10384	4.29454e-32	7.89404e-31	54.1666	39.6981	64.0563	69.4372	32.1902	90.6806	376.299	750.075	647.381	402.999	436.709	450.999
MKL2	63.8472	-2.47439	4.56762e-32	8.38025e-31	27.957	20.2901	16.5307	14.5093	19.3141	14.9064	103.034	115.603	83.8163	118.476	117.74	113.989
GNAT1	106.998	3.76928	5.01248e-32	9.17921e-31	165.994	134.974	107.449	269.458	283.274	238.502	11.6473	16.1307	6.38601	12.5657	23.5481	14.0421
PPP2R3A	176.62	2.29464	5.07802e-32	9.28187e-31	301.411	407.567	229.363	247.694	327.052	249.682	39.4218	60.0419	75.8338	54.7504	61.3677	65.2544
CNTNAP1	47.2579	-3.18744	5.48333e-32	1.0004e-30	9.6102	6.17526	10.3317	6.21825	11.5885	12.422	79.7395	68.1072	72.6408	112.194	91.3379	86.7306
AMY2A	20912.3	2.36501	5.55474e-32	1.01154e-30	24537.5	28230.6	52340.2	41502.7	26121.7	37746.7	8486.43	6719.31	5985.28	5746.1	7264.22	6266.9
TOM1L1	338.635	1.83765	5.89474e-32	1.07146e-30	483.131	561.066	440.129	490.206	561.397	640.975	192.629	129.941	112.553	174.124	142.002	135.465
ACADM	7451.56	-2.52849	6.04434e-32	1.09662e-30	1910.68	2638.6	1105.49	2221.99	2665.35	2530.36	17422.6	10998.4	10599.2	13500.9	12462.6	11362.5
NLGN2	63.8914	-2.86843	7.37577e-32	1.3357e-30	20.0941	8.8218	33.0613	11.4001	12.8761	9.9376	99.4504	124.564	106.966	121.169	97.7601	120.597
SMC3	1247.77	1.07204	8.64814e-32	1.56322e-30	1680.04	1573.81	1458.83	1798.11	1721.53	1914.23	852.944	786.817	744.768	806.896	751.397	883.826
APMAP	1818.83	2.9244	9.52869e-32	1.71921e-30	2627.08	3261.42	1396.84	5174.62	3480.4	3385	528.61	426.566	375.976	367.995	376.055	425.393
PCDH19	85.6955	7.19039	9.70122e-32	1.74711e-30	207.056	213.488	33.0613	176.184	199.579	193.783	2.68785	0.896147	0	0.897548	0.713577	0
LRRN3	47.9761	6.00365	9.92394e-32	1.78394e-30	117.943	130.563	49.592	115.038	66.9556	88.1962	0	0.896147	0.798251	3.59019	2.14073	0
FADS3	100.007	3.57028	9.97125e-32	1.78915e-30	145.9	172.907	330.613	163.747	121.035	176.392	6.27165	15.2345	14.3685	20.6436	21.4073	11.5641
PAK1IP1	316.133	1.7316	1.24659e-31	2.23268e-30	480.51	512.547	351.276	501.606	516.331	555.263	111.098	142.487	166.036	138.222	176.967	141.247
ZCCHC11	485.993	-1.44144	1.30931e-31	2.34071e-30	288.306	245.246	289.286	281.894	245.933	217.385	590.431	817.286	690.487	813.179	690.029	662.456
IKBKAP	536.599	1.65144	1.41105e-31	2.518e-30	863.171	883.062	578.573	864.337	739.087	956.494	283.12	271.533	218.721	286.318	225.49	269.278
TPMT	100.241	2.93503	1.60485e-31	2.85862e-30	136.29	155.264	289.286	119.183	181.553	185.088	25.9825	22.4037	20.7545	31.4142	19.9802	15.6941
RCN1	147.839	-2.12862	1.90105e-31	3.38006e-30	73.387	58.2239	37.194	58.037	50.2167	45.9614	207.86	280.494	218.721	201.051	302.557	240.368
TENM3	180.964	-2.85124	1.99666e-31	3.54362e-30	40.1881	61.7526	33.0613	69.4372	30.9026	21.1174	348.524	365.628	295.353	340.171	254.034	311.404
SEC23B	752.133	1.78	2.21587e-31	3.92554e-30	1125.27	1094.79	1688.19	1007.36	1095.75	988.791	287.6	325.301	340.055	313.244	366.065	393.179
CLYBL	892.255	1.67338	2.37097e-31	4.19272e-30	1177.69	1317.98	1173.68	1572.18	1371.3	1544.05	578.783	436.424	382.362	353.634	407.453	391.526
CCDC41	98.312	-2.29007	2.63631e-31	4.65351e-30	41.0618	37.0516	30.995	33.164	29.615	24.844	141.56	166.683	215.528	150.788	181.249	127.205
SIGIRR	569.799	-2.92496	2.70651e-31	4.76882e-30	96.9757	90.8645	219.031	140.947	73.3936	167.697	1173.69	813.702	931.559	966.659	845.589	1317.48
POPDC3	88.0938	8.33801	3.09701e-31	5.44706e-30	127.554	134.974	274.822	196.911	162.239	159.002	0	0	0.798251	0	0	0.826005
VSNL1	77.3155	7.81721	3.20735e-31	5.631e-30	138.911	105.862	200.434	87.0555	226.619	166.455	0	0	0.798251	0	0	1.65201
RRAGB	45.5632	4.48874	3.29707e-31	5.77814e-30	76.008	67.9279	134.312	62.1825	97.8582	86.954	0.895949	0	3.193	8.07793	3.56789	5.78204
ADAMTS12	185.548	3.26254	3.46973e-31	6.06986e-30	330.242	599	320.281	244.585	327.052	199.994	17.919	40.3266	42.3073	39.4921	30.6838	34.6922
PGGT1B	110.26	2.47381	3.4763e-31	6.0705e-30	199.193	213.488	92.9849	208.311	191.853	216.143	27.7744	28.6767	33.5265	41.2872	33.5381	36.3442
ZBTB24	136.183	1.71591	3.65531e-31	6.37171e-30	213.172	258.479	175.638	198.984	215.03	191.299	49.2772	59.1457	75.0356	68.2137	61.3677	68.5584
DDR1	218.701	1.93814	3.80772e-31	6.62557e-30	339.852	349.343	413.266	379.313	283.274	319.245	60.9246	120.084	89.4041	79.8818	84.9157	104.903
MMACHC	338.079	2.58391	4.04171e-31	7.02023e-30	560.013	443.737	981.508	489.169	493.154	517.997	84.2193	74.3802	100.58	76.2916	122.735	113.163
PRKG2	102.533	6.29924	4.09352e-31	7.09762e-30	214.045	410.214	33.0613	206.239	178.977	175.15	1.7919	1.79229	3.99125	3.59019	0.713577	0.826005
IFT122	155.444	2.46772	4.12418e-31	7.13811e-30	344.22	290.237	241.761	223.857	263.959	218.627	24.1906	54.665	43.1055	41.2872	59.9405	59.4724
MYO7B	44.5805	6.19672	4.40276e-31	7.60683e-30	115.322	89.1002	119.847	65.2916	78.544	60.8678	0.895949	1.79229	0	0	0	3.30402
ALAD	2944.74	2.61362	5.39594e-31	9.30634e-30	3605.57	3827.78	8891.43	4605.65	4394.6	5106.68	1084.1	770.687	718.426	910.114	700.733	721.103
ALDH16A1	1221.92	-1.79381	5.9116e-31	1.01777e-29	548.655	494.021	547.578	549.279	583.286	549.052	2854.5	1772.58	1692.29	1758.3	1539.19	1774.26
MVB12B	58.3209	-2.54047	6.03105e-31	1.03651e-29	24.4623	16.7614	8.26533	17.6184	16.7389	13.6642	105.722	92.3032	98.1849	125.657	97.0465	83.4265
ETNK1	195.771	-2.22321	6.0448e-31	1.03705e-29	72.5134	85.5715	43.393	68.4008	69.5308	67.0788	379.883	265.26	361.608	385.946	220.495	329.576
PDE5A	154.744	2.4424	6.7382e-31	1.15399e-29	256.855	290.237	175.638	333.713	272.973	240.987	25.9825	59.1457	60.6671	49.3652	49.2368	42.1263
ICA1L	49.2786	4.84075	6.81957e-31	1.16588e-29	91.7338	65.2813	177.705	98.4557	72.106	68.321	0	1.79229	3.193	2.69264	4.28146	5.78204
PAQR7	425.911	-4.71522	7.00099e-31	1.19481e-29	35.8198	16.7614	26.8623	45.6005	15.4513	32.2972	869.071	220.452	1170.24	1564.43	531.615	582.334
MRPS35	1310.32	3.71933	8.03836e-31	1.36946e-29	1685.28	1461.77	5120.37	1842.68	1276.02	3268.23	249.074	181.918	148.475	179.51	146.997	163.549
ODF3B	140.546	4.36793	9.69795e-31	1.64933e-29	169.489	136.738	609.568	281.894	181.553	234.776	7.1676	10.7538	12.772	8.07793	16.4123	17.3461
TARSL2	511.193	1.48793	1.17068e-30	1.98752e-29	746.101	776.318	731.482	832.209	690.158	746.562	324.334	277.806	216.326	325.81	232.626	234.585
TDRD1	145.475	4.90035	1.2384e-30	2.09884e-29	463.037	167.614	86.7859	300.549	356.667	319.245	3.5838	6.27303	4.78951	12.5657	6.4222	18.1721
POLG	1042.76	1.65444	1.80812e-30	3.0591e-29	1797.98	1422.07	1750.18	1489.27	1431.82	1612.38	597.598	431.943	415.09	650.723	421.724	492.299
DDX52	283.198	1.40601	1.81965e-30	3.07329e-29	386.155	404.921	522.782	366.877	414.61	377.629	137.08	146.968	166.036	138.222	161.982	175.113
PSEN1	526.398	2.23213	1.93507e-30	3.26259e-29	772.311	786.905	562.042	1403.25	843.383	847.181	191.733	166.683	184.396	170.534	198.375	189.981
PGM1	8967.01	2.12165	2.02851e-30	3.41426e-29	12476.7	13110.1	12753.4	15720.8	17090.4	16464.1	5372.11	3123.97	2891.26	2996.91	2815.78	2788.59
PSD4	229.726	2.25449	2.39453e-30	4.02338e-29	438.575	426.093	219.031	382.423	378.557	437.254	67.1962	75.2764	74.2373	61.0333	102.042	94.9906
SMIM20	159.776	1.70722	2.42555e-30	4.06851e-29	193.951	219.663	262.424	269.458	270.398	254.651	65.4043	82.4456	59.0706	70.0088	80.6343	89.2086
ADORA2A	97.7541	-2.47057	2.45789e-30	4.11571e-29	33.1989	27.3476	16.5307	26.9458	42.491	28.5706	109.306	188.191	174.019	176.817	150.565	199.067
GRIA3	73.3412	4.10695	2.55785e-30	4.27576e-29	196.572	169.379	57.8573	117.11	112.022	181.361	7.1676	5.37688	4.78951	10.7706	13.558	4.13003
C5ORF22	58.0732	-2.63352	2.60798e-30	4.35212e-29	20.9677	21.1723	8.26533	15.5456	11.5885	13.6642	116.473	87.8224	97.3866	113.989	78.4935	111.511
ELAC1	54.8786	-2.29695	3.3973e-30	5.65965e-29	18.3468	21.1723	8.26533	17.6184	24.4645	17.3908	95.8666	107.538	84.6146	83.472	85.6293	94.1646
OLFM1	89.8889	-2.94219	3.415e-30	5.67946e-29	28.8306	6.17526	22.7297	24.873	19.3141	21.1174	140.664	141.591	157.255	164.251	209.792	142.073
CNP	316.503	-2.64159	3.46553e-30	5.75372e-29	87.3655	95.2754	49.592	64.2553	105.584	113.04	849.36	516.181	451.81	582.509	460.971	422.089
DUSP18	36.4173	2.75462	3.75572e-30	6.21441e-29	74.2607	58.2239	61.99	65.2916	64.3804	57.1412	6.27165	11.6499	13.5703	7.18039	7.13577	9.91206
SMG7	303.437	-1.29419	3.7502e-30	6.21441e-29	200.067	202.901	128.113	169.966	169.964	172.666	394.218	470.477	431.854	436.208	435.282	429.523
FAM110B	49.4242	2.90705	4.27827e-30	7.06709e-29	118.817	82.9249	76.4543	80.8373	106.871	58.3834	8.06355	12.5461	8.78076	13.4632	13.558	12.3901
GTF3C5	238.61	1.5417	4.54191e-30	7.48993e-29	421.102	319.349	285.154	407.296	368.256	330.425	118.265	114.707	135.703	105.911	139.861	117.293
TRAPPC13	429.336	1.64713	4.5522e-30	7.49427e-29	534.677	495.785	826.533	679.862	642.516	731.656	241.01	203.425	185.194	201.051	200.515	209.805
TMEM8A	123.866	1.67311	4.72124e-30	7.75949e-29	197.446	172.025	233.496	167.893	157.088	206.205	53.757	67.2111	55.0793	63.7259	62.0812	50.3863
MAG	56.2154	6.04517	5.63823e-30	9.25106e-29	48.9247	122.623	202.501	62.1825	119.747	110.556	0	1.79229	2.39475	0.897548	2.14073	0.826005
HSD17B10	17659.2	3.30013	5.70732e-30	9.33309e-29	22027.5	21258.8	72148.1	27303.3	23739.6	26395.5	4102.55	3230.61	3065.28	2873.05	2820.06	2946.36
PCDH12	201.688	-2.28059	5.70718e-30	9.33309e-29	95.2284	69.6922	43.393	67.3644	77.2564	52.1724	263.409	340.536	397.529	275.547	426.719	311.404
ATE1	234.325	1.99797	6.12393e-30	9.99765e-29	463.037	351.99	223.164	347.186	424.91	439.739	80.6355	92.3032	91.7988	103.218	95.6194	98.2946
SLC27A5	28634.3	1.98246	6.34632e-30	1.03434e-28	42111.9	41555.1	43248.3	44121.6	48809.3	54702.8	12012	9185.51	12614	16958.3	8489.43	9803.03
ZC3H7B	737.315	-1.89098	6.51894e-30	1.06071e-28	361.693	392.57	165.307	328.531	303.875	309.308	1211.32	1178.43	1202.17	1103.09	1152.43	1139.06
PRSS12	96.4761	3.63725	7.07151e-30	1.14871e-28	131.922	101.451	330.613	178.257	137.774	195.025	8.95949	15.2345	21.5528	15.2583	9.27651	12.3901
SMARCC2	1026.44	-1.52387	7.21338e-30	1.16981e-28	600.201	573.417	367.807	510.933	602.6	508.06	1466.67	1750.18	1457.61	1663.16	1300.14	1516.55
SRCIN1	79.2992	2.89047	7.69254e-30	1.24545e-28	168.615	89.1002	169.439	155.456	115.885	142.853	8.95949	21.5075	15.965	16.1559	27.8295	19.8241
EEF2K	311.396	-1.94692	1.07943e-29	1.74476e-28	159.005	150.853	61.99	128.511	127.473	129.189	560.864	499.154	446.222	450.569	495.936	526.991
UAP1L1	118.999	2.37657	1.1023e-29	1.77878e-28	190.457	170.261	171.506	288.112	194.429	185.088	23.2947	38.5343	49.4916	29.6191	44.2418	42.9523
APEH	1563.62	1.60983	1.11277e-29	1.79271e-28	1940.39	2094.3	3149.09	2474.86	2187.64	2300.55	976.585	767.102	729.601	706.37	741.407	695.496
F13A1	67.9665	5.81286	1.17703e-29	1.89312e-28	222.782	149.088	37.194	118.147	135.199	141.611	0	0.896147	1.5965	0.897548	5.70862	2.47802
USP44	100.432	3.72049	1.26858e-29	2.03702e-28	230.645	228.485	84.7196	111.929	320.614	146.58	11.6473	17.0268	13.5703	13.4632	9.99008	16.5201
RASSF8	86.0261	3.08653	1.48931e-29	2.38754e-28	110.081	209.077	227.297	147.165	145.5	86.954	12.5433	19.7152	19.9563	20.6436	13.558	19.8241
FBXO31	895.521	-2.41711	1.52456e-29	2.44004e-28	274.328	300.823	171.506	297.44	307.738	322.972	2455.8	1477.75	1400.93	1093.21	1322.97	1320.78
CLPB	397.697	-2.39013	1.80677e-29	2.88699e-28	118.817	119.976	223.164	101.565	86.2697	115.525	818.898	795.779	590.706	585.201	573.003	643.458
KCTD3	413.806	-1.36458	1.86387e-29	2.97338e-28	249.865	260.243	181.837	218.675	243.358	226.08	570.72	604.899	636.206	703.678	568.721	501.385
FRY	96.3525	-2.53164	1.92021e-29	3.05827e-28	29.7043	24.701	39.2603	26.9458	21.8893	28.5706	98.5544	215.075	160.448	190.28	160.555	160.245
RIMKLB	72.9769	3.55743	2.05691e-29	3.27065e-28	131.922	110.272	173.572	182.402	131.336	80.743	4.47975	9.85762	6.38601	11.6681	20.6937	12.3901
TMEM184A	47.6341	-4.80348	2.07318e-29	3.29117e-28	1.74731	0	14.4643	3.10913	2.57521	1.2422	105.722	77.9648	67.0531	113.989	107.75	75.9925
SDHA	7328.1	1.56982	2.21519e-29	3.51092e-28	9331.51	12602.8	9317.09	10955.5	9317.13	14303.9	4449.29	3611.47	3422.9	3416.07	3517.22	3692.24
CRABP1	40.8295	-5.3489	2.33418e-29	3.69351e-28	0.873655	0.88218	4.13266	2.07275	2.57521	1.2422	70.78	80.6533	90.2023	73.599	103.469	59.4724
GPHA2	155.403	10.0055	2.42434e-29	3.82998e-28	220.161	458.734	388.47	241.475	302.588	253.409	0	0	0	0	0	0
ZNF711	59.4649	2.9442	2.53585e-29	3.99968e-28	124.059	86.4536	142.577	107.783	112.022	60.8678	8.06355	16.1307	16.7633	10.7706	15.6987	12.3901
CLDN22	103.627	2.34798	2.59911e-29	4.09286e-28	160.752	177.318	260.358	124.365	155.8	163.97	24.1906	33.1575	34.3248	43.9799	36.3925	28.9102
TRRAP	621.318	-0.999952	2.65147e-29	4.1686e-28	463.037	419.918	411.2	364.804	409.459	413.653	833.233	777.856	880.471	913.704	787.076	781.401
WFIKKN1	60.6374	-2.95302	2.84603e-29	4.46731e-28	13.9785	10.5862	14.4643	4.1455	14.1637	26.0862	105.722	112.018	120.536	86.1646	99.1873	120.597
AFAP1L1	131.104	-2.27484	2.86335e-29	4.48729e-28	49.7983	30.8763	82.6533	31.0913	38.6282	42.2348	216.82	245.544	217.922	191.178	202.656	223.847
NFE2L1	952.231	-1.66173	2.87659e-29	4.50083e-28	571.37	474.613	334.746	407.296	459.676	481.974	1865.37	1491.19	1305.14	1268.24	1336.53	1430.64
ROBO1	410.338	-3.49071	3.02201e-29	4.72081e-28	83.8709	111.155	12.398	71.5099	46.3539	58.3834	838.609	846.859	581.127	857.159	744.261	672.368
GPR161	38.1773	4.1646	3.29524e-29	5.13942e-28	94.3547	97.0398	59.9236	72.5463	66.9556	44.7192	0.895949	3.58459	2.39475	5.38529	7.84935	2.47802
FPR1	72.4271	5.83262	3.96893e-29	6.18028e-28	140.658	90.8645	320.281	91.201	101.721	111.798	0	6.27303	1.5965	0	1.42715	3.30402
COL22A1	54.315	5.08597	4.23607e-29	6.58578e-28	81.2499	58.2239	231.429	79.8009	95.2829	89.4384	1.7919	3.58459	4.78951	1.7951	3.56789	0.826005
KIAA1644	105.327	2.15273	4.29946e-29	6.67372e-28	160.752	153.499	142.577	162.711	172.539	240.987	54.6529	28.6767	35.123	34.1068	37.8196	40.4743
TUBGCP4	273.929	1.33959	4.76544e-29	7.3853e-28	347.715	407.567	400.868	420.768	378.557	402.473	180.086	168.476	146.08	136.427	173.399	124.727
ARL13B	78.2657	-1.83798	5.18864e-29	8.02843e-28	43.6827	33.5228	24.796	36.2731	32.1902	29.8128	116.473	123.668	129.317	140.915	117.027	111.511
ADAD1	38.6681	4.91709	5.46252e-29	8.43886e-28	75.1343	76.7497	103.317	48.7096	105.584	40.9926	2.68785	0.896147	3.99125	3.59019	0.713577	1.65201
MACC1	49.2257	3.83614	5.47407e-29	8.44337e-28	108.333	123.505	39.2603	120.22	86.2697	75.7742	7.1676	8.06533	4.78951	6.28284	8.56293	2.47802
PTN	80.9769	-3.18496	5.49453e-29	8.46157e-28	6.98924	18.5258	12.398	11.4001	11.5885	33.5394	136.184	156.826	116.545	185.792	139.861	142.073
TMEM37	1598.94	2.04727	5.75004e-29	8.84115e-28	2000.67	2036.07	3785.52	2133.9	2575.21	2940.29	757.077	559.196	544.407	710.858	534.47	609.592
WWC2	451.535	2.39936	5.86538e-29	9.00432e-28	750.47	1009.21	374.006	809.409	779.002	839.727	103.034	152.345	169.229	148.095	132.725	151.159
PALLD	299.634	-1.87098	6.45294e-29	9.8908e-28	110.081	138.502	88.8523	148.202	132.624	146.58	394.218	517.973	536.425	535.836	500.218	346.096
GNG7	49.5763	3.05215	8.06295e-29	1.23392e-27	82.1236	80.2784	53.7246	73.5827	114.597	127.947	12.5433	8.06533	11.9738	8.97548	12.8444	8.26005
ANKRD6	40.0815	-3.24784	8.37453e-29	1.2796e-27	9.6102	8.8218	6.199	7.25463	5.15043	6.211	74.3638	100.369	73.4391	54.7504	67.0763	67.7324
TAMM41	199.753	1.61613	1.08746e-28	1.65901e-27	228.898	331.7	309.95	322.313	328.34	289.433	94.0747	90.5109	110.957	77.1892	117.027	96.6426
ACOX3	651.925	2.23532	1.1328e-28	1.7255e-27	1315.72	1093.9	520.716	1162.81	1037.81	1330.4	232.051	211.491	259.432	227.977	222.636	208.153
CDR2L	34.9088	-3.31673	1.14938e-28	1.74803e-27	6.98924	7.05744	8.26533	7.25463	3.86282	3.7266	45.6934	69.0033	68.6496	68.2137	64.9355	65.2544
GRAMD1B	206.792	2.96349	1.3745e-28	2.08716e-27	249.865	387.277	564.109	448.751	369.543	186.33	40.3177	47.4958	38.316	35.0044	64.9355	49.5603
HECTD3	857.605	-1.48835	1.45068e-28	2.19941e-27	538.171	390.806	504.185	387.604	457.101	423.59	1463.98	1006.37	1378.58	1240.41	1121.03	1379.43
TUSC3	114.011	-2.27	1.56148e-28	2.36373e-27	37.5672	31.7585	57.8573	54.9279	23.1769	31.055	226.675	172.06	170.826	172.329	214.787	175.113
COL8A1	52.5662	-3.15536	1.68155e-28	2.54156e-27	4.36827	8.8218	8.26533	11.4001	15.4513	14.9064	101.242	110.226	124.527	80.7793	75.6392	75.1665
CCNF	37.876	-4.09787	1.7471e-28	2.63656e-27	2.62096	4.4109	2.06633	3.10913	5.15043	6.211	58.2367	51.0804	69.4478	67.3161	84.9157	99.9466
IPO5	1006.62	-1.1655	1.871e-28	2.81918e-27	616.8	680.161	537.246	691.262	561.397	627.311	1561.64	1328.99	1303.54	1585.07	1348.66	1237.36
SYDE1	62.7951	-2.68679	1.90488e-28	2.86582e-27	22.715	11.4683	20.6633	15.5456	20.6017	9.9376	74.3638	107.538	130.115	127.452	109.891	103.251
PSMD6	1304.26	1.71433	2.11403e-28	3.17559e-27	1596.17	1645.27	2917.66	1786.71	1909.52	2155.22	636.124	590.561	648.18	569.943	557.304	638.502
ESYT3	47.0917	-5.215	2.16841e-28	3.25228e-27	1.74731	0	10.3317	1.03638	1.28761	2.4844	110.202	57.3534	63.0618	103.218	102.042	112.337
C14ORF169	112.414	2.08054	2.36274e-28	3.53831e-27	181.72	184.376	159.108	141.983	199.579	226.08	41.2137	24.196	45.5003	46.6725	45.669	52.8643
AMN1	73.7343	2.03573	2.41052e-28	3.59885e-27	102.218	107.626	134.312	118.147	114.597	136.642	37.6299	25.0921	23.9475	18.8485	33.5381	32.2142
TAF13	214.217	2.69312	2.40938e-28	3.59885e-27	412.365	432.268	157.041	359.622	448.087	421.106	47.4853	58.2496	79.0268	45.775	54.2319	55.3424
ACSS2	2262.37	4.0502	2.45448e-28	3.65889e-27	2550.2	7080.38	886.456	4163.12	4931.54	6070.63	173.814	267.948	228.3	317.732	266.878	211.457
GPR156	74.4411	-5.52288	2.55241e-28	3.79908e-27	6.11558	1.76436	0	2.07275	2.57521	2.4844	182.774	257.194	83.8163	173.227	123.449	57.8204
CDH4	34.0857	-4.84692	2.64628e-28	3.93282e-27	1.74731	2.64654	2.06633	2.07275	2.57521	1.2422	59.1327	77.9648	56.6758	78.0867	57.0862	67.7324
PDE1B	123.671	4.93957	2.85058e-28	4.23002e-27	196.572	152.617	603.369	102.601	288.424	98.1338	9.85544	8.06533	5.58776	6.28284	4.28146	8.26005
THOC7	782.186	1.1759	3.7326e-28	5.53048e-27	1012.57	1185.65	929.849	1002.17	1234.82	1141.58	529.506	508.116	431.854	498.139	492.368	419.611
FXR2	465.126	-1.04468	3.93814e-28	5.82619e-27	309.274	286.708	287.22	321.276	320.614	294.401	651.355	559.196	710.443	637.259	564.44	639.328
PWP2	627.464	0.992841	4.11776e-28	6.08271e-27	769.69	826.603	915.385	843.61	892.312	768.922	385.258	393.409	484.538	415.565	408.88	425.393
HENMT1	64.044	2.92456	4.27851e-28	6.31065e-27	110.081	109.39	167.373	108.819	101.721	84.4696	11.6473	8.96147	8.78076	13.4632	20.6937	23.1281
FUNDC2	150.2	-1.53864	4.37167e-28	6.43834e-27	67.2714	86.4536	49.592	91.201	70.8184	89.4384	232.947	215.075	201.159	238.748	222.636	237.064
PPP2R1B	524.834	1.4455	4.5672e-28	6.71619e-27	822.983	953.637	748.012	688.153	695.308	699.359	322.542	273.325	308.125	286.318	216.928	283.32
HCCS	145.787	-3.32719	5.42941e-28	7.9721e-27	34.0725	35.2872	16.5307	25.9094	20.6017	18.633	261.617	457.035	246.66	271.957	234.767	126.379
AGGF1	734.611	1.44481	5.5489e-28	8.13533e-27	964.515	1011.86	1508.42	928.592	954.117	1088.17	407.657	379.07	388.748	411.975	393.895	378.31
CYB5R3	3341.81	2.19053	5.57497e-28	8.16132e-27	4487.96	5105.18	4552.13	8115.86	5271.46	5413.51	1786.52	1070	965.884	982.815	1302.99	1047.37
TMEM110-MUSTN1	176.971	1.89042	5.66266e-28	8.2773e-27	218.414	227.602	330.613	356.513	294.862	248.44	57.3408	68.1072	74.2373	78.0867	88.4836	80.9485
LANCL1	164.449	1.81883	5.76888e-28	8.41998e-27	228.024	239.953	171.506	301.585	292.287	304.339	85.1152	77.9648	67.0531	62.8284	69.217	73.5145
LBR	260.28	-1.4307	6.06286e-28	8.83587e-27	159.879	118.212	148.776	147.165	121.035	149.064	397.802	347.705	407.108	407.487	306.125	413.003
TTF2	35.6418	-4.04864	6.93534e-28	1.00924e-26	5.24193	2.64654	12.398	2.07275	2.57521	1.2422	58.2367	58.2496	55.8776	68.2137	89.9108	71.0365
COMMD6	256.053	3.39244	6.96798e-28	1.01248e-26	264.717	359.929	1010.44	365.841	410.747	402.473	60.0286	47.4958	35.9213	29.6191	44.9554	40.4743
RWDD2B	97.991	1.932	6.99231e-28	1.01451e-26	146.774	146.442	177.705	173.075	139.062	150.306	60.0286	31.3652	30.3335	36.7995	43.5282	40.4743
NAA10	635.538	3.51834	7.24545e-28	1.04968e-26	719.892	764.85	2870.14	856.046	945.104	879.478	108.41	101.265	100.58	101.423	94.1922	85.0785
PSMB8	161.169	-2.87424	7.87404e-28	1.13906e-26	48.9247	27.3476	49.592	24.873	30.9026	48.4458	436.327	291.248	233.089	168.739	301.13	273.408
PENK	65.0956	5.16774	8.05955e-28	1.16359e-26	164.247	71.4566	113.648	119.183	207.305	86.954	1.7919	5.37688	0	1.7951	8.56293	0.826005
TRIM16	32.6449	-4.26815	8.06741e-28	1.16359e-26	0.873655	5.29308	2.06633	2.07275	3.86282	3.7266	59.1327	84.2379	59.0706	59.2382	53.5183	58.6464
LARS	812.963	-1.50824	8.38633e-28	1.2078e-26	377.419	538.13	491.787	333.713	381.132	412.41	1424.56	1280.59	1107.17	1115.65	1116.75	1176.23
FZD1	92.1888	-2.31648	9.11539e-28	1.31087e-26	31.4516	25.5832	14.4643	40.4186	24.4645	43.477	166.647	115.603	155.659	174.124	138.434	175.939
CAPNS1	671.059	1.53517	9.92779e-28	1.42561e-26	836.088	853.068	1380.31	1057.1	938.666	930.408	296.559	371.005	356.02	319.527	354.648	359.312
ASB1	70.817	1.70282	1.28576e-27	1.84362e-26	106.586	112.037	99.1839	102.601	114.597	115.525	30.4623	30.469	25.544	37.697	37.106	37.9962
BZW2	223.875	1.59686	1.39769e-27	2.00117e-26	267.338	366.987	384.338	280.858	320.614	402.473	87.803	117.395	124.527	110.398	110.605	113.163
SLC25A22	790.806	-2.17615	1.53073e-27	2.18845e-26	318.01	395.217	163.24	205.202	297.437	321.73	1468.46	1025.19	1267.62	1325.68	1226.64	1475.25
TTC39A	48.4093	7.21644	1.56794e-27	2.23837e-26	99.5967	72.3388	142.577	91.201	75.9688	96.8916	0	0	0.798251	0	0.713577	0.826005
GABRD	60.9514	5.50591	1.79924e-27	2.56484e-26	104.839	52.0486	254.159	99.492	137.774	69.5632	2.68785	2.68844	4.78951	0.897548	0	2.47802
WDYHV1	66.4373	1.9496	1.90389e-27	2.71007e-26	108.333	124.387	80.587	112.965	99.1458	108.071	25.0866	24.196	27.1405	20.6436	32.8246	33.8662
CILP	38.2094	4.53297	1.95991e-27	2.78574e-26	67.2714	76.7497	130.179	52.8551	73.3936	40.9926	0.895949	1.79229	1.5965	4.48774	4.99504	3.30402
BRWD3	65.9038	-2.12053	1.97284e-27	2.80006e-26	25.336	28.2298	14.4643	36.2731	24.4645	13.6642	104.826	120.084	104.571	106.808	100.614	111.511
HSF1	244.73	-1.57857	2.04925e-27	2.90429e-26	131.922	122.623	117.781	131.62	135.199	94.4072	267.889	382.655	410.301	391.331	402.458	348.574
IL23A	36.7061	5.9481	2.07952e-27	2.94293e-26	80.3762	75.8675	43.393	52.8551	108.159	74.532	0.895949	0	0	0	3.56789	0.826005
ANGPT2	70.8461	-2.85747	2.1905e-27	3.09551e-26	21.8414	20.2901	4.13266	16.582	18.0265	16.1486	80.6355	153.241	112.553	157.968	104.182	144.551
ITGB5	738.051	-1.99096	2.32555e-27	3.28161e-26	307.527	284.944	262.424	340.968	287.136	285.706	1773.08	1251.02	901.225	952.299	1300.85	909.432
H6PD	3567.61	2.42388	2.37741e-27	3.34996e-26	6371.56	6426.68	4572.79	5965.38	6072.36	6745.15	1073.35	1737.63	1478.36	842.798	741.407	783.879
CHST13	272.968	2.32077	2.41292e-27	3.3951e-26	449.059	355.519	588.905	481.915	444.225	414.895	88.699	135.318	93.3953	53.8529	64.9355	104.903
SET	833.954	-1.00404	2.52143e-27	3.54269e-26	494.489	572.535	549.644	502.642	585.861	624.827	1059.01	1108.53	1255.65	1086.03	1022.56	1145.67
KLHL15	51.4255	-2.20907	3.20594e-27	4.49798e-26	20.0941	19.408	16.5307	18.6548	15.4513	17.3908	77.0517	97.6801	68.6496	92.4475	82.0614	91.6866
AP4M1	80.0714	-1.66361	3.50773e-27	4.91434e-26	43.6827	33.5228	45.4593	42.4914	37.3406	28.5706	114.682	118.291	132.51	122.964	124.876	116.467
EPHX3	33.2045	4.26412	3.60723e-27	5.04651e-26	52.4193	44.109	68.189	95.3465	50.2167	69.5632	4.47975	6.27303	1.5965	2.69264	3.56789	0
BDH1	2363.4	3.14306	3.73779e-27	5.2217e-26	2613.98	3272.89	7064.79	3921.64	3450.79	5222.21	807.25	431.943	287.37	301.576	492.368	493.951
LRRK2	170.735	-3.29905	3.74513e-27	5.22448e-26	25.336	19.408	76.4543	19.6911	16.7389	33.5394	249.074	361.147	275.397	398.511	291.853	281.668
GLTPD1	91.0953	3.11276	3.86844e-27	5.38881e-26	159.005	171.143	78.5206	149.238	154.513	269.557	24.1906	15.2345	23.9475	20.6436	16.4123	10.7381
CLASP2	217.802	-1.55476	4.58161e-27	6.36414e-26	125.806	134.091	88.8523	120.22	91.4201	95.6494	278.64	288.559	336.862	334.786	376.769	341.966
RAB32	1331.59	2.28102	4.57874e-27	6.36414e-26	2061.83	2273.38	1037.3	2730.85	2637.02	2534.09	496.356	394.305	507.688	411.077	499.504	395.657
HLF	65.5293	-4.89256	4.7737e-27	6.62156e-26	3.49462	4.4109	0	7.25463	3.86282	2.4844	267.889	72.5879	84.6146	140.018	100.614	99.1206
PPP2R3C	484.261	1.67897	4.90322e-27	6.79159e-26	618.548	686.336	1004.24	786.609	571.698	767.68	240.114	241.064	186.791	204.641	259.742	243.672
LIG3	327.41	-1.26605	5.46075e-27	7.55313e-26	210.551	221.427	154.975	212.457	173.827	171.424	408.553	470.477	440.634	461.34	515.916	487.343
SLC39A13	258.304	1.56309	5.67817e-27	7.84277e-26	378.293	387.277	316.149	368.95	405.596	460.856	149.624	138.903	100.58	110.398	159.128	123.901
LIX1L	105.178	-2.34551	5.84898e-27	8.0673e-26	41.0618	35.2872	20.6633	49.746	33.4778	21.1174	122.745	180.126	193.177	184.895	210.505	169.331
PRKAG2	178.654	2.66797	6.06232e-27	8.34978e-26	246.371	284.062	369.873	275.676	392.72	288.19	35.838	77.9648	67.8513	35.0044	41.3875	28.9102
RASAL2	178.021	-2.38306	6.27008e-27	8.62379e-26	73.387	64.3991	28.9286	52.8551	81.1193	34.7816	221.3	286.767	317.704	311.449	323.251	340.314
STS	213.379	2.64016	6.74432e-27	9.26302e-26	343.346	424.329	167.373	305.731	426.198	544.084	43.0056	56.4573	61.4653	60.1357	65.6491	62.7764
SLC25A33	265.561	2.98822	7.56896e-27	1.0381e-25	670.967	567.242	471.124	172.038	553.671	402.473	65.4043	38.5343	59.8688	59.2382	64.222	61.9504
APCDD1	95.2837	-4.58297	8.64437e-27	1.18394e-25	1.74731	7.93962	6.199	12.4365	0	13.6642	301.935	210.595	97.3866	175.022	151.278	165.201
RFTN1	315.834	2.05625	8.81928e-27	1.20621e-25	548.655	573.417	322.348	498.497	580.711	535.388	78.8436	98.5762	130.115	148.993	134.866	139.595
RNF6	554.921	-1.50912	8.97684e-27	1.22604e-25	267.338	362.576	200.434	254.948	301.3	334.152	921.932	744.698	862.909	839.208	759.246	810.311
BCORL1	115.528	-1.60418	9.05345e-27	1.23478e-25	55.0403	53.813	64.0563	43.5278	63.0928	65.8366	141.56	172.956	185.194	182.202	164.123	194.937
C1QTNF9	70.9704	5.06272	9.37266e-27	1.27653e-25	108.333	78.514	324.414	98.4557	106.871	113.04	3.5838	7.16918	1.5965	5.38529	4.28146	0
MBIP	332.33	-1.71903	9.64233e-27	1.31144e-25	139.785	142.031	175.638	152.347	181.553	137.884	563.552	428.358	366.397	646.235	538.751	515.427
LGI4	117.318	-3.72787	1.13214e-26	1.53767e-25	11.3575	13.2327	43.393	6.21825	11.5885	14.9064	337.773	194.464	226.703	134.632	190.525	223.021
PGM2	266.825	1.84102	1.20444e-26	1.6336e-25	394.892	411.978	322.348	602.134	360.53	413.653	93.1787	114.707	114.15	104.116	135.58	134.639
ANPEP	5617.27	2.02188	1.24033e-26	1.67761e-25	8871.96	8145.17	7566.91	10351.3	7707.62	11521.4	2856.29	2410.64	1411.31	2589.43	2251.34	1723.87
RER1	969.92	1.25852	1.24e-26	1.67761e-25	1242.34	1204.18	1644.8	1476.83	1221.94	1424.8	694.361	579.807	534.828	528.656	522.339	564.162
TEP1	1584.86	2.83848	1.62616e-26	2.19644e-25	2868.21	2053.71	5661.75	2076.9	2477.36	1590.02	377.195	352.186	351.23	392.229	399.603	417.959
RHOC	1462.64	2.32083	1.68177e-26	2.26842e-25	2026.01	1998.14	3781.39	2078.97	2446.45	2321.67	617.309	488.4	601.083	309.654	363.925	518.731
PPM1M	65.8238	-2.17587	1.69784e-26	2.28694e-25	30.5779	17.6436	35.1276	27.9821	14.1637	18.633	94.9706	113.811	98.9831	102.321	124.162	111.511
PREP	673.677	-1.50686	1.73739e-26	2.337e-25	389.65	434.915	299.618	283.967	300.012	386.324	1199.68	893.459	987.436	866.134	1026.12	1016.81
ATP9B	468.767	1.47982	2.16013e-26	2.90163e-25	736.491	837.189	469.057	647.735	686.295	763.953	239.219	258.987	266.616	220.797	251.893	246.976
FAM171A1	138.644	-1.99894	2.18041e-26	2.92486e-25	76.008	44.109	80.587	39.3823	46.3539	48.4458	200.693	241.064	203.554	206.436	259.029	218.065
FPR2	27.5348	5.10131	2.20263e-26	2.95062e-25	77.7553	48.5199	43.393	49.746	61.8051	40.9926	0	2.68844	3.193	0.897548	1.42715	0
TGFB2	37.4157	-3.43235	2.2257e-26	2.97744e-25	9.6102	2.64654	4.13266	10.3638	2.57521	6.211	53.757	63.6265	72.6408	84.3695	82.0614	56.9944
C9ORF85	99.4261	-1.851	2.23192e-26	2.98168e-25	42.8091	39.6981	39.2603	62.1825	39.9158	32.2972	153.207	181.918	159.65	125.657	156.273	160.245
URGCP	614.447	1.22485	2.24189e-26	2.99091e-25	838.709	869.829	933.982	759.663	863.984	901.837	439.015	279.598	351.23	381.458	367.492	386.57
TBC1D7	315.826	2.53663	2.26208e-26	3.01374e-25	407.123	527.544	981.508	400.041	413.322	511.786	101.242	93.1993	72.6408	77.1892	113.459	90.8606
FER1L6	69.6085	3.33688	2.29145e-26	3.04872e-25	221.908	158.792	99.1839	71.5099	123.61	86.954	10.7514	9.85762	9.57901	16.1559	12.1308	14.8681
LMTK2	395.321	-1.79796	2.41699e-26	3.21138e-25	186.088	219.663	101.25	192.766	163.526	183.846	645.084	694.514	553.986	682.137	481.665	639.328
GLRX3	693.962	-1.44133	2.71872e-26	3.60737e-25	311.021	337.875	473.19	368.95	369.543	383.84	1263.29	961.566	898.032	1073.47	853.439	1033.33
TBRG4	744.208	1.33431	2.83502e-26	3.7566e-25	968.883	1196.24	776.941	1114.1	1232.24	1106.8	481.125	433.735	414.292	387.741	415.302	403.091
PCBP3	54.4495	7.70874	4.2542e-26	5.62947e-25	156.384	111.155	84.7196	92.2374	135.199	72.0476	0	0	0	0	0	1.65201
CBX2	130.038	2.64441	4.27923e-26	5.65495e-25	221.035	172.907	380.205	168.929	190.566	216.143	46.5894	19.7152	39.9125	30.5166	39.2468	34.6922
SMC5	157.267	-1.88293	4.41285e-26	5.82365e-25	87.3655	61.7526	33.0613	77.7282	68.2432	65.8366	201.589	281.39	273.8	223.49	256.888	256.062
COL27A1	913.914	-3.16664	4.59439e-26	6.05506e-25	234.139	97.922	353.343	133.692	148.075	109.314	1225.66	1907.9	1795.27	1831	1991.59	1139.06
FANCD2	270.797	1.41142	4.95122e-26	6.51655e-25	387.903	330.817	508.318	384.495	396.583	358.996	148.728	131.734	146.08	126.554	153.419	175.939
MYOM2	38.6004	3.71935	5.46349e-26	7.18111e-25	56.7876	72.3388	109.516	68.4008	48.9291	77.0164	2.68785	0.896147	5.58776	5.38529	10.7037	4.95603
VBP1	251.672	-1.29525	5.48916e-26	7.20517e-25	129.301	160.557	105.383	179.293	142.924	149.064	394.218	352.186	359.213	333.888	348.939	365.094
GSPT2	449.958	1.36245	5.67449e-26	7.43845e-25	670.093	778.083	450.46	661.207	663.118	663.335	261.617	254.506	273.002	227.08	253.32	243.672
MIPOL1	483.16	4.69414	6.46948e-26	8.46922e-25	579.233	231.131	2787.48	650.844	547.233	806.188	25.9825	28.6767	32.7283	34.1068	42.1011	32.2142
ATM	325.896	-1.61388	6.93608e-26	9.06791e-25	159.005	172.907	115.715	197.948	166.101	142.853	415.721	497.362	491.723	602.255	403.171	545.989
ABCC4	476.836	4.37502	7.24409e-26	9.45794e-25	835.214	1058.62	95.0513	1041.56	1308.21	1139.1	34.942	39.4305	51.8863	53.8529	27.8295	36.3442
TSPEAR	69.8187	7.59048	7.5387e-26	9.82946e-25	153.763	57.3417	326.48	84.9828	122.323	90.6806	0	0	0	0	1.42715	0.826005
TJAP1	296.31	1.76345	8.04614e-26	1.04771e-24	462.163	455.205	655.027	366.877	464.826	347.816	125.433	153.241	138.896	113.989	122.735	149.507
SPPL2A	2497.56	1.3624	8.08423e-26	1.05127e-24	3588.97	3407.86	3366.06	4101.97	3305.29	3819.77	1851.93	1335.26	1222.12	1346.32	1142.44	1482.68
TMEM72	87.7103	3.83587	8.41787e-26	1.09321e-24	216.666	174.672	80.587	241.475	88.8449	185.088	3.5838	10.7538	15.1668	6.28284	17.8394	11.5641
POLL	200.087	2.35453	8.58921e-26	1.11398e-24	362.567	232.896	537.246	274.639	334.778	272.042	72.5719	61.8342	63.8601	48.4676	85.6293	54.5163
EMC7	616.368	1.45877	9.71051e-26	1.25774e-24	819.488	691.629	1155.08	910.974	951.542	901.837	405.865	318.132	310.52	291.703	328.246	311.404
GGT1	154.981	-2.37173	1.06027e-25	1.37147e-24	23.5887	45.8734	76.4543	49.746	42.491	65.8366	309.103	254.506	293.756	210.026	255.461	232.933
OSCP1	47.8366	2.14205	1.22292e-25	1.57978e-24	72.5134	68.81	66.1226	93.2738	75.9688	91.9228	18.8149	21.5075	16.7633	15.2583	20.6937	12.3901
COL15A1	97.9489	-2.93158	1.25074e-25	1.61358e-24	33.1989	16.7614	10.3317	17.6184	23.1769	29.8128	108.41	229.414	161.247	234.26	179.822	131.335
SMC4	283.014	-1.51911	1.25478e-25	1.61667e-24	143.279	154.381	179.771	150.274	119.747	131.673	394.218	349.497	415.889	537.631	369.633	450.173
PDSS2	188.97	1.96705	1.36191e-25	1.75239e-24	260.349	356.401	177.705	371.022	311.601	329.183	92.2828	87.8224	65.4566	70.0088	70.6442	75.1665
LIG1	583.872	-1.30516	1.3649e-25	1.75393e-24	358.198	290.237	371.94	378.277	330.915	288.19	997.192	813.702	668.136	821.257	854.152	834.265
COQ5	359.237	1.75674	1.38753e-25	1.78067e-24	434.206	480.788	603.369	630.116	571.698	609.92	220.404	172.956	125.325	185.792	139.148	137.117
POLR1C	260.393	1.25295	1.41855e-25	1.81809e-24	318.884	335.228	454.593	375.168	355.38	367.691	150.52	148.76	173.22	131.042	165.55	148.681
PIP5K1A	124.281	-1.868	1.42247e-25	1.82072e-24	65.5241	59.1061	24.796	52.8551	57.9423	52.1724	198.901	246.441	163.641	190.28	179.822	199.893
FAM188B	150.367	-2.09879	1.43588e-25	1.83549e-24	57.6612	66.1635	72.3216	44.5641	54.0795	45.9614	317.166	256.298	204.352	289.011	165.55	231.281
KL	47.3607	3.9912	1.46671e-25	1.87245e-24	98.723	131.445	33.0613	107.783	82.4069	83.2274	7.1676	5.37688	5.58776	1.7951	9.27651	2.47802
SLC25A5	1603.88	1.5118	1.53501e-25	1.95709e-24	1856.52	2875.91	3078.83	2351.54	1900.51	2199.94	875.343	745.595	881.269	855.364	795.639	830.135
MPDZ	350.637	-2.1446	1.93801e-25	2.46768e-24	105.712	107.626	86.7859	165.82	114.597	187.572	456.934	667.63	729.601	539.427	480.951	564.988
GABBR2	119.074	6.03247	1.97254e-25	2.50838e-24	323.252	336.993	26.8623	233.184	235.632	255.893	0.895949	0.896147	2.39475	7.18039	5.70862	0
VASH1	47.6862	-2.7392	2.19164e-25	2.78338e-24	9.6102	8.8218	12.398	13.4729	16.7389	13.6642	53.757	87.8224	101.378	70.9063	97.7601	85.9045
WDR35	220.278	1.7569	2.23677e-25	2.83701e-24	290.927	326.407	481.455	274.639	297.437	373.902	83.3233	116.499	84.6146	98.7303	111.318	104.077
RBM48	86.7113	-1.85674	2.25189e-25	2.85249e-24	34.9462	30.8763	37.194	44.5641	37.3406	39.7504	143.352	107.538	131.711	174.124	122.022	137.117
DISP1	386.108	2.04973	2.49113e-25	3.15146e-24	643.884	531.955	669.492	352.368	714.622	826.063	130.809	182.814	142.887	148.993	160.555	128.857
RPGRIP1L	210.428	-2.7065	2.93456e-25	3.70763e-24	39.3145	48.5199	76.4543	65.2916	48.9291	54.6568	559.072	255.402	237.08	456.852	421.724	261.844
SYT3	32.7835	4.8629	2.95114e-25	3.72377e-24	77.7553	61.7526	109.516	38.3459	42.491	52.1724	1.7919	0	0.798251	1.7951	2.85431	4.13003
GALM	1760.8	2.20198	3.08245e-25	3.88445e-24	1979.7	2370.42	3547.89	3785.88	2495.38	3208.6	939.851	597.73	450.213	646.235	555.877	551.772
ICK	114.556	-2.63113	3.20859e-25	4.0382e-24	37.5672	39.6981	4.13266	29.0185	42.491	29.8128	175.606	155.93	187.589	250.416	191.952	230.455
KCNN4	33.3818	-4.35046	3.35681e-25	4.21931e-24	3.49462	0.88218	8.26533	3.10913	1.28761	2.4844	37.6299	63.6265	67.0531	58.3406	68.5034	85.9045
MAP3K6	334.458	2.03523	3.50054e-25	4.39433e-24	580.98	405.803	851.329	438.387	502.167	454.645	102.138	140.695	126.124	134.632	121.308	155.289
MRPL33	225.852	1.53333	3.69574e-25	4.63342e-24	307.527	274.358	444.261	320.24	337.353	335.394	138.872	94.0955	100.58	113.989	121.308	122.249
SLC35E4	44.5353	4.9403	4.04048e-25	5.05914e-24	103.965	59.9882	167.373	55.9643	92.7077	39.7504	3.5838	0	4.78951	1.7951	2.85431	1.65201
CAST	1241.8	1.88584	4.31397e-25	5.39467e-24	1938.64	2195.75	1004.24	2296.61	2167.04	2139.07	546.529	517.077	500.503	568.148	484.519	543.511
RIBC2	35.3277	4.9575	4.53708e-25	5.66642e-24	62.9031	34.405	128.113	59.0734	74.6812	53.4146	0.895949	1.79229	4.78951	0.897548	2.14073	0.826005
FLT4	506.092	-2.29383	4.66195e-25	5.81495e-24	225.403	161.439	229.363	144.056	182.84	78.2586	660.315	907.797	801.444	817.666	905.53	958.992
SELT	514.145	1.13302	4.75092e-25	5.91837e-24	658.736	772.79	545.512	802.155	724.923	731.656	343.149	306.482	329.678	292.601	327.532	334.532
TBCD	757.784	1.08318	5.36619e-25	6.67633e-24	1074.6	1149.48	991.839	971.084	979.869	1011.15	556.385	529.623	399.125	457.75	522.339	450.173
SEMA6A	106.292	-2.32457	5.61447e-25	6.97635e-24	41.9354	43.2268	28.9286	35.2368	34.7654	23.6018	111.994	157.722	213.931	191.178	231.913	161.071
LRP5	4236.05	-1.77245	5.91111e-25	7.33563e-24	2619.22	1699.08	1351.38	2204.37	1743.42	1839.7	8174.64	6690.64	5344.29	5587.24	6952.39	6626.21
CLHC1	29.0453	3.49842	5.98322e-25	7.41571e-24	51.5456	57.3417	68.189	53.8915	45.0663	45.9614	2.68785	1.79229	0.798251	5.38529	9.27651	6.60804
B3GNT7	76.5985	3.79779	6.02807e-25	7.46183e-24	131.922	138.502	84.7196	184.475	106.871	213.658	8.06355	14.3384	6.38601	4.48774	4.28146	21.4761
ME1	257.5	4.96779	6.22725e-25	7.69864e-24	357.325	221.427	107.449	1480.98	437.786	399.988	10.7514	19.7152	8.78076	13.4632	14.9851	17.3461
ORMDL2	214.953	1.41299	6.38025e-25	7.87784e-24	268.212	297.295	419.465	287.076	323.189	284.464	137.08	112.018	107.764	119.374	107.037	116.467
OIT3	1467.77	-2.22645	6.97605e-25	8.60262e-24	646.505	448.147	694.288	377.241	567.835	344.089	1911.06	2191.98	1756.15	2718.67	2872.15	3085.13
KIAA1033	312.75	-1.35794	7.38315e-25	9.09318e-24	182.594	183.493	117.781	183.438	209.88	167.697	380.779	418.501	462.187	489.164	486.66	470.823
GBAS	221.565	1.78268	7.72548e-25	9.50282e-24	295.295	473.731	241.761	379.313	350.229	320.488	80.6355	98.5762	94.1936	117.579	107.037	99.9466
CDC23	246.431	1.90854	7.8185e-25	9.60516e-24	349.462	389.041	400.868	474.66	345.079	378.871	148.728	102.161	60.6671	96.0377	109.177	102.425
TSPAN11	29.0588	-5.04203	7.91196e-25	9.70779e-24	0.873655	1.76436	0	3.10913	2.57521	0	47.4853	55.5611	56.6758	63.7259	59.9405	56.9944
PPP1R17	63.5495	-7.50963	8.40705e-25	1.03023e-23	0.873655	0	0	0	0	1.2422	99.4504	80.6533	124.527	179.51	133.439	142.899
DDX50	424.41	-1.59566	9.17149e-25	1.1225e-23	156.384	187.022	276.889	225.93	176.402	247.198	534.882	704.372	605.074	604.948	732.844	640.98
DNPEP	1633.36	1.79419	9.64616e-25	1.17912e-23	2345.76	2311.31	3657.41	1654.06	2822.44	2443.41	878.03	686.449	694.478	725.219	661.486	720.277
ATP1B3	564.501	-2.15919	9.96623e-25	1.21673e-23	224.529	289.355	132.245	122.292	226.619	229.807	1132.48	1009.06	829.383	965.762	785.649	826.831
FAM58A	85.1022	-1.97676	1.02638e-24	1.2515e-23	43.6827	46.7555	30.995	29.0185	18.0265	33.5394	144.248	131.734	142.887	134.632	117.027	148.681
TMEM132B	40.8202	6.68046	1.15088e-24	1.40155e-23	96.9757	119.094	30.995	104.674	55.3671	79.5008	0	0	0.798251	0.897548	0.713577	0.826005
PCCB	2889.4	1.67391	1.1748e-24	1.42891e-23	3512.97	4050.09	5178.23	4737.27	4028.92	4920.35	2012.3	1310.17	1143.89	1202.71	1255.9	1319.96
ZFP64	214.687	-1.34327	1.28905e-24	1.56592e-23	128.427	112.037	121.914	129.547	113.309	121.736	284.912	270.637	375.976	307.859	265.451	344.444
PTPRB	401.089	-2.64613	1.30918e-24	1.5884e-23	157.258	97.0398	57.8573	135.765	121.035	79.5008	381.674	811.91	930.76	738.682	609.395	692.192
PLEC	3066.63	-1.64792	1.3883e-24	1.68231e-23	1453.76	1805.82	894.722	1740.07	1345.55	1624.8	4833.65	4743.31	4241.9	4491.33	4377.8	5246.79
CTTNBP2	179.298	-3.56066	1.39461e-24	1.68786e-23	32.3252	12.3505	68.189	18.6548	24.4645	11.1798	205.172	350.394	316.107	382.356	402.458	327.924
ITGA5	856.72	1.53744	1.41706e-24	1.71291e-23	1445.03	1497.94	981.508	1537.98	1188.46	999.971	378.987	384.447	446.222	468.52	455.976	495.603
SF3A1	1730.58	0.925048	1.43442e-24	1.73175e-23	2538.84	2334.25	2423.81	1981.55	2288.08	2039.69	1321.53	1171.26	1103.98	1247.59	1146.72	1169.62
BIRC6	905.971	-1.19348	1.53639e-24	1.85257e-23	592.338	630.759	464.925	508.86	557.534	542.841	1023.17	1353.18	1273.21	1466.59	1168.84	1289.39
CYP4F2	4654.52	3.02469	1.84984e-24	2.22778e-23	6045.69	5341.6	17210.5	7304.37	6193.39	7792.32	1070.66	1265.36	1087.22	661.493	1226.64	655.022
KIAA1279	135.247	-1.29693	2.02167e-24	2.43172e-23	89.1128	90.8645	78.5206	67.3644	74.6812	65.8366	197.109	177.437	191.58	199.256	185.53	205.675
SSTR1	37.7961	-5.54995	2.32444e-24	2.79247e-23	3.49462	0	0	0	2.57521	1.2422	102.138	53.7688	48.6933	72.7014	70.6442	98.2946
DRAM1	24.4934	4.29642	2.44773e-24	2.93698e-23	69.0187	44.9912	26.8623	39.3823	59.2299	40.9926	2.68785	2.68844	3.193	1.7951	1.42715	1.65201
SOX13	280.481	1.35841	2.45245e-24	2.93903e-23	396.639	323.76	384.338	452.896	412.034	454.645	152.311	127.253	150.071	148.095	186.957	176.765
MXD3	79.0365	3.96961	2.77694e-24	3.32383e-23	130.175	57.3417	332.679	103.638	122.323	149.064	9.85544	4.48074	11.1755	10.7706	7.84935	9.08606
POMT2	181.945	-1.17414	2.86507e-24	3.42512e-23	124.059	104.097	123.98	114.001	113.309	91.9228	257.138	245.544	275.397	223.49	262.597	247.802
SNIP1	110.738	1.60858	3.09528e-24	3.69582e-23	174.731	123.505	214.899	156.493	168.677	165.213	55.5489	55.5611	57.4741	61.0333	47.8097	47.9083
FOCAD	355.125	1.44413	3.17157e-24	3.7823e-23	476.142	605.175	559.976	453.932	485.428	537.873	244.594	192.672	143.685	173.227	179.822	208.979
SPG7	1580.85	1.57778	3.21018e-24	3.82367e-23	2109	2171.04	2215.11	2715.3	2187.64	2824.76	1095.75	840.586	672.925	630.976	809.91	697.148
METTL7A	542.951	-2.91582	3.65061e-24	4.34298e-23	54.1666	94.3933	121.914	207.275	172.539	96.8916	1386.03	966.943	819.005	1057.31	827.75	711.191
PLEKHA3	158.281	-2.18134	3.74788e-24	4.45328e-23	57.6612	79.3962	39.2603	45.6005	52.7919	62.11	206.068	229.414	384.757	226.182	226.204	289.928
C1ORF189	63.0136	3.64204	3.767e-24	4.47057e-23	98.723	67.9279	247.96	94.3102	119.747	74.532	6.27165	8.96147	14.3685	8.07793	7.84935	7.43405
LAMA1	74.5392	-3.33786	4.4296e-24	5.25056e-23	9.6102	6.17526	18.597	24.873	10.3009	9.9376	168.439	86.0301	83.8163	160.661	154.133	161.897
GAK	999.047	1.18516	4.43937e-24	5.25576e-23	1296.5	1490	1663.4	1202.2	1219.36	1462.07	641.5	666.734	659.355	501.729	579.425	606.288
ANKUB1	77.2431	8.44655	4.44881e-24	5.26057e-23	67.2714	109.39	181.837	146.129	78.544	342.847	0	0	0	0.897548	0	0
CCNA1	75.2513	7.93354	4.45654e-24	5.26335e-23	72.5134	74.1031	429.797	114.001	95.2829	115.525	0.895949	0	0	0.897548	0	0
SSBP3	245.277	1.8283	4.6554e-24	5.49158e-23	360.819	561.949	274.822	344.077	390.145	366.449	98.5544	90.5109	119.738	123.862	119.881	92.5126
TMEM2	561.833	-2.26058	4.77919e-24	5.63081e-23	235.887	210.841	101.25	229.039	222.756	147.822	705.112	1019.82	1341.86	835.617	904.816	787.183
TRMT10B	113.577	1.66401	4.91567e-24	5.78464e-23	193.951	217.898	148.776	179.293	127.473	167.697	54.6529	57.3534	56.6758	61.0333	53.5183	44.6043
CCDC173	53.8018	2.858	5.05761e-24	5.94451e-23	76.8816	65.2813	128.113	71.5099	150.65	77.0164	12.5433	15.2345	10.3773	15.2583	12.8444	9.91206
HEATR5A	319.264	-1.54439	6.04163e-24	7.09256e-23	158.132	147.324	198.368	208.311	106.871	159.002	449.767	481.231	451.012	526.861	428.86	515.427
TMEM101	327.967	1.88692	6.06565e-24	7.11223e-23	399.26	352.872	576.507	682.971	520.193	571.412	178.294	116.499	119.738	140.915	150.565	126.379
HAUS5	353.773	2.97298	6.19857e-24	7.25938e-23	478.763	449.03	1413.37	464.296	553.671	418.621	64.5084	88.7186	75.0356	85.2671	76.3528	77.6445
DNAJC24	52.4434	-2.58984	6.29344e-24	7.36167e-23	9.6102	19.408	26.8623	8.291	15.4513	12.422	121.849	77.9648	94.1936	79.8818	84.9157	78.4705
RPS6KC1	221.207	-1.17563	6.46496e-24	7.55326e-23	138.911	154.381	105.383	123.329	146.787	139.126	333.293	311.859	262.625	308.757	321.11	308.926
PPP1R13L	131.838	2.24184	6.53474e-24	7.62568e-23	272.58	197.608	219.031	186.548	283.274	149.064	27.7744	63.6265	46.2985	52.0578	37.106	47.0823
MAP1A	144.508	-1.51052	6.68313e-24	7.78955e-23	73.387	69.6922	84.7196	79.8009	69.5308	74.532	154.999	236.583	221.914	210.924	249.039	208.979
HFE2	963.589	2.78639	6.79266e-24	7.90779e-23	1479.1	1038.33	2330.82	1804.33	1859.3	1614.86	436.327	202.529	146.878	219.002	280.436	151.159
EMILIN1	1183.03	-1.2695	7.1559e-24	8.32075e-23	846.572	593.707	783.14	591.77	683.719	660.85	1425.46	1654.29	1597.3	1618.28	1980.18	1761.04
TP53I11	75.9027	-1.96038	7.56267e-24	8.78329e-23	36.6935	31.7585	24.796	37.3095	25.7521	26.0862	88.699	139.799	123.729	105.013	139.861	131.335
MSMP	45.4102	-2.0172	7.68556e-24	8.91543e-23	15.7258	20.2901	18.597	17.6184	16.7389	18.633	71.676	63.6265	75.0356	68.2137	82.775	75.9925
PNPLA4	196.597	1.91309	7.80559e-24	9.04394e-23	248.992	273.476	475.256	297.44	266.535	308.066	81.5314	69.0033	71.0443	83.472	109.177	75.1665
ANKMY2	130.202	1.47238	7.98698e-24	9.24316e-23	172.984	167.614	161.174	223.857	194.429	228.565	59.1327	75.2764	75.8338	75.3941	62.0812	66.0804
DRC1	47.0845	-2.82592	8.00888e-24	9.25755e-23	13.9785	6.17526	24.796	3.10913	15.4513	9.9376	84.2193	77.9648	85.4128	83.472	92.7651	67.7324
GNPAT	751.094	-0.99413	8.10058e-24	9.35249e-23	482.257	456.087	613.701	449.787	545.945	473.278	1084.1	947.228	953.91	1061.8	971.179	973.86
KCNQ1	66.5934	-2.34123	8.37572e-24	9.65874e-23	22.715	12.3505	33.0613	21.7639	21.8893	22.3596	116.473	124.564	85.4128	80.7793	125.59	132.161
DNAJB5	55.5991	-2.01645	8.41857e-24	9.69672e-23	23.5887	20.2901	20.6633	17.6184	25.7521	23.6018	91.3868	103.057	104.571	70.0088	79.9207	86.7306
OSGIN2	229.033	-1.78623	9.49127e-24	1.09194e-22	96.9757	126.152	64.0563	95.3465	112.022	115.525	333.293	465.997	394.336	340.171	273.3	331.228
TES	32.7178	-2.72245	1.13104e-23	1.2997e-22	11.3575	8.8218	8.26533	3.10913	9.01325	9.9376	64.5084	61.8342	59.0706	46.6725	51.3776	58.6464
PHKG1	39.3261	4.37723	1.21014e-23	1.38896e-22	94.3547	80.2784	28.9286	79.8009	91.4201	77.0164	3.5838	0.896147	8.78076	4.48774	0.713577	1.65201
GPX3	221.082	2.92921	1.23724e-23	1.4184e-22	455.174	437.561	475.256	236.294	381.132	366.449	65.4043	85.134	24.7458	28.7215	59.9405	37.1702
TGFBI	1456.81	2.68798	1.30487e-23	1.49418e-22	2205.98	4061.56	1576.61	1743.18	1586.33	3998.64	330.605	434.631	317.704	380.56	455.262	390.7
ZFHX2	122.32	-3.16739	1.3147e-23	1.50368e-22	22.715	22.0545	47.5256	17.6184	28.3274	8.6954	108.41	202.529	292.16	224.387	218.355	275.06
ANXA9	542.098	4.22929	1.35627e-23	1.54941e-22	705.039	451.676	2948.66	702.663	866.56	525.451	33.1501	77.9648	45.5003	47.5701	67.0763	33.8662
ALDH5A1	801.589	1.74798	1.38976e-23	1.58582e-22	1280.78	1306.51	822.4	1150.38	1337.82	1521.7	420.2	420.293	263.423	367.995	420.297	307.274
ANKRD13C	243.518	1.90614	1.43072e-23	1.63066e-22	432.459	441.09	208.7	377.241	437.786	411.168	102.138	112.018	122.132	87.9597	107.75	81.7745
EEF1G	6474.57	1.35144	1.4486e-23	1.64911e-22	7820.96	7415.6	11910.3	10069.4	8930.84	9714.01	4294.29	3585.49	3242.49	3522.88	3854.75	3333.76
ZNF330	274.791	1.28667	1.46345e-23	1.66408e-22	386.155	455.205	376.072	330.604	368.256	422.348	195.317	170.268	130.115	157.071	149.138	156.941
PLEKHO2	120.107	-1.74896	1.52863e-23	1.73618e-22	63.7768	48.5199	53.7246	44.5641	54.0795	64.5944	177.398	232.102	201.159	132.837	182.676	185.851
LYVE1	495.294	-2.56313	1.5832e-23	1.79607e-22	191.33	186.14	66.1226	101.565	199.579	98.1338	637.916	850.444	928.366	825.744	1061.09	797.095
FDXACB1	64.2306	3.45427	1.67924e-23	1.90282e-22	100.47	98.8042	262.424	74.619	86.2697	86.954	9.85544	8.06533	7.98251	12.5657	12.8444	9.91206
TAAR1	42.7968	7.36536	1.74083e-23	1.97032e-22	99.5967	61.7526	107.449	52.8551	72.106	118.009	0.895949	0	0	0.897548	0	0
TRAFD1	388.075	-1.78206	1.76669e-23	1.99728e-22	206.183	152.617	99.1839	213.493	181.553	185.088	767.829	539.481	610.662	628.284	500.931	571.596
CHST12	37.5645	-2.48031	1.78655e-23	2.01739e-22	10.4839	7.05744	22.7297	9.32738	12.8761	9.9376	70.78	63.6265	58.2723	57.4431	72.0713	56.1684
RPL39	1852.89	3.56521	1.83934e-23	2.07462e-22	1872.24	1856.99	9083.6	2906	2089.79	2767.62	324.334	281.39	263.423	230.67	291.853	266.8
INSIG2	598.956	-2.72165	1.84587e-23	2.07958e-22	103.965	239.071	105.383	135.765	109.447	233.534	660.315	934.682	1420.89	1293.37	880.555	1070.5
BBS9	137.565	-2.10064	1.86954e-23	2.10383e-22	49.7983	65.2813	43.393	52.8551	50.2167	45.9614	275.056	164.891	146.08	286.318	240.476	230.455
SERPINI1	66.9781	2.35526	1.8866e-23	2.12059e-22	114.449	137.62	126.046	73.5827	77.2564	145.337	18.8149	22.4037	23.9475	20.6436	27.1159	16.5201
SLC6A8	93.3749	-2.08118	1.93473e-23	2.17219e-22	31.4516	33.5228	47.5256	27.9821	23.1769	52.1724	173.814	146.072	148.475	166.944	161.982	107.381
RMND1	518.103	-1.18085	1.96467e-23	2.20327e-22	290.927	327.289	351.276	290.185	280.698	363.965	868.175	691.826	618.644	672.264	765.669	696.322
KLHDC8A	27.7407	6.19253	2.03995e-23	2.28507e-22	65.5241	46.7555	55.791	41.455	60.5175	59.6256	0	1.79229	0	0	1.42715	0
KRT222	20.885	4.69219	2.17297e-23	2.43129e-22	31.4516	35.2872	37.194	49.746	42.491	45.9614	0.895949	1.79229	2.39475	2.69264	0.713577	0
SYT11	44.8582	-3.2118	2.29089e-23	2.5603e-22	13.1048	5.29308	4.13266	11.4001	6.43804	8.6954	56.4448	74.3802	106.167	60.1357	75.6392	116.467
PECAM1	674.92	-2.10264	2.48932e-23	2.77889e-22	313.642	247.01	117.781	317.131	293.574	222.354	912.973	1296.73	1064.87	932.553	1269.45	1110.98
ACOX2	12282.9	1.41485	3.31528e-23	3.69671e-22	17085.2	16428	17886.2	18687.9	19195.6	17993.3	8714	4479.84	6855.38	6484.79	7025.88	6558.48
TMEM87B	171.531	-1.39358	3.38986e-23	3.77556e-22	83.8709	103.215	78.5206	107.783	117.172	73.2898	236.531	227.621	289.765	252.211	239.762	248.628
B3GNT9	43.4389	2.80716	3.59726e-23	4.002e-22	83.8709	74.9853	49.592	77.7282	65.668	105.587	4.47975	8.06533	11.1755	16.1559	15.6987	8.26005
PARK2	73.3671	-3.74033	3.83201e-23	4.25832e-22	10.4839	6.17526	6.199	16.582	15.4513	2.4844	214.132	130.838	85.4128	140.018	74.2121	178.417
ZDHHC8	163.192	-1.54504	4.76553e-23	5.28968e-22	101.344	88.218	99.1839	62.1825	57.9423	90.6806	236.531	243.752	225.905	219.002	267.592	265.974
ARHGEF17	216.487	-1.8926	4.8762e-23	5.40639e-22	92.6074	83.8071	86.7859	88.0919	91.4201	105.587	189.941	390.72	391.143	330.298	336.095	411.351
HPCAL1	490.267	1.45133	5.1445e-23	5.6974e-22	705.039	666.046	582.706	875.737	740.374	740.351	294.767	302.898	284.976	192.075	276.868	221.369
PLBD1	1172.62	-3.52506	5.46749e-23	6.04825e-22	227.15	93.5111	208.7	302.622	74.6812	171.424	4104.34	2187.5	1380.18	1931.52	2197.1	1192.75
PDS5B	238.531	-0.968256	5.64272e-23	6.23505e-22	141.532	174.672	173.572	156.493	168.677	155.275	306.415	327.99	304.932	321.322	296.135	335.358
C9ORF91	177.387	2.9734	6.04511e-23	6.67214e-22	277.822	276.122	109.516	505.751	363.105	361.48	47.4853	29.5729	47.8951	31.4142	47.0961	31.3882
NYAP1	21.9356	3.93131	6.58292e-23	7.25754e-22	46.3037	29.9941	61.99	41.455	39.9158	28.5706	2.68785	2.68844	1.5965	2.69264	2.85431	2.47802
FBXO16	44.2143	-3.87533	7.13498e-23	7.85731e-22	5.24193	7.93962	2.06633	6.21825	6.43804	2.4844	102.138	77.9648	32.7283	90.6524	119.881	76.8185
CUL4B	484.432	-1.17298	7.66311e-23	8.42942e-22	263.844	333.464	287.22	324.385	300.012	273.284	795.603	593.25	574.741	741.375	637.938	688.062
CA7	80.2173	-3.4141	8.05732e-23	8.85309e-22	13.1048	6.17526	39.2603	9.32738	10.3009	7.4532	182.774	161.307	165.238	111.296	160.555	95.8166
P2RY6	39.425	-3.39772	9.30288e-23	1.02102e-21	9.6102	3.52872	16.5307	5.18188	2.57521	4.9688	60.9246	74.3802	94.1936	44.8774	87.77	68.5584
SIDT2	443.5	-1.53005	9.38959e-23	1.02938e-21	301.411	261.125	165.307	175.147	236.92	218.627	590.431	598.626	752.751	690.215	640.079	691.366
TSPAN3	2974.26	2.51536	9.61772e-23	1.05321e-21	4750.06	5946.77	1737.79	5710.43	5146.57	7160.04	861.007	905.109	809.426	857.159	957.621	849.133
PNRC1	394.358	-1.37086	9.81282e-23	1.07337e-21	180.847	253.186	202.501	218.675	235.632	224.838	622.685	652.395	478.951	652.518	556.59	453.477
MYO5B	610.671	-1.17314	1.0162e-22	1.11032e-21	350.336	372.28	351.276	432.169	361.818	378.871	862.799	1018.02	783.882	709.961	754.251	952.384
PBX1	163.124	-1.99069	1.08561e-22	1.18484e-21	74.2607	76.7497	74.388	67.3644	55.3671	42.2348	307.311	307.379	177.212	283.625	287.572	204.023
ULK4	76.6431	1.77282	1.13529e-22	1.23768e-21	129.301	105.862	78.5206	147.165	115.885	134.158	35.838	41.2228	34.3248	28.7215	35.6789	33.0402
ELP6	78.2269	1.68601	1.19259e-22	1.2987e-21	107.46	111.155	159.108	92.2374	132.624	116.767	35.838	37.6382	33.5265	32.3117	37.106	42.9523
RGS10	252.199	4.19036	1.20773e-22	1.31373e-21	325	141.149	1173.68	215.566	377.269	648.428	24.1906	34.0536	27.9388	15.2583	25.6888	18.1721
GFRA3	296.78	2.01091	1.24464e-22	1.35237e-21	483.131	506.371	427.731	469.478	408.172	562.717	158.583	61.8342	91.0006	142.71	114.172	135.465
TRAM1	2205.55	1.34433	1.34316e-22	1.4578e-21	3194.96	3665.46	2440.34	3408.64	3126.31	3162.64	1541.93	1147.07	1016.17	1231.44	1111.75	1419.9
KIF21B	31.5304	-2.87187	1.42568e-22	1.54564e-21	8.73655	6.17526	0	8.291	12.8761	6.211	42.1096	51.9765	63.0618	65.521	61.3677	52.0383
TMEM255B	51.9003	5.7248	1.52839e-22	1.65516e-21	118.817	16.7614	109.516	84.9828	74.6812	208.69	0.895949	2.68844	0	2.69264	1.42715	1.65201
CASC4	358.925	2.12546	1.54826e-22	1.67483e-21	606.316	688.983	260.358	738.936	579.423	634.764	146.936	138.903	116.545	147.198	135.58	113.163
MAT2A	768.221	-3.43664	1.68979e-22	1.82591e-21	124.059	88.218	53.7246	316.094	95.2829	68.321	1119.94	1234.89	1614.06	1589.56	1601.98	1312.52
C16ORF87	65.9901	-1.71668	1.71698e-22	1.85324e-21	30.5779	38.8159	18.597	32.1276	32.1902	27.3284	91.3868	107.538	115.746	105.013	88.4836	104.077
FARP2	716.231	1.31097	1.79681e-22	1.93726e-21	1119.15	1170.65	880.257	863.301	997.896	1095.62	524.13	410.435	374.38	409.282	332.527	417.133
ESM1	46.7648	-7.1254	1.86574e-22	2.00936e-21	0.873655	0.88218	0	0	0	0	105.722	86.9263	77.4303	70.0088	102.042	117.293
FAIM2	71.3859	9.01953	1.91442e-22	2.05953e-21	143.279	69.6922	169.439	196.911	149.362	127.947	0	0	0	0	0	0
SLC6A14	170.642	-3.26981	1.93474e-22	2.0791e-21	23.5887	27.3476	47.5256	26.9458	25.7521	37.266	523.234	232.998	262.625	494.549	137.72	208.153
TCEANC2	83.2191	-1.65597	1.93943e-22	2.08185e-21	43.6827	45.8734	14.4643	38.3459	41.2034	49.688	126.329	114.707	122.931	131.94	129.871	139.595
WNT4	26.4803	-4.58434	2.01576e-22	2.16142e-21	0.873655	2.64654	4.13266	0	2.57521	2.4844	38.5258	38.5343	56.6758	53.8529	67.0763	50.3863
ANKRD35	37.9363	3.04696	2.04441e-22	2.18933e-21	54.1666	44.9912	97.1176	57.0006	95.2829	59.6256	4.47975	11.6499	7.18426	8.07793	10.7037	4.95603
RAD17	613.263	1.4108	2.04627e-22	2.18933e-21	825.604	745.442	1165.41	960.72	681.144	976.369	373.611	318.132	304.134	318.63	318.256	371.702
MCM6	337.75	1.6314	2.10986e-22	2.2549e-21	449.059	478.142	768.676	387.604	442.937	544.084	174.71	174.749	149.273	158.866	171.259	153.637
MRPL13	376.821	1.62465	2.11823e-22	2.26137e-21	471.774	526.661	838.931	557.57	493.154	532.904	233.843	187.295	163.641	161.559	187.671	166.853
TTC21B	179.615	1.67014	2.15269e-22	2.29566e-21	283.064	213.488	357.475	281.894	260.097	248.44	76.1557	61.8342	87.0093	100.525	107.75	77.6445
GRAP	47.6459	-2.0816	2.1644e-22	2.30563e-21	26.2096	12.3505	16.5307	21.7639	15.4513	14.9064	69.8841	74.3802	82.2198	69.1112	86.3429	82.6005
DTWD1	481.226	2.24898	2.20336e-22	2.34458e-21	518.077	615.762	1473.29	777.282	701.746	696.874	185.462	162.203	155.659	148.095	173.399	166.853
TPGS1	239.931	2.43384	2.20877e-22	2.34777e-21	314.516	267.301	779.007	359.622	346.366	370.176	82.4274	80.6533	76.6321	56.5455	69.9306	75.9925
GPT2	3155.38	-3.48025	2.21371e-22	2.35048e-21	539.045	998.628	140.511	249.766	690.158	363.965	6753.67	6088.43	5573.39	5903.18	4497.68	6066.18
SGK223	198.731	-2.33681	2.23819e-22	2.37389e-21	67.2714	59.1061	123.98	64.2553	39.9158	40.9926	365.547	359.355	235.484	358.122	335.381	335.358
GADD45A	117.071	3.005	2.28848e-22	2.42459e-21	226.277	174.672	295.485	78.7645	187.991	290.675	14.3352	34.0536	23.9475	21.5412	30.6838	26.4322
COQ9	605.106	1.9448	2.32694e-22	2.46268e-21	767.069	853.068	1593.14	922.374	915.489	724.203	259.825	209.698	277.791	288.113	207.651	242.846
ESD	1225.58	-1.78209	2.48757e-22	2.62983e-21	469.153	593.707	458.726	645.662	527.919	599.983	2935.13	1732.25	1599.69	1998.84	1685.47	1460.38
OLFML2B	183.818	-2.14104	2.49259e-22	2.6323e-21	54.1666	54.6952	76.4543	84.9828	82.4069	53.4146	409.449	330.678	249.054	347.351	274.014	189.155
RNASEH2A	93.8441	3.03333	2.63422e-22	2.77886e-21	128.427	105.862	349.21	174.111	114.597	135.4	28.6704	16.1307	19.158	17.951	19.2666	17.3461
ALG6	403.856	-1.69998	2.86623e-22	3.02035e-21	172.11	169.379	219.031	214.53	199.579	163.97	473.957	574.43	653.767	908.319	517.344	579.856
ARF3	492.626	1.61814	2.96235e-22	3.11828e-21	641.263	736.62	929.849	754.481	669.556	732.898	354.796	249.129	211.536	191.178	204.797	235.412
SGK196	81.1905	-1.63544	3.00328e-22	3.15796e-21	43.6827	37.9337	37.194	27.9821	41.2034	48.4458	138.872	117.395	100.58	118.476	132.012	130.509
MAP3K14	119.079	-1.38871	3.54331e-22	3.72181e-21	69.8924	63.517	64.0563	71.5099	68.2432	55.899	143.352	201.633	187.589	165.149	155.56	182.547
LAP3	3405.27	1.84074	3.67158e-22	3.85241e-21	3766.33	5667.12	4605.85	7683.69	5155.58	5111.65	2101	1436.52	1423.28	1279.9	1427.15	1205.14
USP34	1083.73	-0.994164	3.76042e-22	3.94139e-21	760.08	758.675	679.823	713.026	728.786	699.359	1291.96	1441.9	1549.4	1752.01	1244.48	1385.21
TOX	45.3628	-2.98526	3.84891e-22	4.02982e-21	20.0941	10.5862	4.13266	6.21825	7.72564	7.4532	109.306	60.0419	72.6408	90.6524	87.77	67.7324
IGSF1	19.9477	4.28458	4.01414e-22	4.19832e-21	40.1881	46.7555	37.194	40.4186	23.1769	40.9926	0	0.896147	3.193	3.59019	2.14073	0.826005
MBD4	267.247	1.23408	4.13012e-22	4.31501e-21	373.924	365.222	343.011	390.714	379.844	398.746	178.294	144.28	119.738	152.583	196.234	164.375
FMO5	4888.02	-3.44243	4.23243e-22	4.41718e-21	646.505	979.22	407.067	236.294	957.98	1514.24	12996.6	8131.64	6445.88	8175.77	7815.1	10349.8
NXPH1	50.1988	-6.75685	4.29338e-22	4.47601e-21	0	0	2.06633	0	1.28761	1.2422	70.78	94.9916	79.0268	49.3652	107.037	196.589
SS18	215.432	1.10006	4.32222e-22	4.50127e-21	318.01	254.95	291.353	294.331	280.698	324.214	118.265	148.76	145.282	152.583	132.012	124.727
RBCK1	366.875	-1.36028	4.42036e-22	4.59859e-21	205.309	202.019	260.358	179.293	208.592	181.361	477.541	569.95	644.987	490.061	418.87	564.162
ELMO1	178.125	-3.2307	5.24001e-22	5.44549e-21	55.9139	33.5228	24.796	27.9821	36.053	18.633	519.651	336.951	152.466	455.057	194.807	281.668
LDHD	2666.59	2.56823	5.75237e-22	5.97159e-21	4505.44	3965.4	1677.86	7347.9	4452.55	5504.19	907.597	769.791	639.399	709.961	754.965	764.055
EPHA1	1032.06	2.68377	6.26469e-22	6.49655e-21	1998.92	1701.73	2628.37	1458.18	1642.99	1316.73	416.617	284.079	103.773	261.187	237.621	334.532
DOC2A	33.3837	-3.43926	6.37277e-22	6.60162e-21	5.24193	0.88218	18.597	4.1455	5.15043	3.7266	43.9015	65.4188	68.6496	67.3161	66.3627	51.2123
MAD2L1	74.2817	-2.38124	6.39555e-22	6.61821e-21	26.2096	19.408	12.398	33.164	16.7389	31.055	180.086	91.407	109.36	131.042	109.177	131.335
ST8SIA3	57.8093	5.6327	6.63152e-22	6.85514e-21	107.46	89.1002	318.215	87.0555	36.053	44.7192	0.895949	2.68844	2.39475	3.59019	0.713577	0.826005
VPS35	1519.9	1.57679	6.77745e-22	6.99859e-21	2150.94	2589.2	1363.78	2756.76	2387.22	2423.53	879.822	790.402	693.68	668.673	775.659	759.099
TMEM108	40.5709	-4.66026	6.84234e-22	7.05814e-21	0	5.29308	8.26533	0	2.57521	2.4844	97.6585	96.7839	49.4916	117.579	51.3776	55.3424
NUMBL	84.6322	-1.72469	7.03017e-22	7.24426e-21	36.6935	49.4021	53.7246	26.9458	39.9158	31.055	107.514	131.734	151.668	126.554	129.871	130.509
RNF141	147.827	1.22031	7.38119e-22	7.59796e-21	179.973	233.778	229.363	215.566	194.429	188.814	94.9706	90.5109	82.2198	96.0377	74.9256	93.3386
MFSD1	325.08	-1.14687	7.93872e-22	8.16327e-21	227.15	182.611	146.71	230.075	216.318	202.479	506.211	403.266	447.819	449.672	451.695	436.957
TMEM184B	126.362	-2.29126	8.02572e-22	8.24407e-21	76.008	44.109	20.6633	39.3823	41.2034	27.3284	224.883	198.049	194.773	198.358	195.52	256.062
ACP5	667.458	2.3292	8.33422e-22	8.55198e-21	993.346	834.542	2018.81	1041.56	861.409	947.799	245.49	148.76	209.142	180.407	280.436	247.802
CANT1	236.183	-1.78659	9.11957e-22	9.34803e-21	120.564	125.27	49.592	119.183	84.9821	126.704	430.952	333.367	345.643	346.454	399.603	351.878
PIBF1	48.0479	-2.06221	9.15396e-22	9.37347e-21	25.336	17.6436	8.26533	17.6184	23.1769	14.9064	84.2193	77.9648	61.4653	78.0867	87.77	80.1225
MYZAP	48.8261	-2.78877	9.39056e-22	9.60568e-21	10.4839	7.93962	8.26533	17.6184	15.4513	12.422	48.3813	117.395	83.0181	97.8328	92.7651	74.3405
MAPK8IP2	25.8437	3.83546	9.9077e-22	1.01241e-20	59.4085	38.8159	47.5256	24.873	73.3936	47.2036	1.7919	1.79229	3.99125	2.69264	2.85431	5.78204
AFAP1	86.3506	1.63393	9.93125e-22	1.01375e-20	119.691	165.85	103.317	137.838	128.761	127.947	30.4623	40.3266	39.1143	50.2627	46.3825	46.2563
GNL1	357.198	1.13974	1.01825e-21	1.03832e-20	490.12	537.248	466.991	485.024	450.663	517.997	215.924	284.975	212.335	186.69	200.515	237.89
TMEM45A	62.9506	4.66871	1.02286e-21	1.04193e-20	115.322	210.841	43.393	178.257	127.473	54.6568	2.68785	2.68844	5.58776	8.07793	6.4222	0
CAT	64275.7	-2.53929	1.03639e-21	1.05462e-20	12715.2	20530.1	8201.27	28214.3	20407.3	21413	155093	103283	89311.5	120084	88629.2	103427
C2ORF80	30.6444	-4.85804	1.07571e-21	1.09349e-20	1.74731	0	10.3317	1.03638	0	1.2422	37.6299	64.5226	78.2286	47.5701	74.2121	51.2123
SLC5A12	28.9807	5.73378	1.12253e-21	1.1399e-20	39.3145	49.4021	97.1176	86.0192	39.9158	31.055	0	0.896147	0	1.7951	1.42715	0.826005
DNAH1	24.3891	-3.17337	1.12587e-21	1.1421e-20	6.11558	3.52872	4.13266	4.1455	5.15043	4.9688	40.3177	51.0804	47.8951	48.4676	36.3925	40.4743
PIP5K1C	111.815	-2.08261	1.19297e-21	1.20892e-20	59.4085	51.1664	16.5307	30.0549	57.9423	33.5394	162.167	198.945	191.58	180.407	184.103	175.939
PFN2	208.266	3.21524	1.27078e-21	1.28644e-20	408.87	343.168	82.6533	467.405	467.401	494.396	53.757	25.9883	39.1143	38.5946	40.6739	37.1702
ANGPTL1	42.0782	-4.72541	1.41794e-21	1.43393e-20	3.49462	6.17526	0	0	2.57521	2.4844	96.7625	90.5109	42.3073	124.759	97.0465	38.8222
LAMP2	1624.8	1.4892	1.60857e-21	1.62502e-20	2348.38	2765.63	1535.28	2332.88	2541.74	2863.27	973.897	756.348	793.461	929.86	744.975	911.91
SLC6A19	37.6377	3.85569	1.71683e-21	1.7326e-20	89.9864	67.9279	16.5307	61.1461	88.8449	99.376	3.5838	7.16918	4.78951	4.48774	2.85431	4.95603
DEPDC7	1701.9	3.14162	1.81456e-21	1.82934e-20	2565.92	1562.34	7066.86	2221.99	2552.04	2439.68	462.31	258.987	265.019	455.057	261.169	311.404
DYNC2LI1	123.719	-2.05363	2.03336e-21	2.04781e-20	50.672	32.6407	78.5206	49.746	39.9158	39.7504	251.762	200.737	144.483	181.305	238.335	176.765
HSD17B12	633.689	2.25675	2.08589e-21	2.09856e-20	888.507	1272.1	427.731	1270.6	1090.6	1351.51	260.721	215.075	211.536	201.051	219.068	195.763
REPIN1	1148.21	1.50232	2.14353e-21	2.15432e-20	1562.97	1710.55	1603.47	1572.18	1599.21	2145.28	747.222	390.72	664.943	631.874	558.731	591.42
ATP2B1	305.878	-1.77445	2.19338e-21	2.20216e-20	170.363	160.557	68.189	155.456	115.885	147.822	430.952	543.961	543.609	445.184	410.307	478.257
ZNF770	142.472	-1.61631	2.23408e-21	2.24073e-20	75.1343	75.8675	49.592	58.037	87.5573	69.5632	241.906	168.476	178.808	255.801	217.641	231.281
NQO1	744.511	-1.94463	2.28981e-21	2.29427e-20	291.801	313.174	171.506	317.131	374.694	357.754	1420.08	1125.56	1039.32	1554.55	1157.42	811.137
GNG3	49.5748	5.03164	2.3733e-21	2.37549e-20	77.7553	30.8763	270.69	67.3644	78.544	54.6568	2.68785	2.68844	2.39475	1.7951	2.14073	3.30402
PLEK2	177.573	-2.37024	2.38534e-21	2.3851e-20	28.8306	53.813	97.1176	69.4372	48.9291	48.4458	338.669	231.206	395.932	312.347	231.913	274.234
NCEH1	25.9321	-3.4216	2.73296e-21	2.72989e-20	5.24193	5.29308	0	5.18188	1.28761	6.211	52.861	41.2228	57.4741	57.4431	33.5381	45.4303
CMBL	4639.07	1.82844	2.94629e-21	2.93998e-20	6085.88	5525.98	7688.82	8139.69	8198.2	7864.37	3093.71	2116.7	1585.33	1928.83	2006.58	1434.77
CKAP2L	24.2685	-3.41771	2.95806e-21	2.94871e-20	0.873655	5.29308	2.06633	3.10913	5.15043	7.4532	51.0691	37.6382	43.9038	52.9553	37.106	44.6043
SETD9	145.629	-1.75867	2.9974e-21	2.98488e-20	50.672	97.0398	49.592	83.9464	52.7919	58.3834	207.86	257.194	227.501	235.158	228.345	199.067
RND2	22.4388	2.89439	3.133e-21	3.11675e-20	47.1774	35.2872	47.5256	39.3823	37.3406	31.055	7.1676	6.27303	4.78951	6.28284	2.85431	4.13003
SLC35C1	114.055	2.25044	3.42147e-21	3.40026e-20	230.645	212.605	78.5206	193.802	198.292	218.627	38.5258	36.742	43.1055	28.7215	42.8146	46.2563
SRP72	939.955	0.935061	3.84602e-21	3.81829e-20	1118.28	1272.1	1473.29	1293.4	1093.18	1162.7	632.54	579.807	633.013	633.669	682.894	704.582
NEK11	19.7553	4.04276	4.01521e-21	3.98223e-20	24.4623	36.1694	51.6583	45.6005	34.7654	32.2972	2.68785	0	3.193	0.897548	2.85431	2.47802
NR2C2AP	57.5279	1.94148	4.13615e-21	4.09801e-20	74.2607	82.0427	86.7859	106.747	91.4201	108.071	27.7744	13.4422	29.5353	18.8485	24.9752	26.4322
SHISA3	34.0205	4.62842	4.15283e-21	4.11037e-20	104.839	25.5832	47.5256	58.037	115.885	42.2348	4.47975	1.79229	2.39475	1.7951	2.85431	0.826005
INPP4A	165.947	2.11283	4.30502e-21	4.2567e-20	318.884	268.183	130.179	368.95	251.083	281.979	48.3813	64.5226	78.2286	61.9308	57.0862	61.9504
MAPK3	321.57	1.18593	4.38289e-21	4.32932e-20	441.196	396.099	433.93	483.987	473.839	452.161	259.825	200.737	166.036	192.075	180.535	178.417
SHISA4	42.3297	3.24169	4.72895e-21	4.66644e-20	54.1666	52.9308	140.511	78.7645	74.6812	60.8678	7.1676	11.6499	3.99125	4.48774	12.1308	6.60804
SYTL3	17.0262	4.03959	4.80089e-21	4.73265e-20	32.3252	29.1119	33.0613	33.164	32.1902	33.5394	0.895949	4.48074	2.39475	0.897548	1.42715	0.826005
TMEM120A	1310.46	2.17965	4.84959e-21	4.77585e-20	1776.14	1708.78	3754.53	2337.03	1827.11	1508.03	413.929	361.147	508.486	455.057	630.089	445.217
GTPBP2	116.134	-1.82068	5.12576e-21	5.04274e-20	69.8924	40.5803	57.8573	53.8915	48.9291	34.7816	189.941	158.618	240.274	159.764	159.841	179.243
PRPS2	37.9084	-2.69678	5.38438e-21	5.28653e-20	6.98924	7.05744	6.199	21.7639	10.3009	6.211	75.2598	71.6918	55.8776	70.9063	65.6491	56.9944
SLC16A13	273.617	2.96135	5.38382e-21	5.28653e-20	207.93	440.208	826.533	727.536	323.189	395.02	47.4853	38.5343	61.4653	74.4965	74.9256	66.0804
C4ORF33	50.1834	-2.24668	5.39033e-21	5.28706e-20	16.5994	17.6436	30.995	16.582	11.5885	13.6642	93.1787	86.9263	67.0531	70.0088	107.75	70.2104
CEP44	104.83	-1.73313	5.80828e-21	5.6913e-20	33.1989	44.109	70.2553	53.8915	47.6415	45.9614	154.999	203.425	171.624	127.452	153.419	151.985
PIGZ	171.666	-2.16421	5.85296e-21	5.72934e-20	72.5134	46.7555	57.8573	68.4008	54.0795	72.0476	454.246	303.794	205.949	252.211	274.727	197.415
MFAP2	69.873	-4.19203	6.01923e-21	5.8862e-20	0.873655	2.64654	20.6633	4.1455	3.86282	12.422	100.346	114.707	88.6058	131.94	137.72	220.543
CRELD1	530.448	1.08336	6.1328e-21	5.98966e-20	641.263	638.698	646.762	832.209	741.662	826.063	345.837	303.794	321.695	358.122	389.613	319.664
SEMA4G	3930.75	-1.29931	6.13727e-21	5.98966e-20	2818.41	1945.21	2353.55	2126.64	2621.57	1739.08	5415.12	5605.4	5013.02	6772	5382.51	5376.47
CYB561A3	105.668	-1.66427	6.21296e-21	6.05748e-20	37.5672	51.1664	68.189	61.1461	46.3539	42.2348	201.589	157.722	158.054	131.042	168.404	144.551
ALAS2	92.3147	3.07585	6.25162e-21	6.0891e-20	110.081	149.971	278.955	212.457	109.447	134.158	8.95949	17.9229	23.9475	10.7706	32.111	18.9981
MTMR3	396.711	-1.20713	6.34665e-21	6.17551e-20	308.4	198.49	266.557	241.475	216.318	206.205	510.691	560.988	526.846	625.591	548.027	550.946
AGPAT1	360.191	1.46712	6.37375e-21	6.19571e-20	594.085	568.124	541.379	389.677	475.127	608.678	237.427	155.033	160.448	208.231	209.792	174.287
CPSF4	212.86	1.52729	6.50427e-21	6.31631e-20	320.631	331.7	208.7	413.514	294.862	326.699	124.537	100.369	116.545	105.911	119.167	91.6866
MID1IP1	120.943	3.68251	7.12376e-21	6.91103e-20	160.752	91.7467	266.557	374.132	126.186	332.91	25.9825	5.37688	16.7633	10.7706	17.8394	22.3021
WFDC1	259.307	-2.44548	7.50812e-21	7.2767e-20	64.6505	73.2209	148.776	63.2189	47.6415	84.4696	609.246	466.893	300.941	382.356	515.916	354.356
IL7R	25.6849	-3.39419	7.76775e-21	7.52088e-20	7.86289	0.88218	0	5.18188	5.15043	4.9688	39.4218	61.8342	47.8951	48.4676	37.8196	48.7343
SLC37A2	337.928	-3.96542	7.81676e-21	7.56084e-20	43.6827	31.7585	41.3266	47.6733	27.0398	36.0238	391.53	1629.2	735.987	289.011	185.53	596.376
PPFIA3	114.689	1.83345	8.35419e-21	8.07269e-20	172.11	165.85	134.312	208.311	211.168	183.846	60.0286	37.6382	39.9125	43.0823	45.669	74.3405
CALCRL	263.805	-2.67129	8.84167e-21	8.53531e-20	110.954	61.7526	18.597	63.2189	93.9953	68.321	303.727	401.474	476.556	499.934	535.183	531.947
GANC	728.564	1.68781	8.86842e-21	8.55269e-20	1055.38	835.424	1640.67	792.827	1057.13	1301.83	382.57	351.29	312.914	332.093	366.779	313.882
SFMBT1	64.3529	-1.99548	9.04344e-21	8.71288e-20	17.4731	39.6981	16.5307	20.7275	27.0398	29.8128	86.0112	114.707	104.571	116.681	94.9058	104.077
BCL6B	71.0507	-2.89771	9.07526e-21	8.73494e-20	14.8521	15.8792	20.6633	9.32738	21.8893	17.3908	51.9651	187.295	138.097	118.476	121.308	135.465
SERPINB6	359.421	-1.79877	9.40549e-21	9.04388e-20	161.626	135.856	247.96	143.02	113.309	162.728	429.16	620.134	524.451	641.747	667.195	465.867
SULT4A1	28.2592	-5.32232	9.67707e-21	9.29588e-20	1.74731	0	0	1.03638	1.28761	2.4844	67.1962	35.8459	56.6758	38.5946	54.9455	79.2965
COG1	587.694	-1.31259	1.02507e-20	9.83727e-20	311.895	310.527	497.986	289.149	333.49	288.19	798.291	794.883	849.339	941.528	818.473	818.571
HIST1H2BI	314.34	-2.60678	1.04536e-20	1.00222e-19	93.4811	155.264	68.189	67.3644	60.5175	74.532	902.221	406.851	474.161	597.767	370.347	501.385
TM2D1	205.074	-0.980574	1.06637e-20	1.02135e-19	138.037	127.034	140.511	141.983	148.075	132.915	291.184	237.479	260.23	291.703	283.29	268.452
SNX7	85.7477	2.04078	1.17534e-20	1.12462e-19	140.658	191.433	101.25	130.583	106.871	157.759	25.9825	31.3652	46.2985	26.9264	28.5431	41.3003
NIT2	700.833	-1.98753	1.23085e-20	1.17659e-19	196.572	224.956	388.47	412.477	248.508	214.901	1409.33	1230.41	875.681	1012.43	1106.76	1089.5
CKB	50.1968	-3.93424	1.27311e-20	1.2158e-19	1.74731	4.4109	18.597	5.18188	0	8.6954	127.225	114.707	90.2023	97.8328	84.2021	49.5603
PAPPA2	18.8435	4.10604	1.2968e-20	1.23721e-19	31.4516	43.2268	24.796	49.746	25.7521	39.7504	0.895949	1.79229	0.798251	2.69264	3.56789	1.65201
CAPN2	455.533	1.99159	1.31209e-20	1.25058e-19	725.134	615.762	745.946	934.811	652.817	701.843	89.5949	245.544	205.949	193.87	204.797	150.333
ATG4C	492.703	2.32254	1.34579e-20	1.28145e-19	640.389	618.408	1603.47	557.57	827.931	693.148	193.525	153.241	146.878	157.071	144.856	175.939
AQR	457.011	-1.10272	1.41204e-20	1.34322e-19	276.075	272.594	386.404	293.294	284.561	236.018	628.957	637.161	593.1	700.088	589.415	586.464
ERAP1	402.421	-2.02489	1.48521e-20	1.41146e-19	175.605	226.72	68.189	137.838	167.389	162.728	756.181	690.93	526.846	587.894	715.005	613.722
CLIC2	53.7759	-2.67297	1.49148e-20	1.41604e-19	17.4731	6.17526	26.8623	21.7639	7.72564	8.6954	68.0922	96.7839	102.974	83.472	102.042	103.251
TMC5	48.5981	-4.11584	1.62077e-20	1.5373e-19	9.6102	1.76436	6.199	3.10913	2.57521	6.211	129.017	117.395	43.1055	62.8284	142.715	58.6464
ACACA	962.701	2.78203	1.64803e-20	1.56093e-19	1376.88	1856.99	473.19	1837.49	2416.84	2156.46	198.005	259.883	269.809	194.768	283.29	228.803
C19ORF54	110.624	-1.5057	1.64889e-20	1.56093e-19	57.6612	57.3417	80.587	59.0734	59.2299	34.7816	170.23	145.176	142.887	169.637	174.113	176.765
NPY1R	37.0061	-6.40561	1.779e-20	1.68248e-19	0.873655	0	2.06633	1.03638	0	0	60.9246	102.161	36.7195	99.6279	61.3677	79.2965
DBNDD1	28.1516	2.52748	1.90409e-20	1.79904e-19	48.051	46.7555	68.189	35.2368	41.2034	49.688	8.06355	8.06533	4.78951	11.6681	7.84935	8.26005
SDF2	197.261	0.994618	2.02941e-20	1.9156e-19	242.876	251.421	239.695	298.476	253.659	289.433	145.144	133.526	133.308	122.067	127.017	130.509
CHD1L	560.037	-1.44968	2.10451e-20	1.98458e-19	307.527	296.412	303.751	219.712	339.928	330.425	906.701	943.643	631.416	657.005	966.184	817.745
GJB6	71.399	-8.66321	2.12359e-20	2.00063e-19	0	0	0	0	0	0	180.086	116.499	109.36	112.194	209.792	128.857
ING3	227.754	2.24082	2.2618e-20	2.12879e-19	280.443	304.352	690.155	326.458	366.968	294.401	58.2367	71.6918	72.6408	101.423	77.0664	89.2086
NFKBIZ	518.021	-1.85678	2.37677e-20	2.23485e-19	154.637	206.43	241.761	251.839	218.893	265.831	463.206	1053.87	867.699	867.929	769.236	854.915
CASP8AP2	148.374	-1.42915	2.41558e-20	2.26916e-19	90.8601	62.6348	59.9236	91.201	95.2829	78.2586	198.005	211.491	258.633	218.104	184.817	231.281
SIK3	690.717	-1.36837	2.49158e-20	2.33831e-19	338.978	396.099	444.261	371.022	348.942	413.653	715.864	1060.14	1206.96	823.949	1087.49	1081.24
YTHDF1	288.038	0.992971	2.53688e-20	2.37853e-19	387.029	389.924	299.618	374.132	412.034	434.77	187.253	198.049	188.387	211.821	177.681	195.763
SYNJ2	251.443	-1.45057	2.65299e-20	2.48502e-19	120.564	144.678	92.9849	135.765	144.212	163.97	300.143	399.682	433.45	404.794	300.416	376.658
SDCBP2	29.6571	-5.83504	2.66426e-20	2.49319e-19	0.873655	0	2.06633	0	2.57521	0	44.7975	86.0301	55.8776	42.1848	67.7899	53.6903
AARS	1458.4	-1.20939	2.93258e-20	2.74166e-19	953.157	754.264	929.849	705.772	1042.96	893.142	2178.05	1934.78	2332.49	1631.74	1952.35	2192.22
TNKS	118.621	-1.73027	3.14132e-20	2.934e-19	55.9139	40.5803	45.4593	73.5827	59.2299	52.1724	137.976	189.983	201.957	233.363	165.55	167.679
C16ORF80	174.992	1.64613	3.1788e-20	2.96618e-19	231.519	252.303	380.205	264.276	200.867	265.831	111.098	77.9648	71.0443	92.4475	76.3528	75.9925
PNPLA8	492.088	1.25036	3.21977e-20	3.00154e-19	631.652	722.505	636.43	643.589	663.118	862.087	368.235	232.102	276.195	315.039	268.305	285.798
ACY3	1453.68	3.17005	3.34934e-20	3.11935e-19	1438.91	2652.72	4983.99	3034.51	1467.87	2181.3	538.466	241.96	179.606	303.371	255.461	166.027
PRKCZ	457.385	1.38617	3.3825e-20	3.14724e-19	750.47	555.773	717.017	603.17	701.746	645.944	292.975	293.936	216.326	173.227	265.451	272.582
FIGN	55.8485	-1.96146	3.48682e-20	3.24121e-19	22.715	20.2901	20.6633	31.0913	18.0265	22.3596	68.9881	72.5879	99.7814	112.194	90.6243	90.8606
TNNC1	970.321	-5.28875	3.57649e-20	3.32141e-19	27.957	24.701	95.0513	15.5456	48.9291	31.055	1228.35	696.306	2892.06	166.944	5071.39	1345.56
DDX58	302.602	-1.35446	3.62369e-20	3.35887e-19	214.919	198.49	144.643	135.765	172.539	147.822	417.512	415.812	457.398	423.643	525.193	377.484
GARNL3	38.6065	4.05854	3.6232e-20	3.35887e-19	74.2607	63.517	86.7859	62.1825	92.7077	59.6256	0	9.85762	9.57901	1.7951	2.14073	0.826005
RHBDL1	157.22	3.97388	3.94148e-20	3.64997e-19	317.137	173.789	770.742	143.02	233.057	144.095	22.3987	9.85762	21.5528	28.7215	10.7037	11.5641
DGKB	24.5454	5.18557	4.17258e-20	3.86032e-19	60.2822	60.8704	10.3317	48.7096	63.0928	44.7192	0	1.79229	1.5965	0.897548	1.42715	0.826005
NAB1	176.248	-1.58909	4.28035e-20	3.95629e-19	100.47	115.566	43.393	93.2738	91.4201	73.2898	270.577	287.663	274.598	276.445	256.174	232.107
AOC3	1276.58	-2.02345	4.3293e-20	3.99776e-19	677.956	479.024	214.899	559.643	534.357	527.935	1680.8	2078.17	2231.91	1920.75	2447.57	1965.89
ZBTB48	809.442	2.97334	4.42785e-20	4.0849e-19	1217.87	951.872	3461.11	801.118	1225.8	990.034	170.23	134.422	214.729	199.256	173.399	173.461
ECEL1	50.7471	7.42138	4.46319e-20	4.11362e-19	68.1451	59.1061	285.154	105.71	34.7654	54.6568	0	0	0	0	1.42715	0
NOL11	591.213	1.30293	4.5632e-20	4.20184e-19	730.375	935.111	597.17	984.557	900.037	901.837	371.819	313.652	334.467	400.307	309.693	315.534
NGFR	162.627	-2.68044	4.7548e-20	4.37415e-19	40.1881	37.0516	8.26533	66.328	52.7919	49.688	301.039	344.121	245.063	219.002	210.505	377.484
AIMP2	170.873	-1.7068	4.95012e-20	4.54956e-19	65.5241	74.1031	144.643	67.3644	61.8051	74.532	272.369	243.752	279.388	242.338	245.471	279.19
KLC1	465.982	-1.01376	5.13929e-20	4.71898e-19	324.126	286.708	402.935	270.494	292.287	283.222	570.72	621.03	640.197	582.509	660.059	657.5
CD83	26.4975	-3.33266	5.25066e-20	4.8122e-19	3.49462	1.76436	4.13266	6.21825	7.72564	4.9688	49.2772	68.1072	55.0793	35.9019	44.9554	36.3442
SIGLEC1	238.724	1.85723	5.25035e-20	4.8122e-19	522.446	292.002	256.225	424.914	395.295	356.511	132.601	69.0033	104.571	106.808	97.7601	106.555
FAM84A	24.8036	3.9299	5.48032e-20	5.01798e-19	32.3252	50.2843	72.3216	48.7096	27.0398	49.688	0.895949	3.58459	1.5965	7.18039	0.713577	3.30402
C10ORF2	177.159	-1.38924	5.56025e-20	5.08641e-19	96.102	84.6893	95.0513	83.9464	118.46	109.314	313.582	205.218	219.519	258.494	274.727	266.8
KHDRBS3	76.8724	1.70884	5.76682e-20	5.27044e-19	115.322	95.2754	132.245	119.183	128.761	118.009	26.8785	35.8459	23.9475	35.9019	45.669	45.4303
DEXI	23.8628	-5.11145	5.93337e-20	5.41759e-19	0.873655	2.64654	0	1.03638	1.28761	0	59.1327	46.5997	48.6933	30.5166	43.5282	52.0383
CDH16	45.2984	-7.51765	5.99808e-20	5.46647e-19	0	0	0	1.03638	0	0	87.803	79.7571	79.0268	69.1112	112.032	114.815
CLP1	127.623	-1.3382	5.99625e-20	5.46647e-19	77.7553	68.81	53.7246	80.8373	87.5573	60.8678	198.901	177.437	213.931	159.764	167.691	184.199
CDK8	181.639	-1.16404	6.10282e-20	5.55675e-19	107.46	113.801	123.98	108.819	99.1458	120.493	230.259	229.414	304.134	274.65	225.49	242.02
NEXN	72.7633	4.54075	6.30801e-20	5.73824e-19	121.438	74.9853	400.868	57.0006	123.61	63.3522	3.5838	8.06533	3.99125	8.07793	5.70862	2.47802
ELAC2	515.194	0.777228	6.48583e-20	5.89451e-19	651.747	682.807	657.094	596.952	692.733	624.827	357.484	336.055	383.16	389.536	390.327	419.611
DOLK	361.191	1.5961	6.51378e-20	5.91442e-19	492.741	492.256	824.467	413.514	486.716	554.021	201.589	152.345	199.563	192.973	160.555	163.549
GLTSCR2	3050.44	1.45934	6.55057e-20	5.9423e-19	3797.78	2882.96	4471.54	5800.59	4689.47	5228.42	1568.81	1689.24	1575.75	1727.78	1696.89	1476.07
SEPT6	60.1766	-1.72374	7.36728e-20	6.67698e-19	30.5779	28.2298	20.6633	22.8003	28.3274	34.7816	100.346	108.434	94.1936	75.3941	99.9008	78.4705
SEC22B	372.704	1.27316	7.48938e-20	6.78136e-19	512.835	561.949	431.863	493.315	539.507	626.069	175.606	188.191	216.326	205.539	261.883	259.366
TSPAN12	613.277	-1.36184	7.50571e-20	6.78986e-19	373.924	284.944	270.69	350.295	423.623	350.3	1057.22	821.767	765.523	1056.41	746.402	858.219
SPARC	1035.06	-2.12559	7.62962e-20	6.89557e-19	413.239	482.552	148.776	384.495	397.871	460.856	1291.06	2079.06	1716.24	1639.82	1775.38	1631.36
SPAG6	104.919	1.7071	7.72081e-20	6.97154e-19	178.226	171.143	105.383	182.402	140.349	185.088	51.9651	65.4188	38.316	54.7504	41.3875	44.6043
GINM1	1035.69	-1.31896	7.74601e-20	6.98784e-19	546.034	540.776	791.405	507.824	585.861	585.076	1872.53	1514.49	1207.75	1510.57	1297.28	1468.64
GATSL3	95.8356	-1.9379	7.78563e-20	7.01711e-19	41.0618	48.5199	57.8573	27.9821	39.9158	23.6018	188.149	112.018	146.08	166.944	159.128	138.769
KIAA0226	97.4285	-1.47291	7.90475e-20	7.11791e-19	49.7983	48.5199	49.592	66.328	51.5043	42.2348	116.473	162.203	155.659	159.764	139.861	127.205
HTT	684.743	-0.675738	8.74097e-20	7.86366e-19	513.709	509.018	582.706	511.969	497.016	555.263	842.193	845.067	904.418	818.564	782.081	854.915
CLDN1	39.7275	4.4066	8.76338e-20	7.87657e-19	88.2391	107.626	12.398	111.929	74.6812	62.11	2.68785	7.16918	2.39475	3.59019	1.42715	2.47802
B4GALT4	28.3737	-2.85109	9.34294e-20	8.38977e-19	8.73655	3.52872	4.13266	9.32738	5.15043	8.6954	34.0461	51.0804	43.9038	61.0333	51.3776	59.4724
C3ORF17	396.36	1.60072	1.02526e-19	9.19816e-19	510.214	486.963	886.456	549.279	513.755	637.249	171.126	209.698	193.177	201.051	156.987	240.368
SVOPL	26.9497	6.05975	1.0703e-19	9.59347e-19	45.4301	28.2298	103.317	62.1825	38.6282	42.2348	0.895949	0	0	0	0	2.47802
KCTD6	223.737	2.87396	1.09032e-19	9.76392e-19	319.758	282.298	898.854	298.476	378.557	193.783	49.2772	56.4573	53.4828	59.2382	49.2368	45.4303
FABP3	75.2498	3.11673	1.09288e-19	9.77792e-19	132.796	95.2754	185.97	39.3823	160.951	198.752	19.7109	13.4422	15.1668	13.4632	15.6987	12.3901
SLC29A4	28.9869	6.47358	1.09427e-19	9.78144e-19	65.5241	95.2754	26.8623	27.9821	51.5043	78.2586	0	0.896147	0	0	0.713577	0.826005
SHD	24.3175	-5.10503	1.09948e-19	9.81904e-19	0.873655	0.88218	2.06633	0	1.28761	2.4844	37.6299	49.2881	71.8426	46.6725	39.9603	38.8222
ARMC7	95.8924	-1.49637	1.11226e-19	9.92404e-19	41.9354	42.3446	78.5206	41.455	54.0795	49.688	166.647	128.149	134.106	135.53	137.007	141.247
KIAA1467	95.216	2.19955	1.13028e-19	1.00757e-18	180.847	194.962	70.2553	172.038	171.252	150.306	25.9825	35.8459	39.9125	30.5166	44.2418	26.4322
TTC27	283.725	1.05114	1.13367e-19	1.00967e-18	332.862	406.685	336.812	406.259	442.937	370.176	217.716	193.568	175.615	176.817	178.394	166.853
SMC6	481.881	-1.02524	1.17193e-19	1.04279e-18	316.263	353.754	281.021	338.895	298.725	309.308	663.899	648.811	670.531	765.609	529.474	606.288
SESTD1	196.679	2.17529	1.26486e-19	1.12446e-18	262.096	350.225	278.955	464.296	279.411	301.855	34.0461	69.8995	109.36	68.2137	69.9306	71.8625
ADRA1A	147.701	-2.49566	1.31375e-19	1.16686e-18	47.1774	52.0486	10.3317	63.2189	43.7786	40.9926	379.883	272.429	213.133	211.821	247.611	189.981
FAM203A	143.316	1.41907	1.34266e-19	1.19145e-18	179.099	190.551	281.021	181.366	185.415	238.502	86.9071	63.6265	72.6408	84.3695	82.775	73.5145
GLCCI1	37.2457	-2.32689	1.36635e-19	1.21138e-18	12.2312	7.93962	14.4643	14.5093	14.1637	11.1798	62.7165	54.665	63.0618	87.0622	52.0912	52.8643
TM4SF18	21.3576	-3.89629	1.37977e-19	1.22217e-18	0.873655	0	4.13266	5.18188	3.86282	2.4844	31.3582	46.5997	34.3248	39.4921	39.2468	48.7343
WDR34	275.355	1.98794	1.38726e-19	1.22769e-18	364.314	298.177	735.614	396.932	354.092	496.88	142.456	103.057	102.176	97.8328	102.042	110.685
ACSM5	9581.71	3.4645	1.41146e-19	1.24607e-18	21770.6	18522.2	5531.57	6009.94	26788.7	27253.9	2419.06	1306.58	1642	1621.87	1025.41	1088.67
GRAMD3	174.229	1.46503	1.41131e-19	1.24607e-18	271.707	244.364	227.297	203.13	287.136	303.097	68.0922	77.9648	87.8076	102.321	106.323	111.511
PXDN	212.622	-1.49577	1.41185e-19	1.24607e-18	121.438	111.155	88.8523	104.674	145.5	91.9228	216.82	326.198	337.66	346.454	346.085	314.708
THOC3	438.758	2.18877	1.41677e-19	1.24929e-18	504.099	631.641	1281.13	835.319	526.631	550.295	208.756	150.553	134.106	157.968	133.439	151.159
DNAL4	43.8114	1.84314	1.43252e-19	1.26204e-18	63.7768	62.6348	92.9849	62.1825	66.9556	64.5944	23.2947	23.2998	16.7633	13.4632	19.2666	16.5201
STYX	72.75	1.71544	1.53528e-19	1.35135e-18	109.207	121.741	121.914	108.819	101.721	106.829	27.7744	29.5729	50.2898	42.1848	25.6888	27.2582
DLG5	126.975	-1.6733	1.54736e-19	1.36076e-18	68.1451	63.517	33.0613	74.619	51.5043	65.8366	160.375	186.399	260.23	180.407	196.234	183.373
PITPNM1	430.02	2.21168	1.55456e-19	1.36587e-18	720.765	516.957	1353.45	475.696	645.091	544.084	146.04	142.487	136.501	142.71	171.259	165.201
LPIN1	526.428	2.08028	1.60115e-19	1.40553e-18	1130.51	890.12	640.563	556.534	1124.08	777.617	150.52	270.637	243.467	135.53	213.36	184.199
FAM127A	266.789	2.9168	1.63871e-19	1.43721e-18	336.357	400.51	1126.15	359.622	261.384	354.027	60.9246	77.0687	59.8688	58.3406	53.5183	53.6903
CNN3	1031.49	-1.3687	1.65136e-19	1.44701e-18	469.153	741.913	409.134	659.135	643.804	517.997	1633.32	1574.53	1539.03	1469.29	1338.67	1381.91
PTDSS1	647.221	1.90303	1.65566e-19	1.44948e-18	1039.65	1102.72	460.792	1277.85	992.745	1263.32	296.559	284.975	245.063	271.957	273.3	257.714
ABHD1	242.985	2.25054	1.68023e-19	1.46967e-18	252.486	281.415	675.691	490.206	352.804	363.965	117.369	78.861	66.2548	79.8818	84.2021	72.6885
ICA1	150.294	1.91843	1.7319e-19	1.51352e-18	210.551	213.488	363.674	192.766	212.455	238.502	45.6934	55.5611	72.6408	43.9799	74.9256	79.2965
ORAOV1	93.5604	-1.67183	1.75966e-19	1.5364e-18	47.1774	51.1664	43.393	38.3459	51.5043	34.7816	95.8666	170.268	147.676	136.427	154.133	151.985
CDIP1	120.559	-1.14495	1.77639e-19	1.54963e-18	83.8709	64.3991	61.99	84.9828	73.3936	78.2586	178.294	171.164	161.247	154.378	161.269	173.461
POLR2A	1289.18	-1.12858	1.8062e-19	1.57423e-18	932.19	873.358	714.951	700.59	997.896	626.069	1834.9	1769.89	1782.49	1694.57	1758.25	1785
TMED7	465.587	0.971054	1.87352e-19	1.63145e-18	610.685	702.215	522.782	635.298	543.37	683.21	295.663	285.871	328.081	334.786	298.989	346.096
NCDN	255.8	-1.51369	1.90944e-19	1.66125e-18	151.142	137.62	130.179	88.0919	168.677	118.009	459.622	392.513	370.388	320.425	412.448	320.49
AK5	43.7806	8.47544	1.99503e-19	1.73417e-18	96.102	109.39	70.2553	95.3465	77.2564	77.0164	0	0	0	0	0	0
ESCO1	250.764	1.56812	2.01704e-19	1.75175e-18	407.997	395.217	518.649	254.948	382.419	295.644	108.41	122.772	140.492	135.53	119.881	127.205
IYD	63.0585	-1.73595	2.05065e-19	1.77936e-18	25.336	32.6407	33.0613	38.3459	23.1769	21.1174	100.346	92.3032	83.0181	118.476	85.6293	103.251
CDKL2	34.1466	2.42498	2.05837e-19	1.78447e-18	40.1881	63.517	68.189	71.5099	43.7786	59.6256	5.3757	11.6499	7.98251	14.3608	12.8444	10.7381
VSIG2	71.5232	6.54299	2.31372e-19	2.00407e-18	109.207	41.4625	533.114	36.2731	90.1325	42.2348	0	0.896147	0.798251	1.7951	0.713577	1.65201
DPY19L3	55.0563	2.26774	2.33668e-19	2.02216e-18	90.8601	122.623	64.0563	102.601	90.1325	77.0164	12.5433	15.2345	22.351	31.4142	12.8444	18.9981
EMP2	74.0633	2.26293	2.47109e-19	2.13658e-18	130.175	129.68	47.5256	160.638	140.349	127.947	18.8149	27.7806	23.9475	26.9264	28.5431	26.4322
FBXL12	55.5102	-2.11896	2.55908e-19	2.21071e-18	14.8521	25.5832	30.995	14.5093	18.0265	22.3596	120.057	72.5879	103.773	80.7793	89.9108	72.6885
IARS	892.53	0.732821	2.74195e-19	2.36659e-18	1100.81	1249.17	973.242	1074.72	1156.27	1127.92	726.615	676.591	637.802	661.493	634.37	691.366
RGS6	34.1132	6.62351	2.78874e-19	2.40486e-18	103.965	52.9308	28.9286	21.7639	84.9821	114.282	0	1.79229	0	0	0.713577	0
PAQR9	19.224	4.53364	2.79282e-19	2.40626e-18	20.0941	34.405	41.3266	47.6733	45.0663	33.5394	0.895949	3.58459	0.798251	0	0	3.30402
THUMPD3	232.972	-1.74643	2.80383e-19	2.41362e-18	107.46	145.56	53.7246	97.4193	96.5705	131.673	283.12	344.121	357.616	409.282	361.07	408.047
FXYD6	116.748	-2.24656	3.01985e-19	2.59728e-18	39.3145	49.4021	18.597	47.6733	41.2034	40.9926	277.744	168.476	134.106	135.53	197.661	250.28
ANKRD16	62.4916	2.047	3.09482e-19	2.65943e-18	84.7445	86.4536	163.24	84.9828	101.721	85.7118	21.5028	20.6114	19.9563	33.2093	27.1159	20.6501
MYOCD	23.3704	4.24018	3.11296e-19	2.67266e-18	29.7043	46.7555	86.7859	32.1276	45.0663	27.3284	0	3.58459	1.5965	3.59019	1.42715	2.47802
CCDC104	472.983	2.8093	3.26605e-19	2.80164e-18	545.161	652.813	1925.82	703.699	579.423	578.865	86.9071	124.564	139.694	87.0622	132.012	119.771
KIAA1244	69.8274	-2.5628	3.62522e-19	3.10702e-18	13.1048	14.9971	39.2603	16.582	19.3141	21.1174	67.1962	92.3032	129.317	120.271	154.133	150.333
ZFP112	136.928	1.52016	3.68875e-19	3.1587e-18	189.583	184.376	293.419	188.62	213.743	152.791	55.5489	77.9648	75.0356	71.8039	69.217	71.0365
ZNF862	149.314	-1.74465	3.70383e-19	3.16883e-18	52.4193	54.6952	70.2553	99.492	66.9556	67.0788	234.739	190.879	169.229	257.596	274.014	254.41
ZW10	271.943	-1.38624	3.78334e-19	3.23403e-18	137.164	135.856	216.965	176.184	108.159	132.915	369.131	377.278	375.976	432.618	373.201	427.871
ZG16	36.1772	5.80003	3.80955e-19	3.25359e-18	75.1343	35.2872	171.506	27.9821	59.2299	59.6256	0.895949	0	0	0.897548	3.56789	0
HIPK2	259.431	-1.82674	3.81646e-19	3.25665e-18	138.911	145.56	51.6583	132.656	119.747	84.4696	393.322	476.75	409.503	421.848	386.045	352.704
TM6SF2	816.206	1.55615	3.86528e-19	3.29543e-18	1355.04	1163.6	1243.93	811.482	1287.61	1455.86	566.24	365.628	326.485	440.696	399.603	378.31
KCNK5	677.185	-2.76842	4.00544e-19	3.41195e-18	169.489	85.5715	194.235	151.311	132.624	284.464	1314.36	440.008	1210.15	1480.06	1462.12	1201.84
STXBP6	21.7673	-4.32751	4.08997e-19	3.48092e-18	3.49462	1.76436	0	1.03638	1.28761	2.4844	43.9015	51.0804	23.9475	38.5946	50.664	42.9523
PPOX	360.299	2.18778	4.28512e-19	3.64384e-18	439.448	470.202	1113.75	653.953	484.14	393.777	139.768	137.111	116.545	132.837	109.891	132.161
APOA4	15427.2	-3.71716	4.29421e-19	3.6484e-18	932.19	2538.91	1462.96	451.86	3395.42	3510.46	49559.4	19432.1	18453.2	29633.5	30362	25394.7
ZNF385A	45.138	-1.74808	4.30199e-19	3.65183e-18	20.9677	17.6436	14.4643	23.8366	20.6017	24.844	67.1962	75.2764	79.0268	60.1357	69.9306	67.7324
PTPN6	620.881	1.74755	4.31256e-19	3.65764e-18	943.547	690.747	1531.15	782.463	934.803	869.54	350.316	284.975	274.598	219.002	281.15	288.276
P4HA3	39.5892	-6.80207	4.49104e-19	3.80571e-18	0	0	2.06633	1.03638	0	0	112.89	77.9648	27.1405	106.808	77.7799	69.3844
RHBDL2	31.3086	6.2452	4.58773e-19	3.88428e-18	48.9247	46.7555	68.189	149.238	30.9026	28.5706	0	0	0.798251	0.897548	1.42715	0
TRAF1	30.3713	-2.3852	4.725e-19	3.99704e-18	11.3575	5.29308	10.3317	14.5093	6.43804	9.9376	60.0286	47.4958	45.5003	51.1603	57.7998	44.6043
PDK1	485.43	1.00008	4.74717e-19	4.01232e-18	643.01	699.569	553.777	719.245	683.719	582.592	353.9	270.637	296.151	353.634	315.401	353.53
SASS6	28.014	2.70583	5.567e-19	4.70118e-18	70.766	53.813	41.3266	54.9279	41.2034	29.8128	10.7514	8.06533	5.58776	6.28284	7.84935	5.78204
OXR1	270.057	1.74897	5.82285e-19	4.913e-18	430.712	446.383	206.633	450.823	529.207	436.012	135.288	103.057	115.746	127.452	136.293	123.075
PCSK1N	34.341	7.46935	6.05853e-19	5.10744e-18	63.7768	41.4625	134.312	51.8188	51.5043	68.321	0	0	0	0.897548	0	0
XPO5	932.76	1.1054	6.11205e-19	5.14812e-18	1237.97	1204.18	1729.52	1181.47	1133.09	1163.94	661.211	587.873	604.276	525.963	562.299	601.332
HSD11B2	28.0473	-4.79948	6.18674e-19	5.20655e-18	1.74731	3.52872	2.06633	1.03638	1.28761	0	50.1732	62.7303	34.3248	41.2872	102.042	36.3442
CAB39L	57.6127	1.67861	6.40606e-19	5.38649e-18	92.6074	110.272	61.99	101.565	73.3936	85.7118	25.9825	25.9883	31.1318	31.4142	25.6888	25.6062
RPS4X	7087.06	1.67673	6.46116e-19	5.42815e-18	8387.96	7712.9	17499.8	10875.7	9636.45	10763.7	3685.94	3229.72	2931.18	3311.95	3528.64	3480.79
GPATCH3	312.704	1.29402	6.53584e-19	5.48618e-18	379.166	352.872	590.971	420.768	467.401	459.614	203.381	202.529	182.001	168.739	154.846	170.157
CAMK2N1	96.6669	-2.90582	6.54378e-19	5.48813e-18	16.5994	10.5862	49.592	25.9094	16.7389	18.633	122.745	137.111	198.764	128.349	154.133	280.842
TMA16	201.17	1.86997	6.57528e-19	5.50983e-18	297.916	330.817	146.71	381.386	360.53	380.113	77.0517	73.4841	94.9918	93.345	88.4836	89.2086
ANXA2	5659.08	2.35309	6.91969e-19	5.79346e-18	6665.11	8310.13	16931.5	10437.3	7240.22	7363.76	2168.2	2518.17	1531.05	1064.49	2029.41	1649.53
ACTR3B	96.4132	2.07464	7.4294e-19	6.21489e-18	124.059	129.68	144.643	127.474	199.579	212.416	20.6068	35.8459	54.2811	36.7995	38.5332	33.0402
ASIC3	31.8795	-6.60902	7.51395e-19	6.28025e-18	0.873655	0.88218	0	0	0	0	37.6299	60.938	64.6583	73.599	77.0664	66.9064
CYP2D6	55903.4	-1.63751	7.61793e-19	6.36172e-18	24132.1	19703.5	42653.2	25130	22981.2	27893.6	97785.7	86773.1	76545.9	95728	80500.8	71013.3
ATF6	217.811	-1.69807	8.08733e-19	6.74796e-18	116.196	122.623	43.393	122.292	88.8449	111.798	319.854	338.744	377.573	293.498	309.693	369.224
DDR2	57.9528	-2.97948	8.18929e-19	6.81882e-18	14.8521	10.5862	8.26533	12.4365	7.72564	21.1174	51.0691	86.9263	90.2023	91.5499	125.59	175.113
SAR1B	888.404	1.09085	8.18278e-19	6.81882e-18	1063.24	1120.37	1043.5	1517.25	1297.91	1214.87	651.355	609.38	510.082	510.705	589.415	532.773
WDR12	263.059	1.04558	8.19319e-19	6.81882e-18	342.473	339.639	384.338	358.586	387.57	316.761	171.126	133.526	193.975	195.666	171.972	161.071
ACPT	26.8488	6.71634	8.45655e-19	7.03203e-18	53.2929	44.9912	101.25	36.2731	42.491	42.2348	0	0	0	0	0	1.65201
R3HCC1L	163.035	-1.26391	8.69734e-19	7.22611e-18	112.701	94.3933	72.3216	93.2738	96.5705	100.618	183.67	231.206	240.274	215.412	237.621	278.364
TROVE2	243.744	1.1518	9.23802e-19	7.66881e-18	345.967	385.513	235.562	361.695	348.942	336.636	145.144	135.318	148.475	173.227	149.851	158.593
PPM1K	350.179	-3.69384	1.01676e-18	8.43336e-18	34.9462	34.405	8.26533	103.638	81.1193	18.633	869.071	647.018	489.328	851.773	565.867	498.081
RWDD2A	21.8623	-4.59819	1.11884e-18	9.27214e-18	2.62096	0.88218	4.13266	1.03638	0	1.2422	30.4623	36.742	35.9213	35.9019	61.3677	52.0383
IMPAD1	308.235	1.86594	1.1307e-18	9.36251e-18	588.843	546.952	256.225	353.404	576.848	583.834	120.953	135.318	152.466	132.837	109.891	141.247
AQP3	163.966	6.45168	1.22251e-18	1.01141e-17	138.911	298.177	181.837	1095.45	146.787	91.9228	0.895949	3.58459	0	0.897548	4.99504	4.13003
PRKAA2	57.5849	1.53763	1.22912e-18	1.01602e-17	84.7445	74.9853	99.1839	95.3465	79.8317	81.9852	22.3987	26.8844	34.3248	25.1314	30.6838	35.5182
COL25A1	16.0842	4.07799	1.25792e-18	1.03895e-17	29.7043	28.2298	24.796	29.0185	25.7521	45.9614	0.895949	1.79229	2.39475	0.897548	3.56789	0
NARS	1083.37	-1.70394	1.26141e-18	1.04095e-17	563.507	552.245	235.562	599.025	525.344	555.263	1947.79	1672.21	1657.17	1538.4	1502.79	1651.18
FKBP9	1096.23	0.96986	1.27256e-18	1.04927e-17	1427.55	1147.72	1638.6	1447.82	1577.32	1476.98	637.916	826.248	745.566	751.248	785.649	692.192
DYX1C1	58.9534	2.61519	1.41116e-18	1.16257e-17	97.8493	102.333	175.638	45.6005	103.009	86.954	11.6473	17.0268	15.1668	13.4632	21.4073	17.3461
TYW1	183.187	1.57132	1.42514e-18	1.1731e-17	278.696	347.579	157.041	272.567	278.123	310.55	91.3868	83.3417	78.2286	96.0377	100.614	104.077
CDC25B	48.4666	-2.04547	1.42721e-18	1.17382e-17	18.3468	20.2901	22.7297	15.5456	12.8761	23.6018	59.1327	90.5109	99.7814	61.0333	73.4985	84.2525
FAM206A	63.1076	-2.0744	1.43177e-18	1.17657e-17	23.5887	30.8763	4.13266	34.2004	23.1769	22.3596	120.057	96.7839	82.2198	109.501	90.6243	119.771
KIAA2018	551.628	3.25128	1.43505e-18	1.17828e-17	674.462	208.194	1111.69	926.52	1963.6	1131.64	84.2193	97.6801	122.132	118.476	78.4935	102.425
LIN7A	145.192	-1.43269	1.51481e-18	1.24273e-17	53.2929	90.8645	84.7196	74.619	77.2564	90.6806	242.802	239.271	178.808	227.977	186.244	195.763
FAM5C	22.9847	3.57278	1.54406e-18	1.26567e-17	27.0833	37.0516	51.6583	54.9279	48.9291	36.0238	2.68785	0	1.5965	6.28284	2.14073	7.43405
SEMA4F	18.0939	5.58617	1.56443e-18	1.28128e-17	42.8091	29.1119	43.393	40.4186	24.4645	33.5394	0.895949	0	1.5965	0.897548	0	0
CDC42	1296.88	1.27588	1.64247e-18	1.34407e-17	1594.42	2077.53	1268.73	2226.13	1989.35	1863.3	867.279	823.559	714.435	679.444	720.713	737.623
NELL2	19.6104	6.01484	1.70588e-18	1.3948e-17	35.8198	43.2268	22.7297	53.8915	38.6282	38.5082	0.895949	0	0.798251	0	0	0.826005
SMS	279.738	-1.30711	1.74315e-18	1.42408e-17	142.406	166.732	161.174	193.802	140.349	159.002	486.501	327.99	363.204	478.393	337.522	399.787
RPP25	18.6055	3.93205	1.8079e-18	1.47575e-17	26.2096	25.5832	39.2603	48.7096	29.615	40.9926	3.5838	5.37688	2.39475	0	0.713577	0.826005
CEND1	26.744	3.19186	1.84388e-18	1.50386e-17	51.5456	51.1664	80.587	46.6369	29.615	31.055	2.68785	8.96147	3.193	7.18039	4.99504	3.30402
ADAMTS18	88.7332	-3.30078	1.97995e-18	1.61349e-17	16.5994	13.2327	8.26533	14.5093	14.1637	26.0862	309.999	107.538	76.6321	228.875	155.56	93.3386
PARP11	112.817	2.26202	2.03367e-18	1.65589e-17	178.226	126.152	359.542	140.947	167.389	152.791	41.2137	36.742	44.702	33.2093	40.6739	32.2142
CACYBP	681	1.05863	2.17443e-18	1.76903e-17	815.994	1052.44	826.533	1002.17	930.94	894.384	350.316	429.255	506.889	481.086	399.603	482.387
CREBRF	157.487	-1.78557	2.24607e-18	1.8258e-17	74.2607	43.2268	76.4543	93.2738	64.3804	72.0476	188.149	260.779	248.256	336.581	206.937	225.499
CELF5	25.4742	3.14984	2.27094e-18	1.84448e-17	39.3145	29.9941	68.189	43.5278	51.5043	43.477	10.7514	6.27303	1.5965	3.59019	4.99504	2.47802
C8ORF37	35.5712	-1.93672	2.3481e-18	1.90556e-17	13.9785	15.8792	10.3317	12.4365	19.3141	14.9064	60.9246	46.5997	54.2811	58.3406	57.0862	62.7764
PSMF1	279.716	-1.12848	2.35754e-18	1.91164e-17	164.247	170.261	231.429	173.075	157.088	162.728	452.454	369.213	358.415	318.63	401.744	397.309
WDR78	24.2604	6.23168	2.49977e-18	2.02529e-17	55.0403	58.2239	12.398	39.3823	48.9291	74.532	0	0.896147	0	0.897548	0	0.826005
TM7SF3	255.4	2.54287	2.68747e-18	2.17556e-17	388.776	329.935	239.695	852.937	395.295	417.379	77.9476	55.5611	54.2811	82.5744	108.464	61.9504
SLC35D2	333.087	2.32018	2.69022e-18	2.17598e-17	513.709	469.32	227.297	837.391	580.711	710.538	90.4909	89.6147	110.159	120.271	148.424	99.1206
NCAPD2	456.104	1.09642	2.79634e-18	2.25986e-17	686.693	555.773	803.803	561.715	556.246	570.17	337.773	273.325	276.195	293.498	290.426	267.626
TMTC4	114.827	2.0166	2.79853e-18	2.25986e-17	218.414	149.088	283.088	127.474	182.84	147.822	33.1501	39.4305	39.1143	61.0333	53.5183	42.9523
MARVELD1	20.3655	-3.03284	2.82788e-18	2.28167e-17	3.49462	6.17526	4.13266	7.25463	1.28761	2.4844	34.0461	31.3652	38.316	40.3897	34.9653	40.4743
EIF3L	1739.57	1.14806	2.91607e-18	2.35089e-17	2109.88	2187.81	3275.14	2223.03	2177.34	2424.77	1258.81	1052.97	1042.52	961.274	1139.58	1021.77
MECOM	65.8854	-2.39177	2.9563e-18	2.38136e-17	25.336	14.1149	18.597	27.9821	19.3141	18.633	68.9881	95.8878	142.089	121.169	79.9207	158.593
DNMT1	254.131	-1.21153	3.1334e-18	2.52193e-17	194.825	169.379	138.444	121.256	136.486	154.033	315.374	335.159	422.275	361.712	355.362	345.27
ATPAF2	283.058	1.30773	3.16177e-18	2.54268e-17	307.527	389.041	508.318	386.568	401.733	431.043	173.814	175.645	170.826	120.271	147.711	184.199
VRK3	461.831	-1.0054	3.19287e-18	2.56557e-17	327.621	336.993	241.761	326.458	298.725	301.855	749.91	563.677	592.302	568.148	589.415	645.11
CCT4	1799.89	0.852981	3.20437e-18	2.5727e-17	1842.54	2414.53	2489.93	2352.57	2264.9	2545.27	1197.88	1182.02	1378.58	1318.5	1346.52	1265.44
RTKN	115.57	-2.68572	3.37086e-18	2.70415e-17	29.7043	31.7585	66.1226	15.5456	19.3141	24.844	198.005	261.675	156.457	114.886	219.068	249.454
MFSD3	687.148	2.31352	3.50814e-18	2.81197e-17	862.297	746.324	2299.83	907.865	898.75	1170.15	249.074	175.645	237.879	262.982	185.53	249.454
SYNPO2	45.5968	-2.7083	3.81701e-18	3.05705e-17	8.73655	7.93962	26.8623	8.291	10.3009	13.6642	42.1096	92.3032	83.0181	97.8328	89.1972	66.9064
POMGNT1	481.901	-1.17043	3.84103e-18	3.07376e-17	255.981	314.938	285.154	391.75	278.123	248.44	646.876	745.595	750.356	662.391	599.405	603.81
GNAO1	33.4853	3.0911	3.87127e-18	3.09544e-17	78.6289	84.6893	55.791	41.455	42.491	58.3834	0.895949	7.16918	4.78951	8.07793	12.8444	6.60804
ATP10D	549.512	1.09522	3.879e-18	3.09908e-17	793.279	634.287	849.263	657.062	727.498	834.759	295.663	368.317	403.117	371.585	292.567	366.746
BPNT1	724.27	1.94862	3.89648e-18	3.11051e-17	825.604	993.335	1867.96	1164.89	1044.25	1022.33	302.831	201.633	300.941	409.282	231.913	326.272
TNMD	44.2553	8.34324	4.03204e-18	3.2161e-17	59.4085	94.3933	183.904	82.91	32.1902	78.2586	0	0	0	0	0	0
UNC80	20.4272	-4.52084	4.03621e-18	3.21679e-17	2.62096	0	0	3.10913	0	2.4844	31.3582	26.8844	43.1055	53.8529	37.106	44.6043
YEATS4	119.565	-1.30399	4.23383e-18	3.37155e-17	58.5349	60.8704	53.7246	77.7282	90.1325	70.8054	158.583	170.268	168.431	183.997	148.424	193.285
IGHMBP2	220.43	1.33616	4.28049e-18	3.40593e-17	298.79	397.863	245.894	255.985	346.366	349.058	145.144	139.799	106.966	126.554	111.318	121.423
TNFAIP6	138.043	3.53221	4.41122e-18	3.5071e-17	205.309	184.376	595.104	96.3829	180.265	270.8	11.6473	35.8459	30.3335	18.8485	13.558	14.0421
RRP8	96.9723	-1.82773	4.42984e-18	3.51904e-17	53.2929	58.2239	12.398	37.3095	45.0663	40.9926	153.207	127.253	158.054	166.944	165.55	145.377
CHST1	25.3215	-5.93758	4.50833e-18	3.57559e-17	0.873655	0.88218	0	1.03638	0	0	45.6934	77.0687	47.0968	44.8774	39.2468	47.0823
MYH10	955.394	-1.31959	4.50717e-18	3.57559e-17	498.857	658.988	481.455	543.061	531.782	555.263	1292.86	1745.7	959.498	1229.64	1469.26	1498.37
ADAP1	58.333	-3.39664	4.62291e-18	3.66349e-17	11.3575	3.52872	24.796	11.4001	3.86282	6.211	101.242	195.36	103.773	69.1112	78.4935	90.8606
AES	1791.47	1.46996	4.77214e-18	3.77869e-17	2648.05	2656.24	1733.65	2875.94	2501.82	3394.93	1277.62	903.317	842.155	951.401	858.434	854.089
RHOQ	58.7836	1.8798	5.0292e-18	3.97901e-17	99.5967	104.979	66.1226	77.7282	101.721	104.345	21.5028	35.8459	31.93	25.1314	19.9802	16.5201
PPP2R5A	1093.84	-1.53206	5.22341e-18	4.12932e-17	527.688	546.952	411.2	654.989	525.344	690.663	2283.78	1420.39	1276.4	1854.33	1465.69	1468.64
SPRED1	65.7588	-2.01412	5.38597e-18	4.25439e-17	32.3252	28.2298	10.3317	35.2368	23.1769	21.1174	87.803	103.057	129.317	137.325	97.7601	83.4265
ARPC1A	1430.62	1.08701	5.62381e-18	4.43868e-17	1811.09	1783.77	1626.2	2196.08	2255.89	2003.67	1156.67	936.474	838.163	874.212	801.347	883.826
LSM12	251.937	-1.0074	5.80905e-18	4.58119e-17	153.763	190.551	196.302	159.602	153.225	152.791	378.091	300.209	350.432	325.81	303.984	358.486
VANGL1	24.1221	2.5561	5.84223e-18	4.60364e-17	40.1881	49.4021	43.393	31.0913	41.2034	43.477	3.5838	5.37688	10.3773	8.07793	9.99008	3.30402
PLEK	50.0224	-2.31193	5.85677e-18	4.61138e-17	15.7258	20.2901	16.5307	11.4001	11.5885	23.6018	102.138	96.7839	95.7901	45.775	81.3478	79.2965
MEA1	655.332	1.3796	6.01637e-18	4.73323e-17	767.069	752.499	1374.11	1015.65	892.312	888.173	420.2	344.121	390.345	331.195	333.954	354.356
AKR1C1	23677	1.60273	6.54961e-18	5.1486e-17	27333.2	30084.1	48343.9	32827.2	36050.4	39401.3	16782.9	11506.5	9812.9	11134.1	12004.5	8842.39
RPAP2	124.904	-1.48108	6.68791e-18	5.2531e-17	80.3762	46.7555	49.592	91.201	65.668	57.1412	189.045	189.983	159.65	190.28	183.389	195.763
HIST2H2AA4	59.3316	2.31386	6.85074e-18	5.37668e-17	87.3655	69.6922	159.108	76.6918	79.8317	122.978	26.8785	13.4422	23.9475	18.8485	19.9802	13.2161
CNPPD1	434.585	-1.32194	6.8814e-18	5.39641e-17	205.309	203.784	202.501	334.749	275.548	263.346	711.384	511.7	640.995	619.308	597.978	648.414
ZMYM1	100.452	1.18299	7.39643e-18	5.79565e-17	152.89	142.913	138.444	152.347	128.761	121.736	49.2772	57.3534	71.0443	62.8284	64.222	63.6024
TMEM170A	40.1446	-2.19774	7.71372e-18	6.03943e-17	20.0941	9.70398	4.13266	15.5456	12.8761	19.8752	72.5719	60.938	74.2373	66.4186	48.5233	76.8185
FAP	21.5616	-5.39405	7.77555e-18	6.08297e-17	0	0.88218	6.199	0	0	0	51.0691	33.1575	39.1143	44.8774	47.0961	36.3442
C15ORF43	39.939	2.61179	7.83508e-18	6.12464e-17	50.672	48.5199	76.4543	84.9828	77.2564	75.7742	10.7514	6.27303	3.99125	13.4632	12.1308	18.9981
ZMAT3	26.0278	-2.85206	7.87746e-18	6.15285e-17	8.73655	7.93962	0	8.291	1.28761	7.4532	40.3177	34.9497	61.4653	48.4676	41.3875	52.0383
AMHR2	21.7959	-4.7542	7.99603e-18	6.24048e-17	0.873655	0.88218	2.06633	2.07275	1.28761	1.2422	34.942	35.8459	41.509	25.1314	67.7899	47.9083
EFCAB4B	26.1099	-3.6906	8.03394e-18	6.26507e-17	3.49462	6.17526	2.06633	2.07275	3.86282	2.4844	23.2947	44.8074	64.6583	48.4676	39.2468	72.6885
PPL	86.457	-2.09917	8.04929e-18	6.27203e-17	31.4516	28.2298	41.3266	39.3823	18.0265	37.266	86.9071	205.218	150.869	143.608	131.298	123.901
ZNF410	198.728	-0.94418	8.84498e-18	6.88655e-17	129.301	134.974	132.245	131.62	151.938	135.4	245.49	277.806	301.739	258.494	246.184	239.542
TENM2	17.3703	4.0643	8.88997e-18	6.91607e-17	36.6935	29.1119	16.5307	30.0549	57.9423	27.3284	2.68785	0.896147	2.39475	0.897548	1.42715	2.47802
CA5B	37.0297	-2.84047	9.45679e-18	7.35119e-17	6.98924	14.9971	6.199	9.32738	9.01325	4.9688	29.5663	78.861	71.0443	67.3161	74.2121	71.8625
SLCO4C1	29.2793	-6.46938	9.59467e-18	7.45244e-17	0	0.88218	0	0	0	1.2422	57.3408	47.4958	55.8776	70.0088	34.2517	84.2525
LRRC46	27.9529	3.39375	9.60402e-18	7.45379e-17	27.957	50.2843	105.383	47.6733	41.2034	36.0238	5.3757	3.58459	3.99125	2.69264	7.13577	4.13003
JMJD7	176.222	2.65635	9.64144e-18	7.47689e-17	358.198	172.907	611.634	198.984	294.862	196.268	47.4853	48.392	38.316	37.697	67.7899	42.1263
ABCC2	4820.6	1.68519	9.95048e-18	7.71044e-17	8184.4	7463.24	3735.93	8560.46	9129.14	7117.81	2638.57	2376.58	2029.15	2531.09	1974.47	2106.31
MICAL2	201.188	-2.43493	1.07927e-17	8.35642e-17	48.9247	90.8645	30.995	100.528	60.5175	34.7816	231.155	441.801	375.976	341.966	387.473	269.278
COX6A2	52.8333	7.31126	1.09872e-17	8.5003e-17	57.6612	52.0486	355.409	19.6911	28.3274	119.251	0	0	0	0.897548	0.713577	0
ATP2C1	410.796	-1.12745	1.12021e-17	8.65971e-17	254.234	331.7	247.96	274.639	207.305	226.08	498.148	575.327	652.969	564.558	520.912	575.726
DIRC2	385.202	1.70971	1.20245e-17	9.28808e-17	606.316	643.109	278.955	701.626	694.02	619.858	171.126	187.295	197.966	154.378	176.967	190.807
DTD1	155.703	-1.12106	1.23013e-17	9.49447e-17	89.9864	104.979	132.245	82.91	93.9953	89.4384	235.635	214.179	213.931	192.973	192.666	225.499
TRAPPC10	314.814	-1.00317	1.29065e-17	9.95371e-17	251.613	230.249	163.24	191.729	225.331	186.33	406.761	439.112	449.415	423.643	382.478	427.871
KCNJ15	186.988	3.93151	1.29667e-17	9.99224e-17	116.196	275.24	979.441	360.659	226.619	159.002	22.3987	18.8191	7.18426	26.0289	29.9703	22.3021
RNASE10	26.4153	-5.93639	1.3039e-17	1.004e-16	0.873655	0	4.13266	0	0	0	47.4853	49.2881	30.3335	45.775	87.0564	52.0383
PDLIM2	87.7029	-1.72119	1.35232e-17	1.04047e-16	38.4408	26.4654	57.8573	45.6005	33.4778	45.9614	149.624	118.291	115.746	130.145	114.886	175.939
MRPL20	686.682	1.48538	1.37179e-17	1.05461e-16	783.668	830.131	1603.47	959.684	960.555	945.314	387.05	332.471	363.204	324.015	378.91	371.702
MVD	373.775	1.25446	1.39237e-17	1.0696e-16	528.561	664.281	462.858	475.696	493.154	537.873	175.606	200.737	259.432	184.895	241.189	261.018
FOXN2	51.2019	-2.50724	1.43927e-17	1.10476e-16	16.5994	24.701	2.06633	13.4729	20.6017	8.6954	75.2598	62.7303	95.7901	121.169	89.9108	83.4265
VPS33A	204.087	1.32777	1.44046e-17	1.10481e-16	283.938	296.412	231.429	349.259	310.313	279.495	162.167	94.0955	104.571	119.374	110.605	107.381
UACA	299.807	-1.38183	1.52527e-17	1.16894e-16	163.373	164.968	123.98	249.766	136.486	151.548	387.05	416.709	428.661	435.311	478.097	461.737
SCTR	83.7491	-2.52298	1.54095e-17	1.18003e-16	25.336	12.3505	55.791	20.7275	19.3141	18.633	91.3868	167.58	136.501	121.169	183.389	152.811
BMS1	488.556	0.822535	1.67943e-17	1.28507e-16	619.421	658.988	500.052	633.225	614.189	715.507	353.9	357.563	328.879	368.892	366.779	345.27
ZDHHC9	196.189	1.32316	1.68756e-17	1.29028e-16	240.255	260.243	231.429	283.967	341.216	325.456	144.248	107.538	88.6058	109.501	102.042	119.771
RARS2	422.115	1.99361	1.74835e-17	1.33571e-16	566.128	679.279	1260.46	500.569	596.162	457.13	167.543	170.268	151.668	148.993	175.54	191.633
RAPGEFL1	22.037	-3.10383	1.8405e-17	1.40501e-16	4.36827	1.76436	6.199	3.10913	6.43804	6.211	43.9015	24.196	35.9213	44.8774	47.8097	39.6483
SMUG1	42.4786	-2.07979	1.91998e-17	1.46455e-16	17.4731	12.3505	12.398	23.8366	19.3141	9.9376	89.5949	69.8995	57.4741	58.3406	60.6541	78.4705
ZBTB18	136.512	-2.59466	1.92883e-17	1.47015e-16	39.3145	43.2268	8.26533	47.6733	30.9026	54.6568	200.693	138.903	375.178	227.08	242.616	229.629
FBXO44	19.746	2.86879	1.95717e-17	1.49059e-16	34.9462	23.8189	47.5256	34.2004	34.7654	34.7816	0.895949	6.27303	3.99125	4.48774	7.13577	4.13003
SCAPER	233.294	1.07355	1.9689e-17	1.49836e-16	370.43	359.047	243.827	303.658	314.176	303.097	155.895	146.072	137.299	167.842	136.293	161.897
GLRX	757.292	1.51743	2.05318e-17	1.56128e-16	942.674	988.924	884.39	1333.82	1218.08	1373.87	548.321	399.682	320.099	399.409	298.275	379.962
ACKR2	17.8888	-4.32948	2.22599e-17	1.69137e-16	2.62096	0.88218	2.06633	1.03638	1.28761	1.2422	28.6704	27.7806	34.3248	37.697	45.669	31.3882
BRWD1	305.992	-1.20765	2.28849e-17	1.73751e-16	188.709	143.795	169.439	209.348	211.168	185.088	319.854	446.281	476.556	481.983	421.724	417.959
PTPN12	312.54	-1.34218	2.33193e-17	1.76912e-16	231.519	164.968	173.572	141.983	159.663	185.088	448.871	524.246	543.609	420.053	354.648	402.265
PCMTD1	885.751	-1.93615	2.33502e-17	1.77009e-16	398.387	414.625	148.776	377.241	346.366	493.153	1718.43	1435.63	1285.18	1531.22	1130.31	1349.69
C15ORF38	91.0644	-2.0631	2.36246e-17	1.7895e-16	42.8091	35.2872	22.7297	39.3823	32.1902	33.5394	242.802	149.657	100.58	119.374	129.871	144.551
EIF2S3	1605.58	1.17314	2.40587e-17	1.82097e-16	2201.61	1948.74	1586.94	2566.07	2477.36	2573.84	1062.6	989.347	936.348	1032.18	1061.8	830.135
CCDC65	21.6333	4.79036	2.46729e-17	1.86602e-16	31.4516	37.0516	99.1839	29.0185	21.8893	33.5394	0	1.79229	0.798251	1.7951	1.42715	1.65201
C1ORF74	71.1817	1.37069	2.48985e-17	1.88162e-16	100.47	93.5111	119.847	86.0192	115.885	103.103	35.838	32.2613	47.0968	40.3897	44.2418	35.5182
IGFBP5	497.351	-1.56878	2.66154e-17	2.00983e-16	243.75	307.881	130.179	297.44	224.044	288.19	609.246	841.482	732.794	824.847	704.301	764.055
GLRB	29.0199	3.29756	2.75298e-17	2.07726e-16	77.7553	63.517	33.0613	52.8551	34.7654	55.899	0	3.58459	3.99125	5.38529	9.99008	7.43405
CITED4	166.034	-7.22155	2.76926e-17	2.08535e-16	2.62096	0.88218	0	1.03638	0	1.2422	255.346	1296.73	91.0006	70.0088	77.7799	195.763
GUCA1A	26.2404	6.26522	2.76807e-17	2.08535e-16	33.1989	33.5228	132.245	39.3823	25.7521	48.4458	0	0	0.798251	0	0.713577	0.826005
NUPL2	245.115	0.825779	2.77009e-17	2.08535e-16	285.685	300.823	340.945	292.258	319.327	345.332	167.543	176.541	193.975	175.919	166.264	176.765
NALCN	24.9487	2.90683	2.78351e-17	2.09384e-16	65.5241	52.0486	43.393	27.9821	37.3406	38.5082	4.47975	11.6499	3.193	4.48774	4.99504	5.78204
ZRANB1	556.369	-1.35967	2.80162e-17	2.10584e-16	312.768	360.812	188.036	283.967	383.707	331.667	899.533	759.933	811.023	887.675	664.341	792.965
MFSD4	30.6731	-6.48173	2.82175e-17	2.11934e-16	0	0	0	0	1.28761	1.2422	53.757	110.226	32.7283	54.7504	72.7849	41.3003
MYO18A	1021.23	-0.867835	2.8652e-17	2.15033e-16	780.174	735.738	698.42	746.19	762.264	609.92	1199.68	1485.81	1512.69	1260.16	1218.08	1245.62
PTPDC1	41.4304	-2.81481	2.87149e-17	2.1534e-16	8.73655	10.5862	4.13266	12.4365	10.3009	12.422	80.6355	82.4456	49.4916	121.169	63.5084	41.3003
MYEF2	134.047	-1.20997	3.08917e-17	2.31487e-16	101.344	76.7497	59.9236	81.8737	95.2829	64.5944	172.022	210.595	177.212	192.973	187.671	188.329
EDEM1	563.7	-1.30057	3.12655e-17	2.34108e-16	376.545	368.751	190.103	363.768	307.738	332.91	780.372	780.544	775.102	823.052	732.13	933.386
ANKS4B	197.484	2.86509	3.20794e-17	2.40019e-16	394.892	509.018	134.312	314.022	468.689	270.8	61.8205	14.3384	50.2898	57.4431	47.0961	47.0823
HAUS4	228.647	1.01883	3.4121e-17	2.55099e-16	272.58	329.053	314.082	365.841	260.097	295.644	151.415	161.307	129.317	157.071	146.283	161.071
EPB41L4A	26.0259	-3.41206	3.41923e-17	2.55437e-16	3.49462	3.52872	8.26533	4.1455	2.57521	4.9688	22.3987	34.9497	44.702	65.521	59.9405	57.8204
NOP10	378.455	2.35546	3.5687e-17	2.66399e-16	431.585	402.274	1369.98	513.006	526.631	568.928	132.601	111.122	131.711	107.706	122.022	123.901
FAM43A	43.1539	-2.81204	3.84178e-17	2.86566e-16	14.8521	6.17526	6.199	18.6548	7.72564	7.4532	51.9651	118.291	77.4303	52.0578	88.4836	68.5584
RNF11	580.505	1.77396	3.85386e-17	2.87248e-16	971.504	1130.07	398.802	991.811	972.143	932.892	277.744	283.183	224.308	278.24	252.606	252.758
STXBP2	1291.57	1.5982	4.04212e-17	3.0105e-16	1645.09	1544.7	3157.36	1688.26	1832.27	1802.43	752.598	750.075	605.074	596.87	597.978	526.165
GLCE	166.441	-2.04163	4.06682e-17	3.02659e-16	73.387	72.3388	39.2603	91.201	54.0795	52.1724	392.426	225.829	162.045	253.109	293.994	287.45
CDK5RAP1	188.322	-0.907976	4.08852e-17	3.04043e-16	114.449	131.445	161.174	118.147	137.774	129.189	246.386	264.363	236.282	235.158	247.611	237.89
CLEC16A	232.354	-1.80696	4.14281e-17	3.07846e-16	98.723	142.031	70.2553	84.9828	115.885	100.618	291.184	319.028	390.345	254.006	402.458	518.731
SETD7	110.125	-1.56706	4.27931e-17	3.17748e-16	69.8924	42.3446	33.0613	74.619	59.2299	48.4458	184.566	172.06	176.413	174.124	151.278	135.465
SLC4A4	647.167	-2.82277	4.32566e-17	3.20945e-16	148.521	188.787	26.8623	141.983	254.946	170.181	1043.78	1124.66	1499.12	1275.42	916.233	975.512
MTHFD1	11246.1	-1.60087	4.39523e-17	3.25861e-16	4233.73	5615.96	5800.19	5239.91	5795.52	6630.86	26193.1	17925.6	13468.9	14591.4	17098.7	12358.7
DCPS	320.841	-2.05363	4.41946e-17	3.27408e-16	116.196	98.8042	235.562	72.5463	96.5705	127.947	449.767	621.926	586.714	413.77	485.946	544.337
GPR160	193.875	-1.63522	4.46502e-17	3.30533e-16	74.2607	88.218	171.506	79.8009	77.2564	81.9852	275.056	250.025	314.511	321.322	296.848	295.71
TMOD1	26.2196	-3.38456	4.60992e-17	3.41001e-16	2.62096	2.64654	2.06633	7.25463	3.86282	7.4532	25.0866	49.2881	60.6671	37.697	44.9554	71.0365
APC	942.855	-1.86024	4.63799e-17	3.42818e-16	444.69	566.36	194.235	372.059	460.963	381.355	1185.34	1482.23	1798.46	1638.03	1156.71	1633.84
RNFT1	286.246	1.23512	4.66456e-17	3.44522e-16	421.975	349.343	454.593	416.623	373.406	398.746	121.849	163.995	175.615	153.481	179.822	225.499
PPA1	1145.67	-1.39212	4.66946e-17	3.44624e-16	551.276	753.382	634.364	530.624	575.56	737.867	1569.7	1535.1	1883.07	1101.29	1970.19	1905.59
TPR	1027.3	-0.853934	4.6966e-17	3.46365e-16	653.494	716.33	849.263	831.173	633.503	710.538	1176.38	1422.19	1319.51	1319.4	1285.87	1409.99
DPYSL2	147.48	-2.01621	4.85396e-17	3.57701e-16	75.1343	67.9279	22.7297	69.4372	68.2432	38.5082	166.647	305.586	259.432	230.67	233.34	232.107
MFF	364.344	-1.0191	4.98398e-17	3.67006e-16	188.709	221.427	291.353	229.039	244.645	275.768	460.518	493.777	530.837	514.295	430.287	491.473
NRL	58.3242	-2.5962	4.99715e-17	3.67698e-16	23.5887	7.05744	30.995	14.5093	16.7389	7.4532	94.0747	84.2379	79.8251	82.5744	113.459	145.377
PAX8	42.0011	-8.03227	5.13472e-17	3.77537e-16	0	0	0	0	0	0	107.514	103.057	71.8426	70.9063	76.3528	74.3405
TNFRSF21	140.667	-2.18795	5.60589e-17	4.1187e-16	55.9139	65.2813	24.796	46.6369	54.0795	49.688	131.705	294.832	348.836	187.588	204.797	223.847
TCF12	109.655	-1.39526	5.75713e-17	4.22665e-16	67.2714	74.1031	30.995	62.1825	52.7919	67.0788	144.248	159.514	178.808	180.407	139.861	158.593
PLK2	1022.33	-2.95528	5.91462e-17	4.33902e-16	333.736	312.292	194.235	91.201	275.548	146.58	1572.39	3662.55	996.217	1349.02	1994.45	1339.78
FBLN1	1436.75	-1.62749	6.3458e-17	4.65184e-16	587.096	490.492	816.201	909.938	543.37	852.149	2655.59	2297.72	1727.41	1949.47	2611.69	1799.87
MED19	86.5561	-1.42909	6.5201e-17	4.77603e-16	56.7876	44.9912	22.7297	53.8915	45.0663	50.9302	146.04	135.318	126.124	113.091	109.891	133.813
COL2A1	119.855	2.3593	6.716e-17	4.91585e-16	204.435	233.778	336.812	135.765	199.579	98.1338	31.3582	26.8844	32.7283	45.775	49.2368	43.7783
VPS13C	1713.76	-2.54054	6.99349e-17	5.11513e-16	578.36	457.851	173.572	636.334	596.162	509.302	2005.13	2713.53	3728.63	4792.91	1910.96	2462.32
ADAM11	23.7025	3.31966	7.11607e-17	5.2009e-16	42.8091	26.4654	88.8523	35.2368	34.7654	32.2972	1.7919	3.58459	4.78951	4.48774	3.56789	5.78204
STAT6	545.6	-1.49857	7.28878e-17	5.32315e-16	330.242	213.488	421.532	308.84	240.783	196.268	714.968	868.367	787.874	800.613	824.182	840.047
SHC1	744.601	-0.976673	7.32868e-17	5.3483e-16	504.973	462.262	648.828	476.733	472.552	450.919	898.637	1016.23	959.498	933.45	934.073	1177.06
DPT	144.035	-4.96086	7.35426e-17	5.36296e-16	0	11.4683	6.199	17.6184	3.86282	4.9688	49.2772	349.497	144.483	494.549	494.509	151.985
AAED1	115.607	1.48173	7.58883e-17	5.52989e-16	152.89	202.901	103.317	195.875	184.128	181.361	74.3638	53.7688	53.4828	65.521	63.5084	56.1684
NME6	73.1952	1.79276	7.75339e-17	5.6456e-16	101.344	92.6289	183.904	121.256	84.9821	100.618	27.7744	37.6382	27.9388	37.697	32.8246	29.7362
H2AFY2	22.8736	-3.64385	8.28667e-17	6.0288e-16	3.49462	5.29308	4.13266	2.07275	2.57521	1.2422	38.5258	43.9112	31.1318	35.9019	75.6392	30.5622
MNS1	13.9784	3.52469	8.29199e-17	6.0288e-16	25.336	27.3476	33.0613	22.8003	21.8893	24.844	1.7919	0.896147	1.5965	1.7951	1.42715	4.95603
ABCA2	2107.49	1.44012	8.5347e-17	6.20065e-16	3899.12	3157.32	3541.69	2634.47	2474.78	2793.71	1089.47	902.42	1527.85	1329.27	1020.42	919.344
INPP5B	228.311	1.45381	8.59948e-17	6.24308e-16	340.725	273.476	483.522	294.331	298.725	321.73	86.0112	121.876	110.957	135.53	139.861	132.987
PRKD3	222.052	1.28947	8.78853e-17	6.37559e-16	324.126	277.004	260.358	269.458	390.145	371.418	96.7625	129.941	143.685	147.198	135.58	118.945
SIAH2	139.901	1.93122	8.8372e-17	6.40615e-16	281.317	292.002	150.842	147.165	301.3	159.002	56.4448	70.7956	57.4741	58.3406	52.0912	52.0383
BOP1	486.6	-0.999398	8.95923e-17	6.4898e-16	306.653	320.231	421.532	295.367	297.437	311.792	558.177	687.345	751.952	630.079	593.696	664.934
SH3GLB1	311.282	-1.10633	9.67495e-17	7.00306e-16	179.973	206.43	239.695	174.111	187.991	199.994	313.582	466.893	460.591	408.384	451.695	446.043
PTPN9	270.297	-0.886022	9.79792e-17	7.08682e-16	186.962	188.787	140.511	186.548	218.893	211.174	377.195	330.678	348.037	347.351	364.638	342.792
PRSS1	40.927	8.14856	9.81498e-17	7.09391e-16	50.672	40.5803	237.628	52.8551	37.3406	72.0476	0	0	0	0	0	0
HNMT	749.734	4.77375	9.88126e-17	7.13655e-16	196.572	3351.4	320.281	197.948	2326.71	2335.34	62.7165	39.4305	43.1055	46.6725	37.8196	38.8222
WWP2	462.046	-1.13689	9.91187e-17	7.15337e-16	275.201	303.47	214.899	322.313	307.738	301.855	827.857	582.496	607.469	551.992	647.928	601.332
NXN	89.2714	-1.44561	9.99783e-17	7.21009e-16	50.672	44.109	68.189	42.4914	55.3671	29.8128	157.687	130.838	124.527	124.759	115.6	127.205
COL11A1	192.735	-3.58484	1.01163e-16	7.29013e-16	40.1881	11.4683	24.796	20.7275	41.2034	28.5706	90.4909	435.528	689.689	218.104	503.072	208.979
KIF20B	19.5477	-3.09002	1.01866e-16	7.33537e-16	3.49462	3.52872	2.06633	3.10913	1.28761	9.9376	29.5663	40.3266	39.1143	26.9264	36.3925	38.8222
DCAF12	174.832	-1.18811	1.04449e-16	7.51587e-16	120.564	104.979	59.9236	125.401	115.885	104.345	255.346	238.375	255.44	235.158	219.068	263.496
FAM83H	295.222	1.24769	1.06695e-16	7.67181e-16	340.725	474.613	316.149	519.224	401.733	440.981	142.456	187.295	187.589	159.764	191.239	180.895
CYB5R1	122.024	2.07355	1.07696e-16	7.73809e-16	172.984	200.255	169.439	317.131	164.814	160.244	64.5084	63.6265	30.3335	45.775	31.3974	43.7783
TEAD4	138.316	1.74338	1.11321e-16	7.99271e-16	199.193	187.904	357.475	192.766	166.101	178.877	62.7165	72.5879	75.8338	58.3406	48.5233	59.4724
NET1	1212.25	-2.15703	1.1339e-16	8.13533e-16	407.123	292.002	204.567	814.591	457.101	453.403	2053.52	1855.03	2067.47	1962.04	1873.85	2106.31
SETDB1	381.751	1.1267	1.15656e-16	8.29177e-16	522.446	474.613	628.165	450.823	618.051	453.403	200.693	238.375	210.738	246.826	283.29	253.584
F5	16022.2	1.41489	1.18258e-16	8.46595e-16	26804.6	19317.1	19822.3	25426.4	23258.1	25352.1	11556	9064.53	6718.08	10773.3	6863.19	7310.97
FBXO30	73.3302	-1.41194	1.18254e-16	8.46595e-16	42.8091	48.5199	24.796	41.455	39.9158	37.266	108.41	103.953	123.729	122.067	92.0515	94.9906
COL3A1	2961.01	-1.87881	1.19931e-16	8.5794e-16	1221.37	1509.41	1469.16	1323.45	758.401	1257.11	3286.34	5562.39	4159.69	6323.23	5687.93	2973.62
TAF5	59.4249	-1.63145	1.21132e-16	8.65901e-16	31.4516	25.5832	45.4593	30.0549	19.3141	24.844	72.5719	80.6533	87.0093	94.2426	107.75	94.1646
ENPP4	317.446	1.47855	1.2507e-16	8.93397e-16	415.86	510.782	305.817	647.735	406.884	517.997	187.253	151.449	146.08	153.481	193.379	172.635
SLC36A1	74.6347	-2.59867	1.28055e-16	9.14054e-16	20.0941	23.8189	4.13266	23.8366	19.3141	29.8128	229.363	88.7186	88.6058	130.145	121.308	116.467
COX20	404.38	-1.415	1.29162e-16	9.21282e-16	214.045	164.968	345.077	207.275	189.278	207.447	658.523	579.807	589.907	655.21	485.946	555.076
RPF1	489.698	-0.961202	1.3689e-16	9.7569e-16	305.779	374.926	396.736	306.767	283.274	329.183	574.304	658.668	749.558	681.239	612.963	602.984
YOD1	54.9646	1.69525	1.39438e-16	9.93131e-16	84.7445	79.3962	92.9849	103.638	61.8051	81.9852	20.6068	39.4305	22.351	25.1314	23.5481	23.9542
RGS16	193.761	3.68472	1.49048e-16	1.0608e-15	158.132	201.137	254.159	482.951	155.8	916.744	17.919	22.4037	48.6933	33.2093	14.9851	18.9981
HADHA	3182.43	1.2044	1.54201e-16	1.09668e-15	3276.21	4742.6	3979.76	5819.25	3848.66	4984.95	2000.66	1775.27	1934.16	2090.39	1685.47	2051.8
KIAA1430	109.955	1.6707	1.56184e-16	1.10997e-15	133.669	139.384	235.562	222.821	142.924	132.915	42.1096	54.665	47.8951	63.7259	54.2319	49.5603
SECISBP2	317.578	-0.891491	1.59838e-16	1.13511e-15	252.486	232.013	190.103	216.602	225.331	211.174	481.125	421.189	409.503	383.253	366.065	422.089
CCDC14	36.7736	-3.02159	1.68404e-16	1.19508e-15	6.98924	2.64654	24.796	7.25463	5.15043	4.9688	49.2772	44.8074	68.6496	89.7548	74.2121	62.7764
CDH13	40.0831	-3.04753	1.69424e-16	1.20145e-15	2.62096	4.4109	6.199	13.4729	9.01325	14.9064	34.942	83.3417	63.0618	86.1646	93.4786	69.3844
HARBI1	96.5975	1.52362	1.71555e-16	1.21568e-15	137.164	136.738	101.25	148.202	141.637	195.025	67.1962	42.1189	43.1055	50.2627	53.5183	42.9523
CYP2R1	227.42	1.64621	1.73096e-16	1.22571e-15	357.325	278.769	192.169	440.46	397.871	403.715	126.329	102.161	93.3953	97.8328	129.158	109.859
CARHSP1	433.557	1.78043	1.78843e-16	1.26549e-15	642.136	577.828	340.945	943.102	700.458	831.032	235.635	199.841	204.352	176.817	160.555	189.981
CDH20	21.3578	4.79429	1.83219e-16	1.29552e-15	72.5134	36.1694	30.995	59.0734	9.01325	40.9926	0.895949	0.896147	0.798251	2.69264	1.42715	0.826005
RAB19	19.2212	-5.26558	1.8906e-16	1.33585e-15	0.873655	0.88218	0	2.07275	0	0	51.0691	30.469	27.9388	45.775	38.5332	33.0402
CBX1	103.741	-1.23355	1.96153e-16	1.38497e-15	76.8816	67.9279	41.3266	71.5099	54.0795	52.1724	148.728	141.591	139.694	148.993	138.434	163.549
TPRG1L	1493.8	0.972628	1.97724e-16	1.39505e-15	2050.47	1928.45	1940.29	2320.44	1816.81	1823.55	1073.35	936.474	874.883	853.568	1225.21	1082.07
ME2	64.8974	-1.79327	1.98992e-16	1.40298e-15	35.8198	22.9367	16.5307	39.3823	24.4645	31.055	70.78	100.369	103.773	106.808	127.73	99.1206
CAP2	18.9725	2.56634	1.99725e-16	1.40714e-15	35.8198	29.9941	24.796	29.0185	34.7654	40.9926	2.68785	4.48074	5.58776	8.97548	6.4222	4.13003
ATL3	156.841	-1.07895	2.04644e-16	1.44076e-15	102.218	112.919	72.3216	121.256	100.433	88.1962	213.236	204.322	212.335	217.207	194.807	242.846
SIPA1L2	32.8181	-3.13924	2.06499e-16	1.45277e-15	6.98924	7.05744	4.13266	11.4001	3.86282	3.7266	46.5894	54.665	51.0881	29.6191	81.3478	93.3386
FAM115A	120.718	-1.93789	2.09908e-16	1.47538e-15	56.7876	61.7526	43.393	55.9643	38.6282	38.5082	105.722	170.268	203.554	251.314	247.611	175.113
MEST	23.3542	-6.19639	2.10014e-16	1.47538e-15	0	1.76436	0	0	0	0	30.4623	43.9112	43.1055	49.3652	62.0812	49.5603
HYAL3	120.294	2.01035	2.12764e-16	1.49363e-15	203.562	152.617	334.746	121.256	208.592	140.369	48.3813	45.7035	39.9125	48.4676	57.7998	42.1263
FNTB	84.068	2.08784	2.15782e-16	1.51372e-15	192.204	151.735	55.791	114.001	153.225	150.306	36.7339	35.8459	23.9475	31.4142	31.3974	32.2142
HYKK	504.161	2.4128	2.18612e-16	1.53248e-15	527.688	546.952	1452.63	1101.67	638.653	843.454	252.658	112.018	98.1849	158.866	162.696	154.463
DYNLT1	199.5	1.00084	2.19782e-16	1.53958e-15	227.15	271.711	266.557	303.658	276.836	250.924	162.167	129.045	135.703	131.042	122.735	116.467
LMOD3	19.5678	-5.59447	2.26343e-16	1.5844e-15	0.873655	0	0	1.03638	0	1.2422	31.3582	38.5343	34.3248	46.6725	37.8196	42.9523
MTR	199.88	1.98698	2.36805e-16	1.65645e-15	331.115	352.872	123.98	431.132	320.614	358.996	64.5084	71.6918	83.0181	85.2671	92.7651	82.6005
C6ORF89	1604.2	2.00515	2.38655e-16	1.66819e-15	1993.68	1931.97	4882.74	2225.1	2127.13	2289.37	903.117	557.404	538.021	610.333	589.415	602.158
PLTP	596.332	-1.96338	2.39594e-16	1.67357e-15	228.898	142.913	421.532	306.767	203.442	150.306	871.759	931.993	925.173	1027.69	1015.42	930.082
GATSL2	81.0584	-2.58791	2.40135e-16	1.67615e-15	28.8306	3.52872	24.796	20.7275	25.7521	33.5394	154.103	97.6801	134.106	146.3	145.57	157.767
GEMIN7	36.9413	1.82301	2.46369e-16	1.71843e-15	48.9247	59.9882	78.5206	53.8915	43.7786	62.11	14.3352	17.9229	11.1755	17.951	15.6987	18.9981
CCDC138	14.6618	4.0297	2.47981e-16	1.72844e-15	33.1989	29.1119	39.2603	17.6184	20.6017	27.3284	0	0	3.193	0.897548	1.42715	3.30402
DENND4A	353.705	-1.61142	2.49294e-16	1.73636e-15	200.941	160.557	167.373	202.093	139.062	170.181	481.125	828.936	588.311	417.36	405.312	483.213
PCBP4	431.045	1.21233	2.51193e-16	1.74834e-15	553.024	690.747	644.696	635.298	530.494	562.717	218.612	230.31	307.327	207.334	253.32	338.662
TMEM183A	382.27	-1.36405	2.61277e-16	1.81723e-15	196.572	289.355	130.179	226.966	212.455	217.385	653.147	587.873	558.776	527.758	520.912	465.867
CCDC127	223.39	2.18251	2.62922e-16	1.82737e-15	268.212	321.113	758.344	249.766	315.464	291.917	95.8666	74.3802	78.2286	69.1112	80.6343	77.6445
TPX2	39.26	-1.85726	2.75536e-16	1.91369e-15	15.7258	15.8792	18.597	15.5456	11.5885	24.844	49.2772	59.1457	72.6408	62.8284	71.3577	53.6903
TLE4	167.434	-1.44736	2.77418e-16	1.92538e-15	111.828	64.3991	88.8523	98.4557	90.1325	83.2274	315.374	192.672	237.879	285.42	226.204	214.761
PTGES	18.2337	5.51822	2.79489e-16	1.93839e-15	30.5779	29.1119	51.6583	19.6911	27.0398	57.1412	0	3.58459	0	0	0	0
HEATR6	291.93	1.52456	2.87026e-16	1.98925e-15	450.806	383.748	669.492	329.567	417.185	355.269	120.057	147.864	170.027	166.046	163.409	129.683
STK24	192.196	-1.24521	2.90022e-16	2.00859e-15	122.312	123.505	55.791	133.692	127.473	111.798	291.184	267.948	265.818	262.982	270.446	273.408
STX6	59.7809	-1.52607	2.99198e-16	2.07067e-15	32.3252	26.4654	24.796	37.3095	36.053	26.0862	91.3868	65.4188	100.58	88.8573	90.6243	97.4686
SWT1	182.41	-1.69052	3.06523e-16	2.11987e-15	91.7338	100.569	30.995	103.638	110.734	70.8054	262.513	283.183	290.563	276.445	307.552	260.192
TUFT1	100.834	-2.08065	3.14008e-16	2.17009e-15	41.9354	29.9941	30.995	46.6369	39.9158	38.5082	84.2193	196.256	205.949	176.817	204.797	113.989
NPAS2	272.524	1.64667	3.14761e-16	2.17376e-15	373.051	430.504	320.281	556.534	392.72	408.684	91.3868	155.93	179.606	105.911	102.042	153.637
ZSCAN21	356.898	-0.837245	3.23552e-16	2.2329e-15	224.529	273.476	264.491	254.948	267.822	252.167	449.767	457.035	499.705	515.193	408.166	415.481
NEURL2	127.105	1.31037	3.23932e-16	2.23394e-15	160.752	163.203	165.307	160.638	194.429	243.471	73.4679	81.5494	83.0181	74.4965	56.3726	68.5584
NEURL4	484.23	-1.05528	3.29367e-16	2.26982e-15	369.556	290.237	247.96	265.312	400.446	308.066	639.708	643.434	724.812	639.952	622.953	658.326
WWOX	82.8859	-1.34451	3.43778e-16	2.36747e-15	51.5456	38.8159	28.9286	42.4914	50.2167	65.8366	121.849	108.434	114.948	120.271	129.871	121.423
MAFG	50.7486	-1.62671	3.59614e-16	2.47478e-15	21.8414	24.701	26.8623	31.0913	16.7389	27.3284	60.9246	87.8224	82.2198	69.1112	72.7849	87.5566
MSH6	634.468	0.928306	3.7684e-16	2.5915e-15	755.711	868.065	923.65	705.772	869.135	872.025	510.691	443.593	384.757	449.672	369.633	460.911
PYGL	7222.63	1.63546	3.80546e-16	2.61515e-15	9137.56	10103.6	9949.39	12149.4	13056.3	11275.5	5258.33	4293.44	2753.17	2893.7	3485.83	2315.29
VCAM1	264.025	-2.26195	3.96343e-16	2.7218e-15	130.175	104.979	24.796	100.528	106.871	65.8366	325.23	563.677	453.406	399.409	484.519	408.873
UCK2	32.7974	1.7599	4.06793e-16	2.7916e-15	44.5564	42.3446	59.9236	47.6733	50.2167	60.8678	11.6473	15.2345	15.1668	15.2583	14.9851	15.6941
TRIQK	28.3513	3.29226	4.21084e-16	2.88764e-15	34.9462	44.109	103.317	61.1461	29.615	37.266	8.95949	3.58459	2.39475	7.18039	3.56789	4.13003
COL4A1	845.741	-2.13571	4.27399e-16	2.9289e-15	311.895	344.05	119.847	458.078	281.986	337.878	893.262	1813.8	1330.68	1375.94	1617.68	1263.79
RPS3	5422.61	1.29931	4.33002e-16	2.96521e-15	5943.47	6073.81	11143.7	8489.99	7134.63	7532.7	3383.11	3086.33	2710.86	3357.73	3155.44	3059.52
FANCC	18.3366	-2.85845	4.3473e-16	2.97496e-15	6.11558	4.4109	4.13266	3.10913	2.57521	4.9688	34.0461	33.1575	25.544	29.6191	33.5381	38.8222
SEMA6D	207.354	-1.63398	4.41742e-16	3.02084e-15	121.438	94.3933	86.7859	100.528	96.5705	101.86	164.855	309.171	371.985	364.405	316.115	360.138
KHK	3855.31	1.84056	4.6015e-16	3.14452e-15	4781.51	4764.65	9013.34	4856.46	6056.9	6768.75	2762.21	1483.12	1391.35	1419.92	1608.4	1357.13
SDC2	7043.82	1.13691	4.62079e-16	3.15549e-15	8979.42	11076.7	7759.08	10053.9	9671.22	10600.9	5915.95	4599.03	3833.2	3835.22	3969.63	4231.62
MAPK8IP1	96.9935	-2.13939	4.62899e-16	3.15669e-15	19.2204	37.0516	68.189	32.1276	24.4645	37.266	220.404	119.188	139.694	146.3	181.249	138.769
MFAP1	383.965	0.732554	4.62809e-16	3.15669e-15	442.069	494.021	442.195	543.061	476.415	477.005	307.311	292.144	300.142	287.215	288.285	257.714
BCKDHB	670.212	-1.41562	4.65957e-16	3.17533e-15	304.032	322.878	303.751	414.55	424.91	414.895	1391.41	767.102	803.04	1047.44	944.063	904.476
SAYSD1	85.6032	-1.45231	4.7283e-16	3.21992e-15	36.6935	45.8734	49.592	40.4186	46.3539	57.1412	147.832	101.265	121.334	107.706	117.74	155.289
XRCC4	54.5086	-1.8525	4.75119e-16	3.23325e-15	24.4623	22.0545	26.8623	25.9094	30.9026	11.1798	103.93	90.5109	57.4741	86.1646	92.0515	82.6005
PPIP5K2	154.444	1.76522	5.0967e-16	3.46597e-15	276.949	297.295	109.516	223.857	245.933	279.495	62.7165	77.0687	65.4566	58.3406	74.9256	81.7745
TAF1	310.882	-1.12491	5.1863e-16	3.52445e-15	221.908	213.488	202.501	172.038	131.336	228.565	390.634	437.32	449.415	439.799	391.754	451.825
PCDH18	141.719	-1.16431	5.23878e-16	3.55764e-15	101.344	97.922	57.8573	93.2738	81.1193	85.7118	172.918	180.126	197.168	191.178	209.078	232.933
AGAP2	125.923	-1.71711	5.28273e-16	3.585e-15	57.6612	47.6377	72.3216	44.5641	51.5043	79.5008	160.375	235.687	225.905	173.227	130.585	232.107
DAPK3	264.219	-1.48621	5.50322e-16	3.73204e-15	131.922	112.919	225.23	132.656	104.296	131.673	378.091	400.578	477.354	337.478	330.386	408.047
MBOAT7	395.153	-1.21991	5.52348e-16	3.74318e-15	242.876	228.485	210.766	251.839	251.083	234.776	609.246	516.181	431.055	446.979	575.143	743.405
DUSP12	331.137	1.30061	5.53411e-16	3.74779e-15	409.744	344.05	603.369	527.515	397.871	549.052	177.398	215.075	171.624	204.641	204.797	168.505
THY1	93.344	-4.38789	5.70603e-16	3.86154e-15	2.62096	3.52872	16.5307	3.10913	0	21.1174	91.3868	261.675	126.922	175.022	108.464	309.752
NMNAT1	135.322	1.5104	5.73283e-16	3.87699e-15	157.258	140.267	250.026	233.184	168.677	255.893	81.5314	67.2111	63.8601	66.4186	68.5034	71.0365
FRYL	259.983	-1.24823	6.10048e-16	4.12278e-15	184.341	185.258	119.847	147.165	153.225	126.704	292.975	394.305	415.889	426.335	342.517	331.228
CEP85	77.4809	-1.48967	6.17926e-16	4.17314e-15	54.1666	37.0516	33.0613	42.4914	41.2034	32.2972	99.4504	120.98	125.325	136.427	89.1972	118.119
ARNT2	49.7135	3.049	6.33874e-16	4.27789e-15	111.828	127.916	37.194	32.1276	88.8449	136.642	8.95949	7.16918	9.57901	11.6681	11.4172	13.2161
CHAF1B	26.8233	2.2303	6.34565e-16	4.27959e-15	39.3145	35.2872	57.8573	32.1276	50.2167	52.1724	14.3352	7.16918	7.18426	8.07793	10.7037	7.43405
LRRC8D	681.349	1.21167	6.40561e-16	4.31706e-15	772.311	853.068	1095.16	1006.32	879.436	1111.77	417.512	330.678	474.161	317.732	438.137	479.909
DMWD	146.155	0.952494	6.41939e-16	4.32336e-15	184.341	168.496	219.031	186.548	187.991	213.658	109.306	88.7186	100.58	91.5499	102.042	101.599
TMEM63B	914.552	1.08186	6.43897e-16	4.33356e-15	1429.3	1362.97	998.038	1087.16	1214.21	1362.69	734.679	568.157	589.907	572.636	476.67	578.204
CHDH	311.333	3.08071	6.49146e-16	4.36589e-15	594.959	785.14	177.705	620.789	607.751	570.17	115.577	56.4573	18.3598	70.0088	77.7799	41.3003
PTPRU	142.359	1.8116	6.61949e-16	4.44894e-15	256.855	244.364	175.638	195.875	240.783	217.385	51.9651	77.0687	72.6408	93.345	48.5233	33.8662
GTF2A2	322.44	1.12287	6.71375e-16	4.50919e-15	354.704	391.688	590.971	452.896	454.525	413.653	208.756	194.464	200.361	178.612	236.194	192.459
WDR41	195.496	1.2192	6.80535e-16	4.56757e-15	257.728	300.823	188.036	294.331	278.123	321.73	107.514	116.499	116.545	111.296	148.424	104.903
ZNF22	72.4884	-1.5236	7.08136e-16	4.74956e-15	46.3037	29.9941	39.2603	36.2731	27.0398	44.7192	94.0747	93.1993	96.5884	136.427	107.037	118.945
B3GALNT2	112.33	-1.63823	7.374e-16	4.94245e-15	58.5349	76.7497	33.0613	74.619	37.3406	39.7504	177.398	169.372	162.045	188.485	176.967	153.637
TRMU	391.957	1.90218	7.95089e-16	5.32546e-15	652.62	547.834	1128.22	486.06	441.649	464.583	164.855	121.876	185.194	190.28	158.414	161.897
C5	17810.5	1.83928	8.19915e-16	5.48798e-15	34668.4	27970.4	13077.8	31032.2	28372.4	32269.9	9808.85	8269.65	5951.76	7420.03	5777.84	9106.71
LRRK1	47.0136	-2.4268	8.35422e-16	5.58795e-15	18.3468	10.5862	8.26533	14.5093	10.3009	23.6018	49.2772	60.0419	82.2198	90.6524	122.022	74.3405
TMPPE	66.8813	-2.29642	8.90277e-16	5.9508e-15	22.715	29.1119	24.796	24.873	20.6017	11.1798	67.1962	139.799	97.3866	76.2916	165.55	123.075
MOGAT2	109.31	7.31889	9.16937e-16	6.12482e-15	38.4408	255.832	528.981	62.1825	25.7521	397.504	0	0	1.5965	0	1.42715	0
ELOVL5	721.454	3.03519	9.2965e-16	6.20549e-15	1460.75	2385.41	233.496	842.573	1385.47	1444.68	189.941	163.099	176.413	112.194	142.002	121.423
METTL4	34.41	-2.12627	9.43609e-16	6.29437e-15	17.4731	11.4683	4.13266	11.4001	9.01325	19.8752	58.2367	50.1843	55.0793	61.0333	72.0713	42.9523
PKNOX1	58.6957	1.31479	9.57463e-16	6.38243e-15	82.9972	95.2754	72.3216	92.2374	82.4069	77.0164	31.3582	30.469	39.1143	30.5166	39.2468	31.3882
WDR44	198.447	-1.59673	9.6683e-16	6.44049e-15	109.207	107.626	39.2603	122.292	103.009	100.618	329.709	347.705	247.458	315.937	292.567	265.974
TLDC2	15.7243	-4.13562	9.704e-16	6.45986e-15	3.49462	0	2.06633	2.07275	1.28761	0	32.2542	32.2613	32.7283	29.6191	20.6937	32.2142
WDR36	218.752	0.860771	9.86875e-16	6.56507e-15	268.212	313.174	289.286	316.094	252.371	253.409	154.103	150.553	144.483	159.764	153.419	170.157
EAPP	497.632	1.01429	1.08133e-15	7.18854e-15	615.053	656.342	758.344	590.734	696.596	680.726	416.617	326.198	303.335	295.293	269.732	362.616
ZFYVE1	321.538	-1.37095	1.08886e-15	7.23368e-15	178.226	121.741	161.174	204.166	217.606	190.057	635.228	458.827	413.494	420.053	411.021	446.869
CROT	1337.49	-2.16977	1.11418e-15	7.39689e-15	474.395	532.837	154.975	562.752	579.423	571.412	2775.65	2317.44	1906.22	2072.44	2576.73	1525.63
PRELID1	1945.1	2.41321	1.14747e-15	7.6127e-15	1990.19	2170.16	7666.09	2452.06	2745.18	2698.06	696.153	598.626	630.618	569.046	545.173	579.856
CRYZ	2349.12	-1.74936	1.17697e-15	7.80314e-15	832.593	1084.2	704.619	1258.16	1184.6	1354	5134.69	3593.55	2619.86	4240.92	3693.48	2488.75
RFK	63.9885	-1.85079	1.19365e-15	7.90836e-15	31.4516	34.405	10.3317	29.0185	23.1769	32.2972	122.745	86.0301	110.159	127.452	85.6293	75.1665
ATP2A3	122.773	-2.14148	1.22145e-15	8.08706e-15	48.9247	27.3476	16.5307	61.1461	43.7786	68.321	146.936	208.802	213.133	158.866	233.34	246.15
USP1	363.795	-1.28939	1.2273e-15	8.12025e-15	209.677	257.597	161.174	185.511	226.619	219.869	557.281	407.747	669.732	485.574	428.86	555.902
MTERF	54.3247	-1.58737	1.26728e-15	8.37916e-15	26.2096	23.8189	35.1276	23.8366	23.1769	32.2972	62.7165	82.4456	81.4216	105.911	75.6392	79.2965
GPR75	22.4499	-3.41229	1.26874e-15	8.38313e-15	2.62096	4.4109	4.13266	0	5.15043	6.211	19.7109	48.392	33.5265	47.5701	56.3726	41.3003
ACSBG1	25.3956	-5.06339	1.27218e-15	8.40014e-15	0.873655	1.76436	4.13266	0	1.28761	0	10.7514	39.4305	71.8426	51.1603	54.9455	68.5584
MOSPD1	93.512	-1.85723	1.32098e-15	8.71651e-15	41.9354	46.7555	12.398	35.2368	59.2299	40.9926	179.19	115.603	147.676	139.12	125.59	178.417
PIK3R3	21.4809	-4.60309	1.35318e-15	8.92296e-15	5.24193	0.88218	0	1.03638	0	0	20.6068	34.0536	51.8863	33.2093	67.0763	43.7783
SNX14	906.74	0.940076	1.36968e-15	9.02566e-15	1170.7	1257.11	1024.9	1380.45	1113.78	1204.93	646.876	632.68	590.706	706.37	481.665	670.716
CDH6	28.4809	-2.47332	1.40258e-15	9.23623e-15	8.73655	10.5862	10.3317	4.1455	6.43804	11.1798	61.8205	62.7303	50.2898	44.8774	39.2468	31.3882
FHIT	77.1828	2.11646	1.41938e-15	9.34057e-15	92.6074	93.5111	208.7	111.929	106.871	142.853	29.5663	25.0921	23.9475	33.2093	41.3875	16.5201
MCF2L2	17.4254	3.22121	1.49591e-15	9.8376e-15	30.5779	24.701	53.7246	31.0913	25.7521	24.844	1.7919	0.896147	6.38601	2.69264	4.99504	1.65201
SERPINH1	385.149	-1.12608	1.5195e-15	9.98602e-15	255.981	232.013	239.695	263.239	215.03	243.471	374.507	623.719	575.539	525.066	599.405	474.127
APTX	182.729	-1.61948	1.52948e-15	1.00426e-14	79.5026	81.1606	161.174	66.328	86.2697	69.5632	276.848	298.417	275.397	239.645	324.678	233.759
EDC3	235.947	1.60554	1.53017e-15	1.00426e-14	290.927	452.558	274.822	232.148	424.91	458.372	139.768	96.7839	103.773	129.247	114.886	113.163
ROBO2	114.212	3.39578	1.5381e-15	1.00879e-14	233.266	212.605	33.0613	386.568	252.371	140.369	8.06355	27.7806	20.7545	14.3608	20.6937	20.6501
C14ORF93	78.9571	1.81399	1.55309e-15	1.01794e-14	123.185	112.037	171.506	134.729	79.8317	119.251	34.942	24.196	23.9475	42.1848	47.8097	33.8662
CAPN5	20.2868	-2.81688	1.56947e-15	1.02799e-14	6.11558	2.64654	4.13266	6.21825	5.15043	4.9688	21.5028	40.3266	33.5265	35.9019	44.9554	37.9962
FUNDC1	80.945	1.1863	1.75768e-15	1.15049e-14	105.712	128.798	115.715	108.819	93.9953	122.978	47.4853	44.8074	51.0881	43.9799	59.2269	48.7343
PRDM14	12.6948	4.84153	1.76656e-15	1.15553e-14	27.0833	30.8763	30.995	17.6184	20.6017	21.1174	0.895949	0.896147	0	0	1.42715	0.826005
MAN2B2	486.864	-1.89632	1.80324e-15	1.17874e-14	278.696	154.381	111.582	278.785	181.553	217.385	637.916	733.049	700.864	645.337	1170.98	731.841
SEPW1	881.183	1.38662	1.83872e-15	1.20112e-14	1203.02	1141.54	1398.91	1152.45	1532.25	1229.78	737.366	509.908	358.415	425.438	437.423	447.695
FHL3	79.3536	1.23394	1.85591e-15	1.21154e-14	119.691	104.097	136.378	95.3465	95.2829	119.251	49.2772	54.665	51.0881	41.2872	42.1011	43.7783
JPH1	31.4177	2.97698	1.88024e-15	1.22661e-14	76.8816	39.6981	35.1276	57.0006	59.2299	68.321	5.3757	1.79229	15.965	7.18039	7.13577	3.30402
CBR4	100.197	2.8572	1.96328e-15	1.27993e-14	179.973	197.608	47.5256	224.893	213.743	197.51	25.9825	20.6114	14.3685	24.2338	43.5282	12.3901
LAYN	71.2532	-1.90897	1.98303e-15	1.29194e-14	33.1989	20.2901	45.4593	24.873	25.7521	32.2972	72.5719	104.849	114.15	139.12	149.138	93.3386
FAM222B	90.8825	-1.14827	2.0619e-15	1.34243e-14	55.9139	68.81	33.0613	55.9643	57.9423	60.8678	132.601	122.772	134.106	122.067	118.454	128.031
HIATL1	134.306	-1.49315	2.11002e-15	1.37269e-14	76.8816	74.9853	33.0613	82.91	93.9953	53.4146	164.855	205.218	191.58	210.026	219.068	205.675
TM2D3	164.152	-1.53721	2.11118e-15	1.37269e-14	62.9031	83.8071	148.776	72.5463	66.9556	75.7742	276.848	239.271	202.756	241.44	236.908	261.844
SSRP1	959.046	0.668046	2.12834e-15	1.38293e-14	1279.03	1094.79	1270.79	1073.68	1220.65	1127.92	818.898	775.167	726.408	700.985	737.126	683.106
ADCY3	385.775	1.85522	2.15681e-15	1.4005e-14	817.741	516.075	338.878	453.932	679.857	827.305	111.994	208.802	169.229	170.534	159.841	175.113
AVIL	25.6121	-3.47157	2.23733e-15	1.45181e-14	3.49462	2.64654	2.06633	4.1455	6.43804	4.9688	30.4623	38.5343	92.5971	40.3897	53.5183	28.0842
RALYL	23.4279	7.70913	2.25474e-15	1.46214e-14	50.672	56.4595	35.1276	41.455	50.2167	47.2036	0	0	0	0	0	0
CYP4B1	583.715	-1.46921	2.25834e-15	1.46351e-14	318.01	258.479	380.205	298.476	254.946	345.332	645.084	897.043	866.102	603.152	1184.54	953.21
AIG1	846.331	1.52844	2.26062e-15	1.46402e-14	984.609	1200.65	1008.37	1467.51	1073.86	1817.34	552.801	407.747	350.432	373.38	535.183	384.092
SPTB	223.186	-3.05348	2.28455e-15	1.47853e-14	55.9139	42.3446	61.99	24.873	39.9158	52.1724	607.454	751.868	164.44	140.018	358.929	378.31
SYNRG	245.355	-0.889351	2.30061e-15	1.48794e-14	176.478	202.019	148.776	151.311	186.703	161.486	301.935	339.64	296.949	356.327	310.406	312.23
CASP6	97.0322	1.44077	2.35581e-15	1.52263e-14	116.196	138.502	121.914	203.13	118.46	152.791	59.1327	52.8727	58.2723	52.9553	46.3825	43.7783
MR1	143.606	1.64264	2.36419e-15	1.52704e-14	199.193	264.654	105.383	250.803	238.207	247.198	80.6355	75.2764	71.8426	55.648	64.222	70.2104
HORMAD1	19.9784	-5.991	2.3909e-15	1.54327e-14	1.74731	0	0	0	0	0	28.6704	33.1575	47.8951	46.6725	37.8196	43.7783
ABCC9	190.677	-2.12915	2.58028e-15	1.66441e-14	92.6074	61.7526	43.393	75.6554	74.6812	69.5632	143.352	377.278	366.397	382.356	211.219	389.874
RALGPS2	393.101	1.67836	2.59022e-15	1.66972e-14	587.096	906.881	322.348	660.171	531.782	590.045	204.276	181.022	143.685	207.334	182.676	199.893
SEMA4C	542.38	2.18987	2.621e-15	1.68845e-14	1170.7	571.653	1593.14	584.516	820.206	616.131	142.456	154.137	217.922	162.456	234.053	241.194
FIGNL1	18.202	2.92367	2.63261e-15	1.69482e-14	34.0725	44.9912	20.6633	37.3095	16.7389	39.7504	4.47975	4.48074	5.58776	3.59019	4.28146	2.47802
EYA3	110.129	-1.15174	2.63776e-15	1.69702e-14	78.6289	60.8704	45.4593	83.9464	70.8184	64.5944	150.52	152.345	138.896	175.022	153.419	147.029
TMEM109	393.327	1.12043	2.64369e-15	1.69972e-14	520.698	482.552	762.477	502.642	448.087	522.966	277.744	252.714	229.098	229.772	264.024	227.151
LY6H	110.393	5.05734	2.64737e-15	1.70096e-14	165.121	2.64654	285.154	373.095	97.8582	370.176	6.27165	8.06533	3.193	2.69264	7.13577	3.30402
SEC14L4	1375.03	1.15762	2.6629e-15	1.70981e-14	1559.47	1694.67	2051.87	2390.92	1900.51	1804.92	1031.24	957.085	651.373	880.495	822.041	755.795
ERGIC2	616.374	0.81655	2.78169e-15	1.78492e-14	723.386	808.077	851.329	726.499	754.538	857.118	521.443	402.37	381.564	465.828	435.996	468.345
BLVRA	680.392	-1.12326	2.80943e-15	1.80154e-14	484.878	330.817	351.276	493.315	414.61	486.942	960.458	866.574	747.961	992.688	1075.36	959.818
P4HTM	132.775	1.30102	2.84798e-15	1.82506e-14	236.76	170.261	179.771	162.711	187.991	197.51	65.4043	65.4188	68.6496	78.9842	106.323	73.5145
ADRM1	1292.22	0.953102	2.93045e-15	1.87668e-14	1668.68	1593.22	1814.24	1350.4	1890.21	1915.47	918.348	786.817	1053.69	803.306	802.775	909.432
MTCH2	3614.27	1.25815	2.93418e-15	1.87783e-14	4239.85	4270.63	7325.15	4579.74	5129.83	5071.9	2608.11	1994.82	2132.93	1728.68	2048.68	2240.95
CNTRL	493.834	-0.937318	2.96695e-15	1.89757e-14	362.567	299.059	349.21	332.676	303.875	385.082	502.628	704.372	635.408	692.01	647.928	711.191
TONSL	62.7785	-2.48863	3.0527e-15	1.95114e-14	13.9785	15.8792	33.0613	17.6184	15.4513	18.633	196.213	73.4841	91.0006	100.525	63.5084	113.989
POLH	110.943	-1.67434	3.08855e-15	1.97276e-14	65.5241	29.1119	57.8573	52.8551	75.9688	36.0238	201.589	158.618	160.448	179.51	157.701	156.115
PDLIM4	265.997	2.91088	3.2447e-15	2.07114e-14	364.314	458.734	1130.28	209.348	218.893	449.676	44.7975	86.9263	66.2548	56.5455	44.2418	61.9504
SLC5A7	29.8815	7.09107	3.2534e-15	2.07534e-14	24.4623	42.3446	196.302	35.2368	27.0398	32.2972	0.895949	0	0	0	0	0
PADI2	35.301	-3.80966	3.39865e-15	2.16659e-14	3.49462	1.76436	14.4643	4.1455	1.28761	3.7266	19.7109	100.369	77.4303	46.6725	87.77	62.7764
SPIN2B	53.7552	-1.47614	3.4306e-15	2.18553e-14	26.2096	30.8763	37.194	26.9458	27.0398	23.6018	84.2193	84.2379	83.0181	78.9842	84.9157	57.8204
SRD5A3	29.6959	-1.90365	3.47053e-15	2.20952e-14	13.1048	15.8792	10.3317	15.5456	6.43804	11.1798	46.5894	46.5997	47.0968	47.5701	40.6739	55.3424
HABP2	7675.68	1.68739	3.47506e-15	2.21097e-14	11528.7	10179.5	14799.1	7368.63	12514.3	14024.4	5578.18	3398.19	2620.66	3806.5	3166.86	3123.13
OXCT1	37.7706	-2.07866	3.52561e-15	2.24168e-14	13.9785	21.1723	10.3317	15.5456	3.86282	18.633	48.3813	51.9765	74.2373	61.0333	66.3627	67.7324
MRPL50	496.397	1.72403	3.5444e-15	2.25216e-14	540.792	531.072	1299.72	757.59	632.215	822.337	265.201	203.425	214.729	262.084	206.224	221.369
EPHB3	63.6045	-1.64575	3.58472e-15	2.2763e-14	40.1881	31.7585	43.393	26.9458	15.4513	27.3284	93.1787	77.0687	114.15	94.2426	107.037	92.5126
RBMS1	167.813	-1.84506	3.70172e-15	2.34907e-14	81.2499	95.2754	20.6633	61.1461	92.7077	78.2586	227.571	299.313	288.169	251.314	250.466	267.626
SART1	722.216	-1.25966	3.772e-15	2.39211e-14	392.271	318.467	652.961	393.823	428.773	371.418	939.851	1117.5	970.673	995.381	1033.97	1051.5
LIMK1	62.6625	1.67063	3.82324e-15	2.42304e-14	103.965	117.33	57.8573	100.528	90.1325	101.86	25.0866	21.5075	35.9213	32.3117	24.9752	40.4743
SERPINF1	1229.09	1.59505	3.89485e-15	2.46682e-14	1654.7	1250.05	2731.69	1489.27	2172.19	1803.67	716.76	476.75	460.591	667.776	650.783	674.846
SPATA2L	116.28	1.36714	3.89774e-15	2.46705e-14	174.731	183.493	163.24	152.347	167.389	165.213	92.2828	47.4958	68.6496	63.7259	71.3577	45.4303
FUT10	54.9567	1.95633	3.95388e-15	2.50097e-14	99.5967	99.6863	47.5256	93.2738	93.9953	90.6806	13.4392	30.469	14.3685	20.6436	28.5431	27.2582
NDE1	100.601	-1.33992	4.01916e-15	2.54062e-14	62.0295	68.81	41.3266	54.9279	55.3671	54.6568	121.849	128.149	184.396	148.993	161.982	124.727
ARV1	232.408	1.13834	4.07728e-15	2.57569e-14	323.252	315.82	330.613	276.712	261.384	411.168	171.126	135.318	138.097	167.842	132.012	125.553
ERI2	115.162	1.78732	4.3254e-15	2.73067e-14	190.457	161.439	252.093	117.11	236.92	116.767	51.0691	44.8074	51.8863	66.4186	44.2418	48.7343
GLTP	188.754	1.57006	4.3412e-15	2.73888e-14	284.811	387.277	150.842	319.204	249.796	303.097	97.6585	79.7571	106.966	84.3695	101.328	99.9466
HARS2	376.684	1.24915	4.55991e-15	2.87501e-14	557.392	547.834	320.281	584.516	638.653	532.904	241.906	196.256	209.142	255.801	224.063	211.457
SSH1	109.088	-1.78952	4.66485e-15	2.93928e-14	62.9031	44.109	30.995	52.8551	59.2299	38.5082	95.8666	171.164	175.615	225.285	174.113	178.417
ANKH	465.757	2.67029	4.81908e-15	3.0345e-14	878.023	1241.23	200.434	1340.03	574.273	616.131	114.682	129.941	120.536	124.759	144.143	104.903
IP6K1	420.704	1.14611	4.84024e-15	3.04575e-14	598.454	604.293	518.649	474.66	813.768	469.552	255.346	272.429	257.835	247.723	259.029	276.712
POLR2D	111.278	-1.20531	4.84317e-15	3.04575e-14	51.5456	66.1635	72.3216	68.4008	55.3671	91.9228	164.855	141.591	151.668	145.403	174.113	151.985
SNAPC1	124.96	1.4731	4.86852e-15	3.05972e-14	153.763	174.672	212.832	180.329	202.154	181.361	88.699	43.9112	85.4128	52.0578	54.9455	69.3844
COX7A1	99.4432	3.75282	5.00549e-15	3.14378e-14	68.1451	105.862	593.037	90.1647	136.486	124.22	17.023	13.4422	7.98251	17.0534	9.99008	9.91206
SLC38A7	182.599	-1.18039	5.01547e-15	3.14803e-14	113.575	114.683	140.511	77.7282	117.172	110.556	261.617	222.245	288.967	216.309	288.285	239.542
COMMD5	130.68	-1.37236	5.08867e-15	3.19003e-14	56.7876	51.1664	105.383	88.0919	79.8317	60.8678	201.589	179.229	167.633	189.383	178.394	209.805
HBEGF	50.2252	-3.10567	5.08891e-15	3.19003e-14	10.4839	9.70398	6.199	5.18188	18.0265	9.9376	111.994	138.007	38.316	131.042	79.2071	44.6043
ADAMTS4	21.3222	-3.52425	5.12872e-15	3.21293e-14	2.62096	3.52872	2.06633	4.1455	1.28761	4.9688	31.3582	51.9765	62.2636	20.6436	26.4024	44.6043
CTTN	812.875	-1.02378	5.1383e-15	3.21686e-14	587.97	612.233	355.409	605.243	498.304	542.841	1180.86	1132.73	1045.71	1095.01	1089.63	1008.55
WWC3	161.117	-1.92841	5.23502e-15	3.27532e-14	98.723	97.922	30.995	42.4914	68.2432	54.6568	203.381	252.714	299.344	275.547	253.32	256.062
AKR1B1	421.597	-1.75165	5.30496e-15	3.31696e-14	182.594	143.795	196.302	329.567	137.774	160.244	525.922	681.968	872.488	627.386	649.355	551.772
SPNS2	59.8729	-2.08533	5.31523e-15	3.32126e-14	38.4408	14.9971	20.6633	19.6911	20.6017	19.8752	66.3003	131.734	110.159	80.7793	113.459	81.7745
PLD5	38.1042	2.11536	5.36385e-15	3.34949e-14	62.0295	65.2813	66.1226	65.2916	63.0928	50.9302	3.5838	21.5075	9.57901	17.951	17.8394	14.0421
FKBP8	2562.88	1.35895	5.37812e-15	3.35626e-14	3013.24	3001.18	4948.87	3773.44	3694.15	3724.12	2048.14	1471.47	1159.86	1272.72	1263.03	1384.38
KLHL11	115.615	-1.46721	5.53603e-15	3.4526e-14	75.1343	70.5744	33.0613	44.5641	59.2299	79.5008	201.589	148.76	156.457	172.329	161.982	184.199
MAP1LC3A	356.078	-1.56875	5.55299e-15	3.46098e-14	138.911	162.321	276.889	120.22	171.252	209.932	520.547	611.172	629.022	430.823	440.991	560.858
AMDHD1	2998.4	1.94504	6.13118e-15	3.81647e-14	3284.94	5414.82	2419.67	6639.02	5804.53	5069.42	1674.53	1351.39	1050.5	1356.2	874.132	1041.59
TSHZ3	67.4337	-2.16003	6.12946e-15	3.81647e-14	27.957	21.1723	39.2603	12.4365	29.615	18.633	57.3408	106.642	134.904	137.325	114.886	109.033
CDC42SE2	31.1021	-1.99871	6.16764e-15	3.83673e-14	20.9677	11.4683	2.06633	12.4365	10.3009	12.422	44.7975	53.7688	58.2723	52.0578	49.2368	45.4303
ITIH3	98470.7	1.33414	6.17635e-15	3.8397e-14	154550	141980	125792	117842	135237	171602	63297.9	51892.3	45711	40174.3	55532	78036.8
FMNL3	171.672	-1.62248	6.29365e-15	3.91014e-14	81.2499	53.813	142.577	77.7282	79.8317	74.532	209.652	329.782	259.432	224.387	282.577	244.498
ERCC1	486.868	1.95934	6.37085e-15	3.95308e-14	601.948	569.888	1568.35	583.479	735.224	602.467	222.195	203.425	183.598	186.69	181.962	203.197
SEPSECS	547.743	2.43489	6.3691e-15	3.95308e-14	713.776	565.477	2175.85	830.137	647.666	636.006	209.652	172.956	150.071	176.817	133.439	161.071
TMEM43	112.084	-1.08823	6.46212e-15	4.00717e-14	55.9139	64.3991	88.8523	69.4372	70.8184	85.7118	148.728	149.657	154.062	170.534	139.861	147.029
NAPA	755.627	0.915329	6.47988e-15	4.01564e-14	838.709	939.522	1134.42	896.465	1089.32	1033.51	637.02	486.608	494.916	455.955	531.615	529.469
NAB2	50.8608	-2.01288	6.72852e-15	4.16708e-14	26.2096	15.8792	22.7297	18.6548	23.1769	13.6642	65.4043	107.538	99.7814	49.3652	77.0664	90.8606
HDHD1	79.6073	1.0836	6.87877e-15	4.25744e-14	110.081	103.215	121.914	107.783	109.447	98.1338	57.3408	43.9112	54.2811	47.5701	47.0961	54.5163
LIN7B	143.617	-1.99426	6.93928e-15	4.29217e-14	53.2929	47.6377	121.914	34.2004	56.6547	36.0238	190.837	226.725	230.694	242.338	226.204	256.888
WWTR1	49.2422	-1.89985	7.07337e-15	4.37234e-14	29.7043	18.5258	6.199	18.6548	32.1902	14.9064	60.9246	90.5109	85.4128	80.7793	82.0614	71.0365
FBXO9	1028.51	0.898119	7.19699e-15	4.44595e-14	1348.92	1366.5	1576.61	1070.58	1357.14	1317.97	775.892	673.007	736.786	802.408	594.41	721.929
KCTD15	20.9108	-3.00768	7.45862e-15	4.60466e-14	4.36827	8.8218	6.199	4.1455	2.57521	0	22.3987	39.4305	35.123	35.0044	44.9554	47.9083
CDS2	333.7	-2.10328	7.72395e-15	4.76546e-14	131.922	165.85	28.9286	158.565	128.761	126.704	610.142	559.196	522.056	573.533	481.665	517.079
ZC3H11A	989.243	-0.784923	7.83476e-15	4.83078e-14	712.902	707.508	828.599	709.917	699.171	704.327	1052.74	1262.67	1388.16	1433.38	1142.44	1229.1
TLCD1	77.4391	2.50501	8.2296e-15	5.07103e-14	115.322	74.9853	219.031	130.583	135.199	119.251	8.06355	17.9229	24.7458	34.1068	33.5381	16.5201
FAM96A	901.856	1.84175	8.3854e-15	5.16378e-14	926.074	1072.73	2634.57	1322.41	1179.45	1347.79	490.98	379.07	328.081	384.151	391.04	365.92
RPN2	3685.59	1.00897	8.39353e-15	5.16553e-14	5828.15	5288.67	4407.49	4894.8	4381.73	4758.87	3114.32	2392.71	2033.94	2076.03	2604.56	2445.8
DNAH7	37.6939	2.85919	8.69478e-15	5.34756e-14	63.7768	49.4021	148.776	54.9279	42.491	40.9926	7.1676	10.7538	6.38601	5.38529	10.7037	11.5641
SPON1	78.7982	3.33115	8.9361e-15	5.49253e-14	168.615	172.907	88.8523	123.329	121.035	190.057	3.5838	34.9497	7.18426	11.6681	19.2666	4.13003
RALGAPB	284.298	-1.16453	8.96278e-15	5.50547e-14	178.226	211.723	109.516	172.038	164.814	207.447	343.149	367.42	466.178	398.511	401.031	391.526
NEGR1	57.5478	3.52921	9.33441e-15	5.73014e-14	98.723	109.39	51.6583	128.511	113.309	137.884	0.895949	3.58459	4.78951	19.7461	17.1259	4.95603
COL7A1	58.419	-3.08348	9.40036e-15	5.76701e-14	7.86289	2.64654	35.1276	10.3638	6.43804	13.6642	65.4043	99.4724	122.132	131.94	129.158	76.8185
HIVEP2	215.128	-1.62352	9.47755e-15	5.81072e-14	89.9864	121.741	148.776	80.8373	119.747	72.0476	260.721	408.643	411.897	246.826	314.688	305.622
ITGA1	355.588	-1.03993	9.70206e-15	5.94464e-14	254.234	254.068	200.434	200.02	242.07	239.745	482.917	450.762	449.415	595.972	380.337	517.079
GPATCH1	155.453	1.18838	9.72746e-15	5.95647e-14	242.002	177.318	256.225	190.693	227.906	204.963	105.722	112.018	71.0443	80.7793	98.4737	98.2946
PKP4	563.323	-1.05255	9.8447e-15	6.02449e-14	373.051	361.694	429.797	433.205	298.725	301.855	621.789	820.871	774.303	785.355	871.992	687.236
TMEM205	9268.02	2.42471	1.01174e-14	6.18747e-14	11042.1	9192.31	32329.8	12965.1	13194.1	15384.6	4919.66	2364.04	1898.24	2841.64	2204.24	2880.28
EXTL1	411.763	-1.36581	1.01817e-14	6.2229e-14	261.223	259.361	148.776	234.221	157.088	310.55	602.974	551.131	538.819	607.64	625.094	644.284
EFNA5	18.9262	-2.54819	1.02488e-14	6.26001e-14	7.86289	6.17526	4.13266	4.1455	3.86282	4.9688	43.0056	31.3652	27.1405	33.2093	30.6838	30.5622
NUMB	491.211	-0.962545	1.04876e-14	6.40188e-14	300.537	353.754	262.424	358.586	396.583	320.488	771.413	668.526	560.372	670.469	609.395	621.982
MAPRE3	793.416	1.28581	1.0497e-14	6.40366e-14	1292.14	959.812	1452.63	915.119	1133.09	1007.42	527.714	406.851	423.073	450.569	355.362	597.202
SURF1	551.392	1.63543	1.07913e-14	6.57907e-14	594.085	603.411	1392.71	871.592	771.277	783.828	334.189	274.221	272.204	235.158	225.49	258.54
EFNB2	55.3535	-2.41647	1.10118e-14	6.70933e-14	20.0941	15.8792	0	23.8366	27.0398	12.422	68.0922	86.0301	101.378	70.0088	110.605	128.857
ASAH1	780.224	2.39883	1.13276e-14	6.89743e-14	1223.99	1756.42	312.016	1807.44	1270.87	1527.91	264.305	273.325	240.274	219.899	259.742	206.501
TRIM69	18.2132	-3.47493	1.13732e-14	6.92088e-14	2.62096	0.88218	0	5.18188	2.57521	4.9688	22.3987	23.2998	30.3335	33.2093	43.5282	49.5603
SEC14L2	686.692	2.68732	1.13833e-14	6.92272e-14	942.674	1294.16	295.485	2260.33	1117.64	1253.38	242.802	148.76	177.212	217.207	168.404	122.249
HSPB7	15.9979	-3.29537	1.15089e-14	6.99473e-14	2.62096	4.4109	0	1.03638	5.15043	2.4844	25.0866	25.9883	23.9475	43.0823	29.2567	28.9102
SENP7	99.9265	-1.91445	1.1656e-14	7.07974e-14	38.4408	33.5228	82.6533	50.7824	20.6017	28.5706	143.352	158.618	138.097	179.51	165.55	159.419
C12ORF5	81.3329	2.07745	1.21526e-14	7.37682e-14	148.521	182.611	126.046	52.8551	119.747	161.486	31.3582	25.0921	33.5265	35.0044	34.9653	24.7802
CCDC111	27.9775	-2.49434	1.22959e-14	7.45914e-14	7.86289	7.05744	18.597	3.10913	6.43804	9.9376	60.9246	48.392	39.1143	34.1068	61.3677	38.8222
THSD4	28.8616	2.06674	1.2452e-14	7.54916e-14	62.9031	39.6981	37.194	46.6369	46.3539	47.2036	5.3757	17.9229	11.1755	10.7706	12.8444	8.26005
SLC25A40	173.641	1.79596	1.25712e-14	7.6167e-14	283.064	285.826	123.98	421.805	229.194	275.768	70.78	76.1725	79.8251	75.3941	73.4985	88.3826
CEP170	85.2241	-2.08088	1.26623e-14	7.66713e-14	40.1881	37.0516	20.6633	27.9821	46.3539	18.633	68.0922	141.591	163.641	166.944	146.997	144.551
LMOD2	14.1894	-4.59421	1.26708e-14	7.66759e-14	0.873655	0.88218	0	2.07275	0	1.2422	21.5028	28.6767	25.544	28.7215	28.5431	32.2142
MORN2	64.8286	2.41793	1.29379e-14	7.82438e-14	80.3762	71.4566	237.628	93.2738	79.8317	96.8916	17.023	15.2345	20.7545	22.4387	25.6888	17.3461
CHST10	18.3994	-2.81407	1.30374e-14	7.87964e-14	3.49462	6.17526	10.3317	1.03638	6.43804	1.2422	23.2947	34.0536	29.5353	34.1068	36.3925	34.6922
PRPH2	17.2244	6.62941	1.30688e-14	7.89374e-14	36.6935	46.7555	33.0613	34.2004	14.1637	40.9926	0	0	0	0	0	0.826005
MTFMT	389.226	1.14704	1.35565e-14	8.1833e-14	463.911	553.127	648.828	404.186	556.246	596.256	223.987	204.322	257.835	305.166	219.782	237.064
SLC12A9	90.6841	-1.38487	1.36216e-14	8.21749e-14	50.672	38.8159	82.6533	41.455	43.7786	49.688	147.832	117.395	118.141	127.452	119.167	151.159
C9ORF116	17.0846	6.0811	1.38898e-14	8.37416e-14	33.1989	37.9337	39.2603	12.4365	60.5175	19.8752	0.895949	0	0	0.897548	0	0
MAP2	17.7202	-3.16048	1.39959e-14	8.43288e-14	4.36827	4.4109	6.199	3.10913	0	2.4844	21.5028	36.742	38.316	41.2872	22.8345	31.3882
ZC3H12B	15.5537	-3.78651	1.42303e-14	8.56883e-14	1.74731	0.88218	4.13266	3.10913	2.57521	0	16.1271	30.469	31.93	38.5946	25.6888	31.3882
TGM2	6264.03	-1.8707	1.50967e-14	9.08494e-14	2988.77	2691.53	2025.01	1517.25	2539.16	4237.14	9611.75	8931.9	8200.43	6959.59	11863.2	13602.7
CAD	1003.35	3.07674	1.53503e-14	9.2319e-14	1929.9	1065.67	4787.69	699.553	1487.19	852.149	133.496	171.164	283.379	216.309	189.812	223.847
FSTL5	11.7975	3.8598	1.66344e-14	9.998e-14	28.8306	18.5258	22.7297	22.8003	25.7521	14.9064	0	0.896147	3.193	1.7951	2.14073	0
TMEM181	450.752	0.945337	1.70232e-14	1.02254e-13	587.096	726.916	607.502	550.315	547.233	541.599	312.686	261.675	329.678	350.044	259.742	334.532
COTL1	200.585	-1.59981	1.78513e-14	1.07162e-13	145.027	76.7497	53.7246	106.747	91.4201	115.525	277.744	278.702	326.485	246.826	303.984	384.092
SYF2	657.234	-1.00053	1.79955e-14	1.07962e-13	348.588	346.697	520.716	446.678	431.348	539.115	922.828	819.975	910.804	831.13	904.103	864.828
PIK3R1	401.557	-1.23728	1.82738e-14	1.09564e-13	244.623	329.935	167.373	222.821	251.083	209.932	512.483	512.596	688.092	580.714	600.119	498.907
SLC1A7	21.9173	5.94062	1.84663e-14	1.10651e-13	41.9354	15.8792	115.715	21.7639	50.2167	14.9064	0.895949	0	0.798251	0.897548	0	0
B3GNTL1	90.9657	1.93348	1.85457e-14	1.11059e-13	94.3547	108.508	264.491	148.202	126.186	127.947	33.1501	29.5729	35.123	40.3897	45.669	37.9962
GBP5	141.711	-1.9214	1.86864e-14	1.11833e-13	86.4918	63.517	57.8573	46.6369	45.0663	50.9302	204.276	175.645	338.458	149.891	297.562	184.199
KDM4A	544.151	1.17194	1.87985e-14	1.12434e-13	810.752	910.41	460.792	760.7	840.808	739.109	335.085	313.652	313.713	345.556	327.532	371.702
COMP	27.3182	-7.50956	1.88371e-14	1.12596e-13	0	0	0	0	0	0	51.0691	67.2111	62.2636	55.648	52.8047	38.8222
CEPT1	410.851	-1.08174	1.92792e-14	1.15169e-13	226.277	209.077	365.741	249.766	253.659	284.464	645.98	522.454	528.442	568.148	503.786	572.422
ZNF688	36.8584	-1.57074	1.96857e-14	1.17525e-13	22.715	19.408	12.398	21.7639	16.7389	14.9064	57.3408	51.9765	60.6671	58.3406	55.659	50.3863
STARD4	116.334	3.4467	1.98125e-14	1.1821e-13	262.096	283.18	22.7297	230.075	248.508	239.745	6.27165	25.9883	27.1405	12.5657	22.8345	14.8681
TTC18	56.6469	2.0728	2.11163e-14	1.25912e-13	79.5026	90.8645	134.312	100.528	64.3804	81.9852	7.1676	25.9883	27.1405	26.9264	17.8394	23.1281
ALKBH2	114.584	2.4161	2.12184e-14	1.26444e-13	143.279	125.27	421.532	153.384	146.787	173.908	41.2137	28.6767	27.9388	31.4142	53.5183	28.0842
NUAK2	36.4716	-2.47857	2.15173e-14	1.28147e-13	6.11558	12.3505	16.5307	9.32738	6.43804	16.1486	51.0691	91.407	54.2811	40.3897	48.5233	85.0785
DDX60	239.136	1.38932	2.2655e-14	1.34841e-13	454.301	341.404	396.736	211.421	361.818	314.277	111.098	131.734	118.939	141.813	129.158	156.941
TRMT12	72.0297	-1.6197	2.2914e-14	1.36299e-13	41.9354	41.4625	12.398	35.2368	39.9158	34.7816	143.352	84.2379	114.15	111.296	94.9058	110.685
MAGED4	121.281	-2.78047	2.3176e-14	1.37774e-13	21.8414	18.5258	88.8523	18.6548	21.8893	16.1486	160.375	218.66	185.992	211.821	296.848	195.763
MMAA	382.809	1.95014	2.3236e-14	1.38046e-13	456.921	464.027	1188.14	523.37	457.101	571.412	182.774	147.864	116.545	131.94	161.982	191.633
TMCC3	167.863	2.46935	2.34821e-14	1.39424e-13	299.664	402.274	92.9849	188.62	491.866	237.26	40.3177	43.0151	58.2723	55.648	60.6541	43.7783
HSD17B13	22498.4	1.81866	2.35091e-14	1.395e-13	23224.4	23786.2	58979.3	37023.5	26738.5	41079.6	12011.1	9335.17	8574.01	12147.4	8009.91	9072.02
RBFOX1	11.8933	5.02801	2.37443e-14	1.4081e-13	31.4516	25.5832	16.5307	15.5456	27.0398	23.6018	0	0	0	0	2.14073	0.826005
PRKAA1	290.137	-0.933368	2.49225e-14	1.47707e-13	195.699	203.784	181.837	171.002	198.292	243.471	388.842	365.628	398.327	446.081	321.11	367.572
TAB2	571.479	1.9215	2.59811e-14	1.53888e-13	934.811	996.863	326.48	1298.58	920.639	960.221	248.178	267.948	234.686	246.826	191.239	231.281
NAGLU	586.542	1.50419	2.62119e-14	1.55161e-13	859.676	757.793	1355.51	842.573	652.817	745.32	404.969	285.871	242.668	343.761	288.999	258.54
SNX19	824.349	-0.817482	2.67807e-14	1.58432e-13	614.179	604.293	584.772	601.098	542.083	631.038	1233.72	1101.37	862.909	919.987	1093.2	1103.54
ARHGEF11	702.402	0.790155	2.70829e-14	1.60123e-13	925.2	961.576	822.4	767.954	1044.25	818.61	489.188	511.7	494.117	583.406	480.951	529.469
LRRC8B	125.062	-1.57508	2.71939e-14	1.60682e-13	77.7553	79.3962	30.995	81.8737	42.491	55.899	191.733	181.022	193.177	225.285	162.696	178.417
CLGN	14.8359	4.99922	2.72246e-14	1.60739e-13	16.5994	37.9337	51.6583	36.2731	16.7389	14.9064	0	0	1.5965	0.897548	1.42715	0
TTPAL	169.07	3.09481	2.72364e-14	1.60739e-13	234.139	209.077	824.467	134.729	166.101	258.378	16.1271	42.1189	39.1143	33.2093	29.2567	42.1263
NT5DC3	212.627	-1.82443	2.73449e-14	1.61282e-13	94.3547	104.979	66.1226	117.11	79.8317	91.9228	211.444	357.563	534.03	353.634	223.35	317.186
CAPS2	17.8975	-2.74063	2.76449e-14	1.62953e-13	6.98924	3.52872	6.199	5.18188	2.57521	2.4844	27.7744	42.1189	33.5265	33.2093	26.4024	24.7802
MTSS1L	69.2438	-1.6612	2.79528e-14	1.64669e-13	47.1774	29.1119	24.796	27.9821	37.3406	29.8128	69.8841	123.668	92.5971	127.452	117.027	104.077
SLC38A3	7117.75	1.64705	2.81262e-14	1.65591e-13	8041.12	11334.2	5973.77	9331.52	15789.9	14390.9	3211.98	3435.83	3925.8	3240.15	3470.13	3267.68
DLK2	21.8035	3.52795	2.89015e-14	1.70053e-13	20.9677	32.6407	74.388	60.1098	29.615	24.844	1.7919	1.79229	0.798251	6.28284	4.28146	4.13003
AFG3L2	1291.03	1.07925	2.94793e-14	1.73348e-13	1954.37	1559.69	1260.46	1831.28	2111.68	1802.43	1023.17	817.286	837.365	742.272	747.829	804.529
INO80C	153.497	1.10353	2.95378e-14	1.73588e-13	186.962	197.608	216.965	238.366	226.619	192.541	108.41	88.7186	71.8426	92.4475	119.881	101.599
NUP62	389.803	1.69028	3.00639e-14	1.76573e-13	584.475	612.233	272.756	702.663	668.268	736.625	164.855	163.099	162.843	158.866	220.495	230.455
ANKS1A	173.995	-1.3557	3.01326e-14	1.76871e-13	131.048	120.859	53.7246	92.2374	79.8317	99.376	291.184	250.921	251.449	255.801	226.918	234.585
DAGLA	51.7384	1.84425	3.01901e-14	1.77102e-13	93.4811	81.1606	97.1176	67.3644	69.5308	79.5008	12.5433	22.4037	21.5528	15.2583	37.8196	23.1281
LPCAT2	20.3715	3.04999	3.05404e-14	1.79049e-13	56.7876	36.1694	10.3317	48.7096	32.1902	34.7816	1.7919	3.58459	6.38601	4.48774	4.28146	4.95603
PRMT3	107.608	-1.06664	3.20547e-14	1.87815e-13	67.2714	79.3962	55.791	75.6554	55.3671	79.5008	148.728	124.564	158.054	156.173	141.288	149.507
CDA	41.2486	-3.08274	3.23825e-14	1.89509e-13	7.86289	6.17526	4.13266	7.25463	11.5885	12.422	31.3582	120.084	115.746	46.6725	44.9554	86.7306
RAB8B	185.031	1.74957	3.23779e-14	1.89509e-13	311.895	356.401	138.444	289.149	312.889	304.339	86.9071	60.938	81.4216	110.398	63.5084	104.077
TMC7	14.5713	-4.8823	3.39145e-14	1.98355e-13	0.873655	1.76436	0	0	0	1.2422	31.3582	35.8459	27.1405	30.5166	27.1159	18.9981
CCNA2	20.0149	-2.61713	3.43907e-14	2.0102e-13	6.11558	1.76436	12.398	4.1455	3.86282	7.4532	27.7744	39.4305	30.3335	29.6191	44.2418	33.0402
CAMSAP2	111.748	-1.71862	3.46307e-14	2.02302e-13	67.2714	54.6952	39.2603	41.455	66.9556	38.5082	103.034	169.372	221.914	204.641	156.273	177.591
MDN1	435.464	-1.3069	3.48898e-14	2.03694e-13	283.064	272.594	198.368	268.421	222.756	250.924	386.154	556.508	742.373	692.01	648.642	703.756
ARHGAP17	219.407	-0.981672	3.50776e-14	2.04668e-13	174.731	114.683	169.439	147.165	151.938	129.189	264.305	274.221	280.186	321.322	318.256	287.45
GTPBP4	968.749	1.32011	3.60956e-14	2.10482e-13	1270.29	1827.88	940.181	1579.44	1290.18	1399.96	435.431	678.384	583.521	454.159	597.264	568.292
PKHD1L1	118.044	-5.63905	3.63286e-14	2.11715e-13	4.36827	0.88218	10.3317	1.03638	0	3.7266	9.85544	258.987	299.344	248.621	301.843	277.538
TBC1D14	375.437	-1.37159	3.63851e-14	2.11918e-13	219.287	247.893	113.648	197.948	247.221	219.869	555.489	587.873	547.6	390.434	586.561	591.42
RAPGEF5	35.2659	-1.95779	3.71866e-14	2.16457e-13	17.4731	19.408	2.06633	12.4365	11.5885	18.633	39.4218	61.8342	52.6846	63.7259	62.7948	61.1244
VPS53	150.227	-1.34093	3.75677e-14	2.18545e-13	95.2284	97.922	51.6583	96.3829	79.8317	81.9852	154.103	225.829	245.063	225.285	193.379	256.062
LSMEM1	24.2806	6.86227	3.88118e-14	2.25514e-13	76.008	69.6922	66.1226	8.291	60.5175	9.9376	0	0	0.798251	0	0	0
WARS	704.067	1.35119	3.87959e-14	2.25514e-13	1010.82	974.809	1413.37	731.681	997.896	951.525	341.357	410.435	473.363	275.547	435.996	432.001
NDUFV2	2731.2	2.09342	4.22043e-14	2.45081e-13	2880.44	3420.21	9746.89	3416.93	3345.2	3825.98	1180.86	1018.92	1003.4	1067.18	939.068	929.256
STRC	12.6375	5.77855	4.33634e-14	2.51662e-13	27.957	23.8189	20.6633	21.7639	33.4778	22.3596	0	0.896147	0	0	0.713577	0
ILF2	771.437	0.876664	4.5292e-14	2.62699e-13	956.652	1047.15	1221.2	905.792	964.418	903.08	661.211	560.988	478.951	543.914	516.63	497.255
CSTF2T	249.362	2.06369	4.60338e-14	2.66843e-13	550.403	565.477	140.511	362.731	321.902	479.489	108.41	82.4456	87.8076	100.525	98.4737	94.1646
MCCC2	1352.66	2.34224	4.72817e-14	2.73915e-13	2668.14	3223.49	729.415	1820.91	3298.85	1867.03	667.482	412.228	322.493	451.467	373.915	396.483
MAK16	161.334	-1.23963	4.75792e-14	2.75475e-13	109.207	99.6863	51.6583	104.674	114.597	88.1962	266.993	215.075	242.668	237.85	189.812	215.587
DUOX1	19.1399	-4.5261	4.8212e-14	2.78974e-13	1.74731	0	2.06633	3.10913	0	1.2422	11.6473	46.5997	40.7108	49.3652	49.2368	23.9542
EPRS	2229.4	1.08948	4.87103e-14	2.8169e-13	3408.13	3057.64	3506.57	2799.25	2541.74	2900.54	1748	1586.18	1236.49	1038.46	1400.04	1529.76
ARID4B	354.338	-1.05503	4.99641e-14	2.8877e-13	241.129	212.605	177.705	254.948	272.973	216.143	399.593	530.519	494.916	580.714	418.156	452.651
MAN1C1	1186.18	-1.51657	5.08414e-14	2.93667e-13	657.862	660.753	392.603	515.079	624.49	814.883	2528.37	1770.79	1678.72	1741.24	1239.48	1609.88
ERN1	170.6	-1.54776	5.24793e-14	3.02949e-13	107.46	89.1002	68.189	80.8373	84.9821	85.7118	200.693	404.162	251.449	262.982	202.656	208.979
DCSTAMP	19.4228	2.92149	5.38733e-14	3.10812e-13	40.1881	26.4654	53.7246	30.0549	29.615	27.3284	5.3757	0	7.98251	3.59019	2.14073	6.60804
HSF2	245.799	1.60012	5.49557e-14	3.16683e-13	519.825	449.03	212.832	267.385	410.747	360.238	131.705	94.9916	134.106	124.759	113.459	130.509
MSANTD1	12.7584	5.0574	5.49395e-14	3.16683e-13	20.0941	25.5832	33.0613	19.6911	11.5885	39.7504	0	1.79229	0	0	0.713577	0.826005
IGSF6	52.932	1.83967	5.60371e-14	3.22725e-13	77.7553	59.9882	126.046	96.3829	74.6812	64.5944	20.6068	23.2998	30.3335	12.5657	24.9752	23.9542
BGN	777.528	0.933708	5.67277e-14	3.2651e-13	1075.47	904.234	876.125	1247.8	941.241	1080.71	454.246	518.869	549.995	603.152	599.405	479.083
CCDC53	291.879	1.20631	5.85046e-14	3.36539e-13	338.978	336.993	570.308	459.114	369.543	373.902	196.213	188.191	138.097	172.329	170.545	188.329
MOV10L1	15.8797	5.06534	5.93751e-14	3.41346e-13	49.7983	19.408	6.199	48.7096	30.9026	31.055	0.895949	1.79229	0	1.7951	0	0
DAPK1	237.884	1.32789	6.02613e-14	3.46237e-13	314.516	394.334	365.741	396.932	338.641	233.534	101.242	159.514	129.317	166.944	144.856	109.033
MTUS2	25.4994	-3.26804	6.07366e-14	3.48763e-13	4.36827	2.64654	4.13266	8.291	5.15043	2.4844	23.2947	22.4037	63.0618	70.0088	56.3726	43.7783
LRRC15	12.0484	4.33549	6.29774e-14	3.61418e-13	32.3252	17.6436	26.8623	11.4001	30.9026	19.8752	0.895949	0	1.5965	0	1.42715	1.65201
TMEM106B	187.617	-0.987938	6.31724e-14	3.62324e-13	119.691	138.502	92.9849	150.274	124.898	121.736	253.554	221.348	258.633	275.547	218.355	275.886
POLM	90.5853	2.03723	6.42586e-14	3.68338e-13	127.554	103.215	272.756	140.947	126.186	108.071	32.2542	31.3652	38.316	34.1068	49.9504	22.3021
ZNF148	193.957	-1.35055	6.43152e-14	3.68447e-13	111.828	134.091	76.4543	140.947	97.8582	86.954	284.912	225.829	267.414	342.863	236.194	322.142
NKAIN2	18.7356	7.40121	6.50307e-14	3.72327e-13	34.0725	28.2298	43.393	33.164	42.491	43.477	0	0	0	0	0	0
ABHD17C	66.2057	2.47854	6.56644e-14	3.75736e-13	143.279	154.381	22.7297	119.183	109.447	126.704	17.919	18.8191	20.7545	17.0534	23.5481	20.6501
FLAD1	646	1.19658	6.58378e-14	3.76508e-13	897.244	945.697	1043.5	762.772	1138.24	616.131	414.825	306.482	415.889	421.848	400.317	389.048
CCDC91	248.051	-1.42624	6.72022e-14	3.84086e-13	119.691	120.859	86.7859	175.147	149.362	149.064	509.795	370.109	284.177	323.117	358.929	329.576
TMEM173	59.7953	2.80878	6.86903e-14	3.92361e-13	123.185	81.1606	227.297	61.1461	75.9688	63.3522	14.3352	16.1307	14.3685	8.07793	24.2616	8.26005
SLC6A4	91.5687	2.07415	7.01315e-14	4.0036e-13	193.078	123.505	243.827	111.929	108.159	111.798	22.3987	24.196	36.7195	35.0044	53.5183	34.6922
PIGV	434.186	-1.24685	7.03365e-14	4.01296e-13	223.656	229.367	417.399	243.548	221.468	214.901	626.269	601.315	538.819	666.878	602.973	623.634
LRP2	58.2785	-4.27444	7.42349e-14	4.23291e-13	8.73655	2.64654	8.26533	4.1455	3.86282	2.4844	111.098	87.8224	47.8951	54.7504	340.376	27.2582
ANKRD50	73.759	-1.54158	7.42826e-14	4.23316e-13	50.672	29.9941	35.1276	42.4914	28.3274	37.266	79.7395	91.407	115.746	140.018	117.027	117.293
USP14	713.903	1.26701	7.55714e-14	4.30409e-13	969.757	1317.09	590.971	1036.38	1044.25	1096.86	480.229	393.409	411.099	385.048	398.176	443.565
ABCC10	263.934	1.54251	7.65425e-14	4.35686e-13	545.161	351.108	409.134	278.785	520.193	257.135	124.537	127.253	138.097	164.251	117.74	133.813
LRRC32	103.649	-1.35325	7.8088e-14	4.44225e-13	69.8924	52.0486	39.2603	59.0734	52.7919	72.0476	136.184	195.36	128.518	159.764	122.735	156.115
SLC22A17	554.447	1.0133	7.96511e-14	4.52853e-13	684.945	749.853	979.441	742.045	645.091	654.639	307.311	396.097	371.985	361.712	433.142	327.098
STIL	43.252	-3.53222	8.02701e-14	4.56107e-13	2.62096	0.88218	22.7297	5.18188	7.72564	3.7266	37.6299	90.5109	106.966	96.9352	49.9504	94.1646
PKD1	699.327	-1.5157	8.05521e-14	4.57444e-13	400.134	418.153	415.333	300.549	311.601	319.245	570.72	1073.58	1298.75	1323.88	902.675	1057.29
AGPAT2	671.196	-1.74899	8.09258e-14	4.59299e-13	301.411	444.619	328.547	274.639	172.539	310.55	1424.56	833.417	758.338	795.228	1283.01	1127.5
CEP76	84.2257	-1.7104	8.31812e-14	4.71827e-13	34.9462	45.8734	45.4593	37.3095	34.7654	37.266	105.722	149.657	185.992	107.706	80.6343	145.377
TMTC2	58.7281	-2.18258	8.32702e-14	4.72057e-13	12.2312	21.1723	33.0613	32.1276	11.5885	17.3908	53.757	86.9263	94.9918	101.423	127.73	112.337
NRIP3	26.426	-6.64443	8.3765e-14	4.74587e-13	0	0	0	0	0	1.2422	13.4392	61.8342	28.737	120.271	47.8097	43.7783
CLIP3	30.7593	-2.46189	8.54861e-14	4.84058e-13	5.24193	7.05744	14.4643	7.25463	11.5885	12.422	26.8785	56.4573	44.702	69.1112	68.5034	45.4303
ISG20L2	273.067	1.07204	8.77005e-14	4.9631e-13	354.704	308.763	508.318	333.713	386.282	334.152	210.548	167.58	172.422	166.944	154.133	179.243
WFS1	357.226	1.92222	8.8866e-14	5.02615e-13	695.429	736.62	493.853	421.805	534.357	519.24	98.5544	84.2379	142.089	120.271	225.49	214.761
NTNG2	12.9668	4.39535	9.07381e-14	5.12906e-13	28.8306	18.5258	47.5256	15.5456	25.7521	13.6642	0	0	1.5965	1.7951	0.713577	1.65201
EXOSC6	19.9411	-2.60557	9.1156e-14	5.14971e-13	6.11558	4.4109	4.13266	3.10913	5.15043	9.9376	42.1096	29.5729	43.1055	21.5412	32.111	37.9962
DEPDC5	716.143	1.5681	9.34635e-14	5.27397e-13	1008.2	1150.36	1692.33	919.265	660.543	1008.67	298.351	321.717	363.204	480.188	333.241	357.66
MAEL	18.0966	6.09497	9.3441e-14	5.27397e-13	26.2096	10.5862	30.995	53.8915	16.7389	77.0164	0	0.896147	0	0	0	0.826005
LRRC45	527.471	-1.00422	9.46331e-14	5.33689e-13	335.483	296.412	493.853	359.622	342.504	284.464	706.008	727.672	676.917	749.453	727.849	629.416
INO80B	434.63	1.86823	9.75269e-14	5.49692e-13	514.583	442.854	1353.45	552.388	603.888	639.733	186.357	205.218	151.668	189.383	192.666	183.373
EEPD1	146.293	1.12658	1.00622e-13	5.66813e-13	153.763	214.37	256.225	214.53	204.73	163.97	99.4504	81.5494	98.1849	95.1401	93.4786	80.1225
EEFSEC	314.798	1.38602	1.01913e-13	5.73754e-13	476.142	410.214	624.032	415.587	386.282	424.832	244.594	197.152	123.729	140.018	164.836	170.157
PACS1	171.974	-0.838303	1.02876e-13	5.7884e-13	138.037	131.445	95.0513	133.692	121.035	113.04	232.947	216.868	211.536	236.055	207.651	226.325
HRSP12	9977.34	1.43158	1.03165e-13	5.79896e-13	12970.3	11899.7	13863	14547.6	14986.5	19204.4	7517.91	5256.8	3361.43	5341.31	6245.23	4533.94
TSGA10	17.8803	2.88336	1.03242e-13	5.79896e-13	17.4731	34.405	45.4593	39.3823	33.4778	19.8752	3.5838	6.27303	3.193	2.69264	2.14073	6.60804
ZMPSTE24	451.827	2.06156	1.03212e-13	5.79896e-13	962.768	898.059	210.766	776.245	750.675	787.555	179.19	166.683	195.571	170.534	146.283	177.591
RHOT2	664.523	0.939769	1.03367e-13	5.80268e-13	998.587	714.566	1070.36	817.7	915.489	730.414	488.292	448.074	398.327	487.369	457.403	447.695
TCHP	100.039	1.14564	1.07655e-13	6.03994e-13	152.89	122.623	154.975	134.729	133.911	129.189	48.3813	66.3149	66.2548	57.4431	52.8047	80.9485
BLVRB	4899.57	1.92492	1.08018e-13	6.05683e-13	5545.96	5313.37	14544.9	6795.51	7344.51	7121.53	3126.86	1906.11	1717.04	1812.15	1629.1	1937.81
GABRR2	19.3534	-5.85078	1.08796e-13	6.09696e-13	0.873655	0	2.06633	0	0	0	47.4853	27.7806	14.3685	60.1357	29.9703	49.5603
MYH9	5118.78	-1.47762	1.09705e-13	6.14435e-13	2953.83	3048.81	1274.93	3308.11	2831.45	2735.32	7146.99	8877.24	6807.48	7265.65	7532.52	7643.03
PHF19	17.0172	-2.94964	1.1152e-13	6.24244e-13	2.62096	3.52872	12.398	2.07275	2.57521	2.4844	28.6704	22.4037	22.351	37.697	33.5381	33.8662
EHD3	885.758	-1.29622	1.15085e-13	6.43832e-13	739.986	499.314	427.731	489.169	524.056	382.598	1012.42	1397.09	1531.05	1067.18	1224.5	1334
MYO1C	615.399	-1.29913	1.17587e-13	6.5745e-13	478.763	358.165	229.363	322.313	396.583	336.636	670.17	1094.2	901.225	849.978	852.011	895.39
SNAP91	13.4182	-4.47173	1.18106e-13	6.59976e-13	0.873655	0.88218	4.13266	0	1.28761	0	20.6068	20.6114	32.7283	30.5166	22.1209	27.2582
LMOD1	38.7053	-3.10931	1.18182e-13	6.60022e-13	13.1048	6.17526	6.199	2.07275	12.8761	4.9688	64.5084	131.734	39.9125	74.4965	72.0713	36.3442
GFPT1	179.487	-1.42416	1.18358e-13	6.60629e-13	103.091	139.384	55.791	104.674	82.4069	90.6806	243.698	304.69	245.063	219.002	244.043	321.316
SERPIND1	12385.1	1.61476	1.20623e-13	6.72887e-13	18891	18983.6	10658.1	21267.5	19970.8	22476.4	8420.13	5567.76	4310.55	7675.83	5810.66	4589.29
VGLL4	60.5551	-1.52538	1.2086e-13	6.73824e-13	44.5564	24.701	12.398	31.0913	32.1902	37.266	77.0517	82.4456	91.7988	91.5499	99.1873	102.425
GINS3	20.4932	2.1605	1.21837e-13	6.78883e-13	28.8306	29.9941	33.0613	42.4914	39.9158	27.3284	3.5838	10.7538	5.58776	8.97548	7.13577	8.26005
PABPC1L2A	16.296	-5.68536	1.24995e-13	6.96085e-13	0.873655	0	2.06633	0	0	0	31.3582	25.0921	22.351	47.5701	35.6789	30.5622
USP8	832.788	-0.815955	1.25323e-13	6.97516e-13	660.483	658.106	431.863	648.771	585.861	622.342	1040.2	976.801	1096.8	1082.44	1063.94	1125.85
EMC9	165.462	2.49828	1.30825e-13	7.27723e-13	204.435	178.2	617.833	212.457	229.194	253.409	77.9476	27.7806	43.9038	42.1848	63.5084	34.6922
EIF2A	875.692	1.20202	1.31278e-13	7.2983e-13	1017.81	987.159	1783.24	1215.67	1099.62	1232.26	496.356	453.451	479.749	622.899	592.269	527.817
QSOX1	1424.11	2.28525	1.32303e-13	7.35109e-13	2454.1	3634.58	779.007	2348.43	2297.09	2719.18	265.201	560.988	440.634	622.001	597.264	370.876
CETN2	214.55	1.0165	1.33631e-13	7.42065e-13	251.613	269.947	278.955	360.659	263.959	299.37	158.583	129.941	136.501	112.194	158.414	154.463
PSMD7	1397.14	0.871304	1.35869e-13	7.54066e-13	1533.26	1555.28	2138.65	1703.8	1924.97	1992.49	1153.98	1005.48	979.454	980.123	859.861	938.342
RNF223	24.4813	-2.5637	1.38449e-13	7.67946e-13	5.24193	7.93962	18.597	3.10913	3.86282	6.211	25.9825	46.5997	47.0968	36.7995	37.8196	54.5163
MTHFR	47.4949	1.53148	1.38866e-13	7.69824e-13	83.8709	74.1031	68.189	83.9464	51.5043	62.11	17.023	26.8844	23.1493	27.824	30.6838	20.6501
MEF2A	162.354	0.997926	1.40015e-13	7.75753e-13	248.118	202.019	185.97	201.057	236.92	223.596	86.0112	103.057	115.746	132.837	111.318	101.599
MTOR	640.362	-1.39377	1.40507e-13	7.78038e-13	387.029	441.09	179.771	389.677	321.902	383.84	1063.49	967.839	879.672	748.555	916.233	1005.25
CLCN1	20.7161	5.56901	1.45139e-13	8.03234e-13	47.1774	13.2327	117.781	23.8366	28.3274	14.9064	0	1.79229	0	0	0.713577	0.826005
LRRC16A	90.4513	-1.81502	1.45786e-13	8.0636e-13	32.3252	41.4625	78.5206	38.3459	18.0265	34.7816	161.271	158.618	132.51	146.3	112.745	130.509
TNIP1	936.874	-1.1971	1.46438e-13	8.09505e-13	522.446	590.178	363.674	660.171	646.379	618.616	1595.69	1414.12	1106.38	1074.37	1337.96	1312.52
PKN3	32.2508	2.78861	1.58582e-13	8.76143e-13	57.6612	39.6981	107.449	44.5641	45.0663	45.9614	0.895949	13.4422	10.3773	8.97548	7.13577	5.78204
LYPLAL1	715.05	1.34312	1.59674e-13	8.81676e-13	871.034	834.542	1450.57	843.61	1067.43	1098.1	551.905	354.874	337.66	350.941	447.413	372.528
PFAS	174.317	-1.62962	1.62278e-13	8.95553e-13	124.059	101.451	35.1276	71.5099	79.8317	89.4384	310.894	276.013	242.668	219.899	241.903	299.014
C12ORF57	571.925	2.49524	1.68871e-13	9.31407e-13	623.79	553.127	2510.59	719.245	760.976	688.179	196.213	152.345	161.247	178.612	157.701	161.071
FNDC3A	734.222	-1.18931	1.7929e-13	9.88317e-13	608.937	474.613	289.286	408.332	477.702	413.653	998.984	923.928	1057.68	1172.2	904.103	1081.24
GCSH	1057.64	1.03187	1.84162e-13	1.0146e-12	1176.81	1556.17	1223.27	1495.49	1483.32	1592.5	805.459	759.933	546.004	700.088	788.503	564.162
MAST1	123.372	1.94405	1.93906e-13	1.06768e-12	172.11	149.971	374.006	169.966	176.402	137.884	30.4623	50.1843	48.6933	64.6235	54.9455	51.2123
COL4A3	126.916	-2.4833	1.94336e-13	1.06945e-12	42.8091	37.0516	74.388	22.8003	24.4645	27.3284	72.5719	224.933	260.23	273.752	224.777	237.89
CRYGS	23.6779	2.73864	1.9975e-13	1.09862e-12	30.5779	21.1723	76.4543	31.0913	47.6415	42.2348	6.27165	6.27303	7.18426	2.69264	4.28146	8.26005
JOSD2	525.448	2.72067	2.01367e-13	1.10689e-12	939.179	519.604	2411.41	445.641	664.405	522.966	130.809	103.057	158.852	139.12	150.565	119.771
C10ORF54	231.973	-1.52976	2.17481e-13	1.1948e-12	138.037	72.3388	140.511	162.711	84.9821	115.525	397.802	293.04	289.765	297.986	411.021	379.962
USP43	16.3153	-2.8322	2.21777e-13	1.21772e-12	4.36827	0.88218	6.199	2.07275	6.43804	4.9688	19.7109	34.9497	25.544	26.9264	30.6838	33.0402
FUCA1	1127.59	-1.3676	2.26399e-13	1.2424e-12	484.878	563.713	880.257	657.062	421.048	765.195	2001.55	1501.94	1443.24	1441.46	1579.15	1791.61
SMO	363.889	-1.09892	2.27772e-13	1.24923e-12	240.255	267.301	173.572	246.657	217.606	237.26	393.322	467.789	525.249	424.54	627.948	545.163
PHC3	59.8923	-1.60324	2.38315e-13	1.30633e-12	38.4408	29.9941	14.4643	34.2004	28.3274	27.3284	71.676	77.0687	94.9918	127.452	91.3379	83.4265
DCAF6	681.416	1.77758	2.46724e-13	1.3509e-12	812.499	997.746	2047.74	734.79	918.064	837.243	286.704	319.028	376.774	275.547	298.275	272.582
GPR158	104.236	3.02081	2.46657e-13	1.3509e-12	267.338	208.194	22.7297	160.638	215.03	245.956	14.3352	19.7152	35.123	18.8485	26.4024	16.5201
TADA2A	164.055	1.12998	2.51872e-13	1.37832e-12	230.645	221.427	287.22	225.93	173.827	214.901	79.7395	100.369	102.176	132.837	96.333	103.251
XK	31.1487	3.20207	2.61352e-13	1.42939e-12	82.1236	97.0398	8.26533	65.2916	43.7786	42.2348	8.06355	5.37688	6.38601	5.38529	5.70862	4.13003
METTL14	179.101	-2.20369	2.6514e-13	1.4493e-12	59.4085	74.9853	16.5307	88.0919	68.2432	65.8366	269.681	302.898	508.486	223.49	231.199	240.368
ARHGAP20	17.6886	-2.37651	2.74468e-13	1.49945e-12	5.24193	8.8218	4.13266	4.1455	6.43804	3.7266	32.2542	27.7806	24.7458	34.1068	27.8295	33.0402
C4ORF47	11.1546	3.39294	2.75994e-13	1.50695e-12	14.8521	22.9367	24.796	22.8003	21.8893	16.1486	0.895949	0	0.798251	2.69264	3.56789	2.47802
TOP3A	202.981	0.931498	2.84193e-13	1.55085e-12	282.191	221.427	309.95	274.639	274.26	238.502	149.624	123.668	163.641	132.837	121.308	143.725
PIGK	238.487	-1.12767	2.90282e-13	1.5832e-12	142.406	173.789	185.97	119.183	117.172	161.486	373.611	328.886	271.405	284.523	379.623	323.794
EXOSC4	371.308	1.69128	2.91622e-13	1.58961e-12	435.954	419.918	1060.03	498.497	507.317	490.669	210.548	161.307	165.238	150.788	197.661	157.767
BHLHB9	236.534	2.3969	2.91803e-13	1.58972e-12	414.986	503.725	99.1839	467.405	467.401	442.223	43.9015	55.5611	98.1849	94.2426	86.3429	65.2544
RNASEH1	418.368	1.55921	3.01586e-13	1.6421e-12	536.424	496.667	1082.76	447.714	615.476	578.865	258.033	228.518	174.019	194.768	204.797	202.371
AP2M1	1915.66	-0.786484	3.03724e-13	1.65282e-12	1386.49	1422.96	1148.88	1523.47	1461.43	1481.94	2987.99	2418.7	2397.15	2190.92	2232.07	2335.94
KIAA1456	15.6272	2.66987	3.073e-13	1.67135e-12	34.9462	32.6407	24.796	17.6184	18.0265	34.7816	2.68785	4.48074	5.58776	4.48774	4.99504	2.47802
GPR37	30.5642	-3.92404	3.08073e-13	1.67462e-12	3.49462	2.64654	16.5307	1.03638	0	0	82.4274	22.4037	53.4828	65.521	66.3627	52.8643
POLR3H	91.9245	1.52034	3.09574e-13	1.68185e-12	108.333	112.037	179.771	155.456	115.885	150.306	34.942	32.2613	56.6758	43.0823	60.6541	53.6903
RYK	317.696	-0.680111	3.1446e-13	1.70744e-12	248.992	232.896	262.424	216.602	257.521	249.682	350.316	411.332	371.187	420.95	388.186	402.265
GDPD5	74.4035	1.5527	3.14986e-13	1.70935e-12	138.037	107.626	59.9236	94.3102	132.624	132.915	37.6299	48.392	35.123	29.6191	37.8196	38.8222
ALDOC	13.1361	-4.04881	3.17629e-13	1.72274e-12	0	1.76436	0	3.10913	2.57521	0	25.9825	15.2345	29.5353	25.1314	32.8246	21.4761
POLR3F	78.4178	1.37605	3.54549e-13	1.92191e-12	122.312	113.801	109.516	94.3102	113.309	126.704	61.8205	25.0921	43.1055	48.4676	42.1011	40.4743
TMEM41A	399.237	1.69691	3.59036e-13	1.94516e-12	471.774	499.314	861.661	658.098	553.671	626.069	203.381	304.69	139.694	125.657	199.802	147.029
SLC9B2	22.7885	-2.66523	3.61074e-13	1.95512e-12	8.73655	4.4109	14.4643	2.07275	6.43804	2.4844	25.9825	32.2613	37.5178	35.9019	52.8047	50.3863
RBBP4	832.404	-0.962323	3.76763e-13	2.03894e-12	546.034	591.943	380.205	674.68	556.246	627.311	1213.12	1003.69	1133.52	1057.31	1036.83	1167.97
TINAGL1	561.677	1.17188	3.91768e-13	2.11897e-12	862.297	640.463	774.875	969.011	824.069	601.225	309.103	474.062	340.055	305.166	316.828	322.968
ERCC6	135.135	-1.33437	3.95954e-13	2.14043e-12	80.3762	86.4536	103.317	76.6918	72.106	42.2348	154.999	181.022	207.545	232.465	191.952	192.459
TOR1B	65.398	-1.30827	3.97715e-13	2.14876e-12	37.5672	40.5803	16.5307	43.5278	30.9026	50.9302	100.346	104.849	86.2111	92.4475	89.1972	91.6866
FAM107A	59.0323	3.20079	4.00416e-13	2.16216e-12	112.701	145.56	14.4643	108.819	115.885	145.337	3.5838	16.1307	14.3685	10.7706	14.9851	5.78204
EIF3I	1489.31	0.836335	4.05651e-13	2.18922e-12	1552.48	1893.16	2099.39	2106.95	1699.64	2110.5	1258.81	1126.46	954.708	989.996	1044.68	1034.98
MAPK8	163.935	-1.01517	4.08162e-13	2.20155e-12	102.218	122.623	74.388	131.62	100.433	113.04	250.866	218.66	233.089	189.383	206.224	224.673
SRFBP1	188.141	0.867719	4.26665e-13	2.30009e-12	246.371	209.077	283.088	258.057	211.168	254.651	113.786	129.941	140.492	132.837	147.711	130.509
ELMO2	189.598	-0.81222	4.30045e-13	2.31703e-12	141.532	142.913	123.98	124.365	137.774	152.791	215.924	232.998	254.642	226.182	246.184	275.886
P4HA2	145.521	-2.52138	4.3104e-13	2.32111e-12	39.3145	35.2872	107.449	20.7275	16.7389	38.5082	180.982	281.39	331.274	228.875	221.209	244.498
SNAPC5	207.367	2.96903	4.3532e-13	2.34287e-12	193.078	207.312	1109.62	210.384	294.862	204.963	47.4853	40.3266	51.8863	41.2872	44.2418	42.9523
TDO2	5178.28	-1.61081	4.37292e-13	2.35219e-12	2594.75	2354.54	1196.41	3158.87	3468.81	2457.07	9067.01	8575.23	8684.97	7701.86	6810.38	6069.49
DCUN1D1	172.526	-0.77827	4.41483e-13	2.37343e-12	131.922	137.62	132.245	116.074	119.747	124.22	225.779	194.464	206.747	236.055	224.063	221.369
SP4	52.1659	-1.69039	4.4366e-13	2.38382e-12	30.5779	26.4654	33.0613	29.0185	18.0265	9.9376	77.0517	74.3802	83.8163	104.116	68.5034	71.0365
PCDHGA3	43.9022	-1.98421	4.45179e-13	2.39067e-12	15.7258	13.2327	16.5307	19.6911	19.3141	21.1174	54.6529	89.6147	41.509	67.3161	102.042	66.0804
DNAJC3	1027.43	0.925783	4.58606e-13	2.46142e-12	1346.3	1580.87	1266.66	1353.51	1178.16	1355.24	604.766	663.149	645.785	633.669	799.92	901.172
MBD5	62.5907	-1.39312	4.62186e-13	2.47928e-12	27.957	34.405	45.4593	34.2004	36.053	31.055	78.8436	88.7186	77.4303	125.657	87.0564	84.2525
NDUFAF6	224.127	-2.22177	4.62807e-13	2.48124e-12	53.2929	81.1606	152.909	51.8188	56.6547	75.7742	224.883	442.697	616.25	318.63	266.878	348.574
IST1	273.397	0.953179	4.64809e-13	2.49061e-12	352.957	391.688	245.894	415.587	396.583	357.754	167.543	200.737	179.606	196.563	183.389	192.459
GCLM	189.849	-1.41127	4.65903e-13	2.49511e-12	91.7338	108.508	57.8573	115.038	95.2829	147.822	275.056	233.894	367.195	283.625	251.893	250.28
CKM	14.8158	3.4422	4.6764e-13	2.50304e-12	24.4623	26.4654	8.26533	27.9821	27.0398	49.688	2.68785	3.58459	2.39475	0	3.56789	1.65201
CSRP1	875.673	1.55679	4.78171e-13	2.55801e-12	1174.19	1279.16	750.079	1540.05	1659.73	1452.13	353.9	652.395	416.687	429.028	464.539	336.184
PTRH1	53.8052	-1.62479	4.78567e-13	2.55872e-12	31.4516	26.4654	37.194	18.6548	18.0265	27.3284	76.1557	84.2379	73.4391	58.3406	108.464	85.9045
VEPH1	13.6973	-3.49188	4.83235e-13	2.58227e-12	2.62096	2.64654	2.06633	1.03638	1.28761	2.4844	21.5028	39.4305	19.9563	21.5412	29.9703	19.8241
HEBP2	726.771	2.36844	4.88763e-13	2.61038e-12	688.44	854.832	3056.11	888.174	874.285	976.369	253.554	243.752	193.975	248.621	233.34	209.805
HAUS2	75.6938	1.72478	4.99379e-13	2.66563e-12	89.1128	113.801	161.174	135.765	96.5705	103.103	44.7975	26.8844	26.3423	35.9019	22.8345	52.0383
SLC25A47	2475.14	2.50359	5.02776e-13	2.6823e-12	4766.66	3373.46	3707	2639.65	3960.68	6916.57	542.049	427.462	1182.21	1111.16	256.174	818.571
PLK3	72.4818	-2.1809	5.07794e-13	2.70759e-12	36.6935	22.9367	26.8623	29.0185	34.7654	3.7266	144.248	126.357	115.746	84.3695	117.027	128.031
PRR15L	31.8132	-3.08442	5.27634e-13	2.81184e-12	0.873655	6.17526	8.26533	12.4365	0	11.1798	56.4448	31.3652	79.0268	57.4431	54.9455	63.6024
MPHOSPH9	120.102	1.2539	5.51095e-13	2.93527e-12	127.554	147.324	204.567	214.53	177.69	146.58	73.4679	61.8342	56.6758	75.3941	71.3577	84.2525
FCHSD2	117.742	-1.57832	5.52456e-13	2.94092e-12	82.1236	54.6952	28.9286	54.9279	50.2167	77.0164	154.103	155.93	144.483	236.055	197.661	176.765
SLC27A2	6830.68	1.66298	5.58234e-13	2.97006e-12	8260.41	8894.14	16346.8	8275.46	10561	10091.6	5110.5	2951.01	2249.47	3663.79	2846.46	2717.56
MED12	464.941	-0.886316	5.7789e-13	3.07297e-12	369.556	317.585	340.945	312.985	343.791	272.042	508.899	608.484	687.294	700.985	524.479	592.246
MEN1	287.471	-0.884921	5.79888e-13	3.08192e-12	206.183	215.252	171.506	247.694	207.305	157.759	407.657	356.667	395.134	341.966	356.789	385.744
SUSD5	21.074	-7.18036	6.0272e-13	3.20152e-12	0	0	0	0	0	0	54.6529	42.1189	27.1405	48.4676	34.2517	46.2563
SPATA17	17.3541	2.69893	6.17314e-13	3.27726e-12	36.6935	21.1723	43.393	16.582	21.8893	42.2348	3.5838	3.58459	4.78951	4.48774	5.70862	4.13003
TADA1	109.53	1.38661	6.28772e-13	3.33628e-12	149.395	126.152	250.026	121.256	142.924	165.213	59.1327	60.0419	61.4653	60.1357	49.2368	69.3844
SSX2IP	30.4611	2.15444	6.29936e-13	3.34064e-12	55.9139	61.7526	41.3266	43.5278	46.3539	50.9302	2.68785	8.06533	15.1668	8.07793	13.558	18.1721
AADAT	3200.32	1.54141	6.32906e-13	3.35457e-12	3226.41	5106.94	5763	5902.16	4120.34	4516.64	2517.62	1467.89	1404.12	1884.85	1304.42	1189.45
DDX59	382.112	-1.58055	6.35543e-13	3.36672e-12	180.847	235.542	278.955	106.747	213.743	130.431	713.176	570.846	501.302	581.611	482.378	589.768
PLXNC1	711.051	-2.91538	6.37512e-13	3.37533e-12	104.839	105.862	99.1839	468.442	123.61	52.1724	1171.01	1286.87	1011.38	1500.7	1226.64	1381.91
TMEM121	11.0768	3.16547	6.44706e-13	3.41157e-12	17.4731	16.7614	24.796	23.8366	16.7389	21.1174	0.895949	0	3.99125	2.69264	2.14073	2.47802
LRRN1	20.652	-7.16575	6.57505e-13	3.47742e-12	0	0	0	0	0	0	29.5663	52.8727	41.509	46.6725	34.2517	42.9523
FABP5	204.148	2.39211	6.62557e-13	3.50224e-12	348.588	252.303	679.823	235.257	285.849	265.831	29.5663	98.5762	95.7901	49.3652	64.222	44.6043
ARL10	38.4347	2.87016	6.8942e-13	3.64227e-12	78.6289	97.0398	10.3317	61.1461	78.544	81.9852	4.47975	6.27303	8.78076	12.5657	10.7037	10.7381
HRH1	12.807	-5.01381	6.99285e-13	3.69239e-12	0.873655	0.88218	0	0	0	1.2422	27.7744	19.7152	20.7545	23.3363	28.5431	30.5622
RELB	134.608	-1.85814	7.18364e-13	3.79109e-12	84.7445	74.1031	64.0563	45.6005	41.2034	34.7816	230.259	247.337	248.256	121.169	172.686	251.106
BCAR3	704.25	-2.09622	7.19849e-13	3.79687e-12	309.274	425.211	90.9186	193.802	366.968	187.572	1364.53	1068.21	984.243	1274.52	1016.13	1169.62
ITSN1	422.895	-0.965039	7.4217e-13	3.9125e-12	343.346	246.128	206.633	354.44	302.588	257.135	579.679	579.807	537.223	567.251	548.741	551.772
GPR180	84.1213	1.92566	7.46472e-13	3.93306e-12	146.774	135.856	165.307	124.365	133.911	95.6494	17.023	51.0804	49.4916	20.6436	26.4024	42.9523
SUMO2	473.353	0.700713	7.53938e-13	3.97025e-12	556.518	562.831	518.649	708.881	557.534	609.92	390.634	358.459	348.037	369.79	355.362	343.618
NAPEPLD	64.3872	-1.65749	7.95949e-13	4.18923e-12	40.1881	35.2872	20.6633	21.7639	25.7521	38.5082	83.3233	79.7571	146.08	94.2426	97.0465	90.0346
DSCAML1	12.6403	5.02723	8.01083e-13	4.21398e-12	23.5887	21.1723	8.26533	48.7096	14.1637	32.2972	0.895949	1.79229	0.798251	0	0	0
TEKT2	13.4545	-5.05439	8.14477e-13	4.28214e-12	0.873655	0.88218	2.06633	0	0	0	26.8785	33.1575	18.3598	17.951	35.6789	25.6062
PSMD12	673.515	-0.928167	8.26692e-13	4.34402e-12	373.924	480.788	580.639	418.696	494.441	439.739	930.892	894.355	1000.21	903.831	706.442	858.219
RPUSD1	30.3806	-2.02062	8.35382e-13	4.38733e-12	7.86289	14.1149	4.13266	17.6184	15.4513	9.9376	59.1327	51.0804	35.9213	42.1848	43.5282	63.6024
ALG5	915.152	1.2902	8.41791e-13	4.41861e-12	1312.23	1255.34	1903.09	1247.8	1097.04	991.276	600.286	431.943	493.319	428.131	552.309	669.064
ADAMTSL2	111.175	-3.08772	8.53463e-13	4.47748e-12	13.1048	42.3446	22.7297	10.3638	25.7521	18.633	58.2367	107.538	178.01	376.97	306.125	174.287
KATNAL2	26.701	2.2171	8.87802e-13	4.65513e-12	32.3252	33.5228	68.189	63.2189	30.9026	37.266	13.4392	8.06533	10.3773	6.28284	8.56293	8.26005
SRCAP	1083.33	-1.21581	8.88567e-13	4.65664e-12	733.87	664.281	886.456	476.733	659.255	486.942	1236.41	1652.5	1582.13	1699.06	1295.14	1627.23
KCTD11	20.6042	-1.98484	9.0582e-13	4.74452e-12	6.98924	7.93962	12.398	8.291	5.15043	9.9376	32.2542	34.0536	31.1318	35.0044	33.5381	30.5622
ITGAM	101.505	1.7695	9.43875e-13	4.9412e-12	184.341	104.097	154.975	168.929	162.239	170.181	25.9825	66.3149	46.2985	26.0289	59.9405	48.7343
MBLAC2	33.698	2.80062	9.54316e-13	4.99318e-12	62.9031	80.2784	10.3317	45.6005	88.8449	67.0788	6.27165	9.85762	4.78951	10.7706	8.56293	9.08606
MSX2	86.6175	3.27457	9.89158e-13	5.17271e-12	237.634	188.787	43.393	57.0006	315.464	105.587	22.3987	23.2998	8.78076	8.07793	9.99008	18.9981
LGI3	11.6135	5.62943	1.01222e-12	5.2905e-12	36.6935	19.408	12.398	17.6184	16.7389	34.7816	0	0	0	0.897548	0	0.826005
KRCC1	1319.84	-1.11713	1.03366e-12	5.39966e-12	685.819	709.273	1167.48	790.754	733.936	909.291	2303.49	1834.41	1682.71	1690.98	1748.98	1580.97
FBXO25	185.424	-1.25733	1.05822e-12	5.52502e-12	93.4811	70.5744	92.9849	146.129	122.323	129.189	301.935	264.363	226.703	242.338	263.31	271.756
FDFT1	4051.69	1.39915	1.06448e-12	5.55471e-12	5304.83	5579.79	4409.55	5720.79	6792.13	7497.92	2385.91	3234.2	1947.73	1612	2456.13	1679.27
ATP6V0E1	259.025	-0.847528	1.07141e-12	5.58789e-12	192.204	180.847	183.904	202.093	184.128	165.213	413.929	316.34	351.23	307.859	318.969	291.58
ITFG3	992.93	1.39177	1.09305e-12	5.69774e-12	1501.81	1470.59	737.681	1806.4	1492.34	1628.52	597.598	536.792	616.25	490.061	437.423	599.68
PLA2R1	220.879	-0.934688	1.1059e-12	5.76163e-12	162.5	131.445	171.506	153.384	150.65	142.853	215.028	308.275	324.888	287.215	294.707	308.1
SAR1A	770.124	-1.42267	1.10901e-12	5.77474e-12	421.975	569.888	198.368	405.223	387.57	510.544	1185.34	1124.66	1118.35	1048.34	1081.78	1189.45
C1ORF112	196.656	1.27008	1.12158e-12	5.83712e-12	247.244	266.418	421.532	236.294	245.933	255.893	85.1152	123.668	112.553	118.476	106.323	140.421
GRHL1	13.64	-4.24471	1.1324e-12	5.89027e-12	0	0.88218	4.13266	3.10913	0	0	21.5028	13.4422	35.123	22.4387	34.9653	28.0842
TXNRD1	1010.1	3.34259	1.15221e-12	5.99014e-12	1666.93	3534.9	340.945	618.716	4054.68	891.9	152.311	172.06	216.326	115.784	158.414	198.241
IRAK4	63.9135	-1.19164	1.15336e-12	5.99295e-12	42.8091	39.6981	26.8623	44.5641	39.9158	36.0238	75.2598	78.861	96.5884	87.9597	98.4737	99.9466
BMP2K	374.555	-0.996406	1.16199e-12	6.03458e-12	280.443	315.82	202.501	257.021	213.743	222.354	477.541	502.739	540.416	593.279	440.277	448.521
CCDC62	19.1343	-3.21488	1.17459e-12	6.09675e-12	6.11558	1.76436	0	3.10913	2.57521	6.211	22.3987	17.0268	35.123	47.5701	35.6789	52.0383
SART3	352.316	-0.943415	1.17887e-12	6.11573e-12	279.57	234.66	154.975	268.421	229.194	269.557	475.749	458.827	431.055	511.603	441.704	472.475
NRGN	14.8853	2.47968	1.20333e-12	6.23932e-12	23.5887	19.408	37.194	27.9821	23.1769	21.1174	6.27165	6.27303	2.39475	2.69264	3.56789	4.95603
CSAD	419.369	1.10011	1.21856e-12	6.31497e-12	567.876	440.208	690.155	504.715	592.299	642.217	251.762	296.625	233.887	269.264	336.095	207.327
SLC27A1	304.392	1.11529	1.21932e-12	6.31554e-12	475.268	345.815	559.976	389.677	328.34	404.957	157.687	172.06	188.387	225.285	201.229	204.023
GNG12	46.6339	-1.82519	1.22898e-12	6.36219e-12	10.4839	21.1723	30.995	20.7275	24.4645	17.3908	108.41	68.1072	67.0531	53.8529	69.217	67.7324
VAT1L	12.5211	3.80817	1.24381e-12	6.43555e-12	44.5564	21.1723	10.3317	26.9458	25.7521	12.422	2.68785	0.896147	0.798251	0.897548	2.14073	1.65201
ZNF518B	142.061	-1.09134	1.24933e-12	6.46072e-12	97.8493	76.7497	74.388	91.201	99.1458	103.103	157.687	196.256	239.475	160.661	203.37	204.849
NSMCE1	686.283	1.45104	1.25554e-12	6.4894e-12	807.257	887.473	1609.67	1041.56	909.051	787.555	425.576	401.474	323.292	271.957	451.695	318.838
SLC35F3	21.3949	-4.82238	1.28342e-12	6.62998e-12	0.873655	0.88218	0	2.07275	2.57521	0	30.4623	85.134	55.0793	6.28284	42.8146	30.5622
DNAJC16	176.559	1.44822	1.29089e-12	6.66505e-12	301.411	271.711	167.373	263.239	261.384	285.706	152.311	77.9648	92.5971	86.1646	77.0664	81.7745
MCC	91.3949	1.94771	1.31354e-12	6.77844e-12	188.709	142.913	61.99	212.457	133.911	132.915	30.4623	35.8459	33.5265	34.1068	58.5134	31.3882
H2AFZ	564.964	0.949357	1.31957e-12	6.80593e-12	717.271	632.523	758.344	709.917	785.44	867.056	469.478	325.301	316.906	394.024	448.127	355.182
CSMD2	31.1534	-2.45952	1.32937e-12	6.8529e-12	6.98924	8.8218	10.3317	10.3638	14.1637	6.211	25.0866	56.4573	62.2636	36.7995	83.4886	52.8643
POLB	304.011	1.54163	1.33359e-12	6.87099e-12	338.104	391.688	810.002	418.696	354.092	411.168	155.895	155.033	149.273	126.554	184.817	152.811
HGFAC	7787.55	1.19208	1.35028e-12	6.95019e-12	11203.7	8617.13	16121.5	9720.16	9140.72	10268	5353.3	3847.16	4129.35	4876.38	5247.65	4925.47
[truncated: 7,880 more rows]

## Sheet: Integrated
symbol	log2FC.prot	pval.prot	qval.prot	log2FC.seq	pval.seq	qval.seq	CombiPVal	CombiQVal
[truncated: 2,397 more rows]
