# Supplementary material for: Species comparison of liver proteomes reveals links to naked mole-rat longevity and human aging
Source: BMC Biol. 2018 Aug 2;16:82. doi: 10.1186/s12915-018-0547-y (PMC6090990; doi:10.1186/s12915-018-0547-y)
Supplement: Supplementary file 4 — Table S3. Excel workbook (.xlsx), NMR vs. GP gene set enrichment, contains significantly affected gene sets from the proteomic analysis. (XLSX 65 kb) [file 12915_2018_547_MOESM4_ESM.xlsx]

## Sheet: Gene Sets UP NMR proteome
geneset	p.geomean	stat.mean	p.val	q.val	set.size	NMR.M1	NMR.F1	NMR.M2	NMR.M4
REACTOME_METABOLISM_OF_LIPIDS_AND_LIPOPROTEINS	0.0143483	2.13083	1.13123e-05	0.0237325	155	0.00123374	0.0113267	0.0331568	0.0914747
MIKKELSEN_NPC_ICP_WITH_H3K4ME3	0.0211894	2.03295	2.82741e-05	0.0237325	72	0.0259345	0.00867696	0.0580375	0.0154354
REACTOME_FATTY_ACID_TRIACYLGLYCEROL_AND_KETONE_BODY_METABOLISM	0.0222095	2.02407	3.16634e-05	0.0237325	59	0.00931945	0.0247429	0.0446313	0.0236414
NAKAMURA_ADIPOGENESIS_LATE_UP	0.0230724	1.99666	4.91261e-05	0.0237325	30	0.0059153	0.0250826	0.124459	0.0153459
GAVIN_FOXP3_TARGETS_CLUSTER_P2	0.0211615	2.06776	5.12797e-05	0.0237325	14	0.149442	0.00149673	0.0346589	0.0258676
BENPORATH_SUZ12_TARGETS	0.0272881	1.93336	6.7731e-05	0.0237325	52	0.0533688	0.0114869	0.0459881	0.019668
REACTOME_BILE_ACID_AND_BILE_SALT_METABOLISM	0.0284125	1.98991	7.08131e-05	0.0237325	15	0.0261646	0.0344435	0.020073	0.036025
BURTON_ADIPOGENESIS_10	0.0304131	1.93843	9.08389e-05	0.0254476	19	0.0228438	0.0332914	0.0241677	0.0465485
MIKKELSEN_MEF_ICP_WITH_H3K27ME3	0.0297164	2.01123	9.76251e-05	0.0254476	10	0.0211377	0.00980416	0.0691818	0.0543904
KEGG_PRIMARY_BILE_ACID_BIOSYNTHESIS	0.0344008	1.94493	0.000138328	0.0292925	10	0.0409918	0.0358836	0.0244518	0.0389377
REACTOME_SYNTHESIS_OF_BILE_ACIDS_AND_BILE_SALTS_VIA_7ALPHA_HYDROXYCHOLESTEROL	0.0351833	1.89712	0.000149834	0.0292925	13	0.036162	0.0312706	0.0280042	0.0483875
REACTOME_SYNTHESIS_OF_BILE_ACIDS_AND_BILE_SALTS	0.0351833	1.89712	0.000149834	0.0292925	13	0.036162	0.0312706	0.0280042	0.0483875
DORN_ADENOVIRUS_INFECTION_32HR_DN	0.039347	1.8562	0.000227803	0.0400699	11	0.0246237	0.0492021	0.032143	0.0615495
MEISSNER_NPC_HCP_WITH_H3_UNMETHYLATED	0.0389133	1.7641	0.000239121	0.0400699	55	0.0660864	0.0243695	0.0181058	0.0786352
DORN_ADENOVIRUS_INFECTION_48HR_DN	0.0415692	1.83753	0.000280541	0.04292	10	0.0306831	0.0686773	0.024905	0.056897
REACTOME_CHOLESTEROL_BIOSYNTHESIS	0.0359113	1.78948	0.000292719	0.04292	18	0.0258785	0.0613294	0.00505242	0.207403
KEGG_STARCH_AND_SUCROSE_METABOLISM	0.040491	1.74296	0.000370005	0.0482907	21	0.122578	0.0767365	0.005138	0.0556193
NOUSHMEHR_GBM_SILENCED_BY_METHYLATION	0.035899	1.84552	0.000370517	0.0482907	10	0.00151569	0.133276	0.0983641	0.0835851
PECE_MAMMARY_STEM_CELL_DN	0.0454947	1.69876	0.000398824	0.0492443	40	0.0377668	0.100618	0.0472683	0.0238498
HELLEBREKERS_SILENCED_DURING_TUMOR_ANGIOGENESIS	0.0459227	1.71453	0.000423653	0.0496945	20	0.0157874	0.0627373	0.0543888	0.082559

## Sheet: Gene Sets DOWN NMR proteome
geneset	p.geomean	stat.mean	p.val	q.val	set.size	NMR.M1	NMR.F1	NMR.M2	NMR.M4
WONG_MITOCHONDRIA_GENE_MODULE	0.000442809	-3.19531	1.59281e-10	3.73673e-07	123	0.00694489	0.0160537	1.73066e-07	0.00199257
KEGG_OXIDATIVE_PHOSPHORYLATION	0.0012715	-3.02275	2.06607e-09	2.4235e-06	56	0.0024591	0.00617102	1.45797e-05	0.0118134
REACTOME_RESPIRATORY_ELECTRON_TRANSPORT_ATP_SYNTHESIS_BY_CHEMIOSMOTIC_COUPLING_AND_HEAT_PRODUCTION_BY_UNCOUPLING_PROTEINS_	0.00159257	-2.8852	1.25487e-08	9.81308e-06	49	0.00114607	0.0106405	7.27414e-06	0.0725174
CASTELLANO_NRAS_TARGETS_UP	0.00385389	-2.79656	6.33606e-08	3.7161e-05	21	0.00116378	0.0132391	0.0107729	0.00132904
MOOTHA_VOXPHOS	0.00321527	-2.69108	9.55654e-08	4.48393e-05	43	0.00300365	0.0204527	3.49507e-05	0.0497755
KEGG_PARKINSONS_DISEASE	0.0043247	-2.59488	1.89375e-07	6.87898e-05	56	0.00233313	0.00841819	0.000242204	0.0735334
REACTOME_TCA_CYCLE_AND_RESPIRATORY_ELECTRON_TRANSPORT	0.00459235	-2.5709	2.05255e-07	6.87898e-05	77	0.0105263	0.0130763	0.000117576	0.0274828
REACTOME_RESPIRATORY_ELECTRON_TRANSPORT	0.00340263	-2.6049	2.66257e-07	7.80799e-05	40	0.00184226	0.0128182	2.99462e-05	0.189556
MOOTHA_HUMAN_MITODB_6_2002	0.00469747	-2.42278	7.22722e-07	0.000171997	244	0.00894471	0.0652696	1.45139e-05	0.0574637
GARGALOVIC_RESPONSE_TO_OXIDIZED_PHOSPHOLIPIDS_GREY_DN	0.00774999	-2.67401	7.33148e-07	0.000171997	10	0.0134512	0.00932916	0.0141464	0.00203216
KEGG_SELENOAMINO_ACID_METABOLISM	0.019411	-2.20416	2.49311e-05	0.00509023	12	0.0566872	0.00354679	0.0138516	0.0509771
MOOTHA_MITOCHONDRIA	0.0125114	-2.03328	2.6037e-05	0.00509023	239	0.0395096	0.146967	5.3405e-05	0.0790158
SERVITJA_LIVER_HNF1A_TARGETS_DN	0.0251926	-1.96646	5.36341e-05	0.00967889	44	0.0222702	0.0130335	0.0824407	0.0168331
KEGG_HUNTINGTONS_DISEASE	0.0240406	-1.90489	8.09749e-05	0.0135691	77	0.0110887	0.0974534	0.00246909	0.12519
ACEVEDO_NORMAL_TISSUE_ADJACENT_TO_LIVER_TUMOR_DN	0.0288587	-1.87616	9.36812e-05	0.0146517	140	0.0085545	0.0216011	0.0970189	0.0386884
KEGG_CARDIAC_MUSCLE_CONTRACTION	0.0284337	-1.93778	0.00011033	0.0158195	16	0.0694409	0.114259	0.00463948	0.0177565
REACTOME_INFLUENZA_VIRAL_RNA_TRANSCRIPTION_AND_REPLICATION	0.0319669	-1.86004	0.000114634	0.0158195	73	0.0367206	0.0501042	0.0442359	0.0128305
LENAOUR_DENDRITIC_CELL_MATURATION_UP	0.0340164	-1.84535	0.000152598	0.0198886	29	0.0509717	0.0613725	0.0439551	0.0097374
REACTOME_PEPTIDE_CHAIN_ELONGATION	0.0358015	-1.79368	0.000194081	0.0239639	67	0.0677408	0.073094	0.0384764	0.00862341
KEGG_RIBOSOME	0.0364665	-1.78398	0.000209331	0.0245546	65	0.0702327	0.0743054	0.0404485	0.00837748
REACTOME_INFLUENZA_LIFE_CYCLE	0.041869	-1.73409	0.000284027	0.0317299	99	0.054934	0.0342989	0.0646072	0.0252444
KORKOLA_SEMINOMA_UP	0.0397953	-1.79297	0.000326028	0.0334211	13	0.0170229	0.0246089	0.0308827	0.19386
POMEROY_MEDULLOBLASTOMA_PROGNOSIS_DN	0.0433961	-1.74213	0.000327658	0.0334211	25	0.0850863	0.0260108	0.0394557	0.0406143
IVANOVA_HEMATOPOIESIS_EARLY_PROGENITOR	0.0473677	-1.6572	0.000477166	0.0466429	156	0.0359512	0.0413347	0.026585	0.127428
