# Supplementary material for: Species comparison of liver proteomes reveals links to naked mole-rat longevity and human aging
Source: BMC Biol. 2018 Aug 2;16:82. doi: 10.1186/s12915-018-0547-y (PMC6090990; doi:10.1186/s12915-018-0547-y)
Supplement: Supplementary file 5 — Table S4. Excel workbook (.xlsx), NMR aging dataset, contains differential expression analysis for proteomic and transcriptomic data and integrated RNAseq proteome analysis of old vs. young NMR livers, and proteomic analysis of middle-aged vs. young NMR livers. (XLS 6040 kb) [file 12915_2018_547_MOESM5_ESM.xls]

## Sheet: proteome (18-32yo vs. 3-4 yo)
symbol	logFC	AveExpr	t	P.Value	Q.Value	B
SEPW1	-3.61183	16.8939	20.5435	2.15404e-08	0.000113755	9.18136
GPX1	-2.70275	17.0511	12.7157	1.01805e-06	0.00179875	6.1943
CDO1	-4.87194	15.0159	12.7097	1.02182e-06	0.00179875	6.19106
RDH11	-1.73074	18.8331	11.8853	1.7341e-06	0.0019531	5.72196
GPX7	1.65255	17.2359	-11.7885	1.84918e-06	0.0019531	5.66418
HP	1.45833	17.5287	-10.8778	3.46807e-06	0.00212648	5.09016
HAO1	3.65559	15.7884	-10.8425	3.55694e-06	0.00212648	5.06675
ATP5L	1.53137	15.9181	-10.6741	4.0175e-06	0.00212648	4.9538
SLC22A7	1.58209	16.3796	-10.6237	4.16767e-06	0.00212648	4.91966
COL5A2	1.49132	15.3737	-10.4174	4.8525e-06	0.00212648	4.7776
SULT1C3	-3.94501	16.8803	10.3228	5.20747e-06	0.00212648	4.71142
C14orf1	-1.35363	17.9881	10.2744	5.40013e-06	0.00212648	4.67729
RAP1A	1.85515	17.1356	-10.2174	5.63734e-06	0.00212648	4.63686
COL12A1	1.19437	15.5807	-9.87221	7.34732e-06	0.00249323	4.38634
SULT1C2	-2.29049	16.2153	9.78967	7.83705e-06	0.00249323	4.32499
HAAO	-1.12395	17.8007	9.75935	8.02591e-06	0.00249323	4.30232
HMGN2	1.11397	14.758	-9.58127	9.24307e-06	0.00261886	4.16752
VAMP5	1.17559	16.6505	-9.46764	1.01263e-05	0.00261886	4.08007
SLC38A3	-1.19705	16.7436	9.45382	1.024e-05	0.00261886	4.06936
MYH14	1.26745	16.1062	-9.3874	1.08065e-05	0.00261886	4.01763
HMGCS1	-1.56057	16.5719	9.3503	1.1138e-05	0.00261886	3.98857
TM7SF2	-1.2892	18.8307	9.32122	1.14057e-05	0.00261886	3.96571
GPX4	-1.69943	17.8444	9.18304	1.27798e-05	0.00281208	3.856
C11orf31	-1.60849	15.7443	9.05863	1.41753e-05	0.00294893	3.75572
NAT1	-1.41126	17.1741	9.02097	1.46306e-05	0.00294893	3.72508
C8G	-1.45398	15.7352	8.94247	1.56326e-05	0.00294893	3.66078
MYOM1	-1.64553	16.0808	8.94144	1.56461e-05	0.00294893	3.65993
FPR1	2.27748	15.1068	-8.9009	1.61937e-05	0.00294893	3.62649
HINT2	-1.53825	17.3669	8.74625	1.8487e-05	0.00324643	3.49746
FCGR3A	1.56708	14.7768	-8.71112	1.90569e-05	0.00324643	3.46782
GYS1	-0.978078	15.7779	8.67073	1.9736e-05	0.00325705	3.43361
NOSTRIN	-1.03157	16.0268	8.51185	2.26812e-05	0.00362968	3.29739
ALDH16A1	-1.246	16.5091	8.47178	2.34987e-05	0.0036499	3.26264
LGALS3BP	1.89373	17.1663	-8.4359	2.42587e-05	0.00366029	3.23138
S100B	1.56005	14.9655	-8.35294	2.6122e-05	0.00383195	3.1586
PCNA	1.2544	17.7097	-8.30084	2.73731e-05	0.0038647	3.11252
COL1A1	1.90321	15.4662	-8.28332	2.78089e-05	0.0038647	3.09695
SGSH	1.01604	15.2144	-8.23646	2.9012e-05	0.00392852	3.05518
MRPL54	1.15529	15.3868	-8.07676	3.35663e-05	0.00443158	2.91105
CASP1	1.63415	15.944	-8.03513	3.48798e-05	0.00449269	2.87303
IDI1	-0.857531	16.7874	7.87098	4.06435e-05	0.00494605	2.72124
CRIP2	1.16723	16.9167	-7.85853	4.11219e-05	0.00494605	2.70961
CRP	1.13285	16.6621	-7.84801	4.15309e-05	0.00494605	2.69977
HIST1H1C	1.85312	17.6282	-7.83241	4.21459e-05	0.00494605	2.68514
HMGN4	1.23072	13.4711	-7.66179	4.95712e-05	0.00569099	2.52343
FARS2	-0.904809	17.5479	7.61958	5.16245e-05	0.00571968	2.48291
STARD5	-0.877012	16.5354	7.61231	5.19872e-05	0.00571968	2.47591
FBN1	1.43849	14.5421	-7.58986	5.3126e-05	0.00572569	2.45426
SCP2	-1.06998	17.778	7.56733	5.42968e-05	0.00573482	2.43247
STK39	-1.4245	15.9315	7.48696	5.87118e-05	0.00605605	2.35424
LGALS1	1.494	17.0252	-7.44067	6.14335e-05	0.00605605	2.30884
GPX3	-0.858186	16.5062	7.43598	6.17169e-05	0.00605605	2.30423
THRSP	-1.6266	16.4916	7.42706	6.22599e-05	0.00605605	2.29545
MAPK12	1.10179	16.5143	-7.41389	6.30719e-05	0.00605605	2.28245
MOGS	-1.04009	16.6026	7.24058	7.49152e-05	0.00699416	2.10964
RAP2C	1.09176	14.8325	-7.23294	7.54908e-05	0.00699416	2.10194
MVK	-0.907814	16.4753	7.12537	8.41398e-05	0.00766107	1.99273
HDDC3	0.930515	16.5123	-7.08179	8.79512e-05	0.00780997	1.94806
AARS	0.867072	16.4173	-7.05002	9.08491e-05	0.00780997	1.91536
SELO	-0.946295	16.1495	7.03511	9.22452e-05	0.00780997	1.89997
COL4A2	0.925497	14.4051	-7.03225	9.25159e-05	0.00780997	1.89701
PAPSS2	-1.14189	17.0018	7.02538	9.31695e-05	0.00780997	1.88991
COA5	0.823453	16.3875	-7.00047	9.55812e-05	0.00788694	1.8641
MVP	0.948614	16.9185	-6.95125	0.000100553	0.00816955	1.81287
LAMC1	0.837497	15.8412	-6.93092	0.000102689	0.0082167	1.79162
DAO	-0.764347	17.5278	6.83907	0.000112985	0.00890556	1.69496
SUCLA2	-1.41476	17.3695	6.75788	0.000123039	0.00954937	1.60859
GPAM	-1.28358	15.6159	6.72929	0.00012681	0.00954937	1.57798
RAD21	0.903388	15.4175	-6.72118	0.000127903	0.00954937	1.56928
BANF1	2.45759	15.0823	-6.71763	0.000128386	0.00954937	1.56546
FGL1	0.772077	16.6392	-6.68829	0.000132443	0.00958953	1.53389
EPX	1.13448	16.0864	-6.68748	0.000132557	0.00958953	1.53302
ZBTB20	-1.0938	15.9061	6.5949	0.000146332	0.0100822	1.43262
CYB5R1	0.80287	17.2939	-6.58047	0.000148617	0.0100822	1.41688
GDPD1	-0.750132	17.4825	6.57885	0.000148877	0.0100822	1.4151
SERPINB6	0.796818	15.6313	-6.55434	0.000152858	0.0100822	1.38828
LMNB1	0.815575	16.8464	-6.55218	0.000153214	0.0100822	1.38591
POR	-0.754367	17.312	6.54521	0.000154369	0.0100822	1.37827
KCTD12	1.24663	15.0065	-6.54446	0.000154494	0.0100822	1.37745
CKMT2	2.07615	14.6762	-6.53331	0.000156366	0.0100822	1.3652
ANXA4	0.784535	17.2978	-6.53222	0.00015655	0.0100822	1.36401
SEPHS2	-0.815271	17.2589	6.4974	0.000162564	0.0103434	1.32566
CYP4V2	-1.29656	16.2019	6.48604	0.00016458	0.010347	1.31311
REEP5	-1.3486	17.8276	6.44472	0.000172152	0.0106957	1.26732
LIPA	0.758726	16.7757	-6.43115	0.00017472	0.0107291	1.25224
ABLIM3	1.23811	14.1223	-6.41853	0.000177148	0.0107531	1.23819
UGDH	0.707601	17.8761	-6.38254	0.000184276	0.0109411	1.19799
SCARB2	0.833429	15.9431	-6.38198	0.000184389	0.0109411	1.19737
SEP15	-0.76423	15.8214	6.36977	0.000186882	0.0109658	1.18368
CYP2E1	-0.897645	17.3871	6.35177	0.000190622	0.0110624	1.16348
LMCD1	1.8495	14.1019	-6.3096	0.000199712	0.0113262	1.11597
COL1A2	1.49171	15.4661	-6.30617	0.000200472	0.0113262	1.1121
PPP2CA	1.01559	17.6703	-6.2953	0.0002029	0.0113262	1.09981
NHLRC3	0.855045	16.6364	-6.29154	0.000203748	0.0113262	1.09556
DAZAP1	1.03328	16.8619	-6.25494	0.000212209	0.0115534	1.05403
PREB	-0.934633	18.3341	6.22944	0.000218332	0.0117654	1.02499
SORD	-0.794651	16.3555	6.21741	0.000221288	0.0118042	1.01125
MEMO1	-0.74116	16.726	6.18537	0.000229375	0.0121133	0.974585
PSAP	1.04452	17.634	-6.11215	0.000249105	0.0129371	0.890239
COX7C	-1.23608	18.3057	6.10942	0.000249875	0.0129371	0.887085
SEPP1	-1.79384	16.5085	6.09016	0.000255388	0.0129976	0.864762
EBP	-0.903777	18.4416	6.08818	0.000255965	0.0129976	0.862455
LSM1	0.793286	14.0933	-6.03745	0.000271173	0.0135587	0.803398
NPTN	0.889188	16.7546	-6.03174	0.000272945	0.0135587	0.79673
TTC17	-0.890733	14.0098	6.02607	0.000274717	0.0135587	0.790105
GCDH	-1.1809	17.7994	5.98661	0.000287413	0.0139963	0.743847
CTSA	1.06178	17.9375	-5.97955	0.000289751	0.0139963	0.73555
DPT	1.65856	15.179	-5.97421	0.000291534	0.0139963	0.729267
AHCY	-0.773435	18.1059	5.94628	0.000301057	0.0142741	0.696338
HSD17B4	-0.954002	17.9746	5.94148	0.000302727	0.0142741	0.690671
DMGDH	-1.04689	17.2832	5.92357	0.000309051	0.0144433	0.669486
LIPT1	-0.781387	16.3724	5.8874	0.000322271	0.0148362	0.626553
RING1	0.670422	15.1052	-5.88524	0.000323077	0.0148362	0.623992
CFB	0.769866	17.001	-5.87535	0.000326809	0.0148782	0.612216
DAP	1.05204	15.2541	-5.86435	0.000331017	0.014941	0.599095
CPS1	-0.850677	16.5598	5.85043	0.000336422	0.0150563	0.582486
KCTD14	-1.55517	15.1363	5.83561	0.000342287	0.015113	0.564758
AKR1D1	-1.06383	18.0572	5.8328	0.000343412	0.015113	0.561391
ARL8A	0.901468	16.9625	-5.81435	0.000350896	0.0153081	0.539274
LIMS1	0.983017	18.4908	-5.79532	0.000358802	0.0153081	0.516413
SQLE	-0.940058	16.0083	5.78961	0.000361213	0.0153081	0.509539
HP1BP3	0.747765	17.9019	-5.78915	0.000361405	0.0153081	0.508994
AGXT	-1.23574	17.3455	5.78447	0.000363396	0.0153081	0.503357
CD38	1.2626	16.5016	-5.78016	0.000365238	0.0153081	0.498167
POLDIP2	-0.862169	16.4505	5.76682	0.000371011	0.0154276	0.48207
BAG2	0.761957	15.9685	-5.7561	0.000375721	0.0155014	0.469122
ASPG	0.807093	16.9393	-5.7462	0.000380127	0.0155616	0.457153
SPRYD7	0.670983	16.0745	-5.72183	0.000391218	0.0158925	0.427622
RBX1	0.682084	14.0116	-5.70903	0.000397186	0.0160117	0.412074
BRIX1	0.71941	15.9866	-5.6861	0.00040813	0.0163283	0.384155
LSS	-0.777689	17.6695	5.65419	0.000423908	0.016832	0.345183
IGSF8	0.667062	16.7599	-5.62152	0.000440756	0.0170021	0.305129
ARHGAP18	0.739863	16.4181	-5.60792	0.000447982	0.0170021	0.288413
MRPS35	-0.702177	17.0978	5.60687	0.000448545	0.0170021	0.287122
LAMA5	0.773703	15.5194	-5.6057	0.000449178	0.0170021	0.285672
RPL23A	0.776801	18.2228	-5.60419	0.000449988	0.0170021	0.28382
MPP2	-0.669272	14.1544	5.60307	0.000450593	0.0170021	0.282441
COL6A1	1.35117	17.401	-5.59395	0.000455543	0.0170021	0.271207
IDUA	0.764414	15.3056	-5.59143	0.000456926	0.0170021	0.268091
ALDH6A1	-0.731478	17.5361	5.59098	0.000457168	0.0170021	0.267546
PTBP3	0.639572	16.8591	-5.58074	0.00046282	0.017092	0.254912
RAB32	-0.757773	17.1119	5.56549	0.000471384	0.0172873	0.23606
NARS	0.647173	16.7752	-5.54944	0.000480579	0.017503	0.216192
LACC1	1.06324	15.1897	-5.53412	0.000489541	0.0175728	0.197188
OIT3	1.05312	15.0952	-5.53156	0.000491056	0.0175728	0.19401
BRI3BP	-0.732593	17.2987	5.52917	0.000492478	0.0175728	0.191034
UGT2B17	-0.645676	16.8692	5.51227	0.000502643	0.0177787	0.170017
CYP7A1	-1.58909	15.8207	5.50726	0.000505697	0.0177787	0.163786
TMEM97	-1.11289	18.001	5.50044	0.000509893	0.0177787	0.155283
PNP	0.826953	16.929	-5.49143	0.00051549	0.0177787	0.14405
CPT1C	-0.831264	15.3594	5.48962	0.000516622	0.0177787	0.141794
GHDC	-0.602538	15.5798	5.48672	0.000518446	0.0177787	0.138167
SCARB1	-0.728989	17.9682	5.4756	0.000525496	0.0178363	0.124268
CRYL1	0.724066	16.7107	-5.47196	0.000527825	0.0178363	0.119717
DECR2	-0.694054	16.9802	5.46817	0.000530259	0.0178363	0.114982
GGT1	0.891139	16.0096	-5.45449	0.00053916	0.0179608	0.0978494
CNDP2	0.714507	16.9744	-5.44847	0.000543133	0.0179608	0.0902917
TLR3	0.79466	15.8186	-5.44188	0.000547515	0.0179608	0.0820206
SLC27A5	-0.618451	16.9145	5.4418	0.000547564	0.0179608	0.0819286
ADPRH	0.690949	16.5643	-5.43035	0.000555268	0.0181011	0.0675451
TBC1D2	-0.797391	14.6217	5.42193	0.000561016	0.0181762	0.056944
CDH1	0.769704	16.5527	-5.4059	0.000572123	0.0183151	0.0367595
YWHAH	0.641935	16.3737	-5.40574	0.000572238	0.0183151	0.0365514
FAM49A	1.25753	14.7879	-5.39779	0.000577839	0.018383	0.0265221
AKR1B1	1.26992	17.3391	-5.37869	0.000591542	0.0187062	0.00238698
BAX	0.696484	15.4553	-5.37347	0.000595343	0.0187143	-0.00420892
ANP32E	0.745101	16.8479	-5.36351	0.000602682	0.0188213	-0.0168269
LGALS4	1.97619	17.2543	-5.35922	0.000605874	0.0188213	-0.0222684
RAD23B	0.92868	16.8344	-5.32903	0.000628853	0.0193501	-0.0606127
FMO3	-0.641047	17.3773	5.32228	0.00063412	0.0193501	-0.0692062
ATXN7L3B	0.823055	15.7859	-5.32197	0.000634365	0.0193501	-0.0696036
PTMS	-0.913306	16.0565	5.31791	0.000637553	0.0193501	-0.0747677
ZFP36L1	-0.712098	14.4963	5.28505	0.00066405	0.0198409	-0.116726
LRPPRC	-0.589159	17.1528	5.28429	0.000664676	0.0198409	-0.117696
MRI1	0.842029	15.9295	-5.2839	0.000664995	0.0198409	-0.118191
COL6A2	1.16846	16.7515	-5.27801	0.000669883	0.0198744	-0.125737
APOA2	1.55235	18.2108	-5.24981	0.000693803	0.0203314	-0.161896
ACACB	-0.952273	16.9573	5.24515	0.000697845	0.0203314	-0.167884
PTPRM	0.683508	15.6153	-5.24409	0.000698772	0.0203314	-0.169252
SLC25A25	-1.22797	14.8905	5.23821	0.000703911	0.0203314	-0.176805
FBP1	-0.953582	17.0086	5.2375	0.000704536	0.0203314	-0.17772
HDHD3	-0.850274	15.2338	5.23015	0.000711037	0.0203818	-0.187188
FARSA	-0.570376	16.671	5.22682	0.000714	0.0203818	-0.191474
ERO1LB	-0.855701	14.6915	5.22014	0.000719986	0.0204422	-0.200082
DYNC1LI1	1.02178	16.8152	-5.20225	0.000736291	0.0206476	-0.223168
ECHDC3	-1.13576	17.1524	5.19995	0.000738413	0.0206476	-0.226134
TUBA4A	0.653839	15.4638	-5.19937	0.000738949	0.0206476	-0.226883
CYP2J2	-0.594888	17.1316	5.1865	0.000750978	0.0208732	-0.243532
SLC25A15	-0.717477	17.2976	5.16615	0.000770424	0.0212652	-0.269892
VWA5A	0.655379	16.3518	-5.16336	0.000773132	0.0212652	-0.273511
COL4A1	0.748032	16.4914	-5.15911	0.000777288	0.0212687	-0.279038
DTD1	0.616162	16.562	-5.14909	0.000787157	0.0214083	-0.292051
DYNLL2	0.755723	14.9235	-5.14573	0.000790499	0.0214083	-0.29642
DHCR24	-0.861057	17.678	5.12889	0.00080748	0.0217197	-0.31834
ELOVL5	-1.22305	14.9997	5.1204	0.000816189	0.0217197	-0.329404
ACAD11	-0.854368	17.1899	5.11972	0.000816896	0.0217197	-0.330298
NUDT2	0.925678	16.5047	-5.11743	0.000819264	0.0217197	-0.333283
THEM6	-0.82343	17.1126	5.11426	0.000822559	0.0217197	-0.337424
TXNRD1	-0.843371	17.583	5.09841	0.000839233	0.0217431	-0.358123
CYP2A13	-0.709581	17.1918	5.09756	0.000840136	0.0217431	-0.359233
CPNE2	0.71615	16.178	-5.09658	0.000841185	0.0217431	-0.36052
TBC1D2B	0.67521	15.9734	-5.09557	0.000842261	0.0217431	-0.361838
FTSJ3	0.67497	15.7472	-5.08536	0.000853246	0.0217431	-0.375206
ABCG8	-0.677492	15.5208	5.08464	0.000854031	0.0217431	-0.376154
CGREF1	1.60086	14.288	-5.07588	0.000863586	0.0217431	-0.387633
RCC2	0.589062	16.7655	-5.0737	0.000865979	0.0217431	-0.390487
C16orf70	-0.719673	14.1488	5.0678	0.000872501	0.0217431	-0.398228
C20orf27	0.967571	15.3992	-5.0656	0.000874944	0.0217431	-0.401113
SRP19	0.746511	15.8983	-5.0645	0.000876168	0.0217431	-0.402555
PDLIM5	0.958833	16.5198	-5.06381	0.000876945	0.0217431	-0.403469
ACSL5	-0.574156	17.6499	5.06378	0.00087697	0.0217431	-0.4035
PRMT1	0.685466	16.7738	-5.05622	0.00088546	0.021851	-0.413439
IRF2BPL	0.765055	15.2216	-5.05117	0.000891167	0.0218896	-0.420068
DUSP23	-0.910732	16.5586	5.04153	0.000902196	0.0220579	-0.432759
ASAH1	0.940282	16.9083	-5.03238	0.000912796	0.0221862	-0.444811
NHP2L1	0.59704	17.6057	-5.02976	0.000915846	0.0221862	-0.448253
COQ6	0.828609	15.8487	-5.02089	0.000926291	0.0222245	-0.459955
TAGLN2	0.677806	16.8865	-5.02055	0.000926695	0.0222245	-0.460405
LCP1	1.05106	15.8614	-5.01772	0.000930054	0.0222245	-0.464138
TOE1	0.68792	14.9123	-5.0042	0.000946298	0.0224877	-0.482007
ACOT12	-0.703963	17.0206	4.99851	0.000953224	0.0224877	-0.489532
MYL9	0.647223	17.551	-4.998	0.000953841	0.0224877	-0.4902
RHOA	1.50161	17.2729	-4.98583	0.000968854	0.0226573	-0.506317
WARS	0.616523	16.6251	-4.98521	0.000969618	0.0226573	-0.50713
LMAN1	-0.631803	17.6171	4.97163	0.000986695	0.0229548	-0.525149
MIB1	-0.67199	13.9834	4.96393	0.000996515	0.0230446	-0.53537
FAM129A	-0.832567	17.7924	4.9584	0.00100364	0.0230446	-0.542718
GSTM1	-0.716104	16.233	4.95407	0.00100924	0.0230446	-0.54847
CPT1A	0.852227	16.5351	-4.95329	0.00101025	0.0230446	-0.549503
HSPA13	0.578797	14.5677	-4.95167	0.00101237	0.0230446	-0.551666
SMYD5	0.736311	16.3541	-4.93904	0.001029	0.0232311	-0.56848
GGCT	-0.710095	16.1728	4.93301	0.00103703	0.0232311	-0.576502
AGFG2	0.912724	13.7389	-4.93176	0.00103871	0.0232311	-0.578174
EVL	1.05792	13.2272	-4.92877	0.00104273	0.0232311	-0.582163
NAAA	0.80956	14.077	-4.9261	0.00104634	0.0232311	-0.585726
CD3EAP	0.610909	15.0334	-4.92563	0.00104696	0.0232311	-0.586343
PON1	0.658536	17.2554	-4.90644	0.00107329	0.0237157	-0.611982
MT2A	2.18664	15.038	-4.90075	0.00108123	0.0237651	-0.619585
GRHPR	0.622905	17.5493	-4.89472	0.00108972	0.0237651	-0.627665
WDR45	-0.605366	16.5989	4.89375	0.00109109	0.0237651	-0.628962
GMDS	0.888833	16.7839	-4.88949	0.00109713	0.0237651	-0.634664
PIGR	0.795854	14.9089	-4.88886	0.00109803	0.0237651	-0.635506
PRKAA2	0.666517	16.3376	-4.88251	0.00110712	0.0238641	-0.644018
INMT	-0.686984	17.3987	4.86927	0.00112633	0.0241795	-0.661779
MTCH2	-0.840247	18.1169	4.8644	0.0011335	0.024222	-0.668325
MAPRE1	0.559632	17.633	-4.8617	0.00113748	0.024222	-0.671951
CYB5A	-0.654476	16.5619	4.85627	0.00114556	0.024296	-0.679255
ETFA	-0.797773	17.8698	4.85281	0.00115073	0.0243081	-0.68391
FAM63A	0.738673	16.3024	-4.84323	0.00116519	0.0245154	-0.696797
GCK	0.594391	16.8644	-4.81812	0.00120404	0.0251728	-0.730666
SCD	-1.18227	16.8944	4.8169	0.00120597	0.0251728	-0.732317
NNT	-0.607858	18.0996	4.8061	0.00122313	0.0253847	-0.746905
INPP5K	-0.722412	17.4853	4.80448	0.00122573	0.0253847	-0.749101
HOGA1	-1.23613	17.5297	4.80062	0.00123195	0.0254139	-0.754329
GSTK1	-0.711212	17.5917	4.79405	0.0012426	0.025445	-0.763212
LRP5	0.749853	15.8752	-4.79375	0.0012431	0.025445	-0.763629
AHR	-0.570976	15.9645	4.76776	0.00128626	0.0262268	-0.798872
PSMB9	0.635018	16.9272	-4.76307	0.00129422	0.0262488	-0.805244
ATG3	0.592706	17.023	-4.75996	0.00129954	0.0262488	-0.809477
FKBP9	-0.699598	15.6901	4.75837	0.00130225	0.0262488	-0.811631
YTHDC2	-0.582518	15.7695	4.74676	0.00132232	0.026552	-0.827427
DCUN1D3	0.530386	14.0829	-4.7401	0.001334	0.026685	-0.836505
TMA16	0.550696	16.9072	-4.73133	0.00134952	0.0268937	-0.848455
NAE1	0.512899	16.2548	-4.72531	0.0013603	0.0270065	-0.856667
MYL6	0.598587	17.3644	-4.71679	0.00137571	0.0272102	-0.868301
CES1	-0.691875	16.235	4.7085	0.00139089	0.0274078	-0.879636
PARP4	0.735129	15.626	-4.69634	0.00141349	0.027667	-0.896277
RAP1B	0.902194	17.7758	-4.69578	0.00141452	0.027667	-0.897034
SLC4A4	-0.755999	16.2324	4.69125	0.00142306	0.0277313	-0.903248
THNSL1	-0.786485	17.1944	4.68516	0.00143461	0.0277572	-0.911596
RPS8	0.755166	17.5812	-4.685	0.0014349	0.0277572	-0.911805
SLC26A6	0.691569	14.078	-4.67227	0.00145938	0.0281276	-0.929273
CD82	0.630739	17.7168	-4.6662	0.0014712	0.0282524	-0.937606
ACSM5	-0.686658	16.3556	4.65531	0.00149268	0.0284094	-0.952576
EFEMP2	0.781853	14.1997	-4.65497	0.00149336	0.0284094	-0.95305
TBCK	0.646282	15.5831	-4.65322	0.00149684	0.0284094	-0.955449
NMI	0.811102	17.4743	-4.65119	0.0015009	0.0284094	-0.958244
S100A13	0.68957	16.32	-4.63989	0.00152369	0.0287379	-0.973811
M6PR	0.639168	16.9308	-4.63425	0.00153519	0.0288518	-0.981577
FDFT1	-0.588878	16.8215	4.62897	0.00154605	0.0289528	-0.988857
SRSF11	0.687676	16.1294	-4.6194	0.00156594	0.0292217	-1.00206
PHB2	-0.654541	17.3379	4.5999	0.00160736	0.0298889	-1.02902
ADSSL1	0.700689	17.1662	-4.59346	0.00162129	0.0300423	-1.03793
ABHD6	-0.84508	15.4465	4.5867	0.00163608	0.0302102	-1.04731
DERA	-0.646178	15.5774	4.57047	0.00167211	0.0307681	-1.06981
LSM4	0.521741	17.5708	-4.56459	0.0016854	0.0309049	-1.07799
VAT1L	0.960179	15.6354	-4.55944	0.00169711	0.031012	-1.08514
DPF2	0.531882	15.2198	-4.55051	0.00171764	0.0312786	-1.09755
MTMR1	0.577956	14.1115	-4.54796	0.00172355	0.0312786	-1.1011
C8orf82	-0.877492	17.7039	4.53611	0.00175132	0.0316371	-1.11761
STS	-0.623772	16.5181	4.53329	0.00175798	0.0316371	-1.12153
ABCB10	-0.62637	17.1994	4.53191	0.00176128	0.0316371	-1.12346
GPC4	0.549266	15.9056	-4.5271	0.00177276	0.0316749	-1.13017
RAPGEF4	-0.557028	16.2659	4.526	0.00177538	0.0316749	-1.13169
SLC51B	0.816575	16.639	-4.5202	0.00178935	0.0318167	-1.13979
FAM84B	0.532221	14.8586	-4.49632	0.00184814	0.0327517	-1.17317
UGT1A8	0.549141	16.1239	-4.49331	0.00185568	0.0327754	-1.17738
ACSM1	-0.8365	16.9643	4.4847	0.00187747	0.0330497	-1.18943
GRB14	-1.15743	14.4417	4.47939	0.00189105	0.0331782	-1.19688
H1F0	0.944652	17.2093	-4.47518	0.00190191	0.0332164	-1.20279
DHFR	-0.653412	18.3164	4.4736	0.00190598	0.0332164	-1.205
GCGR	0.834101	14.1293	-4.46274	0.00193433	0.0334415	-1.22024
RPL32	0.843907	17.4943	-4.46061	0.00193994	0.0334415	-1.22324
NUDT7	-0.803685	15.6644	4.45905	0.00194405	0.0334415	-1.22542
CTSD	0.553141	17.4472	-4.45348	0.00195886	0.0335868	-1.23326
CHTOP	0.565625	14.1448	-4.45069	0.00196633	0.0336057	-1.23718
HPX	0.884911	16.9019	-4.4371	0.00200308	0.0341235	-1.25631
NOP58	0.484798	16.7478	-4.43219	0.00201655	0.0342149	-1.26322
LBP	1.43803	16.7573	-4.43042	0.00202141	0.0342149	-1.26571
SERPINA3	0.894288	17.0879	-4.42707	0.00203066	0.0342618	-1.27043
CLU	0.768386	17.6767	-4.42357	0.00204042	0.0343022	-1.27538
CBX5	0.615384	16.4661	-4.41904	0.00205308	0.0343022	-1.28176
APOA4	-1.15336	16.1598	4.41806	0.00205581	0.0343022	-1.28314
SNCG	-1.62563	16.6933	4.41692	0.00205904	0.0343022	-1.28476
A2M	0.643402	17.5726	-4.413	0.0020701	0.0343323	-1.29029
SF1	0.548069	15.9871	-4.41167	0.00207385	0.0343323	-1.29216
PRKACB	0.693691	15.0429	-4.4045	0.00209429	0.0345623	-1.30228
SLC2A5	0.93196	15.1257	-4.3944	0.00212348	0.0349349	-1.31658
RCN2	-0.918181	16.3969	4.385	0.00215101	0.035247	-1.32987
SERPINB1	0.533359	16.7036	-4.38338	0.0021558	0.035247	-1.33217
GNB2	0.508188	16.1751	-4.3807	0.00216372	0.0352673	-1.33596
DDX41	0.50328	15.5133	-4.3744	0.00218254	0.0353561	-1.3449
PPT1	0.619338	17.6945	-4.37439	0.00218256	0.0353561	-1.3449
RAP2B	0.810463	14.2959	-4.3672	0.00220421	0.0355977	-1.3551
ACAA2	-0.685136	16.8735	4.36463	0.00221201	0.0356147	-1.35874
WAS	0.673364	15.4619	-4.36194	0.00222022	0.035638	-1.36257
GPI	-0.477138	17.8728	4.35974	0.00222695	0.035638	-1.36569
SCPEP1	0.756154	17.5287	-4.35534	0.00224045	0.0356407	-1.37193
RHPN2	0.794215	16.0496	-4.35244	0.00224942	0.0356407	-1.37606
HSPA2	1.02741	15.8899	-4.35023	0.00225626	0.0356407	-1.37919
AFMID	0.644489	17.8793	-4.34984	0.00225748	0.0356407	-1.37975
MKI67IP	0.876258	16.0242	-4.34875	0.00226086	0.0356407	-1.38129
FECH	-0.571561	17.466	4.34561	0.00227068	0.0356888	-1.38577
OS9	-0.608916	16.0806	4.33138	0.00231565	0.0361462	-1.40601
SC5D	-0.856123	16.4733	4.33061	0.00231811	0.0361462	-1.40711
STAT1	0.884866	16.5951	-4.32992	0.00232031	0.0361462	-1.40808
SZT2	-0.506884	13.8499	4.32452	0.00233768	0.0362862	-1.41578
PAH	-1.01591	17.603	4.32085	0.00234954	0.0362862	-1.42101
GOLGA1	0.605118	14.6375	-4.32074	0.00234991	0.0362862	-1.42117
MYBBP1A	0.472735	16.7117	-4.3156	0.00236664	0.036438	-1.42849
CYP2C18	-0.546048	17.3917	4.31212	0.00237805	0.0365072	-1.43346
IRAK4	0.648559	15.9009	-4.30264	0.00240944	0.0367978	-1.44699
PARL	0.763887	16.1207	-4.29716	0.00242778	0.0367978	-1.45482
FAM134C	-0.522758	14.6406	4.29712	0.00242794	0.0367978	-1.45488
GANC	-0.634167	15.8255	4.29685	0.00242883	0.0367978	-1.45526
HSD17B11	-0.731044	18.5174	4.29467	0.00243616	0.0367978	-1.45838
HOMER2	-0.533373	17.9535	4.29286	0.00244229	0.0367978	-1.46097
LAMB2	0.637957	15.4014	-4.29049	0.00245032	0.0367978	-1.46436
GSK3B	0.505421	15.83	-4.28883	0.00245595	0.0367978	-1.46672
ARPC1B	0.522015	17.5572	-4.28649	0.00246395	0.0367978	-1.47008
LRRFIP1	0.466863	16.8025	-4.28102	0.00248268	0.0367978	-1.4779
RAC1	0.472192	17.7467	-4.28022	0.00248546	0.0367978	-1.47905
EMC8	-0.565298	17.8532	4.27971	0.00248722	0.0367978	-1.47978
RARRES2	0.540153	17.8883	-4.27961	0.00248756	0.0367978	-1.47992
TRIP10	0.473341	15.4705	-4.26823	0.00252716	0.0371244	-1.49622
ARFGAP3	0.674678	16.2701	-4.26793	0.0025282	0.0371244	-1.49665
RBP5	-0.637382	15.5694	4.26721	0.00253073	0.0371244	-1.49768
KYNU	-0.751818	18.5957	4.26493	0.00253875	0.0371388	-1.50094
CAT	-0.955274	16.6632	4.26222	0.00254834	0.0371761	-1.50483
APCS	0.767263	17.7915	-4.25514	0.00257355	0.0374406	-1.51499
MYO19	-0.678528	13.1109	4.24406	0.00261354	0.0379179	-1.53091
ACACA	-0.748579	17.1909	4.23633	0.00264182	0.0382135	-1.54201
LSP1	1.02022	16.6371	-4.23015	0.00266467	0.0382135	-1.5509
CDK7	0.52021	15.8414	-4.22959	0.00266676	0.0382135	-1.55171
PDLIM3	0.965654	15.1659	-4.22869	0.0026701	0.0382135	-1.553
IPO5	0.634085	16.1333	-4.22403	0.00268751	0.0383	-1.5597
CENPV	0.563445	16.1326	-4.22147	0.00269713	0.0383	-1.56339
VWA8	-0.504987	16.9286	4.22127	0.0026979	0.0383	-1.56368
F12	0.7234	15.8612	-4.21153	0.00273484	0.0387203	-1.57771
ANP32B	0.679731	16.5401	-4.20386	0.00276429	0.0390153	-1.58876
CAPG	0.850446	16.7178	-4.20206	0.00277127	0.0390153	-1.59136
SESN2	0.620523	14.1196	-4.20037	0.00277784	0.0390153	-1.59381
GLYAT	-0.830259	16.7161	4.19358	0.00280432	0.0392828	-1.60359
ARHGDIB	0.991581	16.7182	-4.19025	0.00281743	0.0393621	-1.60841
WASH1	0.48788	16.5331	-4.18285	0.00284678	0.0396672	-1.6191
SEC14L2	-0.551953	16.7078	4.17555	0.00287608	0.0396939	-1.62966
MTIF3	-0.547151	14.8645	4.1738	0.00288315	0.0396939	-1.63219
COX7A2	-0.934737	17.2689	4.17258	0.00288808	0.0396939	-1.63395
DDX60	0.993856	16.0079	-4.17233	0.00288907	0.0396939	-1.63431
CCS	-0.589819	17.7432	4.17085	0.0028951	0.0396939	-1.63646
ZNF622	0.649821	16.0088	-4.16883	0.0029033	0.0396939	-1.63937
STXBP3	0.573735	16.6575	-4.16845	0.00290486	0.0396939	-1.63993
MBL2	0.787631	16.3096	-4.16748	0.00290883	0.0396939	-1.64134
TSNAX	0.444068	16.8294	-4.16377	0.00292399	0.0397979	-1.6467
SOD1	-0.763197	17.0247	4.15886	0.00294425	0.0399707	-1.65382
GLB1	0.834655	16.1698	-4.15697	0.00295205	0.0399738	-1.65655
RNASEH2A	0.465244	16.9919	-4.15278	0.0029695	0.0400892	-1.66263
SH3GLB1	0.572062	15.8587	-4.14885	0.00298593	0.0400892	-1.66832
BCMO1	-0.480138	14.5195	4.14766	0.00299094	0.0400892	-1.67005
C1RL	0.598426	14.9035	-4.14539	0.00300053	0.0401159	-1.67335
ACN9	-0.957305	14.4096	4.13812	0.00303136	0.0404257	-1.68389
SOAT1	0.540014	14.9469	-4.13563	0.003042	0.0404655	-1.6875
COX7A1	-0.923592	16.864	4.13149	0.0030598	0.0406	-1.69352
PROZ	0.824223	15.3601	-4.12755	0.00307684	0.0406351	-1.69925
HNRNPH1	0.562141	15.8167	-4.12437	0.00309067	0.0406351	-1.70387
CHURC1	0.568168	15.2851	-4.12299	0.00309667	0.0406351	-1.70587
HSPB1	-0.779298	17.0633	4.12202	0.00310092	0.0406351	-1.70729
PTPRC	0.925597	14.6046	-4.11835	0.00311698	0.0407445	-1.71261
PLCD1	0.516572	15.4979	-4.10725	0.00316623	0.0412861	-1.72878
UGT2B4	3.37945	16.7821	-4.10287	0.00318586	0.0414398	-1.73515
AP2A2	0.714309	16.9961	-4.0939	0.00322651	0.0418653	-1.74822
KIF1B	-0.822751	15.3819	4.0903	0.003243	0.0418834	-1.75347
AOAH	0.926386	16.3905	-4.08674	0.00325936	0.0418834	-1.75866
MRPS23	-0.556375	16.3043	4.08168	0.00328281	0.0418834	-1.76605
TNC	0.698502	16.0025	-4.0816	0.00328316	0.0418834	-1.76616
BCAS3	-0.521331	15.2373	4.08106	0.00328566	0.0418834	-1.76695
PGLYRP2	0.763466	16.3557	-4.0807	0.00328734	0.0418834	-1.76747
COX16	0.633718	17.342	-4.07908	0.00329488	0.0418834	-1.76984
TANC1	0.451901	14.3635	-4.07855	0.00329736	0.0418834	-1.77061
ECM1	0.501029	16.9791	-4.07712	0.00330409	0.0418834	-1.77271
DOPEY2	0.864514	14.3441	-4.07645	0.00330721	0.0418834	-1.77369
LONP1	0.681367	16.9491	-4.06965	0.00333921	0.0421797	-1.78361
ENPP3	0.582354	15.9067	-4.0681	0.00334658	0.0421797	-1.78589
TMEM59	-0.471439	15.2373	4.0638	0.00336703	0.0423364	-1.79216
LPP	0.699255	16.2728	-4.05764	0.00339662	0.0424516	-1.80118
FANCD2	0.557366	13.5656	-4.05748	0.00339736	0.0424516	-1.80141
WDR82	0.48394	17.5196	-4.05687	0.00340031	0.0424516	-1.8023
PCYT1A	0.438944	15.972	-4.0549	0.00340984	0.0424702	-1.80518
SHC1	0.800775	16.6564	-4.04997	0.00343378	0.0426677	-1.81239
RNMTL1	-0.530461	17.3012	4.04617	0.00345237	0.0427981	-1.81796
TAMM41	-0.541	16.8912	4.04217	0.00347206	0.0428993	-1.82382
ACADM	-0.779898	17.8451	4.04122	0.00347678	0.0428993	-1.82522
PHYHD1	0.707622	16.2547	-4.03334	0.00351593	0.0432811	-1.83676
CD44	0.647461	14.8379	-4.0284	0.00354076	0.043446	-1.84401
COL6A3	0.879971	17.132	-4.0274	0.00354577	0.043446	-1.84547
MTERFD2	-0.604084	15.5327	4.01201	0.00362441	0.0443068	-1.86807
NOA1	-0.720518	12.8103	4.00921	0.00363892	0.0443282	-1.87219
PRKAR1B	-0.641586	16.4661	4.00843	0.00364295	0.0443282	-1.87333
AGT	-0.651027	16.8192	4.00408	0.00366562	0.0443752	-1.87972
WDR73	0.685142	15.9309	-4.00211	0.00367596	0.0443752	-1.88262
MLX	-0.655359	17.2325	4.00169	0.00367815	0.0443752	-1.88323
ACOX1	-0.8931	17.1022	4.00126	0.00368043	0.0443752	-1.88387
AP2S1	0.520579	17.376	-3.99147	0.00373227	0.0448978	-1.89828
BTD	-1.39562	16.7089	3.98415	0.00377148	0.0452329	-1.90905
SBF1	0.510769	15.211	-3.98308	0.00377726	0.0452329	-1.91062
PDHX	-0.551394	17.2162	3.9773	0.00380865	0.0455056	-1.91915
STX6	0.550896	14.9404	-3.97432	0.00382494	0.0455971	-1.92354
MGEA5	0.618521	15.3844	-3.97112	0.00384247	0.0456073	-1.92825
SLC1A4	-0.666407	18.207	3.97101	0.00384307	0.0456073	-1.92841
MPP6	0.692472	17.1539	-3.96259	0.0038897	0.0460572	-1.94083
AEBP1	1.03254	13.7355	-3.95287	0.00394429	0.0464951	-1.95518
SGTA	0.483567	17.5189	-3.95097	0.00395507	0.0465183	-1.958
ZCCHC8	0.532051	14.6746	-3.9414	0.0040098	0.0469467	-1.97215
BMP2K	0.55229	16.009	-3.9404	0.00401557	0.0469467	-1.97363
PARP9	0.844511	16.1675	-3.93995	0.00401816	0.0469467	-1.97429
CRMP1	0.443172	15.6279	-3.93461	0.00404909	0.0471319	-1.98219
EWSR1	0.434123	17.6474	-3.93413	0.00405186	0.0471319	-1.98289
COLEC11	0.492511	15.6444	-3.9287	0.00408365	0.0472985	-1.99093
PGM2	0.504133	17.1284	-3.92862	0.0040841	0.0472985	-1.99105
EMILIN1	0.792948	16.2781	-3.92125	0.00412764	0.04768	-2.00197
PIGO	-0.501682	13.9619	3.91999	0.00413509	0.04768	-2.00382
LRRC25	0.554255	15.7032	-3.91844	0.00414434	0.0476825	-2.00612
DDX58	0.480929	16.1001	-3.91342	0.00417441	0.0478955	-2.01356
ATG2A	-0.727284	16.0316	3.91233	0.00418099	0.0478955	-2.01519
ACAD10	-0.694427	16.9279	3.90498	0.00422549	0.0483004	-2.02608
GSTA3	-0.633458	16.3511	3.9032	0.00423634	0.0483199	-2.02872
ETFB	-0.533099	18.1696	3.90049	0.00425291	0.0484044	-2.03274
AMT	-0.612231	16.545	3.89383	0.004294	0.0487448	-2.04263
ACSS2	-0.800961	16.646	3.89133	0.00430947	0.0487448	-2.04633
RABL6	0.681737	16.0641	-3.89117	0.00431052	0.0487448	-2.04659
PUS1	0.526833	15.1964	-3.88818	0.00432913	0.0487917	-2.05102
HSPG2	0.460691	16.1952	-3.88754	0.00433314	0.0487917	-2.05197
HNRNPM	0.479953	16.5084	-3.88599	0.00434282	0.0487967	-2.05427
LMF1	-0.421556	15.7792	3.88329	0.00435979	0.0488833	-2.05828
HNRNPLL	0.446696	16.1818	-3.88053	0.0043772	0.0488884	-2.06238
DDX47	0.439587	15	-3.88029	0.00437875	0.0488884	-2.06275
FKBP11	0.541297	17.7495	-3.87851	0.00439001	0.0489106	-2.06539
CTSS	0.972167	17.3874	-3.87567	0.00440805	0.0489691	-2.06961
EHD1	-0.556531	16.8769	3.87477	0.0044138	0.0489691	-2.07095
OTC	-0.588083	18.5378	3.87077	0.00443939	0.0491497	-2.0769
UQCRFS1	-0.712956	16.7463	3.86829	0.00445538	0.0492191	-2.0806
NECAP2	0.653532	16.168	-3.8669	0.0044643	0.0492191	-2.08266
NDUFB11	0.436641	15.969	-3.86244	0.00449325	0.0492887	-2.0893
INTS4	0.63767	13.921	-3.86052	0.00450572	0.0492887	-2.09216
ACTB	0.751806	16.245	-3.85974	0.00451079	0.0492887	-2.09331
KDM1A	0.723525	14.7312	-3.85947	0.0045126	0.0492887	-2.09373
DHTKD1	-0.503137	16.5186	3.85875	0.00451728	0.0492887	-2.09479
GTPBP4	0.563603	16.8589	-3.85673	0.00453051	0.0493121	-2.0978
C4orf33	0.946048	15.0927	-3.85514	0.00454099	0.0493121	-2.10018
RETSAT	1.37346	17.7049	-3.85416	0.00454743	0.0493121	-2.10164
XRCC1	0.776522	14.5798	-3.85002	0.00457479	0.0495071	-2.10781
RPRD1A	0.476468	15.9953	-3.84807	0.00458776	0.0495459	-2.11072
AK1	0.538504	16.791	-3.84631	0.00459944	0.0495707	-2.11333
FMO1	-0.622346	17.5916	3.8447	0.00461018	0.0495853	-2.11573
TXNRD2	-0.937136	16.3474	3.83195	0.00469628	0.0501854	-2.13476
UTP14A	0.443459	15.4093	-3.83091	0.00470335	0.0501854	-2.13631
CEP97	0.477081	14.1763	-3.83056	0.00470573	0.0501854	-2.13683
FASTKD5	-0.558752	16.1489	3.82987	0.00471044	0.0501854	-2.13786
SULT2A1	-0.550548	17.6054	3.82893	0.00471687	0.0501854	-2.13926
GLUL	-0.841373	18.1814	3.82731	0.00472798	0.0501854	-2.14168
PML	0.537906	15.3365	-3.82595	0.00473733	0.0501854	-2.14371
TMEM55A	0.645492	14.9314	-3.82527	0.004742	0.0501854	-2.14473
CYP1A2	-0.674331	18.1581	3.82072	0.00477345	0.0504172	-2.15152
TTC36	-0.836598	15.5107	3.81428	0.00481837	0.0507901	-2.16116
GCSH	-0.862772	17.0187	3.81101	0.00484134	0.0508772	-2.16604
CLYBL	-0.610113	17.4796	3.80751	0.00486604	0.0508772	-2.17128
RUVBL1	0.480635	16.9465	-3.80725	0.00486791	0.0508772	-2.17167
MAT2A	0.607787	16.6619	-3.80724	0.00486793	0.0508772	-2.17168
PDXP	0.965265	15.0775	-3.80627	0.00487481	0.0508772	-2.17313
CLPP	-0.639174	16.26	3.79775	0.00493569	0.0513131	-2.18589
FOXK1	0.476163	16.0265	-3.7977	0.00493601	0.0513131	-2.18595
STAT6	0.582751	15.1865	-3.79147	0.00498107	0.0516798	-2.19529
CYP2C9	-0.476842	17.7344	3.78554	0.00502429	0.0519649	-2.20417
UQCRQ	-0.907554	16.4424	3.785	0.00502823	0.0519649	-2.20498
SLCO2B1	-0.618782	16.3103	3.78359	0.00503861	0.0519705	-2.2071
MOCS1	-0.986276	15.0625	3.77825	0.00507802	0.0521451	-2.21511
TMEM51	0.937443	12.7206	-3.77813	0.00507891	0.0521451	-2.21529
PFDN2	0.447649	17.2437	-3.77705	0.00508692	0.0521451	-2.21691
ECH1	-0.544498	16.9124	3.77525	0.0051003	0.0521451	-2.21961
UAP1L1	0.534783	15.9374	-3.77381	0.00511099	0.0521451	-2.22176
PNPLA6	-0.41542	16.241	3.7733	0.00511478	0.0521451	-2.22252
G6PD	0.800683	15.4447	-3.77062	0.00513484	0.0522487	-2.22654
ADA	0.867735	17.2805	-3.76486	0.00517822	0.0525888	-2.23519
RPL29	0.576865	18.9108	-3.7614	0.00520448	0.052701	-2.24038
SARS	0.436197	16.666	-3.76003	0.00521488	0.052701	-2.24244
EPB41L3	-0.415399	17.4567	3.75887	0.00522374	0.052701	-2.24418
TOR1AIP2	-0.478868	16.551	3.75816	0.00522918	0.052701	-2.24525
FN3K	0.513523	16.6199	-3.75674	0.00524006	0.05271	-2.24739
SLC25A13	-0.610442	17.2696	3.75519	0.00525195	0.0527291	-2.24971
RPTOR	-0.706299	14.984	3.74853	0.00530336	0.0531443	-2.25972
MTHFD1L	0.528846	15.4653	-3.74612	0.00532209	0.053231	-2.26334
SIRT4	-0.930522	16.4129	3.74214	0.00535321	0.0534087	-2.26933
CORO1A	0.622178	17.1423	-3.74126	0.00536008	0.0534087	-2.27065
PEX11G	-0.507887	14.8794	3.73953	0.00537366	0.0534431	-2.27325
PTEN	-0.449787	15.9935	3.73657	0.005397	0.0535728	-2.2777
CISD2	-0.43636	17.8288	3.73446	0.00541377	0.0535728	-2.28089
TALDO1	0.421945	18.4479	-3.73403	0.00541713	0.0535728	-2.28153
PRPF40A	0.505777	16.2587	-3.73125	0.00543925	0.053691	-2.28571
DDC	-1.09836	16.3587	3.72804	0.00546489	0.0538434	-2.29054
GNPDA1	0.500631	18.6433	-3.72474	0.00549139	0.053924	-2.29551
PHGDH	-0.542845	17.9083	3.72448	0.00549348	0.053924	-2.2959
EIF4EBP1	0.422828	15.7343	-3.72057	0.00552511	0.0541187	-2.3018
LRRC59	0.43737	18.5192	-3.7195	0.00553382	0.0541187	-2.30341
FEN1	0.674937	16.1044	-3.71583	0.00556365	0.0543099	-2.30893
UQCRC2	-0.722637	18.2311	3.71147	0.0055994	0.054558	-2.31551
ACSM3	-0.701953	17.3228	3.70594	0.00564501	0.0549011	-2.32384
RASA2	-0.393173	17.2131	3.70343	0.00566591	0.0549383	-2.32764
TMPRSS6	-0.520532	15.9603	3.70298	0.00566964	0.0549383	-2.32831
NUCB2	-0.558011	16.338	3.70168	0.00568053	0.054943	-2.33028
ARAP1	0.459916	14.1456	-3.70017	0.00569313	0.0549642	-2.33256
ACOX2	-0.550814	17.9029	3.69858	0.0057064	0.0549918	-2.33495
RHOC	1.0846	17.4784	-3.69365	0.00574794	0.055219	-2.34239
RBP4	-0.804853	13.8028	3.6933	0.00575089	0.055219	-2.34292
PLIN3	0.473465	16.9051	-3.69079	0.00577217	0.0553227	-2.34671
PSMD10	0.443286	17.1014	-3.68741	0.00580094	0.0554699	-2.35181
RFC5	0.53413	15.8433	-3.68652	0.00580853	0.0554699	-2.35316
STAT3	0.488418	16.4511	-3.68198	0.00584753	0.0557415	-2.36002
HEXA	0.974575	16.6385	-3.6789	0.00587408	0.0558937	-2.36467
C21orf33	-0.637362	17.1555	3.67647	0.00589513	0.0559187	-2.36834
ZRANB2	0.407595	15.1324	-3.67615	0.00589788	0.0559187	-2.36882
REPS2	-0.412302	16.1244	3.67335	0.00592233	0.0560499	-2.37307
GLS2	-1.08324	16.2972	3.66753	0.00597336	0.0562768	-2.38187
PAIP2	-0.554382	18.421	3.66718	0.00597643	0.0562768	-2.3824
CD93	0.448754	16.4507	-3.66587	0.00598792	0.0562768	-2.38437
HABP2	-0.500778	14.3158	3.66576	0.00598894	0.0562768	-2.38455
TWF1	0.527605	16.8845	-3.66395	0.00600492	0.0563268	-2.38728
COTL1	0.645705	18.783	-3.65887	0.00605008	0.0565873	-2.39497
ACTL6A	0.486136	16.1286	-3.65842	0.00605412	0.0565873	-2.39565
TINAGL1	0.557629	16.5055	-3.64672	0.00615962	0.0573925	-2.41338
MAP2K1	0.453813	17.0121	-3.64537	0.00617187	0.0573925	-2.41541
HAGH	-0.69251	17.262	3.64526	0.00617287	0.0573925	-2.41558
GLTPD2	-0.520315	16.0129	3.64373	0.00618682	0.0574002	-2.4179
PPM1K	-1.00783	16.0087	3.64167	0.00620574	0.0574002	-2.42103
PSPC1	0.518486	16.4493	-3.6416	0.00620631	0.0574002	-2.42112
TEX2	-0.608612	15.6459	3.64033	0.00621798	0.0574076	-2.42305
NADK2	-0.519599	17.2047	3.63706	0.00624816	0.0575855	-2.42802
SDR16C5	0.796383	15.3244	-3.63495	0.00626769	0.0576649	-2.43122
SUSD2	0.638406	16.4771	-3.63147	0.00630003	0.0578617	-2.43649
ART4	0.992235	14.7829	-3.62636	0.00634781	0.0580993	-2.44424
NSDHL	-0.490214	17.1017	3.62616	0.00634972	0.0580993	-2.44455
SYNE1	0.513702	16.3906	-3.62518	0.0063589	0.0580993	-2.44603
C1QA	0.595908	16.9326	-3.62375	0.00637239	0.0581219	-2.44821
NCAM1	-1.34881	15.9297	3.62143	0.00639428	0.0582051	-2.45172
RNH1	0.512496	17.5265	-3.62045	0.00640355	0.0582051	-2.45321
GNAI2	0.905251	17.206	-3.61695	0.00643689	0.0583309	-2.45853
SRPR	-0.649277	17.0515	3.61464	0.00645889	0.0583309	-2.46203
TJP2	0.40975	16.3803	-3.6146	0.00645925	0.0583309	-2.46209
ASCC2	-0.560582	15.8741	3.61436	0.00646157	0.0583309	-2.46246
LCMT1	0.427953	16.9288	-3.61157	0.00648834	0.0584726	-2.4667
EHBP1	-0.493017	14.9108	3.60556	0.00654642	0.0588765	-2.47583
ACOT8	-0.79952	16.8345	3.60463	0.00655546	0.0588765	-2.47725
FLII	0.4079	16.1533	-3.60084	0.00659236	0.0591074	-2.483
KDELC1	-0.649974	15.0981	3.59476	0.00665214	0.0595148	-2.49225
AFP	2.04302	15.0926	-3.59393	0.00666034	0.0595148	-2.49352
SLC25A1	-0.457755	18.0933	3.59108	0.00668857	0.0596661	-2.49785
CPSF4	0.459965	14.3437	-3.58783	0.00672087	0.0597569	-2.50279
TST	-0.457666	17.3123	3.58778	0.00672138	0.0597569	-2.50286
CA1	0.623367	16.785	-3.58656	0.00673354	0.0597644	-2.50472
MS4A6A	0.756354	15.3149	-3.58421	0.00675708	0.0597886	-2.50829
PPP1R14B	0.966341	14.3392	-3.58403	0.00675891	0.0597886	-2.50857
LXN	0.730754	17.5386	-3.57973	0.00680222	0.0600711	-2.51512
ABCB11	-0.503736	17.1481	3.577	0.00682987	0.0602073	-2.51927
ZFYVE21	0.430961	14.9971	-3.57524	0.00684783	0.0602073	-2.52196
FGD4	-0.461087	16.5379	3.57484	0.00685184	0.0602073	-2.52256
RRS1	0.414527	15.3884	-3.57219	0.00687894	0.060345	-2.52661
ARFRP1	0.416392	15.993	-3.56957	0.00690574	0.0604796	-2.53059
SEPT8	0.44046	16.8269	-3.5678	0.00692392	0.0605384	-2.53329
MANBA	0.416175	16.6043	-3.56532	0.00694951	0.0606618	-2.53707
APOC3	-1.43179	17.2188	3.56131	0.00699109	0.0608178	-2.54318
CUX1	-0.46113	16.1057	3.56012	0.00700354	0.0608178	-2.545
COQ7	-0.592815	15.8203	3.5595	0.00701001	0.0608178	-2.54594
EXOSC9	0.412921	16.4207	-3.55917	0.00701345	0.0608178	-2.54645
PDLIM4	0.595965	15.3487	-3.55621	0.00704441	0.0608877	-2.55096
FAM73B	-0.652148	13.9231	3.55504	0.00705675	0.0608877	-2.55275
VIMP	-0.542816	16.1424	3.55416	0.00706594	0.0608877	-2.55408
CUL4B	0.419789	15.6718	-3.55314	0.00707669	0.0608877	-2.55564
AK3	-0.493725	17.8916	3.55291	0.00707917	0.0608877	-2.556
GFM1	-0.52636	15.8661	3.54305	0.00718391	0.0616882	-2.57104
PPP4R2	0.794598	15.3574	-3.53983	0.00721849	0.0618845	-2.57596
DHRS11	0.594097	17.4223	-3.53718	0.00724708	0.0620289	-2.58001
CAP1	0.391536	17.1518	-3.53586	0.00726131	0.0620501	-2.58201
HNRNPA2B1	0.399279	17.3024	-3.5334	0.00728801	0.0621777	-2.58577
PEPD	0.393907	16.5794	-3.52989	0.00732635	0.0623434	-2.59114
NOSIP	0.541419	16.5159	-3.52946	0.00733104	0.0623434	-2.5918
HEATR5B	0.410706	15.24	-3.52531	0.0073766	0.0625512	-2.59814
DSC2	0.388225	14.9411	-3.52507	0.00737918	0.0625512	-2.5985
STEAP4	0.770501	16.429	-3.52214	0.00741151	0.0627247	-2.60298
MDH2	-0.544307	17.0221	3.5209	0.00742529	0.0627407	-2.60488
ITIH3	0.493779	17.0742	-3.51953	0.00744053	0.0627691	-2.60698
STARD13	-0.670653	15.1449	3.51003	0.00754688	0.0635647	-2.6215
DMAP1	0.431494	14.314	-3.50123	0.00764688	0.0640162	-2.63497
CHCHD4	0.807455	15.2071	-3.50075	0.00765234	0.0640162	-2.6357
CST3	-0.45747	16.9584	3.50009	0.00765988	0.0640162	-2.63671
ATL2	-0.441791	15.4974	3.49884	0.00767427	0.0640162	-2.63863
TM6SF2	-0.94522	17.0809	3.49796	0.00768438	0.0640162	-2.63998
APOH	0.521473	17.4634	-3.49788	0.00768534	0.0640162	-2.6401
PDSS2	-0.398526	14.5752	3.49404	0.00772959	0.0642834	-2.64598
DDT	0.445638	14.2083	-3.48999	0.00777664	0.0644188	-2.65219
CFDP1	0.41004	16.7626	-3.48814	0.00779814	0.0644188	-2.65501
SYPL1	0.474088	18.3079	-3.48774	0.00780289	0.0644188	-2.65563
ITGA6	0.466528	16.0539	-3.48756	0.00780494	0.0644188	-2.6559
CPSF7	0.476613	15.0801	-3.4874	0.00780686	0.0644188	-2.65616
GABPA	0.418903	16.6019	-3.48348	0.00785274	0.0646963	-2.66215
EIF2B3	0.541299	16.4273	-3.48041	0.00788902	0.0648339	-2.66686
DCUN1D1	0.741273	16.2285	-3.47981	0.00789612	0.0648339	-2.66778
CIRBP	0.439826	15.5258	-3.47752	0.00792328	0.0648339	-2.6713
FIP1L1	0.397537	15.9515	-3.47736	0.00792517	0.0648339	-2.67154
INADL	-0.470713	15.0197	3.47688	0.00793082	0.0648339	-2.67227
MYH9	0.377399	16.9547	-3.47585	0.00794316	0.0648344	-2.67386
PALD1	0.585671	16.1897	-3.47272	0.00798054	0.065039	-2.67866
BCKDK	-0.481607	15.398	3.46926	0.00802204	0.0652451	-2.68396
FADD	0.603001	15.88	-3.46855	0.00803054	0.0652451	-2.68505
DAPK2	0.438789	15.6776	-3.46505	0.00807279	0.0654787	-2.69041
ATP2B1	0.505653	15.6442	-3.46412	0.0080841	0.0654787	-2.69184
GC	-0.406736	17.1033	3.45717	0.00816886	0.066064	-2.70251
MBD1	0.871411	15.5809	-3.45583	0.00818533	0.0660959	-2.70457
ELAVL1	0.425832	17.4599	-3.45029	0.00825381	0.0664871	-2.71308
IMP3	0.405014	15.0941	-3.44987	0.00825895	0.0664871	-2.71372
MAGT1	-0.428775	17.0767	3.44787	0.00828378	0.0665367	-2.71679
TRAP1	-0.503984	17.353	3.44712	0.00829312	0.0665367	-2.71794
WDR46	0.444578	15.4326	-3.44634	0.00830291	0.0665367	-2.71915
HLCS	-0.56863	15.792	3.44024	0.00837945	0.0670483	-2.72852
SAMD9	0.73223	15.2824	-3.43757	0.00841315	0.0672161	-2.73263
MRPL15	0.448006	17.5203	-3.43491	0.0084468	0.0672324	-2.73671
CLPB	-0.454239	16.2456	3.4348	0.0084482	0.0672324	-2.73688
PCDHB5	0.889677	15.7287	-3.43322	0.00846836	0.0672324	-2.73931
LAMP1	0.641946	18.2152	-3.43249	0.00847767	0.0672324	-2.74043
GART	0.499029	16.4744	-3.43223	0.00848098	0.0672324	-2.74083
ADAM9	0.537014	15.6262	-3.4314	0.00849157	0.0672324	-2.74211
SCRN2	0.570657	16.2721	-3.43017	0.00850727	0.0672558	-2.74399
ARSB	0.402882	16.5859	-3.42836	0.00853047	0.0673384	-2.74678
FABP7	0.768399	17.1267	-3.42296	0.00860014	0.067787	-2.75509
NOP56	0.389668	16.8534	-3.41942	0.00864609	0.0678782	-2.76053
TMEM201	0.451667	15.7498	-3.41907	0.00865072	0.0678782	-2.76108
THOC3	0.611905	17.84	-3.41818	0.00866228	0.0678782	-2.76244
LNPEP	0.460794	14.3748	-3.41812	0.00866312	0.0678782	-2.76254
DCAKD	-0.375776	15.528	3.41209	0.00874209	0.0683955	-2.77181
GALNS	0.581423	16.1715	-3.405	0.00883605	0.0690284	-2.78273
LAMTOR2	0.514585	15.0608	-3.40339	0.00885753	0.069094	-2.78521
MMRN2	0.66943	14.9948	-3.4023	0.00887222	0.0690989	-2.7869
OSCP1	-0.777541	16.0289	3.40107	0.00888863	0.0690989	-2.78879
PREPL	0.479569	15.4726	-3.40042	0.00889742	0.0690989	-2.7898
HMGCS2	0.720395	17.1721	-3.39846	0.00892374	0.069179	-2.79281
CD9	0.407898	15.7008	-3.39654	0.00894961	0.069179	-2.79577
CIAO1	0.417367	16.4665	-3.39546	0.00896414	0.069179	-2.79743
CDV3	0.514916	17.026	-3.39481	0.00897305	0.069179	-2.79844
CTSF	1.59423	16.0974	-3.39479	0.00897323	0.069179	-2.79846
PRKCA	0.398777	15.8363	-3.39238	0.00900594	0.0692514	-2.80218
OPA1	-0.380893	16.7686	3.39217	0.00900885	0.0692514	-2.80251
RPL37A	0.541271	16.3882	-3.39051	0.00903143	0.0693241	-2.80506
OSBP	0.42393	16.9587	-3.38589	0.00909468	0.0697083	-2.81219
C16orf91	0.432045	14.6765	-3.38373	0.0091244	0.0698347	-2.81552
FAHD1	-0.465655	16.388	3.38146	0.00915581	0.0699737	-2.81902
SEPT6	0.490034	17.0245	-3.37476	0.00924895	0.0705834	-2.82935
ERGIC1	-0.431677	16.0981	3.37339	0.00926807	0.0706272	-2.83146
UBE2F	-0.441255	17.3478	3.36934	0.00932507	0.0709592	-2.83772
FASN	-0.531877	17.5987	3.3673	0.00935387	0.0710759	-2.84086
IFI35	0.638623	14.776	-3.36146	0.00943694	0.0716041	-2.84989
CTSH	0.744316	15.3266	-3.35984	0.00946001	0.0716315	-2.85238
INPP5D	0.564577	15.4345	-3.3592	0.00946916	0.0716315	-2.85336
ACADL	-0.464421	17.6932	3.35836	0.00948124	0.0716315	-2.85466
TBC1D17	-0.364381	15.6902	3.35643	0.00950895	0.07166	-2.85764
GIT1	0.631681	14.3868	-3.35592	0.0095163	0.07166	-2.85843
PSME3	-0.421797	16.5591	3.35527	0.00952572	0.07166	-2.85944
EIF2D	0.449069	16.1535	-3.35356	0.00955038	0.0717433	-2.86208
DNAJC16	0.439481	15.0234	-3.34935	0.00961149	0.0720624	-2.86858
NOC3L	0.420703	15.4868	-3.34876	0.00962015	0.0720624	-2.8695
SNTB2	0.463786	16.273	-3.34691	0.00964711	0.072162	-2.87235
ERCC2	0.473596	16.3566	-3.3394	0.00975761	0.0728853	-2.88397
CHP1	-0.497207	15.8126	3.33679	0.0097963	0.0729723	-2.888
CTBS	0.560707	14.7642	-3.33528	0.00981867	0.0729723	-2.89033
SCAMP2	0.49813	16.6768	-3.33492	0.00982409	0.0729723	-2.89089
CSNK1D	-0.480898	16.4017	3.33489	0.00982453	0.0729723	-2.89094
CSRP1	0.374873	17.5063	-3.33123	0.00987919	0.0732753	-2.89659
STAG2	0.558344	16.3009	-3.33014	0.00989557	0.0732938	-2.89828
TTLL12	0.509244	15.978	-3.32797	0.0099282	0.0734325	-2.90164
PAPSS1	0.752703	16.4237	-3.32568	0.00996277	0.0735852	-2.90518
GGA1	0.439173	16.0208	-3.32237	0.0100129	0.073795	-2.9103
PPAP2B	0.528041	16.5089	-3.32196	0.0100191	0.073795	-2.91093
MVD	-0.519785	16.6249	3.32076	0.0100374	0.0738268	-2.91279
PLEKHA6	0.385172	16.4164	-3.3155	0.0101179	0.0742759	-2.92093
ZNF830	0.445325	16.6253	-3.31405	0.0101402	0.0742759	-2.92317
MCCC1	-0.94438	16.3873	3.31345	0.0101495	0.0742759	-2.92411
HLA-A	1.12785	15.1435	-3.31311	0.0101547	0.0742759	-2.92464
FKBP1A	0.583608	16.1789	-3.30837	0.0102281	0.074672	-2.93197
AKR1C1	-0.476181	16.6996	3.30779	0.0102372	0.074672	-2.93287
FTCD	-0.467672	17.2631	3.3048	0.0102837	0.0749082	-2.9375
SLC30A9	0.389613	15.2988	-3.30333	0.0103067	0.0749721	-2.93977
PON3	0.904031	17.2951	-3.29813	0.0103887	0.0754406	-2.94784
CFH	0.477484	16.5115	-3.29681	0.0104095	0.0754406	-2.94988
CCDC91	0.419036	15.886	-3.29653	0.010414	0.0754406	-2.95032
FCGR2B	0.632789	16.5956	-3.29488	0.0104401	0.0755263	-2.95287
NCF4	0.813804	16.0484	-3.29172	0.0104904	0.0756869	-2.95777
LHPP	1.50215	15.4937	-3.2912	0.0104987	0.0756869	-2.95858
NID1	0.493526	15.429	-3.29079	0.0105053	0.0756869	-2.95921
PABPN1	0.453698	16.776	-3.28985	0.0105203	0.075692	-2.96067
PRKAR2B	0.448438	15.8528	-3.28677	0.0105698	0.075944	-2.96544
CASP6	0.430464	16.1708	-3.28505	0.0105975	0.0759679	-2.96811
GSTZ1	-0.605521	17.0796	3.28478	0.0106018	0.0759679	-2.96853
DLD	-0.588377	17.9028	3.28359	0.0106211	0.0760026	-2.97037
GPLD1	-0.606498	15.0876	3.28166	0.0106523	0.0761229	-2.97336
FBXO45	-0.45008	14.466	3.28069	0.0106681	0.0761327	-2.97487
UBE3C	-0.430596	14.737	3.27445	0.0107699	0.0766775	-2.98454
CANT1	0.608183	15.5013	-3.27052	0.0108345	0.0766775	-2.99064
TMEM245	-0.39752	18.3201	3.27048	0.0108352	0.0766775	-2.9907
LIG3	0.514784	15.2263	-3.26923	0.0108558	0.0766775	-2.99263
FUBP3	0.468752	16.2878	-3.26915	0.0108573	0.0766775	-2.99277
RRM2B	0.400988	16.2977	-3.26852	0.0108677	0.0766775	-2.99375
CCDC94	0.622623	13.9278	-3.26734	0.0108873	0.0766775	-2.99558
RBBP4	0.410607	18.1286	-3.26633	0.010904	0.0766775	-2.99714
GLYR1	0.351055	17.1325	-3.26621	0.010906	0.0766775	-2.99732
UVRAG	-0.540621	14.6462	3.26618	0.0109065	0.0766775	-2.99737
CDC42EP1	0.51583	14.986	-3.26526	0.0109218	0.0766775	-2.9988
F5	0.393613	15.9309	-3.26525	0.0109219	0.0766775	-2.99881
JAK1	0.428404	16.1187	-3.26458	0.0109332	0.0766775	-2.99986
TPP1	0.624196	17.5436	-3.26087	0.0109951	0.0770094	-3.00561
SSBP1	-0.452571	16.9591	3.25972	0.0110145	0.0770433	-3.0074
ABI1	0.45676	15.5617	-3.25674	0.0110646	0.0772911	-3.01202
PNO1	-0.366471	17.1158	3.25551	0.0110854	0.0773341	-3.01393
GNG12	0.51521	15.2685	-3.25428	0.0111062	0.0773404	-3.01584
TMEM55B	0.398191	14.9965	-3.25373	0.0111156	0.0773404	-3.0167
F13B	-0.41703	16.391	3.2516	0.0111518	0.0774529	-3.02001
EXOSC3	0.429793	15.2576	-3.25105	0.0111611	0.0774529	-3.02086
HNRNPU	0.429701	17.734	-3.24822	0.0112094	0.0775966	-3.02525
QRICH1	0.479028	14.7894	-3.24812	0.0112112	0.0775966	-3.02541
MB	-1.95606	16.8276	3.24708	0.011229	0.0776183	-3.02703
ENO3	-0.468245	17.2126	3.24244	0.0113088	0.0780677	-3.03423
SMIM12	-0.58853	16.9928	3.2412	0.0113303	0.0781138	-3.03616
ADAM10	0.472792	16.7492	-3.23698	0.0114035	0.0785161	-3.04271
CYB5R3	-0.485819	16.592	3.23543	0.0114307	0.0786008	-3.04514
NAP1L1	0.445644	16.655	-3.23424	0.0114513	0.0786405	-3.04697
ABCA2	-0.528717	15.636	3.23335	0.011467	0.0786459	-3.04836
SMC1A	0.42415	16.4482	-3.22905	0.0115426	0.0790619	-3.05505
WDR81	0.455889	14.9453	-3.22744	0.011571	0.0791533	-3.05754
EEPD1	0.410879	16.3684	-3.22166	0.0116737	0.0795977	-3.06653
MRPS2	-0.481716	16.7199	3.22153	0.0116762	0.0795977	-3.06674
MRPS9	-0.581782	16.7275	3.22077	0.0116896	0.0795977	-3.06791
DLGAP4	0.418961	15.6973	-3.2204	0.0116962	0.0795977	-3.06849
ZMIZ1	0.530714	13.3192	-3.21839	0.0117323	0.0796249	-3.07162
ARMC1	-0.59425	15.9636	3.21802	0.0117389	0.0796249	-3.07219
NANS	0.363462	16.4679	-3.21766	0.0117455	0.0796249	-3.07276
PLEKHO2	0.598679	15.1804	-3.21608	0.0117738	0.0796406	-3.07521
CRELD2	0.498057	15.3025	-3.21585	0.0117779	0.0796406	-3.07557
SDCBP	0.410356	18.0103	-3.21353	0.0118199	0.079822	-3.07918
SLC44A2	0.461622	17.1037	-3.20557	0.0119648	0.0806974	-3.09156
PAK2	0.420629	16.8428	-3.20412	0.0119915	0.0807743	-3.09383
RPL14	0.486689	18.8376	-3.20262	0.012019	0.0808567	-3.09616
TUFM	-0.553944	18.1696	3.19919	0.0120824	0.0811793	-3.1015
PUF60	0.425424	16.1927	-3.19176	0.0122207	0.0820044	-3.11306
SF3B1	0.382769	16.3652	-3.19031	0.0122478	0.082036	-3.11532
SEC16B	-0.388468	15.5709	3.18897	0.012273	0.082036	-3.1174
BCAP31	-0.454365	17.7844	3.18862	0.0122796	0.082036	-3.11795
FTL	1.10608	16.5015	-3.18748	0.0123011	0.082036	-3.11973
CD74	1.01876	15.6478	-3.18738	0.0123031	0.082036	-3.11989
DBT	-0.552258	17.0689	3.18432	0.0123609	0.0823179	-3.12465
RPS6KA3	0.57155	15.5006	-3.18052	0.0124332	0.082562	-3.13057
ICAM1	1.02766	16.0326	-3.18007	0.0124417	0.082562	-3.13127
GFM2	-0.521176	16.0084	3.17928	0.0124569	0.082562	-3.13251
ARHGAP4	0.510623	14.7006	-3.17911	0.0124601	0.082562	-3.13277
PCMT1	-0.46003	18.0772	3.17808	0.0124797	0.0825883	-3.13437
GTF2B	0.413067	16.6801	-3.17431	0.0125521	0.0829631	-3.14024
METTL14	0.373166	15.5282	-3.17122	0.0126117	0.0831773	-3.14505
BPNT1	0.361727	18.2882	-3.17101	0.012616	0.0831773	-3.14539
TDO2	-0.508111	16.6258	3.17017	0.0126321	0.0831797	-3.14669
NRD1	-0.372406	16.0963	3.16931	0.0126488	0.0831859	-3.14803
TBC1D13	0.46682	15.3052	-3.167	0.0126939	0.0832497	-3.15164
RTCA	0.488116	16.6936	-3.1665	0.0127036	0.0832497	-3.15242
ARHGEF1	0.383892	17.1161	-3.16574	0.0127183	0.0832497	-3.15359
IDO2	-0.761454	16.6965	3.16558	0.0127216	0.0832497	-3.15385
GNS	0.56612	16.4223	-3.16368	0.0127587	0.0832568	-3.15681
LAP3	-0.415538	17.5065	3.16353	0.0127616	0.0832568	-3.15704
ASNA1	-0.368356	17.7894	3.16311	0.0127699	0.0832568	-3.15771
S100A11	0.410461	17.8226	-3.16082	0.0128148	0.0834465	-3.16127
ASGR1	0.435341	16.8148	-3.15794	0.0128717	0.0837136	-3.16576
TFCP2	-0.438735	15.6516	3.1557	0.0129161	0.0838707	-3.16925
BGN	1.19639	16.2628	-3.15512	0.0129276	0.0838707	-3.17016
CHAMP1	0.413039	14.56	-3.15408	0.0129484	0.0839022	-3.17179
RAPH1	0.424857	15.658	-3.15313	0.0129672	0.0839135	-3.17326
HMGN1	0.65952	15.4328	-3.1514	0.0130017	0.0839135	-3.17596
PYGB	0.588146	16.3989	-3.15042	0.0130213	0.0839135	-3.17749
CTSZ	0.662371	17.5583	-3.15012	0.0130274	0.0839135	-3.17796
REXO2	0.397891	15.2392	-3.14803	0.0130693	0.0839135	-3.18122
D2HGDH	-0.647709	17.17	3.14777	0.0130744	0.0839135	-3.18162
MTHFR	0.460547	15.734	-3.14772	0.0130755	0.0839135	-3.1817
PDXK	0.54465	15.3	-3.14763	0.0130772	0.0839135	-3.18183
CSAD	-0.480238	18.014	3.1464	0.013102	0.0839706	-3.18376
ASMTL	-0.68441	17.6988	3.14485	0.0131333	0.0840692	-3.18618
ACOX3	-0.791788	15.921	3.14397	0.013151	0.0840804	-3.18754
RPL7A	0.42644	18.2569	-3.1431	0.0131686	0.0840914	-3.1889
PHF3	-0.46011	14.0704	3.14064	0.0132186	0.0843087	-3.19275
PSMA6	0.500915	16.305	-3.1376	0.0132807	0.0844019	-3.19749
EIF5B	-0.509321	17.0689	3.13737	0.0132852	0.0844019	-3.19784
SLC26A1	-0.530822	15.69	3.13719	0.013289	0.0844019	-3.19813
FABP2	0.83913	15.2197	-3.13679	0.0132972	0.0844019	-3.19875
TIMM8B	-0.730637	17.3879	3.13329	0.0133689	0.0847556	-3.20421
CSK	0.425584	15.9577	-3.12715	0.013496	0.0852047	-3.21381
PEX14	-0.98018	16.7188	3.12577	0.0135246	0.0852047	-3.21595
PTMA	-0.67081	15.0133	3.12567	0.0135267	0.0852047	-3.21611
KIAA1033	0.357845	15.4452	-3.12561	0.013528	0.0852047	-3.2162
TYSND1	-0.549518	14.1266	3.12467	0.0135475	0.0852047	-3.21767
NT5DC1	0.547138	15.5404	-3.1234	0.0135741	0.0852047	-3.21966
RPS27L	0.65144	17.0228	-3.12287	0.0135851	0.0852047	-3.22048
EBAG9	0.549507	14.5338	-3.12236	0.0135959	0.0852047	-3.22128
SLC19A2	0.389499	14.298	-3.12235	0.013596	0.0852047	-3.22129
CNOT7	0.555977	14.9379	-3.12211	0.0136011	0.0852047	-3.22167
CRLF3	0.454799	14.0022	-3.12095	0.0136255	0.0852535	-3.22349
ALG2	-0.397576	17.3092	3.1202	0.0136412	0.0852535	-3.22466
APPL1	0.529154	14.9771	-3.11817	0.0136839	0.0854193	-3.22782
C4BPA	0.633297	16.4643	-3.11613	0.013727	0.0855869	-3.23101
DDX23	0.396775	16.8681	-3.1143	0.0137658	0.0857276	-3.23387
FUS	0.392319	16.2262	-3.11279	0.0137977	0.0858253	-3.23622
PLSCR1	0.53173	18.0205	-3.10776	0.0139051	0.0863171	-3.24407
ARL10	-0.43664	14.3467	3.10693	0.013923	0.0863171	-3.24538
RAB7L1	0.399195	16.2552	-3.10664	0.0139292	0.0863171	-3.24583
CRYZ	-0.401079	17.9723	3.10582	0.0139467	0.0863171	-3.2471
DPYSL3	0.631318	16.8281	-3.10473	0.0139702	0.0863171	-3.24881
IRF2BP2	0.448491	15.3763	-3.10452	0.0139748	0.0863171	-3.24914
GLMN	-0.52069	15.9538	3.10253	0.0140177	0.0864571	-3.25224
AGMAT	-0.945371	18.5192	3.10192	0.0140309	0.0864571	-3.2532
CD81	0.53595	16.0745	-3.1012	0.0140466	0.0864571	-3.25433
CYBB	0.941318	16.5801	-3.09924	0.0140891	0.086588	-3.25739
GDE1	-0.432152	14.907	3.09871	0.0141007	0.086588	-3.25822
RPL11	0.854258	19.0876	-3.09686	0.014141	0.0867271	-3.26112
SNAPIN	0.447468	16.5167	-3.09548	0.0141711	0.0867271	-3.26327
ADPRHL2	0.632342	16.1417	-3.09471	0.0141878	0.0867271	-3.26446
ANKFY1	0.363534	16.8823	-3.09466	0.014189	0.0867271	-3.26455
PSTPIP2	0.767193	14.9077	-3.09222	0.0142425	0.0868798	-3.26836
CORO1B	0.33302	17.7119	-3.09202	0.0142469	0.0868798	-3.26867
GTF2H1	0.376822	15.8666	-3.08903	0.0143127	0.0871806	-3.27334
AFG3L2	-0.536546	17.6177	3.0879	0.0143378	0.0872325	-3.27511
GARS	0.398556	16.9722	-3.08608	0.0143781	0.087356	-3.27796
APRT	0.782484	17.9219	-3.08488	0.0144048	0.087356	-3.27984
RAB5B	-0.409028	16.1377	3.08475	0.0144077	0.087356	-3.28004
FDPS	-0.426944	17.1009	3.08331	0.0144397	0.0874498	-3.28229
DCTN5	0.348302	16.9524	-3.08086	0.0144945	0.0876461	-3.28612
CLIC1	0.588203	16.6113	-3.0801	0.0145114	0.0876461	-3.2873
PYROXD2	-0.486133	16.8054	3.07963	0.0145219	0.0876461	-3.28804
TTC39B	-0.477817	17.2232	3.07759	0.0145679	0.087741	-3.29124
TYMP	-0.382042	16.6097	3.07746	0.0145709	0.087741	-3.29144
PLBD1	0.671359	16.6625	-3.07275	0.0146771	0.0882309	-3.2988
PHF5A	0.810363	16.872	-3.07238	0.0146857	0.0882309	-3.29939
PEX11A	-0.528819	14.5854	3.07134	0.0147093	0.0882427	-3.30101
FAM49B	0.379324	15.4153	-3.07082	0.014721	0.0882427	-3.30182
PCMTD1	-0.467779	15.8529	3.06781	0.0147897	0.0885535	-3.30653
COQ9	-0.518588	16.9398	3.06564	0.0148394	0.0887509	-3.30993
LRRC57	-0.544649	16.7051	3.06486	0.0148572	0.0887568	-3.31114
ERGIC2	-0.36064	20.1071	3.06321	0.0148953	0.0888091	-3.31373
CDKN2AIP	0.354675	15.5526	-3.06302	0.0148996	0.0888091	-3.31402
C2CD2	-0.423483	16.1376	3.06085	0.0149496	0.0889091	-3.31741
OGFOD3	-0.385277	15.9003	3.06068	0.0149535	0.0889091	-3.31768
UFD1L	0.546916	16.4488	-3.06011	0.0149669	0.0889091	-3.31858
MTMR12	0.365425	14.1236	-3.05607	0.0150606	0.0893059	-3.3249
CFL1	0.394235	18.055	-3.05577	0.0150675	0.0893059	-3.32536
METTL3	0.323228	15.314	-3.05498	0.015086	0.089315	-3.3266
MAD1L1	0.355415	15.6656	-3.05164	0.0151641	0.0896468	-3.33183
ECI2	-0.852607	17.0387	3.05114	0.015176	0.0896468	-3.33261
PET112	-0.405401	16.6833	3.04844	0.0152395	0.0899216	-3.33684
NSFL1C	0.419359	17.1651	-3.04308	0.0153665	0.0905695	-3.34523
CD302	0.834765	13.9912	-3.04155	0.0154028	0.0905859	-3.34762
HSD3B7	-0.369144	17.8999	3.04152	0.0154036	0.0905859	-3.34767
U2AF2	0.388117	16.3371	-3.03887	0.0154669	0.0908571	-3.35182
PTGES3	0.357163	18.6901	-3.03329	0.015601	0.0915174	-3.36055
FLOT2	0.436132	17.3933	-3.0321	0.0156299	0.0915174	-3.36242
LYZ	0.652398	16.3002	-3.03137	0.0156476	0.0915174	-3.36356
CYCS	-0.762383	16.2057	3.03133	0.0156486	0.0915174	-3.36362
PRPF3	0.337794	15.764	-3.02914	0.0157018	0.0916828	-3.36706
COX5B	-0.871292	17.6417	3.02873	0.0157116	0.0916828	-3.36769
NFKBIA	0.353557	15.7462	-3.02592	0.0157804	0.0919825	-3.3721
SRC	0.442596	16.5369	-3.0242	0.0158223	0.092125	-3.37478
PRKAB1	-0.519322	16.9013	3.02045	0.0159147	0.092561	-3.38066
OTUB1	0.377672	16.6463	-3.01767	0.0159834	0.0927059	-3.38501
SERPINA10	1.5714	16.1541	-3.01734	0.0159916	0.0927059	-3.38554
DERL2	0.347525	15.2105	-3.01731	0.0159923	0.0927059	-3.38558
DHRS7B	-0.613221	16.9344	3.01652	0.0160119	0.0927131	-3.38682
DOLK	-0.738793	14.3954	3.0154	0.0160397	0.0927131	-3.38857
ANXA2	0.576007	17.3542	-3.01448	0.0160625	0.0927131	-3.39001
CHMP7	-0.379354	14.8472	3.01444	0.0160637	0.0927131	-3.39008
CAPN2	0.441075	15.8204	-3.01305	0.0160982	0.0927376	-3.39224
PPP3R1	0.418012	16.7377	-3.01286	0.0161031	0.0927376	-3.39255
PEX7	0.540752	16.4747	-3.01126	0.016143	0.0928445	-3.39506
ITGA9	0.49177	16.2261	-3.00958	0.0161852	0.0928445	-3.3977
ALDH3A2	-0.375285	17.5244	3.00889	0.0162025	0.0928445	-3.39877
MTTP	-0.395408	17.6027	3.00829	0.0162175	0.0928445	-3.3997
ZC3HAV1	0.353137	15.8067	-3.00814	0.0162214	0.0928445	-3.39995
FGB	0.430005	16.1522	-3.00791	0.0162271	0.0928445	-3.40031
CHST13	0.37074	17.2658	-3.00595	0.0162765	0.0928919	-3.40337
HPN	0.443549	16.5779	-3.00578	0.0162809	0.0928919	-3.40364
INF2	0.329262	16.0489	-3.00513	0.0162972	0.0928919	-3.40466
ACSS3	-0.660005	17.5231	3.00449	0.0163135	0.0928919	-3.40566
LIN7A	-0.346638	16.8879	3.00352	0.016338	0.0928919	-3.40718
CEND1	-0.508267	15.7907	3.0028	0.0163562	0.0928919	-3.40831
RPL15	0.384979	18.0448	-3.00224	0.0163705	0.0928919	-3.40919
LAMTOR3	0.359957	16.655	-3.00202	0.0163761	0.0928919	-3.40954
AKAP12	0.436336	15.843	-2.99856	0.0164643	0.0932275	-3.41496
SCYL1	0.583761	16.0067	-2.99831	0.0164706	0.0932275	-3.41534
DHODH	0.590274	16.2703	-2.99488	0.0165587	0.0935157	-3.42073
EGFR	0.436186	15.5444	-2.99484	0.0165595	0.0935157	-3.42078
AGPAT1	-0.441626	15.6181	2.99426	0.0165746	0.0935157	-3.4217
MTM1	0.35489	16.5318	-2.99326	0.0166003	0.0935603	-3.42326
CCBL2	-0.358998	17.4236	2.9916	0.0166432	0.0935918	-3.42587
CEACAM1	-0.492028	14.3858	2.99145	0.0166471	0.0935918	-3.4261
KMO	-0.425334	17.348	2.99053	0.0166708	0.0935918	-3.42754
CA3	-0.881227	16.5835	2.9903	0.0166767	0.0935918	-3.4279
COPG1	0.359056	16.3778	-2.9887	0.0167183	0.0937058	-3.43041
RUFY2	0.388282	15.4478	-2.98772	0.0167437	0.0937058	-3.43194
S100A10	0.341977	17.4354	-2.98677	0.0167684	0.0937058	-3.43343
PREP	0.642994	15.8857	-2.98628	0.0167812	0.0937058	-3.4342
CNPY3	0.37845	17.6473	-2.9861	0.0167858	0.0937058	-3.43448
PROX1	0.39354	15.9105	-2.98514	0.016811	0.0937472	-3.43599
FAM98C	-0.573976	16.1669	2.98427	0.0168337	0.093775	-3.43735
RIPK1	0.443703	14.3833	-2.98339	0.0168568	0.0937897	-3.43874
C16orf62	0.333313	16.3395	-2.98281	0.0168718	0.0937897	-3.43964
TACC1	-0.445632	15.4274	2.97843	0.016987	0.094282	-3.4465
FCGRT	0.387607	16.4662	-2.97752	0.0170112	0.094282	-3.44794
WDR1	0.408713	17.6913	-2.97688	0.017028	0.094282	-3.44893
MMACHC	0.369281	14.4959	-2.97674	0.0170318	0.094282	-3.44916
WIPF1	0.556553	16.1711	-2.96997	0.017212	0.095119	-3.45978
PGM3	0.53841	15.2731	-2.96964	0.0172207	0.095119	-3.46028
NXF1	0.403804	14.7724	-2.96875	0.0172447	0.095119	-3.46169
HMGB1	0.526899	17.2258	-2.96725	0.017285	0.095119	-3.46404
ASGR2	0.547646	17.7061	-2.96702	0.017291	0.095119	-3.4644
WIPI1	-0.335608	16.8594	2.96666	0.0173007	0.095119	-3.46496
ECI1	-0.541244	17.7053	2.96599	0.0173188	0.095119	-3.46602
ATP6V1H	0.561326	15.3484	-2.96479	0.0173512	0.095119	-3.4679
PDHA1	-0.384655	16.8912	2.96444	0.0173605	0.095119	-3.46844
ACAD8	-0.598045	17.1966	2.96404	0.0173715	0.095119	-3.46908
PTGIS	-0.378075	16.5262	2.96368	0.0173811	0.095119	-3.46964
H2AFY2	0.478449	17.7563	-2.96286	0.0174033	0.0951415	-3.47092
HMGB2	0.507847	15.8931	-2.96122	0.0174479	0.0952866	-3.4735
C5orf51	0.353245	15.9675	-2.95818	0.0175305	0.0955577	-3.47827
MRPS10	-0.537197	17.455	2.95806	0.0175337	0.0955577	-3.47845
COMMD1	0.350199	15.2608	-2.95697	0.0175634	0.0956211	-3.48016
VAV2	0.392387	16.7198	-2.95466	0.0176268	0.0957917	-3.48378
TMX1	-0.366856	19.0056	2.9545	0.017631	0.0957917	-3.48403
YOD1	-0.390854	14.8632	2.95144	0.0177153	0.0960025	-3.48884
PECR	-0.576629	18.7435	2.95138	0.017717	0.0960025	-3.48893
NAGA	0.524021	16.554	-2.95111	0.0177244	0.0960025	-3.48935
HLA-DPB1	1.43086	15.598	-2.94604	0.0178649	0.0966647	-3.49731
TEP1	0.363819	14.8864	-2.94519	0.0178886	0.0966936	-3.49865
NCOA5	0.364645	15.2695	-2.94325	0.0179426	0.0967606	-3.50168
LOH12CR1	0.373389	14.3374	-2.94316	0.0179451	0.0967606	-3.50182
CHCHD5	0.404177	15.7121	-2.942	0.0179776	0.0967606	-3.50365
CHCHD10	0.631435	16.4602	-2.94165	0.0179874	0.0967606	-3.5042
SLC6A9	0.550027	15.6017	-2.94094	0.0180073	0.0967606	-3.50531
ACAA1	-0.590434	17.0547	2.94081	0.0180109	0.0967606	-3.50551
PTPN1	-0.521427	16.5029	2.93973	0.0180411	0.0968243	-3.5072
WIBG	-0.397279	15.8247	2.93849	0.0180761	0.0969133	-3.50915
DDX21	0.426569	16.1213	-2.93559	0.0181578	0.097253	-3.5137
LUC7L2	0.573158	15.6066	-2.93269	0.0182402	0.0975761	-3.51825
PMM1	0.391499	15.8118	-2.93216	0.0182551	0.0975761	-3.51908
ACAT2	-0.507557	16.752	2.93027	0.0183091	0.0976715	-3.52205
L2HGDH	-0.346013	15.7783	2.92955	0.0183295	0.0976715	-3.52317
TTC13	-1.23184	14.8633	2.92885	0.0183495	0.0976715	-3.52427
PRR5-ARHGAP8	0.413717	14.8486	-2.92837	0.0183634	0.0976715	-3.52503
RAB13	0.330798	16.5193	-2.92766	0.0183836	0.0976715	-3.52614
LTN1	-0.380781	16.4935	2.9271	0.0183997	0.0976715	-3.52702
GLG1	0.347137	15.282	-2.92681	0.018408	0.0976715	-3.52748
PPP4C	0.351709	16.7964	-2.92636	0.0184209	0.0976715	-3.52818
S100G	-1.13318	18.118	2.92255	0.0185308	0.0981555	-3.53417
CLIC4	0.336021	16.4427	-2.92121	0.0185693	0.0982612	-3.53626
FBXO3	-0.353753	15.715	2.91912	0.01863	0.0984122	-3.53955
PGRMC1	-0.436643	16.0146	2.91894	0.0186351	0.0984122	-3.53982
ATOX1	0.388376	17.783	-2.91707	0.0186897	0.0986017	-3.54277
IFIT1B	-1.61653	16.4809	2.913	0.0188087	0.0991136	-3.54916
FBXO6	-0.358442	17.3397	2.91247	0.0188243	0.0991136	-3.54999
CARS	0.440263	16.0034	-2.91105	0.0188659	0.0991824	-3.55221
NAA25	0.338994	16.3857	-2.91012	0.0188933	0.0991824	-3.55367
PTPRG	0.467757	13.3353	-2.91011	0.0188937	0.0991824	-3.55369
AHNAK	0.360639	17.364	-2.90804	0.0189546	0.0992324	-3.55693
SREK1	0.610987	16.7613	-2.908	0.018956	0.0992324	-3.55701
POSTN	-0.669494	16.3419	2.90788	0.0189596	0.0992324	-3.5572
CYP2B6	-0.433918	16.4085	2.90595	0.0190167	0.0993642	-3.56022
QKI	0.493374	16.4173	-2.90576	0.0190224	0.0993642	-3.56052
EFTUD2	0.356031	16.6637	-2.90448	0.0190604	0.0994524	-3.56253
PVRL3	-0.39449	14.9134	2.90392	0.0190769	0.0994524	-3.56341
PITPNC1	0.362675	18.0628	-2.90293	0.0191063	0.0995073	-3.56495
ARHGAP26	0.430134	14.0496	-2.90175	0.0191415	0.0995289	-3.5668
MIEN1	-0.427459	18.0025	2.90153	0.0191481	0.0995289	-3.56715
HMBS	0.318109	17.6184	-2.90007	0.019192	0.0995618	-3.56945
EIF2B2	0.371666	15.1651	-2.90006	0.0191922	0.0995618	-3.56946
AMDHD2	0.579627	15.383	-2.89485	0.0193489	0.100153	-3.57764
ELAC2	-0.440674	16.465	2.89413	0.0193707	0.100153	-3.57878
NCF1	0.65428	16.4168	-2.89376	0.0193819	0.100153	-3.57936
C15orf48	0.47562	18.12	-2.89279	0.0194111	0.100173	-3.58087
RBFOX1	-0.551738	15.6818	2.89206	0.0194334	0.100173	-3.58203
TGFBI	0.48562	17.0945	-2.89175	0.0194429	0.100173	-3.58252
STAU1	-0.386187	16.5774	2.89107	0.0194634	0.100182	-3.58358
ECHS1	-0.468955	16.7972	2.88809	0.0195541	0.10055	-3.58825
VAMP4	0.312724	13.5539	-2.88578	0.019625	0.100729	-3.59189
NOS1AP	0.308538	14.7704	-2.88571	0.019627	0.100729	-3.59199
SEL1L	-0.445916	16.7837	2.88426	0.0196714	0.100859	-3.59427
RPRD1B	0.325534	15.5959	-2.88034	0.0197922	0.101304	-3.60042
NUDT19	-0.662846	16.0259	2.8802	0.0197966	0.101304	-3.60064
RAB3D	0.551267	16.2316	-2.87768	0.0198749	0.101606	-3.60461
UGT1A7	0.517224	17.1598	-2.87575	0.0199349	0.101814	-3.60764
MRPS12	-0.453494	17.8411	2.87373	0.0199979	0.102	-3.61081
IQGAP1	0.362167	16.8079	-2.87322	0.0200136	0.102	-3.6116
MYO1E	0.330396	16.4801	-2.87195	0.0200535	0.102	-3.6136
RNF7	0.450933	14.6032	-2.87145	0.0200691	0.102	-3.61438
ERCC4	0.317345	15.174	-2.87128	0.0200746	0.102	-3.61465
COPS5	0.49191	16.0318	-2.87088	0.020087	0.102	-3.61528
PDCD6	0.339717	16.2206	-2.86769	0.0201874	0.102261	-3.62029
SLC38A10	0.368708	15.2135	-2.86731	0.0201995	0.102261	-3.62089
SERPING1	0.468157	16.6592	-2.86674	0.0202174	0.102261	-3.62178
UROC1	0.450088	17.046	-2.86671	0.0202183	0.102261	-3.62182
CLEC4G	0.83029	16.7771	-2.86576	0.0202484	0.102261	-3.62332
HERC4	0.412303	16.3469	-2.86514	0.0202682	0.102261	-3.6243
ADCK3	-0.491338	16.0725	2.86495	0.020274	0.102261	-3.62459
FAM195B	0.486136	15.7527	-2.86288	0.0203398	0.102495	-3.62784
VHL	0.308999	15.7462	-2.86147	0.0203847	0.102623	-3.63006
GRWD1	0.372164	13.1515	-2.85952	0.0204469	0.102838	-3.63312
CCDC50	0.442339	16.0728	-2.85745	0.0205132	0.103074	-3.63637
SELM	-0.670577	14.3385	2.85128	0.0207121	0.103974	-3.64606
MCCC2	-0.583248	16.924	2.84989	0.0207574	0.104103	-3.64825
TPCN1	0.347826	15.9004	-2.84805	0.020817	0.104115	-3.65113
B3GAT3	-0.325271	14.8916	2.84805	0.0208171	0.104115	-3.65113
TRIO	0.3294	15.6479	-2.84793	0.0208211	0.104115	-3.65133
RPS5	0.396406	16.9551	-2.84682	0.0208573	0.104115	-3.65307
AOX1	-0.341577	17.0758	2.84678	0.0208585	0.104115	-3.65313
CUTC	0.385108	16.3856	-2.84468	0.0209271	0.104359	-3.65642
TLN2	0.326787	16.4497	-2.84391	0.0209525	0.104387	-3.65764
DUS3L	0.324097	14.8346	-2.84148	0.0210324	0.104588	-3.66146
SFXN3	0.478339	14.3904	-2.83989	0.0210847	0.104721	-3.66395
NPEPL1	0.370859	16.2852	-2.83946	0.021099	0.104721	-3.66463
PDK3	-0.382951	18.8738	2.83869	0.0211244	0.104749	-3.66584
ATG4C	-0.48838	16.928	2.83644	0.0211988	0.104975	-3.66937
LMO7	0.491187	16.3075	-2.83571	0.0212232	0.104975	-3.67052
COX5A	-0.602186	16.8699	2.83551	0.0212296	0.104975	-3.67082
LYVE1	0.413329	17.1397	-2.83402	0.0212794	0.104977	-3.67317
QPCTL	-0.684692	15.7528	2.83292	0.021316	0.104977	-3.6749
YARS	0.389044	17.353	-2.83276	0.0213215	0.104977	-3.67515
DAK	0.495953	16.2279	-2.83268	0.021324	0.104977	-3.67528
ASPDH	-0.420154	18.1646	2.83252	0.0213293	0.104977	-3.67552
GGH	-0.791086	16.752	2.83093	0.0213824	0.10514	-3.67802
LMNA	0.340913	17.7378	-2.82966	0.0214252	0.105252	-3.68002
BNIP3L	-0.744037	16.7283	2.8268	0.0215213	0.105626	-3.68451
PDIA5	0.399957	17.649	-2.82478	0.0215894	0.105862	-3.68768
PPM1F	0.349812	16.1854	-2.82412	0.0216117	0.105873	-3.68872
EMC2	-0.371388	15.3939	2.82165	0.0216956	0.106156	-3.6926
PALLD	0.4683	14.7751	-2.82124	0.0217097	0.106156	-3.69325
UPB1	0.429387	17.1624	-2.81979	0.0217588	0.106298	-3.69552
MYO1D	0.428803	16.569	-2.81822	0.0218124	0.106425	-3.69798
SCLY	-0.543065	16.6356	2.81785	0.0218251	0.106425	-3.69857
CTIF	0.328479	15.44	-2.81507	0.0219203	0.106564	-3.70293
ABCD3	-0.48182	17.4858	2.81375	0.0219659	0.106564	-3.70501
MYO5A	-0.305788	15.3614	2.8136	0.021971	0.106564	-3.70525
HDAC10	-0.62628	15.1212	2.81278	0.0219993	0.106564	-3.70654
RFC4	0.456648	16.1077	-2.81268	0.0220025	0.106564	-3.70668
FAM21A	0.329632	15.7338	-2.81256	0.0220066	0.106564	-3.70687
NPC1	0.348859	15.0294	-2.8123	0.0220157	0.106564	-3.70728
RPL27A	0.378911	18.4476	-2.81149	0.0220438	0.106564	-3.70856
HSD17B12	-0.585792	17.4755	2.81113	0.0220562	0.106564	-3.70912
AHSG	-0.527352	16.9288	2.81093	0.022063	0.106564	-3.70943
APOC1	-0.696987	18.6083	2.81045	0.0220796	0.106564	-3.71019
KIAA0020	0.347797	15.779	-2.80999	0.0220957	0.106564	-3.71092
PDLIM1	0.401298	15.7917	-2.80832	0.0221535	0.106745	-3.71354
SMAD5	-0.335873	16.6395	2.80728	0.0221896	0.106822	-3.71517
CYC1	-0.410297	16.4692	2.80637	0.0222214	0.106877	-3.7166
DCAF8	-0.362554	16.3216	2.80542	0.0222543	0.106938	-3.71808
PPIL1	0.353529	16.4171	-2.80353	0.0223203	0.107158	-3.72105
DIO1	0.698346	16.6886	-2.79788	0.0225191	0.107525	-3.72994
HEXB	0.731406	17.5027	-2.7974	0.0225359	0.107525	-3.73068
HSD17B7	-0.762233	17.6139	2.79714	0.0225453	0.107525	-3.7311
C9orf89	0.451308	15.8194	-2.79698	0.022551	0.107525	-3.73135
SERINC5	0.435933	14.9813	-2.7966	0.0225644	0.107525	-3.73195
GDAP2	0.338787	12.9807	-2.79654	0.0225665	0.107525	-3.73204
LDLR	-0.37434	16.4634	2.79647	0.0225689	0.107525	-3.73215
PKD2	0.34307	14.7456	-2.79564	0.0225982	0.107525	-3.73345
C2orf47	-0.511388	16.1175	2.79558	0.0226005	0.107525	-3.73355
PAK1IP1	0.383324	15.398	-2.79137	0.0227501	0.10814	-3.74015
TMEM135	-0.519187	17.2685	2.78879	0.0228424	0.108427	-3.74421
MANEA	-0.438429	14.3214	2.78806	0.0228687	0.108427	-3.74536
HNRNPC	0.316077	17.354	-2.78796	0.0228722	0.108427	-3.74552
G6PC	0.362794	16.2144	-2.78422	0.0230069	0.108968	-3.75139
RAB1B	-0.377078	16.9416	2.78255	0.0230671	0.109155	-3.75401
GNA13	0.503962	16.6716	-2.78021	0.0231521	0.109459	-3.75769
RBM28	0.430287	16.453	-2.77948	0.0231786	0.109476	-3.75883
MMADHC	-0.798251	14.7579	2.77871	0.0232065	0.109476	-3.76004
RALGPS2	-0.330617	16.3892	2.77841	0.0232178	0.109476	-3.76052
IVD	-0.453752	17.4356	2.77767	0.0232445	0.109504	-3.76168
ZFPL1	0.311535	16.997	-2.77547	0.0233248	0.109784	-3.76513
BPHL	-0.648299	17.0953	2.77322	0.0234077	0.110076	-3.76867
FITM2	0.571068	17.6095	-2.77074	0.0234987	0.11032	-3.77256
TRMT10C	-0.628268	16.0631	2.77039	0.0235118	0.11032	-3.77311
ACOT11	-0.862601	16.6817	2.76964	0.0235392	0.11032	-3.77428
LUC7L3	0.378298	16.5193	-2.76894	0.0235655	0.110327	-3.7754
NUP153	0.336762	16.2022	-2.76391	0.0237522	0.111016	-3.78329
EMC3	-0.360899	16.3985	2.76384	0.0237547	0.111016	-3.7834
AP2M1	0.334614	16.4679	-2.76115	0.0238553	0.111297	-3.78762
MRPS11	-0.483065	15.774	2.76111	0.0238569	0.111297	-3.78769
VTI1A	0.36773	16.9857	-2.75912	0.0239316	0.111547	-3.79082
COL3A1	0.554224	15.1608	-2.75808	0.0239707	0.111631	-3.79245
KRI1	0.3995	15.389	-2.75707	0.0240089	0.111677	-3.79404
FTH1	0.783708	16.9235	-2.75669	0.0240229	0.111677	-3.79462
SFPQ	0.34895	16.2693	-2.75318	0.0241559	0.112091	-3.80014
PPP6R2	0.347114	16.7924	-2.75279	0.0241708	0.112091	-3.80076
RBM17	0.374441	16.9155	-2.75266	0.0241757	0.112091	-3.80096
DTX3L	0.496443	16.5508	-2.75197	0.0242018	0.112114	-3.80204
SNTB1	0.334474	17.4653	-2.74912	0.0243103	0.112454	-3.80651
GNAS	-0.310179	17.4176	2.74893	0.0243178	0.112454	-3.80682
UBAP1	0.4585	15.5945	-2.74744	0.0243746	0.112618	-3.80915
PLXNB1	-0.387348	14.8824	2.74567	0.0244426	0.112826	-3.81193
API5	0.297519	17.2879	-2.74464	0.0244824	0.112826	-3.81356
TRIM3	-0.427074	15.0109	2.7446	0.0244838	0.112826	-3.81362
RNGTT	-0.470294	14.953	2.74248	0.0245654	0.113066	-3.81694
GOLM1	-0.475486	14.6544	2.74169	0.0245961	0.113066	-3.81819
PRPF38A	0.498319	15.9628	-2.74158	0.0246001	0.113066	-3.81835
PRRC1	-0.352227	16.9448	2.7405	0.0246422	0.113121	-3.82006
PDGFRA	0.509752	16.8824	-2.74017	0.0246549	0.113121	-3.82057
WRB	-0.644082	14.5201	2.73862	0.0247149	0.113291	-3.823
C9orf142	-0.952912	16.2471	2.73777	0.024748	0.113291	-3.82434
NOP14	0.367068	16.538	-2.7372	0.0247703	0.113291	-3.82524
MAP2K2	0.473349	15.9037	-2.73686	0.0247835	0.113291	-3.82577
ADAR	0.358585	15.7292	-2.73646	0.0247991	0.113291	-3.8264
OMA1	0.477518	16.4364	-2.73505	0.024854	0.113401	-3.82861
MRPS5	-0.34723	16.9486	2.73432	0.0248826	0.113401	-3.82976
DHX9	0.458465	16.7037	-2.73419	0.0248876	0.113401	-3.82996
BCL7A	0.35366	14.4966	-2.73313	0.024929	0.113492	-3.83162
PRMT7	-0.363079	16.3509	2.7296	0.0250681	0.113998	-3.83717
ACSL1	-0.428943	18.3069	2.72921	0.0250835	0.113998	-3.83778
ALYREF	0.340639	16.4594	-2.72769	0.0251436	0.114099	-3.84018
NUP133	0.298475	16.0091	-2.72755	0.0251488	0.114099	-3.84038
GDI2	0.36132	16.8304	-2.72608	0.0252071	0.1142	-3.84269
WDR43	0.336357	15.2841	-2.7259	0.0252144	0.1142	-3.84298
TPRG1L	0.425981	17.4335	-2.72513	0.0252447	0.114239	-3.84418
PLEK	0.62069	15.7666	-2.72409	0.0252862	0.114329	-3.84582
BCAM	0.58494	16.2545	-2.72138	0.025394	0.114718	-3.85007
HN1	0.582737	12.9225	-2.71615	0.0256041	0.115569	-3.85829
DHRS4	-0.689212	17.486	2.71477	0.0256596	0.115719	-3.86045
SDSL	-0.363937	16.7028	2.71423	0.0256812	0.115719	-3.86129
TMEM209	0.499417	15.2345	-2.71155	0.02579	0.116031	-3.86551
XRN2	0.348517	16.1205	-2.71144	0.0257945	0.116031	-3.86568
HMHA1	0.468632	15.8146	-2.71081	0.0258199	0.116047	-3.86666
DPCD	0.31767	15.4623	-2.7091	0.0258897	0.116261	-3.86936
SF3B14	0.685149	16.4805	-2.70831	0.0259218	0.116275	-3.87059
C11orf96	0.538473	16.9617	-2.70761	0.0259501	0.116275	-3.87168
ZFR	0.298273	15.7123	-2.7074	0.0259588	0.116275	-3.87202
DIS3L2	-0.333587	16.2095	2.70456	0.0260754	0.116698	-3.87648
AASS	-0.804988	17.0817	2.70175	0.0261909	0.117116	-3.88089
SAT2	0.530175	17.5747	-2.70104	0.0262199	0.117147	-3.882
RTN4IP1	-0.38007	16.3348	2.70021	0.0262545	0.117202	-3.88331
TIMM10	-0.379549	17.3957	2.69684	0.026394	0.117725	-3.88859
APOA1BP	-0.31333	17.0081	2.69617	0.026422	0.117751	-3.88965
FAM213A	0.894956	18.2776	-2.6956	0.0264454	0.117756	-3.89053
SLC22A18	-0.474196	17.307	2.69495	0.0264726	0.117777	-3.89156
ACY1	-0.332332	17.7698	2.69367	0.026526	0.117865	-3.89357
ACP5	0.36978	18.5586	-2.69338	0.0265382	0.117865	-3.89402
HOOK2	-0.372254	16.602	2.69288	0.0265593	0.117865	-3.89482
CACNA2D1	0.616259	15.4299	-2.69088	0.0266428	0.118136	-3.89794
CBLL1	-0.352367	14.1232	2.68705	0.0268042	0.118752	-3.90396
LIAS	0.484721	15.4136	-2.68432	0.0269195	0.119163	-3.90824
EXOC7	0.298355	15.3792	-2.68144	0.0270421	0.119444	-3.91277
ATP5J	-0.560231	15.9095	2.68139	0.0270442	0.119444	-3.91284
LYAR	0.342806	15.821	-2.68123	0.0270508	0.119444	-3.91309
PIPOX	-0.499395	17.92	2.67811	0.0271842	0.119933	-3.91799
EXOSC7	0.489781	13.8265	-2.67677	0.0272418	0.120087	-3.92009
PLIN4	0.57595	16.5523	-2.6759	0.027279	0.120099	-3.92146
MAP3K11	0.384344	12.7545	-2.67541	0.0272999	0.120099	-3.92222
FAM175B	0.431059	14.6301	-2.67512	0.0273127	0.120099	-3.92268
F7	0.340801	14.9717	-2.67362	0.0273771	0.120175	-3.92503
TAX1BP3	0.588718	14.4767	-2.67362	0.0273771	0.120175	-3.92503
SNX3	0.31859	18.4127	-2.67304	0.0274022	0.120175	-3.92594
C9	0.549628	15.8726	-2.6726	0.0274212	0.120175	-3.92663
FBXW9	-0.479069	15.3805	2.67161	0.0274642	0.120264	-3.92819
PCP4L1	-0.739907	17.1068	2.66822	0.0276109	0.120806	-3.93349
TIMMDC1	0.754487	13.5039	-2.66602	0.027707	0.121041	-3.93695
SMC3	0.343556	16.3477	-2.66594	0.0277103	0.121041	-3.93707
FH	-0.485164	17.2197	2.66427	0.0277836	0.12126	-3.9397
MAST3	-0.484387	15.8009	2.66347	0.0278186	0.121313	-3.94095
C1QB	0.476994	17.2903	-2.66291	0.0278432	0.121316	-3.94183
NSUN4	-0.368737	16.3412	2.66241	0.0278653	0.121316	-3.94262
CBS	-0.366137	16.5999	2.6604	0.0279536	0.1216	-3.94577
CTTN	0.357535	17.6384	-2.65985	0.0279779	0.121606	-3.94664
ATP5O	-0.474027	17.809	2.65852	0.0280366	0.121761	-3.94872
KPNA3	0.29975	16.9645	-2.65391	0.028241	0.122398	-3.95595
PDCD6IP	0.349772	17.5796	-2.65378	0.0282467	0.122398	-3.95615
APEH	-0.382581	16.6567	2.65352	0.0282584	0.122398	-3.95656
CAMSAP3	0.288873	15.5644	-2.65313	0.0282759	0.122398	-3.95717
PMM2	0.330717	16.5453	-2.65113	0.0283649	0.122682	-3.9603
UBA6	0.42367	16.7542	-2.65029	0.0284028	0.122746	-3.96163
EIF5	-0.481533	16.7714	2.64972	0.0284281	0.122755	-3.96252
BID	-0.422287	13.7681	2.64823	0.028495	0.122943	-3.96485
TMCC3	-0.432838	16.1753	2.64746	0.0285296	0.122981	-3.96606
DHPS	0.301574	16.233	-2.64693	0.0285534	0.122981	-3.96689
FNDC3B	0.945564	14.5941	-2.64648	0.0285737	0.122981	-3.96759
HNRNPR	0.360641	16.953	-2.6453	0.0286268	0.123098	-3.96944
NDST1	0.50669	15.2337	-2.64485	0.0286475	0.123098	-3.97016
SART1	0.435612	16.0352	-2.64347	0.0287097	0.123187	-3.97231
PPP5C	0.341944	16.251	-2.64336	0.0287148	0.123187	-3.97249
TECR	-0.292832	18.0542	2.64027	0.0288548	0.123687	-3.97733
FMNL1	0.611758	14.6068	-2.6395	0.0288899	0.123737	-3.97853
GMPR2	0.384844	16.216	-2.63455	0.0291164	0.124536	-3.9863
PPA1	0.299557	17.7614	-2.63439	0.0291237	0.124536	-3.98654
HLA-DRB1	1.46493	18.2212	-2.6319	0.0292383	0.124925	-3.99045
COX6B1	-0.713146	17.1856	2.63053	0.0293017	0.124945	-3.9926
STRN3	0.319457	15.8527	-2.63049	0.0293038	0.124945	-3.99267
MBNL1	0.48896	16.6088	-2.63024	0.0293153	0.124945	-3.99306
TAT	-0.484924	17.16	2.62944	0.0293523	0.124945	-3.99431
FABP1	-0.35077	17.8466	2.62924	0.0293612	0.124945	-3.99461
CTNNBL1	0.287682	16.3215	-2.62698	0.0294661	0.12529	-3.99816
IFRD2	-0.286225	15.0535	2.62623	0.0295012	0.125338	-3.99934
ANK3	-0.441378	15.1434	2.6218	0.0297081	0.126116	-4.00628
KCNAB2	0.37733	17.2159	-2.62108	0.029742	0.126159	-4.00741
NVL	0.323223	16.102	-2.61864	0.0298565	0.126508	-4.01123
NLE1	0.476423	14.0154	-2.61799	0.0298874	0.126508	-4.01225
SNRPD2	0.327793	15.9589	-2.61779	0.0298966	0.126508	-4.01256
AGA	0.45727	16.0984	-2.6173	0.0299201	0.126508	-4.01334
MAVS	-0.411505	16.1157	2.61548	0.0300059	0.126685	-4.01618
PRKCI	0.386175	15.0767	-2.615	0.0300287	0.126685	-4.01694
ECSIT	-0.330713	16.4041	2.61489	0.0300339	0.126685	-4.01711
NUTF2	0.310479	17.0819	-2.61257	0.0301442	0.127048	-4.02075
MRPS36	-0.372617	16.8511	2.60928	0.0303012	0.127536	-4.0259
FLNA	0.656993	16.4234	-2.60913	0.0303083	0.127536	-4.02613
DCPS	0.361459	14.7561	-2.60765	0.0303789	0.127721	-4.02844
SGPL1	-0.306613	16.5066	2.60708	0.0304063	0.127721	-4.02934
NDUFA6	-0.333096	16.6004	2.60659	0.0304301	0.127721	-4.03011
ALG5	-0.368601	16.6162	2.60618	0.0304496	0.127721	-4.03075
P4HB	-0.340524	17.2668	2.60569	0.0304731	0.127721	-4.03151
NCEH1	0.619631	14.989	-2.60472	0.0305198	0.127815	-4.03303
CCDC86	0.439817	16.3236	-2.60359	0.0305744	0.127942	-4.03481
NDUFAF5	-0.391546	14.704	2.60294	0.0306057	0.127972	-4.03582
ALAS1	-0.493508	16.0829	2.60222	0.0306405	0.127984	-4.03695
DDRGK1	-0.373436	17.0841	2.60188	0.030657	0.127984	-4.03748
ARHGEF7	0.299312	16.1006	-2.59984	0.0307558	0.128295	-4.04067
RFT1	-0.468487	15.3439	2.59822	0.0308349	0.128426	-4.04322
ABHD16A	-0.481514	16.4274	2.5982	0.0308358	0.128426	-4.04325
TLE4	0.322895	16.3705	-2.59487	0.0309981	0.128915	-4.04846
ETNPPL	-0.417842	16.663	2.59442	0.0310204	0.128915	-4.04917
EMC7	-0.378034	16.6302	2.5943	0.0310264	0.128915	-4.04936
NOP2	0.303132	16.6816	-2.59238	0.0311204	0.129112	-4.05236
PTPRK	0.298	14.6749	-2.59196	0.0311409	0.129112	-4.05301
NUDT21	0.333753	16.8048	-2.59183	0.0311472	0.129112	-4.05321
GUCY1B3	0.384031	15.5313	-2.59025	0.0312253	0.129334	-4.05569
ARSA	0.691378	16.4356	-2.58931	0.0312717	0.129425	-4.05717
SCRN3	-0.422492	16.4986	2.58769	0.0313517	0.129605	-4.0597
SERPINA1	0.474618	17.9571	-2.58743	0.0313644	0.129605	-4.0601
PTPRD	-0.528033	15.3503	2.58474	0.0314982	0.130056	-4.06432
NEK7	0.328128	16.9372	-2.5836	0.0315552	0.13019	-4.06611
CLEC3B	-0.346629	16.8114	2.58281	0.0315942	0.130249	-4.06734
LRG1	0.520837	15.8704	-2.58076	0.0316971	0.130513	-4.07056
EHD4	0.474372	16.4956	-2.58054	0.0317078	0.130513	-4.07089
GLYCTK	-0.64272	17.7888	2.57927	0.0317716	0.130605	-4.07288
TNFAIP2	0.500025	15.8172	-2.57911	0.0317796	0.130605	-4.07313
ADPGK	0.359402	16.2918	-2.57844	0.0318131	0.130642	-4.07418
GALNT2	0.604175	16.3272	-2.57705	0.0318832	0.130827	-4.07635
SNRPE	-0.997444	14.7256	2.5753	0.0319715	0.131044	-4.0791
ISYNA1	0.316155	16.7515	-2.57502	0.0319855	0.131044	-4.07953
WDR61	0.29494	16.6715	-2.57402	0.0320362	0.131085	-4.0811
PRODH2	-0.670497	16.5251	2.5734	0.0320678	0.131085	-4.08207
RRAS2	0.359837	16.3833	-2.57335	0.03207	0.131085	-4.08214
CARM1	-0.309995	17.0757	2.5723	0.0321232	0.1311	-4.08378
SORBS2	0.480956	17.0303	-2.56834	0.0323249	0.131745	-4.08998
SPATA5	-0.345172	15.1015	2.56699	0.0323941	0.131745	-4.0921
EIF2AK2	0.423722	14.948	-2.56673	0.0324071	0.131745	-4.09249
APBB1IP	0.581673	16.2118	-2.56609	0.03244	0.131745	-4.0935
UGT1A6	-0.474017	18.1671	2.5658	0.0324547	0.131745	-4.09395
STUB1	-0.356246	15.9896	2.56558	0.0324664	0.131745	-4.0943
SLC35B2	0.544435	14.7416	-2.56546	0.0324725	0.131745	-4.09449
UBE2H	-0.51667	17.0776	2.56529	0.032481	0.131745	-4.09475
MALT1	0.287835	16.1745	-2.56251	0.0326243	0.132225	-4.09911
PAM16	-0.358346	18.6177	2.55946	0.0327819	0.132693	-4.10388
MAGED2	-0.477801	16.4968	2.5593	0.0327902	0.132693	-4.10413
ALB	-0.409589	16.5992	2.55796	0.0328595	0.132872	-4.10622
RANBP1	0.277464	17.0353	-2.5549	0.0330189	0.133415	-4.111
ERP44	-0.344837	16.3522	2.55319	0.0331083	0.133674	-4.11368
LAMB1	0.480973	16.6135	-2.55259	0.0331396	0.133695	-4.11461
UBP1	0.333523	15.1159	-2.55212	0.0331644	0.133695	-4.11535
TBC1D8	-0.315354	15.826	2.54823	0.0333687	0.134417	-4.12143
FER	-0.306002	16.4787	2.54768	0.033398	0.134431	-4.12229
SEMA4B	-0.486566	14.4123	2.5464	0.0334653	0.134431	-4.12428
CLCN7	0.388875	15.8729	-2.54561	0.0335073	0.134431	-4.12552
SKAP2	0.397633	16.9185	-2.54406	0.0335897	0.134431	-4.12795
MRPS21	-0.373807	14.3064	2.54391	0.0335976	0.134431	-4.12818
GORASP1	0.334636	17.3869	-2.54387	0.0335994	0.134431	-4.12824
ATP6V1F	0.343147	17.6148	-2.54345	0.0336218	0.134431	-4.1289
DPP7	0.506245	16.7083	-2.54312	0.0336397	0.134431	-4.12942
EML4	0.467201	18.0165	-2.54289	0.033652	0.134431	-4.12978
TEK	0.317549	16.1811	-2.54267	0.0336632	0.134431	-4.13011
TSPAN9	0.497654	13.5892	-2.54227	0.0336847	0.134431	-4.13074
DYSF	0.702916	15.8837	-2.54197	0.0337008	0.134431	-4.13122
WBP11	0.414942	16.4343	-2.54192	0.0337033	0.134431	-4.13129
OPLAH	-0.351001	17.005	2.54108	0.0337481	0.134509	-4.1326
HSD17B10	-0.388221	16.7585	2.5395	0.0338326	0.134744	-4.13508
STX7	0.314759	15.3112	-2.5382	0.0339022	0.134897	-4.13711
YTHDF2	0.344372	14.9791	-2.53782	0.0339223	0.134897	-4.13769
SNX5	0.413789	16.725	-2.53711	0.0339605	0.134915	-4.1388
MAN1C1	0.285113	15.0877	-2.53662	0.033987	0.134915	-4.13958
XPC	0.318384	17.2846	-2.53632	0.0340033	0.134915	-4.14005
MYD88	0.272108	15.785	-2.53551	0.0340467	0.134985	-4.14131
SURF6	0.30089	15.3868	-2.53198	0.0342373	0.135545	-4.14683
TRNT1	0.356478	17.3687	-2.53167	0.0342538	0.135545	-4.1473
MYOF	0.706116	15.9674	-2.53138	0.0342698	0.135545	-4.14776
DTD2	0.403228	16.6889	-2.531	0.0342906	0.135545	-4.14836
CRIP1	0.586639	17.5423	-2.5302	0.0343339	0.135615	-4.14961
PRPF31	0.294453	16.0849	-2.52808	0.0344492	0.13595	-4.15292
MCU	-0.631055	18.2784	2.52728	0.0344925	0.13595	-4.15416
TP53BP1	0.330518	15.2456	-2.52722	0.034496	0.13595	-4.15426
CBL	0.518548	15.1534	-2.52517	0.0346078	0.136289	-4.15746
UBR1	0.311058	16.5344	-2.5245	0.0346447	0.136333	-4.15851
TXNDC12	0.300828	18.1866	-2.52263	0.0347473	0.136635	-4.16143
CD99L2	-0.673649	13.7594	2.52084	0.0348458	0.13692	-4.16422
CDC40	0.293549	13.9481	-2.51955	0.0349171	0.137098	-4.16624
MCMBP	0.301047	14.6559	-2.51906	0.0349442	0.137103	-4.16701
MAOA	-0.492609	18.492	2.51723	0.0350453	0.137338	-4.16986
VPS13D	-0.329232	15.4601	2.5169	0.0350636	0.137338	-4.17037
RXRA	0.349623	15.6752	-2.51656	0.0350822	0.137338	-4.1709
ACSF2	-0.918562	17.8827	2.51302	0.0352796	0.138009	-4.17643
FAM151B	0.414591	13.9723	-2.5107	0.0354093	0.138384	-4.18006
H1FX	0.631925	15.0602	-2.51036	0.035428	0.138384	-4.18058
GTPBP3	-0.323452	16.344	2.50764	0.035581	0.138879	-4.18483
ECD	-0.367498	14.0988	2.50648	0.035646	0.13903	-4.18663
PHKG2	0.390044	17.2469	-2.50437	0.0357655	0.139393	-4.18993
NEDD4L	-0.342317	15.3037	2.50319	0.0358321	0.13955	-4.19176
SDF2L1	0.520577	14.8988	-2.49987	0.0360212	0.140183	-4.19695
ACADS	-0.469302	17.8036	2.49839	0.0361054	0.140398	-4.19926
CTCF	-0.461183	15.3682	2.49796	0.0361297	0.140398	-4.19992
MRPS28	-0.325347	16.8446	2.49485	0.0363082	0.140988	-4.20478
CTNND1	0.267599	16.2313	-2.49217	0.0364627	0.141443	-4.20896
AAR2	0.386386	15.3386	-2.49188	0.0364791	0.141443	-4.2094
BIN1	-0.408735	16.86	2.49079	0.0365422	0.141584	-4.21111
HNRNPA3	0.386948	16.9481	-2.4899	0.0365935	0.141679	-4.21249
ENO1	-0.364905	16.3893	2.48868	0.0366645	0.141757	-4.2144
MMS19	0.308189	15.4818	-2.48863	0.0366674	0.141757	-4.21448
TSEN54	0.419791	13.3436	-2.48644	0.0367946	0.142145	-4.21789
ADAP2	0.319534	15.7316	-2.48483	0.0368882	0.142403	-4.22039
ARRB2	0.52865	16.4432	-2.48285	0.037004	0.142745	-4.22348
ERGIC3	-0.281822	14.6678	2.47777	0.0373026	0.143713	-4.23139
YES1	0.388299	15.8825	-2.47766	0.0373092	0.143713	-4.23157
BTF3	-0.274233	17.5555	2.47633	0.0373876	0.14391	-4.23364
TBRG4	-0.393396	16.3769	2.47379	0.0375383	0.144347	-4.2376
CD2AP	0.403981	17.317	-2.47264	0.0376066	0.144347	-4.23939
PPP1R13L	-0.306579	15.3373	2.47263	0.0376077	0.144347	-4.23941
CISD1	-0.483024	18.1376	2.47258	0.0376107	0.144347	-4.23949
COX7A2L	-0.735829	15.6043	2.47057	0.0377304	0.144646	-4.24262
FAM160B1	0.317954	16.2909	-2.47035	0.0377433	0.144646	-4.24296
COQ10B	-0.689259	14.2098	2.46953	0.0377924	0.144729	-4.24423
NONO	0.364821	16.093	-2.46417	0.0381146	0.145858	-4.25259
PUSL1	-0.905587	16.9508	2.46346	0.0381575	0.145916	-4.25369
NUDT16	-0.415847	15.9324	2.46274	0.0382007	0.145975	-4.25481
GNG10	0.408821	16.5988	-2.46175	0.0382607	0.146092	-4.25635
PHYKPL	0.300967	16.9024	-2.46132	0.0382866	0.146092	-4.25702
VPS25	0.412381	15.6953	-2.45964	0.0383884	0.146196	-4.25963
OAT	-0.587611	16.4348	2.4596	0.0383911	0.146196	-4.2597
TBCEL	-0.392191	17.7894	2.4593	0.0384093	0.146196	-4.26016
CNN3	0.429428	15.5021	-2.45905	0.0384246	0.146196	-4.26056
ASAP1	0.364986	15.5766	-2.45717	0.0385388	0.14642	-4.26347
PAFAH1B3	0.305432	16.7564	-2.4568	0.0385619	0.14642	-4.26406
TNPO1	0.365778	16.0129	-2.45631	0.0385914	0.14642	-4.26481
POLR2G	0.279731	16.4049	-2.45626	0.0385943	0.14642	-4.26489
UBE2M	0.409586	18.1388	-2.45471	0.0386894	0.146591	-4.26731
PPFIA1	0.302329	16.0787	-2.45462	0.038695	0.146591	-4.26745
STEAP3	0.426985	17.2038	-2.45356	0.03876	0.146671	-4.2691
PARS2	0.423187	16.3786	-2.45337	0.0387715	0.146671	-4.26939
AGK	-0.32926	17.1516	2.45273	0.0388109	0.146715	-4.27039
RPS15	0.414663	15.8148	-2.45052	0.0389468	0.147123	-4.27383
RAB8B	0.384093	17.2278	-2.44854	0.0390691	0.147187	-4.27691
PPIF	-0.585929	17.8457	2.4484	0.0390778	0.147187	-4.27713
BCKDHB	-0.315443	17.8574	2.44816	0.0390923	0.147187	-4.27749
PPP2R5B	0.401411	15.2963	-2.44806	0.0390989	0.147187	-4.27766
PPM1H	0.402872	14.2046	-2.44799	0.0391031	0.147187	-4.27776
IDS	0.920991	14.6463	-2.44702	0.0391634	0.147293	-4.27928
ESYT1	0.344038	15.9089	-2.44633	0.039206	0.147293	-4.28034
HEBP1	-0.4271	16.0233	2.44619	0.0392148	0.147293	-4.28057
STX3	-0.46983	17.1764	2.44461	0.0393128	0.147556	-4.28302
HNRNPA1	0.467092	15.8054	-2.44361	0.0393753	0.147685	-4.28458
SIGMAR1	-0.278452	16.6349	2.44216	0.0394656	0.147919	-4.28683
BBOX1	-0.288514	17.453	2.44167	0.039496	0.147928	-4.28759
KIF5B	0.298858	16.1599	-2.43899	0.0396644	0.148453	-4.29176
HSPA1B	0.466326	14.8834	-2.43494	0.0399195	0.149197	-4.29806
CTNNA1	0.318964	17.3261	-2.43264	0.040065	0.14956	-4.30163
HBA2	-0.643555	16.4785	2.43251	0.0400732	0.14956	-4.30183
WDR91	0.428984	16.1655	-2.43034	0.0402111	0.149968	-4.3052
TOMM22	-0.412454	15.4241	2.4288	0.0403092	0.150228	-4.3076
C4orf27	-0.338688	15.3812	2.42704	0.0404217	0.150541	-4.31033
ALOX5AP	0.845452	16.496	-2.42558	0.0405156	0.150784	-4.31261
MFAP4	1.57796	15.3991	-2.42062	0.040835	0.151848	-4.32031
WDR3	0.276286	15.9231	-2.42025	0.0408589	0.151848	-4.32089
SPG7	-0.655519	16.8202	2.41912	0.0409321	0.152013	-4.32264
INPPL1	0.395891	15.7982	-2.41788	0.0410123	0.152204	-4.32456
STX12	0.339284	14.8345	-2.41577	0.0411495	0.152508	-4.32784
PAPLN	-0.52388	14.7527	2.41573	0.0411521	0.152508	-4.3279
TPI1	-0.315085	17.3958	2.41488	0.0412078	0.152515	-4.32922
POLR2H	0.601579	16.7736	-2.41482	0.0412116	0.152515	-4.32932
GBA	0.382471	16.0137	-2.41347	0.0412997	0.152711	-4.33141
GAR1	0.615236	17.7545	-2.41312	0.0413225	0.152711	-4.33195
VPS45	0.32017	15.9675	-2.41173	0.0414136	0.152842	-4.33411
NME1	0.315924	18.9311	-2.41086	0.0414709	0.152842	-4.33546
COX4I1	-0.556983	17.4853	2.41064	0.0414852	0.152842	-4.3358
VPS4B	0.299626	16.8472	-2.41039	0.0415019	0.152842	-4.3362
IGFBP1	-0.593754	15.2041	2.41037	0.0415026	0.152842	-4.33621
VASP	0.480027	15.4469	-2.40848	0.0416275	0.153113	-4.33916
CDC34	-0.270218	17.2502	2.40802	0.0416579	0.153113	-4.33987
SELENBP1	-0.292604	17.6911	2.4077	0.0416785	0.153113	-4.34036
GMFG	0.31682	16.2931	-2.40749	0.0416923	0.153113	-4.34068
PTPRJ	0.303553	15.1809	-2.40222	0.0420416	0.154289	-4.34886
CSE1L	0.375334	17.3481	-2.40021	0.042176	0.154572	-4.35198
TRIP4	0.442311	14.1791	-2.40019	0.0421773	0.154572	-4.35201
SFN	0.653758	16.514	-2.39745	0.0423607	0.155136	-4.35626
GCLM	0.472398	16.5959	-2.39637	0.0424333	0.155211	-4.35794
NRBP1	0.285708	14.7696	-2.39627	0.0424399	0.155211	-4.35809
PYCARD	0.425794	15.5135	-2.39436	0.0425681	0.155513	-4.36105
EHHADH	-0.520886	17.4614	2.39396	0.042595	0.155513	-4.36167
F11	-0.752836	16.5569	2.39373	0.0426107	0.155513	-4.36202
C9orf123	-0.287966	17.7994	2.39207	0.0427232	0.155816	-4.36461
AKR1A1	-0.315788	17.2916	2.3916	0.042755	0.155824	-4.36533
SMS	0.36911	16.1588	-2.39051	0.0428289	0.155986	-4.36702
THUMPD1	0.286663	16.3236	-2.38798	0.0430009	0.156466	-4.37095
CAPNS1	0.346781	17.2984	-2.3874	0.04304	0.156466	-4.37184
CST6	0.540122	14.9228	-2.38688	0.0430754	0.156466	-4.37264
TRAPPC9	0.464576	14.5899	-2.38683	0.0430792	0.156466	-4.37273
C9orf91	0.284957	15.4865	-2.38638	0.0431098	0.156469	-4.37342
MRPL38	-0.816541	16.5032	2.38449	0.0432386	0.156826	-4.37634
STT3B	-0.326141	17.0389	2.38391	0.0432785	0.156826	-4.37724
FAM32A	0.264264	15.0138	-2.38364	0.0432971	0.156826	-4.37767
VPS28	0.395742	16.0635	-2.38143	0.0434492	0.157269	-4.3811
AVL9	-0.325489	15.8532	2.38028	0.0435283	0.157292	-4.38287
SLC37A4	-0.514983	16.6971	2.38023	0.0435314	0.157292	-4.38295
TRAF2	0.313749	15.8224	-2.37962	0.0435735	0.157292	-4.38389
PTGR2	-0.290159	15.9856	2.37934	0.0435927	0.157292	-4.38432
DDX19B	0.506049	14.4102	-2.37867	0.0436395	0.157292	-4.38537
PLXNC1	0.419378	15.7386	-2.37851	0.0436502	0.157292	-4.38561
NAGK	0.306775	16.2491	-2.37761	0.0437124	0.157296	-4.387
HMGCL	-0.404994	17.8985	2.37743	0.0437247	0.157296	-4.38728
PARVG	0.471793	15.5011	-2.37641	0.0437958	0.157444	-4.38887
NQO1	-0.687115	17.0449	2.3749	0.0439005	0.157713	-4.3912
RPS6KA4	-0.266203	14.4084	2.37267	0.044056	0.158164	-4.39466
DAB2	0.347433	16.617	-2.37171	0.0441225	0.158293	-4.39613
SHPK	0.434069	16.6557	-2.37099	0.044173	0.158293	-4.39725
SORBS1	0.306441	15.9269	-2.37046	0.0442102	0.158293	-4.39807
GUSB	-0.4213	15.9754	2.37044	0.0442118	0.158293	-4.39811
CTGF	-0.526757	14.0177	2.36903	0.0443102	0.158421	-4.40028
CHDH	-0.53107	16.4785	2.3689	0.0443197	0.158421	-4.40049
OXCT1	0.329962	15.9309	-2.36822	0.044367	0.158421	-4.40154
FAM8A1	-0.455456	15.0284	2.36799	0.0443835	0.158421	-4.4019
IRF6	-0.338087	17.7472	2.36637	0.0444973	0.158421	-4.4044
TXNDC15	-0.352929	16.8353	2.36626	0.0445053	0.158421	-4.40457
RBM5	0.296529	16.3475	-2.36607	0.0445188	0.158421	-4.40487
ELP6	0.368876	15.6855	-2.36596	0.0445261	0.158421	-4.40503
RNPS1	0.635768	17.1558	-2.36575	0.0445412	0.158421	-4.40536
VPRBP	0.308326	15.4971	-2.36566	0.0445475	0.158421	-4.4055
MATR3	0.329895	16.7152	-2.36467	0.0446176	0.158527	-4.40704
MYADM	0.402724	15.2917	-2.36439	0.0446373	0.158527	-4.40747
ESAM	0.492668	16.0925	-2.36344	0.0447044	0.158658	-4.40894
CAPZA2	0.315655	16.5302	-2.36154	0.0448392	0.158923	-4.41188
PGK1	-0.327125	17.3495	2.3609	0.0448843	0.158977	-4.41286
NDUFV3	0.287411	16.2497	-2.3603	0.0449273	0.159022	-4.4138
CACTIN	0.287855	15.2218	-2.35742	0.0451327	0.159432	-4.41825
SH3BGRL3	0.254925	15.9951	-2.35731	0.0451406	0.159432	-4.41842
RUVBL2	0.310932	16.9207	-2.35668	0.0451858	0.159432	-4.4194
PSPH	-0.764214	16.2285	2.35656	0.0451941	0.159432	-4.41958
KRT18	0.283668	16.6053	-2.35579	0.0452489	0.159519	-4.42076
LIMCH1	-0.400155	15.5074	2.35536	0.0452804	0.159523	-4.42144
MIOX	-0.855845	15.3024	2.35271	0.0454702	0.16001	-4.42552
NR3C1	-0.274619	16.6951	2.35234	0.0454971	0.16001	-4.4261
SEC16A	0.323539	15.815	-2.35136	0.0455679	0.16001	-4.42762
FKBP3	-0.376777	18.3231	2.35119	0.0455803	0.16001	-4.42788
LAMP2	-0.410427	16.8816	2.35118	0.0455807	0.16001	-4.42789
DDX56	0.2876	15.2661	-2.35091	0.0456004	0.16001	-4.42831
PPFIBP2	0.345567	15.3774	-2.34895	0.0457418	0.1604	-4.43134
SNRPB2	0.29936	16.2935	-2.34789	0.045819	0.160564	-4.43298
CSTF3	0.305652	15.6601	-2.34626	0.0459372	0.160872	-4.4355
FUCA1	0.357572	16.5922	-2.34397	0.0461043	0.16135	-4.43904
PIR	0.436571	14.7038	-2.33823	0.0465248	0.162678	-4.4479
TNPO2	0.282781	16.7363	-2.33795	0.0465453	0.162678	-4.44832
CCM2	0.392573	16.0829	-2.33697	0.0466181	0.162824	-4.44985
ASCC3	-0.28369	16.4865	2.33408	0.0468318	0.163388	-4.45431
SUPT16H	0.254169	16.9048	-2.33395	0.0468415	0.163388	-4.45451
RSL1D1	0.388521	16.0933	-2.3306	0.0470902	0.164105	-4.45967
CDC37L1	-0.33441	17.1993	2.33035	0.047109	0.164105	-4.46006
GRN	0.344461	16.3764	-2.32729	0.0473381	0.16477	-4.46479
COA6	0.36728	16.789	-2.32696	0.0473623	0.16477	-4.46529
GNB4	0.284573	17.0318	-2.32185	0.0477475	0.165905	-4.47318
MRPS6	-0.316807	17.1924	2.32179	0.0477515	0.165905	-4.47326
TMEM205	-0.327792	18.063	2.32112	0.0478025	0.165973	-4.4743
TCOF1	-0.362173	15.8288	2.31984	0.0478993	0.166158	-4.47627
RAD23A	-0.306347	14.4015	2.31958	0.0479188	0.166158	-4.47666
MRPL46	0.411624	15.5067	-2.31777	0.0480566	0.166418	-4.47946
IPO8	0.318177	15.092	-2.31702	0.0481135	0.166505	-4.48061
TARS2	-0.419041	15.8781	2.31599	0.0481921	0.166668	-4.4822
ALDH8A1	-0.396828	17.1254	2.31377	0.048362	0.166981	-4.48563
AP2B1	0.316755	16.7387	-2.31325	0.0484017	0.166981	-4.48642
LYST	0.357452	16.0568	-2.3132	0.0484059	0.166981	-4.48651
MTMR14	-0.707435	16.2749	2.31315	0.048409	0.166981	-4.48657
RAF1	0.364056	14.9573	-2.31125	0.0485555	0.167377	-4.48951
STIL	-0.338199	14.6996	2.31005	0.0486479	0.167586	-4.49136
NUDT12	-0.386442	17.0474	2.30944	0.0486948	0.167638	-4.4923
MNF1	0.31368	15.1755	-2.30719	0.048868	0.168053	-4.49575
TK2	-0.305673	17.7128	2.30705	0.0488789	0.168053	-4.49597
LAMTOR1	0.276161	17.7426	-2.30541	0.0490061	0.168381	-4.4985
CCDC9	-0.508431	17.1715	2.30339	0.0491629	0.168805	-4.50161
TMEM260	-0.336887	15.0469	2.30268	0.0492186	0.168805	-4.50271
UGT1A1	0.513398	19.1911	-2.30245	0.0492366	0.168805	-4.50306
NDUFA4	-0.556246	17.5726	2.30218	0.0492573	0.168805	-4.50347
TMEM57	0.331857	13.9972	-2.3014	0.0493179	0.168903	-4.50467
COMMD10	-0.258051	16.2974	2.30074	0.0493697	0.168971	-4.50569
PALMD	0.313761	17.237	-2.29636	0.0497134	0.170037	-4.51243
MAPK14	0.249292	16.9621	-2.29365	0.049927	0.170656	-4.5166
PISD	0.717235	16.159	-2.29308	0.0499722	0.170701	-4.51748
ADAM17	0.329998	14.0848	-2.29184	0.05007	0.170924	-4.51938
CSNK1A1	0.305605	15.2179	-2.29082	0.050151	0.17109	-4.52095
TBL2	-0.328258	17.0184	2.28989	0.0502252	0.171138	-4.52238
PCBP4	-0.792485	13.9021	2.28983	0.0502299	0.171138	-4.52248
EPHX2	-0.319752	17.9147	2.28905	0.0502914	0.17117	-4.52367
GCLC	0.412529	16.7084	-2.28873	0.0503172	0.17117	-4.52416
EPB42	-0.45162	15.229	2.28849	0.0503366	0.17117	-4.52454
HSPE1	-0.372318	18.3429	2.28748	0.0504167	0.171201	-4.52608
TMEM38B	-0.485668	17.2201	2.28742	0.050422	0.171201	-4.52619
EDF1	-0.262788	17.7498	2.28702	0.0504536	0.171201	-4.52679
VPS26B	-0.244338	16.252	2.28623	0.0505167	0.171201	-4.52801
MRPL16	0.383379	16.4629	-2.2861	0.0505274	0.171201	-4.52821
MTX2	0.39446	17.5703	-2.28594	0.05054	0.171201	-4.52846
SH3BGRL2	-0.293493	17.4163	2.28517	0.0506013	0.171298	-4.52963
ANGPTL3	-0.50578	16.4762	2.28332	0.0507498	0.171648	-4.53248
ST13	0.330906	17.8014	-2.28259	0.0508082	0.171648	-4.53359
TRIP11	0.274033	15.2176	-2.28231	0.0508313	0.171648	-4.53404
SCAMP3	0.331127	14.9718	-2.28218	0.0508412	0.171648	-4.53422
AKT1	0.31792	14.7872	-2.28186	0.0508672	0.171648	-4.53472
PBDC1	0.258272	17.9214	-2.28096	0.0509399	0.171784	-4.53611
IPO13	0.272432	14.4207	-2.28053	0.0509742	0.17179	-4.53676
COX6C	-0.562893	17.4684	2.27822	0.0511609	0.172309	-4.54031
MORF4L2	0.427628	14.6234	-2.27627	0.0513193	0.172732	-4.54331
ARPC1A	-0.304338	17.3063	2.27576	0.0513604	0.172761	-4.54409
GLIPR2	0.387683	15.8755	-2.27447	0.0514655	0.173004	-4.54607
SOD2	-0.514174	17.9325	2.27028	0.0518076	0.173937	-4.5525
DTNA	0.326	16.2065	-2.27027	0.0518089	0.173937	-4.55252
CLINT1	0.272582	16.2026	-2.26874	0.0519341	0.174163	-4.55486
PSMD11	-0.265471	16.8122	2.26865	0.0519421	0.174163	-4.55501
HNRNPL	0.2695	16.3579	-2.26691	0.0520852	0.174532	-4.55768
MRPS15	-0.343895	15.8616	2.26637	0.0521294	0.174569	-4.5585
PCBP1	0.319617	16.7643	-2.26533	0.0522151	0.17474	-4.5601
SKIV2L2	0.371999	15.4009	-2.26495	0.0522466	0.17474	-4.56068
PANK1	0.48537	14.3365	-2.26297	0.0524109	0.175133	-4.56373
SLC2A6	0.349935	15.6691	-2.26222	0.0524732	0.175133	-4.56488
CBFB	0.257606	16.3417	-2.2616	0.0525242	0.175133	-4.56582
UBE4B	0.416365	15.0576	-2.26158	0.0525264	0.175133	-4.56586
SNRNP40	0.294018	17.283	-2.26112	0.0525644	0.175133	-4.56656
PRPF8	0.258625	16.5257	-2.26071	0.0525983	0.175133	-4.56719
CA13	0.609836	14.8206	-2.26052	0.0526141	0.175133	-4.56748
MRPS22	-0.328466	16.0052	2.26034	0.0526295	0.175133	-4.56776
NUDCD3	-0.409108	14.8783	2.25989	0.0526667	0.175137	-4.56844
ACY3	0.796447	16.7247	-2.25953	0.052697	0.175137	-4.569
ITPR2	-0.260575	15.6959	2.25897	0.0527434	0.175165	-4.56986
ALKBH5	-0.262117	15.2776	2.25863	0.0527719	0.175165	-4.57038
EXOSC6	0.265447	16.4968	-2.25587	0.0530029	0.175822	-4.57461
BFAR	-0.316336	15.7654	2.25309	0.0532363	0.176422	-4.57887
YARS2	-0.345965	17.5251	2.25273	0.0532664	0.176422	-4.57941
ALDOB	-0.326753	16.6478	2.25226	0.0533062	0.176422	-4.58014
COG6	0.304442	15.3527	-2.252	0.0533278	0.176422	-4.58053
CASP7	-0.357969	15.6275	2.25173	0.0533508	0.176422	-4.58095
GNE	-0.458421	17.0228	2.25037	0.0534657	0.176691	-4.58303
NDRG2	-0.336662	18.3356	2.24791	0.0536745	0.17727	-4.58681
ABCA1	0.301821	15.101	-2.24729	0.0537271	0.177333	-4.58775
AP2A1	0.392008	16.4066	-2.24634	0.0538077	0.177472	-4.58921
ANXA6	0.255647	17.6966	-2.246	0.0538365	0.177472	-4.58972
SIRPA	0.368042	15.2191	-2.24417	0.0539922	0.177874	-4.59252
EXOSC5	0.284542	14.6017	-2.2422	0.0541614	0.178169	-4.59555
RAB24	-0.282068	16.5956	2.24213	0.0541673	0.178169	-4.59565
SH3BGRL	0.409754	16.6122	-2.24195	0.0541829	0.178169	-4.59593
HNRNPUL2	0.306179	16.8414	-2.24135	0.0542337	0.178225	-4.59684
RAB2B	0.292255	16.9018	-2.24093	0.0542697	0.178233	-4.59748
STBD1	0.438525	16.1749	-2.23983	0.0543644	0.178433	-4.59917
TMLHE	-0.356313	15.9069	2.23916	0.054422	0.178511	-4.60019
SETD2	0.513199	14.6213	-2.2384	0.0544872	0.178614	-4.60135
ELP4	-0.305906	14.7002	2.23765	0.0545526	0.178622	-4.60251
PAG1	0.439426	13.9353	-2.23687	0.0546194	0.178622	-4.6037
RB1CC1	-0.313232	15.2976	2.23657	0.0546456	0.178622	-4.60416
SYNRG	-0.327084	15.9069	2.23618	0.0546794	0.178622	-4.60476
BCR	0.372832	15.0224	-2.23613	0.0546833	0.178622	-4.60483
GNL3	0.291916	17.145	-2.23602	0.0546928	0.178622	-4.60499
DCTN3	0.256689	17.5321	-2.23449	0.0548252	0.178944	-4.60733
PGAP1	-0.274232	16.4327	2.23403	0.0548657	0.178966	-4.60805
SEPT4	0.267768	15.2365	-2.23358	0.0549044	0.178982	-4.60873
VWF	0.583857	14.4401	-2.23175	0.0550639	0.179391	-4.61153
SNX1	0.320751	16.205	-2.23099	0.05513	0.179495	-4.61269
GGPS1	0.30076	15.4383	-2.22919	0.0552868	0.179784	-4.61544
MLST8	0.257621	16.9486	-2.22695	0.055483	0.180278	-4.61886
ARHGEF2	0.255256	15.3212	-2.22668	0.0555069	0.180278	-4.61928
UBLCP1	0.334195	16.7294	-2.22553	0.0556074	0.180493	-4.62103
OGFRL1	0.299727	15.5175	-2.2244	0.0557076	0.180707	-4.62277
OAS2	0.486167	16.5514	-2.2219	0.0559276	0.18131	-4.62658
TXN	0.532725	18.4507	-2.22092	0.0560143	0.18148	-4.62807
IDH3A	-0.327431	16.9433	2.21928	0.0561596	0.181796	-4.63057
FAAH	-0.346173	16.227	2.21865	0.056216	0.181796	-4.63154
COPS6	0.434544	16.0645	-2.2185	0.0562289	0.181796	-4.63176
ACADVL	-0.383273	17.7914	2.21827	0.0562498	0.181796	-4.63212
C11orf68	0.367409	16.5168	-2.21607	0.0564457	0.182304	-4.63548
R3HDM2	0.275585	14.4982	-2.21573	0.0564761	0.182304	-4.636
MLEC	-0.281692	17.8321	2.21503	0.0565385	0.182349	-4.63707
CHKB	-0.315464	16.7399	2.2148	0.056559	0.182349	-4.63742
GEMIN2	0.295406	16.7462	-2.21324	0.0566983	0.182632	-4.63979
LRRC47	-0.271064	16.2719	2.2127	0.0567473	0.182632	-4.64063
CYP2R1	0.295307	14.8018	-2.21248	0.0567667	0.182632	-4.64096
MKLN1	-0.280772	16.396	2.21228	0.0567851	0.182632	-4.64127
CFI	0.277273	16.0643	-2.21182	0.0568265	0.182647	-4.64197
C9orf41	0.475066	15.4389	-2.21146	0.0568588	0.182647	-4.64252
RPE	0.358572	16.2874	-2.2097	0.0570164	0.183042	-4.64519
SUOX	-0.606635	17.8743	2.20878	0.0571002	0.183199	-4.64661
RPL4	0.293218	17.1063	-2.20673	0.0572855	0.183682	-4.64974
EHBP1L1	-0.251617	15.2534	2.20287	0.0576359	0.184465	-4.65562
KNG1	0.238772	16.6333	-2.20233	0.0576846	0.184465	-4.65643
HNRNPD	0.270081	16.9634	-2.20233	0.0576849	0.184465	-4.65644
LSM6	0.298542	18.768	-2.20212	0.0577043	0.184465	-4.65676
CRBN	-0.262405	15.5189	2.20126	0.0577823	0.184603	-4.65807
SCCPDH	0.482094	17.619	-2.2001	0.057888	0.184732	-4.65983
MTO1	-0.256578	14.8591	2.19971	0.0579241	0.184732	-4.66043
NOTCH2	-0.444357	13.5255	2.19967	0.0579278	0.184732	-4.66049
WRNIP1	0.343342	16.3046	-2.19829	0.0580539	0.185023	-4.66259
PVRL1	0.36189	16.2357	-2.1965	0.0582182	0.185434	-4.66531
STRN4	0.28325	15.8515	-2.19585	0.0582781	0.185513	-4.6663
MTA1	0.27456	14.8537	-2.19435	0.0584165	0.185842	-4.66859
C11orf54	-0.322558	16.5765	2.19267	0.0585722	0.186132	-4.67115
PEX6	-0.267019	15.4447	2.1926	0.0585781	0.186132	-4.67125
PKM	0.31013	16.9903	-2.19166	0.0586656	0.186298	-4.67269
HDAC4	-0.500295	14.2029	2.19067	0.0587569	0.186476	-4.67419
CCDC115	0.257265	15.2218	-2.1898	0.058838	0.186621	-4.67552
BHMT	-0.266256	16.4505	2.18876	0.058935	0.18677	-4.6771
COMMD3	0.283624	17.1704	-2.18854	0.0589558	0.18677	-4.67744
TMED4	-0.444294	16.8769	2.18732	0.0590695	0.186926	-4.6793
CASKIN2	-0.286065	17.5073	2.18681	0.059117	0.186926	-4.68007
ATG4B	-0.285843	15.9105	2.18675	0.0591219	0.186926	-4.68015
SIGLEC1	-0.406423	14.5402	2.18649	0.0591465	0.186926	-4.68055
CHMP6	-0.310531	15.0598	2.18439	0.0593432	0.187312	-4.68375
TRRAP	0.272468	16.2632	-2.18436	0.059346	0.187312	-4.6838
SHMT2	-0.334972	17.4513	2.18393	0.0593859	0.187312	-4.68444
MON1B	-0.346524	14.2907	2.18367	0.0594108	0.187312	-4.68485
ETFDH	-0.339129	18.1158	2.18317	0.0594575	0.187348	-4.6856
ARFGAP1	0.329009	13.6707	-2.1795	0.0598031	0.188324	-4.69118
TMED1	-0.341882	16.7913	2.1781	0.0599359	0.188628	-4.69332
IBA57	-0.288581	17.6238	2.17773	0.059971	0.188628	-4.69388
FAM188A	0.477808	15.2086	-2.17704	0.0600362	0.188721	-4.69493
EXOC2	0.247857	15.4555	-2.17624	0.0601119	0.188846	-4.69614
GCKR	0.260739	16.7085	-2.17532	0.060199	0.188934	-4.69753
SAR1B	-0.419819	15.8514	2.17519	0.0602112	0.188934	-4.69773
SNW1	0.285107	15.8187	-2.17481	0.0602477	0.188936	-4.69831
ERC1	0.310917	15.455	-2.17423	0.0603031	0.188997	-4.6992
MYO9B	0.320412	15.0562	-2.17195	0.0605202	0.189565	-4.70265
ABCD4	-0.237763	16.3423	2.17108	0.0606037	0.189577	-4.70398
C6orf57	-0.418281	17.8763	2.17104	0.0606071	0.189577	-4.70403
ZMPSTE24	-0.355522	16.6468	2.17079	0.0606315	0.189577	-4.70442
BCKDHA	-0.495619	16.0752	2.1695	0.0607552	0.189851	-4.70638
NUP210	0.275961	16.3442	-2.16775	0.060923	0.190263	-4.70903
ITIH2	-0.299387	17.3573	2.16676	0.0610187	0.190449	-4.71054
OLA1	-0.288603	17.3719	2.16628	0.0610647	0.19048	-4.71126
ATP11C	-0.388895	15.8102	2.16304	0.0613781	0.191345	-4.71619
RPL36AL	0.389277	19.6325	-2.16238	0.0614422	0.191431	-4.71719
SIN3A	0.233455	15.8031	-2.15917	0.0617539	0.192289	-4.72205
IRF3	0.252436	14.6687	-2.15709	0.061957	0.192631	-4.72521
FMO5	-0.418989	16.5125	2.15707	0.0619585	0.192631	-4.72523
AGFG1	0.304157	15.9001	-2.15685	0.0619802	0.192631	-4.72557
ALDH1L2	0.323475	17.4513	-2.15655	0.0620097	0.192631	-4.72602
CCDC43	-0.298789	16.0542	2.15567	0.0620962	0.192787	-4.72736
HSPD1	-0.316366	16.5075	2.15282	0.0623757	0.19354	-4.73167
WDR92	-0.273606	16.3748	2.14901	0.0627519	0.194593	-4.73745
TNXB	0.40194	15.8535	-2.14836	0.0628163	0.194679	-4.73843
SH3TC1	0.42268	13.8111	-2.14769	0.0628826	0.19477	-4.73944
EBNA1BP2	0.305379	16.2078	-2.14554	0.0630964	0.195318	-4.7427
YWHAQ	0.391224	16.535	-2.14465	0.0631848	0.195344	-4.74404
YWHAZ	0.306198	16.9541	-2.14462	0.0631877	0.195344	-4.74409
GYS2	0.311678	17.174	-2.14412	0.0632376	0.195344	-4.74484
TMEM33	-0.244325	17.6763	2.14397	0.0632529	0.195344	-4.74508
ADO	-0.266685	16.6196	2.14249	0.0634003	0.19557	-4.74731
NMRAL1	0.330322	17.3101	-2.14231	0.0634193	0.19557	-4.7476
EI24	-0.304378	17.5239	2.14213	0.0634372	0.19557	-4.74787
SPTLC2	-0.421056	16.928	2.14087	0.0635635	0.195845	-4.74978
EEF1G	-0.311903	17.8636	2.13991	0.0636591	0.195925	-4.75122
CHMP2B	-0.260279	15.7993	2.13971	0.063679	0.195925	-4.75152
PI4KA	0.309078	15.8222	-2.1395	0.0637005	0.195925	-4.75184
C18orf32	-0.336921	17.0135	2.13892	0.0637585	0.195989	-4.75271
MGAT1	-0.234083	15.5423	2.13765	0.0638871	0.19627	-4.75465
IDE	-0.365962	16.6338	2.1359	0.0640632	0.196696	-4.75728
SMCR8	-0.602217	14.3533	2.13519	0.0641353	0.196781	-4.75836
PRDX4	-0.375095	16.7744	2.13489	0.0641654	0.196781	-4.75881
THOC6	0.327447	15.9699	-2.13441	0.0642139	0.196816	-4.75954
SERPINF2	0.270435	17.2961	-2.13305	0.0643515	0.197084	-4.76159
CDC123	0.322705	16.0892	-2.13281	0.064376	0.197084	-4.76195
FLNB	0.262243	17.5935	-2.13203	0.0644554	0.19716	-4.76313
KHK	-0.494134	17.8818	2.13183	0.0644756	0.19716	-4.76343
SP100	0.305608	16.1329	-2.12955	0.0647082	0.197757	-4.76688
UQCRC1	-0.276403	16.8387	2.12894	0.0647706	0.197833	-4.76781
SEC62	-0.280234	18.896	2.12709	0.0649594	0.198295	-4.7706
DCAF7	0.326773	16.1579	-2.12523	0.0651505	0.198705	-4.77341
ILF3	0.292459	15.8398	-2.125	0.0651736	0.198705	-4.77375
ATP2A2	-0.228126	17.1013	2.12441	0.0652342	0.198705	-4.77464
RER1	0.291791	17.4941	-2.12432	0.0652441	0.198705	-4.77478
CLEC1B	0.37793	15.8608	-2.12211	0.065471	0.199262	-4.77811
FOLH1	0.443315	14.5279	-2.12181	0.0655027	0.199262	-4.77857
MIOS	-0.364366	16.2159	2.11894	0.0657992	0.200049	-4.78289
PPP2R5A	0.256857	15.657	-2.1184	0.0658551	0.200049	-4.78371
GRAMD3	-0.263265	14.5327	2.11798	0.0658987	0.200049	-4.78434
MEPCE	0.284477	14.6192	-2.11785	0.0659126	0.200049	-4.78454
CNKSR3	-0.44893	12.2292	2.11711	0.0659898	0.200075	-4.78566
NDUFAB1	0.368592	15.6505	-2.11704	0.065997	0.200075	-4.78577
GBA2	-0.243613	15.7998	2.11493	0.066217	0.200405	-4.78895
ISCA1	0.238624	17.0078	-2.11491	0.0662188	0.200405	-4.78898
DAG1	-0.286417	16.3242	2.1149	0.0662199	0.200405	-4.78899
RPL6	0.278498	17.2178	-2.11031	0.0667001	0.201614	-4.7959
INTS7	0.308125	14.3073	-2.11021	0.0667105	0.201614	-4.79605
THBS1	0.498632	14.9956	-2.10999	0.0667339	0.201614	-4.79639
MSI2	0.417819	15.6971	-2.10873	0.0668666	0.201777	-4.79829
UCK1	-0.311227	17.2652	2.10867	0.0668732	0.201777	-4.79838
WDR75	0.27005	15.1292	-2.10839	0.0669023	0.201777	-4.7988
CHD2	0.227625	16.2392	-2.10725	0.0670229	0.201957	-4.80052
PRKAR2A	0.28321	16.8006	-2.1071	0.0670385	0.201957	-4.80074
ANXA11	0.28603	17.5282	-2.10604	0.0671503	0.202178	-4.80234
INIP	-0.360063	15.9373	2.10549	0.0672093	0.202209	-4.80317
HBS1L	-0.314163	16.1992	2.10523	0.067237	0.202209	-4.80357
CAMK2B	-0.707356	16.0045	2.10301	0.0674719	0.202681	-4.8069
SYP	-0.388801	15.9432	2.10268	0.0675074	0.202681	-4.8074
NEDD8	-0.322207	15.2432	2.10266	0.0675092	0.202681	-4.80743
KLKB1	-0.420125	17.2444	2.10105	0.067681	0.203082	-4.80986
HLA-DQA1	1.23178	16.337	-2.09891	0.0679093	0.203228	-4.81308
ATP2B2	0.309619	15.3784	-2.09884	0.0679169	0.203228	-4.81318
DDX31	0.28961	14.0611	-2.09882	0.0679186	0.203228	-4.81321
TMEM175	-0.265183	14.6869	2.09881	0.0679195	0.203228	-4.81322
GTPBP8	-0.647171	13.5612	2.09879	0.0679221	0.203228	-4.81326
PES1	0.383008	16.5937	-2.09737	0.0680745	0.203526	-4.8154
ARHGAP5	-0.410455	15.409	2.09714	0.0680991	0.203526	-4.81574
PFAS	0.317211	15.5664	-2.0965	0.0681678	0.203617	-4.8167
VPS37C	0.238472	16.5492	-2.09565	0.0682586	0.203773	-4.81798
SNUPN	-0.332575	13.5504	2.09324	0.0685183	0.204432	-4.8216
MAGI3	-0.406401	14.8233	2.09179	0.0686748	0.204784	-4.82378
MRPS16	-0.284975	17.9622	2.09122	0.0687371	0.204854	-4.82464
RPL10A	0.413466	18.3616	-2.09073	0.0687898	0.204895	-4.82538
ANXA7	0.233134	16.8761	-2.08889	0.0689894	0.205284	-4.82814
LANCL1	-0.256686	16.8385	2.08873	0.0690072	0.205284	-4.82839
LSR	0.377287	14.752	-2.08845	0.069037	0.205284	-4.8288
PID1	0.532661	14.9903	-2.08728	0.069164	0.205536	-4.83055
CCDC134	0.291576	15.9114	-2.08696	0.0691997	0.205536	-4.83105
MICU1	-0.392478	17.4268	2.08597	0.069307	0.205607	-4.83252
GFOD1	0.293383	13.0848	-2.08582	0.0693234	0.205607	-4.83275
PMPCB	-0.299406	16.4084	2.08567	0.0693403	0.205607	-4.83298
RFC2	0.296159	15.6361	-2.084	0.069522	0.20603	-4.83548
RBBP9	-0.388942	15.6119	2.08344	0.0695841	0.206055	-4.83633
IDH1	-0.307002	16.5038	2.08321	0.0696085	0.206055	-4.83666
CS	-0.428831	18.6478	2.08254	0.0696821	0.206066	-4.83767
GAMT	-0.316317	16.3299	2.08247	0.06969	0.206066	-4.83778
DLST	-0.315701	16.0728	2.08162	0.0697831	0.206225	-4.83905
TAB1	0.245444	15.543	-2.07954	0.0700122	0.206777	-4.84218
SMAD2	-0.424124	14.147	2.07901	0.0700703	0.206777	-4.84297
LSM2	0.248316	18.0358	-2.07886	0.0700873	0.206777	-4.8432
F2	0.296106	16.4132	-2.07615	0.0703867	0.207544	-4.84726
C1QC	0.489384	17.3681	-2.0758	0.0704258	0.207544	-4.84779
CERS6	0.237403	18.3005	-2.07462	0.0705566	0.207746	-4.84956
REPIN1	-0.543567	15.6543	2.07447	0.070573	0.207746	-4.84978
DMXL1	0.233435	14.7166	-2.07313	0.0707213	0.208048	-4.85178
TPD52L2	-0.290527	16.9139	2.07251	0.0707914	0.208048	-4.85273
CETN2	0.250441	14.5416	-2.07248	0.0707939	0.208048	-4.85276
SPR	-0.222499	17.2102	2.07146	0.0709077	0.208159	-4.85429
SLC39A4	-0.593593	15.2527	2.07139	0.0709153	0.208159	-4.85439
WTAP	0.354179	14.8255	-2.07108	0.0709499	0.208159	-4.85486
SPAG7	0.264105	14.2758	-2.06971	0.071103	0.208493	-4.85691
ITPK1	0.341497	14.5962	-2.06932	0.0711473	0.208507	-4.8575
CYP51A1	-0.25214	16.8398	2.06577	0.0715453	0.209556	-4.86281
AGL	-0.343297	17.3375	2.06542	0.0715848	0.209556	-4.86334
STX16	0.25868	14.8607	-2.06466	0.0716706	0.209648	-4.86448
ENOSF1	-0.303691	15.9573	2.06444	0.0716955	0.209648	-4.86481
ESD	0.324611	17.6712	-2.06258	0.0719054	0.20999	-4.86759
TIPRL	-0.408753	17.535	2.06228	0.0719393	0.20999	-4.86804
UHRF2	0.246391	15.038	-2.06218	0.0719502	0.20999	-4.86819
SNX17	0.356465	15.573	-2.06186	0.0719867	0.20999	-4.86867
SRSF9	0.328263	16.8026	-2.0614	0.0720384	0.20999	-4.86935
GCAT	-0.391792	16.2693	2.06119	0.0720632	0.20999	-4.86968
KRR1	0.297223	14.3811	-2.06094	0.072091	0.20999	-4.87005
CMPK1	-0.284472	15.9461	2.05913	0.072296	0.210377	-4.87275
DAP3	-0.360952	16.7839	2.05844	0.072375	0.210377	-4.87379
NUDCD2	0.230244	16.2651	-2.05835	0.0723857	0.210377	-4.87393
CTSB	0.371751	16.7975	-2.05813	0.0724097	0.210377	-4.87424
UEVLD	0.230931	15.0136	-2.05802	0.072423	0.210377	-4.87442
PHC3	-0.295958	16.2095	2.05708	0.0725297	0.210492	-4.87582
CSDE1	-0.292001	16.4799	2.05661	0.0725831	0.210492	-4.87652
PRKG2	-0.363725	15.2742	2.05655	0.0725907	0.210492	-4.87662
UBE2I	0.260857	18.0623	-2.05596	0.0726576	0.210492	-4.87749
H2AFV	0.335586	20.3695	-2.05592	0.0726618	0.210492	-4.87755
SMARCA4	0.273509	15.4638	-2.05411	0.0728687	0.210862	-4.88025
GJB1	-0.298978	17.6145	2.05411	0.0728693	0.210862	-4.88026
ITFG1	-0.239178	17.7428	2.05254	0.0730496	0.211253	-4.88261
TELO2	-0.281805	15.299	2.05152	0.0731661	0.211253	-4.88412
PPWD1	0.251587	16.4618	-2.05099	0.0732274	0.211253	-4.88492
FAF2	-0.27143	15.702	2.05098	0.0732289	0.211253	-4.88494
MAP4K4	0.275022	13.8189	-2.05086	0.0732424	0.211253	-4.88512
EDNRB	0.323648	14.132	-2.05084	0.0732443	0.211253	-4.88514
VARS	0.219438	16.368	-2.04912	0.0734429	0.211674	-4.88771
MRPL45	0.264022	16.3851	-2.04857	0.0735068	0.211674	-4.88854
NOP16	0.381358	15.4958	-2.04848	0.0735168	0.211674	-4.88867
CELF1	-0.665886	16.1577	2.04792	0.0735822	0.211674	-4.88951
PDE3B	-0.250854	16.4207	2.04756	0.0736228	0.211674	-4.89004
FGG	0.429388	17.7089	-2.04749	0.0736311	0.211674	-4.89015
APOOL	0.304092	16.8386	-2.04641	0.0737559	0.211676	-4.89176
URB1	0.275787	13.8421	-2.04628	0.0737712	0.211676	-4.89195
DRG2	-0.301792	15.3672	2.0461	0.0737919	0.211676	-4.89222
ITFG3	-0.266679	17.1319	2.0461	0.0737921	0.211676	-4.89222
MOXD1	-0.360649	16.439	2.0455	0.0738616	0.211747	-4.89312
EML3	0.259858	16.1612	-2.0452	0.0738969	0.211747	-4.89357
VAV1	0.449039	15.9417	-2.04437	0.0739932	0.211908	-4.89481
ANXA1	0.503437	17.7322	-2.04382	0.0740569	0.211924	-4.89562
YLPM1	0.291893	15.0511	-2.04326	0.0741228	0.211924	-4.89647
PLD3	0.637531	18.0732	-2.04314	0.0741364	0.211924	-4.89664
WASL	0.385542	14.32	-2.04287	0.0741683	0.211924	-4.89705
PELO	-0.327848	14.8257	2.0426	0.0741996	0.211924	-4.89745
IGHMBP2	0.273534	16.1132	-2.04215	0.0742514	0.211938	-4.89812
TTC39C	-0.399532	15.8863	2.04187	0.0742846	0.211938	-4.89854
FAM151A	-0.395343	15.6637	2.04125	0.0743571	0.21203	-4.89947
SLC39A7	-0.256101	16.7756	2.03987	0.0745179	0.212374	-4.90152
FUBP1	0.231322	16.0144	-2.03885	0.0746376	0.212601	-4.90304
VPS13A	-0.285418	16.4504	2.03833	0.0746992	0.212661	-4.90382
PSMC2	0.282065	16.4539	-2.03738	0.0748101	0.212862	-4.90523
NPRL3	0.249862	15.5821	-2.0362	0.0749496	0.213144	-4.907
CCT4	0.236434	16.4621	-2.03504	0.0750859	0.213347	-4.90872
NDUFA8	-0.476677	15.9178	2.0349	0.0751017	0.213347	-4.90893
ESYT2	0.23033	16.5749	-2.03411	0.0751957	0.213499	-4.91011
MRE11A	0.232799	17.154	-2.03285	0.0753449	0.213808	-4.91199
CFL2	0.437784	16.9363	-2.03218	0.0754233	0.213889	-4.91298
PCSK6	-0.316012	16.8951	2.03192	0.0754544	0.213889	-4.91337
SLC25A4	-0.370314	17.7528	2.03109	0.0755533	0.214054	-4.91461
PPP1CC	0.235029	16.6923	-2.03062	0.0756087	0.214096	-4.91531
PPOX	-0.254818	17.6591	2.03005	0.0756759	0.214172	-4.91615
UBAP2	0.311174	14.8592	-2.02584	0.0761776	0.215476	-4.92242
YTHDF3	0.269138	15.7233	-2.02354	0.0764534	0.216141	-4.92584
ACBD6	0.257061	17.6804	-2.02172	0.0766727	0.216645	-4.92856
RGS10	0.288523	14.473	-2.02081	0.0767818	0.216837	-4.9299
RPL21	0.316024	16.8663	-2.0197	0.0769161	0.2171	-4.93156
ALG9	0.333178	16.8209	-2.01798	0.0771242	0.217571	-4.93412
PAAF1	-0.314677	15.2609	2.01731	0.0772047	0.217682	-4.93511
RNF20	0.242344	15.5732	-2.01598	0.0773665	0.218022	-4.93709
ILVBL	-0.622671	16.5817	2.01402	0.0776041	0.218574	-4.93999
DLAT	-0.293784	16.9998	2.01339	0.0776813	0.218613	-4.94093
EPHX1	-0.345763	16.362	2.01306	0.0777208	0.218613	-4.94142
PPIL2	0.275715	16.2433	-2.01255	0.0777835	0.218613	-4.94218
PSMD4	0.262733	17.5122	-2.01216	0.0778312	0.218613	-4.94276
NT5DC3	0.399226	16.9092	-2.01214	0.0778338	0.218613	-4.94279
ALDH1A2	-0.800035	14.9996	2.01187	0.0778661	0.218613	-4.94318
TCEA1	0.257775	15.8285	-2.0107	0.0780101	0.218901	-4.94493
TMSB4X	0.411442	19.1319	-2.01016	0.0780754	0.218968	-4.94573
VPS51	0.254709	16.3095	-2.00889	0.0782309	0.219287	-4.94761
DDX19A	0.28227	14.2069	-2.00802	0.0783376	0.21947	-4.9489
CAPN1	0.28107	16.4419	-2.00728	0.0784296	0.219611	-4.95001
MTG1	-0.482488	14.9584	2.00676	0.0784933	0.219673	-4.95078
TBCE	-0.252176	15.5344	2.00522	0.0786827	0.220071	-4.95306
FAM172A	0.2309	16.7893	-2.00458	0.0787614	0.220071	-4.954
RBP1	0.394443	17.6293	-2.00454	0.0787673	0.220071	-4.95407
GATAD2A	0.334733	13.2514	-2.00425	0.0788023	0.220071	-4.95449
FAS	0.636023	12.3528	-2.00066	0.0792471	0.221197	-4.95981
TSKU	-0.426719	16.5167	1.99923	0.0794247	0.221458	-4.96193
STAM2	-0.241951	16.3108	1.99901	0.0794532	0.221458	-4.96227
CADM1	-0.253505	16.3709	1.9989	0.0794666	0.221458	-4.96243
CFP	-0.365318	15.4781	1.99846	0.0795212	0.221493	-4.96308
ARFGAP2	-0.28227	16.1593	1.99789	0.0795925	0.221575	-4.96393
GALT	-0.25515	16.5902	1.99621	0.0798025	0.222043	-4.96642
VPS37A	0.240864	16.1407	-1.99376	0.0801086	0.222777	-4.97003
MRPS31	-0.327444	17.1745	1.99268	0.0802454	0.22304	-4.97164
MUT	-0.23053	17.668	1.99164	0.0803755	0.22323	-4.97317
RNF14	-0.249804	15.7151	1.99146	0.0803982	0.22323	-4.97344
BIN3	-0.285531	15.5338	1.98968	0.0806223	0.223641	-4.97607
CEBPZ	0.232619	14.1018	-1.9895	0.0806456	0.223641	-4.97634
NUDC	-0.233633	17.3964	1.98928	0.0806733	0.223641	-4.97667
YEATS4	0.263176	14.4327	-1.98816	0.0808147	0.223846	-4.97832
FAM203A	0.306943	14.2856	-1.98756	0.0808905	0.223846	-4.97921
PAFAH1B1	0.215394	17.1222	-1.98742	0.080909	0.223846	-4.97942
POLB	0.260988	16.2701	-1.9871	0.0809493	0.223846	-4.97989
SH3GLB2	0.326026	17.4887	-1.9865	0.0810251	0.223846	-4.98077
SYNJ2BP	-0.24875	19.8466	1.98649	0.0810267	0.223846	-4.98079
SQRDL	0.428643	17.9797	-1.98636	0.0810439	0.223846	-4.98099
PAXBP1	0.260582	16.6663	-1.9859	0.0811022	0.22389	-4.98167
CUTA	-0.258343	16.4558	1.98455	0.0812737	0.224246	-4.98367
EPS15L1	-0.246824	16.7268	1.98314	0.0814535	0.224624	-4.98575
SERF2	-0.297121	14.611	1.98186	0.0816165	0.224957	-4.98764
ATP5F1	-0.302874	18.2185	1.98042	0.0818006	0.225282	-4.98976
PPP3CB	-0.320445	15.066	1.97991	0.0818658	0.225282	-4.99051
RAN	0.265899	18.764	-1.97965	0.0818989	0.225282	-4.9909
HNRNPDL	0.264765	16.3079	-1.9796	0.0819053	0.225282	-4.99097
FAM162A	-0.448198	18.2379	1.97754	0.0821707	0.225859	-4.99402
TIAL1	0.223127	19.7129	-1.97714	0.0822218	0.225859	-4.99461
COBLL1	-0.23113	16.3579	1.97697	0.0822433	0.225859	-4.99485
KATNA1	-0.249877	16.043	1.97566	0.0824129	0.226202	-4.99679
SEC11A	0.237373	16.7957	-1.97523	0.0824684	0.226202	-4.99743
RUFY1	0.259287	17.0046	-1.97501	0.0824967	0.226202	-4.99775
SUB1	0.240621	17.9357	-1.97374	0.082661	0.226392	-4.99963
AHCYL1	0.265688	15.7983	-1.97343	0.082701	0.226392	-5.00008
HSD11B1	-0.328136	18.5493	1.97339	0.0827055	0.226392	-5.00014
CA8	-0.371686	15.2909	1.97315	0.0827374	0.226392	-5.0005
OXNAD1	-0.279392	16.6854	1.97127	0.0829803	0.226873	-5.00326
PTGS1	-0.424697	16.1421	1.97113	0.082999	0.226873	-5.00347
RNASET2	0.244534	18.5766	-1.97076	0.0830468	0.226886	-5.00402
SEC24C	0.281346	16.2525	-1.9675	0.0834713	0.227889	-5.00882
TARSL2	-0.223206	16.0207	1.96695	0.0835435	0.227889	-5.00963
CLNS1A	0.362465	16.1075	-1.96613	0.0836511	0.228065	-5.01085
MPST	-0.269034	18.3285	1.96493	0.0838086	0.228376	-5.01262
FAM136A	0.298362	17.1011	-1.96385	0.0839494	0.228642	-5.0142
ENAH	-0.321271	15.0508	1.96339	0.0840098	0.228689	-5.01488
CCDC93	0.220524	16.2866	-1.96221	0.084166	0.228996	-5.01662
NES	0.390228	14.432	-1.95866	0.0846337	0.229948	-5.02184
TXNIP	0.700732	14.9578	-1.95845	0.0846617	0.229948	-5.02215
THOC5	-0.623164	14.9973	1.9583	0.0846812	0.229948	-5.02237
ERH	0.42679	17.2529	-1.95824	0.08469	0.229948	-5.02246
COPS8	0.225233	15.2042	-1.95745	0.0847947	0.230057	-5.02363
LCN2	0.890271	16.4287	-1.95727	0.0848175	0.230057	-5.02388
GSTP1	0.546435	16.7756	-1.95645	0.0849264	0.230234	-5.02509
MGST1	-0.284553	14.554	1.95543	0.085062	0.230484	-5.02659
VKORC1L1	0.264946	16.9985	-1.95496	0.0851247	0.230535	-5.02728
ARMC6	-0.262585	16.3643	1.95439	0.085201	0.230624	-5.02812
ME2	0.285779	17.0959	-1.95375	0.0852865	0.230737	-5.02907
MRPL2	0.414585	17.1607	-1.95193	0.0855288	0.231203	-5.03173
ACP2	-0.451313	17.2802	1.9518	0.0855463	0.231203	-5.03192
PIN1	0.226935	17.24	-1.9508	0.0856808	0.231441	-5.0334
PPP1R1A	-0.399076	16.7222	1.95049	0.0857222	0.231441	-5.03386
SART3	0.237501	16.4344	-1.94979	0.0858158	0.231537	-5.03488
U2AF1	-0.350239	13.9772	1.94957	0.0858453	0.231537	-5.03521
HTRA2	0.349461	16.0383	-1.94853	0.0859851	0.231795	-5.03673
HARS	-0.248242	17.3055	1.94758	0.0861122	0.23202	-5.03812
EFHD2	0.257123	16.6089	-1.94488	0.086476	0.232762	-5.04208
TJP1	0.292358	16.3767	-1.94448	0.0865303	0.23279	-5.04267
PRKCD	0.46989	15.5593	-1.94402	0.0865931	0.23284	-5.04335
RNF170	-0.307818	16.3091	1.94349	0.0866644	0.232913	-5.04413
AHCYL2	0.247393	15.5029	-1.94305	0.0867245	0.232956	-5.04478
TMEM41A	-0.396188	14.4491	1.94226	0.0868311	0.233124	-5.04593
NDUFA9	0.263152	16.2173	-1.93907	0.0872649	0.23407	-5.05061
MACF1	0.268029	16.0078	-1.93902	0.0872723	0.23407	-5.05069
HSPA1A	0.374101	16.2675	-1.9384	0.0873568	0.234178	-5.0516
TSC1	-0.350715	15.2554	1.93695	0.0875546	0.23459	-5.05372
MFN1	-0.264704	14.943	1.93628	0.0876462	0.234604	-5.0547
GPRC5C	0.395823	15.931	-1.93626	0.0876487	0.234604	-5.05473
RABGGTB	-0.252889	17.6727	1.93574	0.0877194	0.234619	-5.05549
PRKAA1	0.296967	16.2971	-1.93557	0.0877434	0.234619	-5.05574
PCCB	-0.342691	17.186	1.93488	0.0878376	0.234752	-5.05675
ZW10	0.323706	15.7093	-1.93413	0.0879409	0.234755	-5.05785
MARCH6	-0.302144	16.0587	1.93395	0.0879649	0.234755	-5.05811
REPS1	0.334973	16.3469	-1.9339	0.087972	0.234755	-5.05818
ARPC5L	-0.288756	17.0346	1.9321	0.08822	0.235201	-5.06082
PPP2R2D	0.27121	15.8546	-1.93204	0.088228	0.235201	-5.06091
SMPDL3A	0.368876	16.051	-1.93137	0.0883197	0.235326	-5.06188
MRPL40	0.405782	15.7766	-1.93009	0.0884972	0.235583	-5.06377
UTP15	0.232692	16.2423	-1.93003	0.0885053	0.235583	-5.06385
EPPK1	0.618946	16.1753	-1.92919	0.0886218	0.235689	-5.06509
INPP5F	-0.314988	14.6095	1.92867	0.0886928	0.235689	-5.06584
MED23	0.299499	15.6825	-1.92866	0.088695	0.235689	-5.06586
AIFM1	-0.320937	17.1285	1.92839	0.0887326	0.235689	-5.06626
UBL5	0.247475	16.8546	-1.92813	0.0887682	0.235689	-5.06663
BAIAP2	-0.32723	16.029	1.92751	0.0888545	0.235799	-5.06754
HSPA4	0.224704	16.7991	-1.92575	0.0890979	0.236209	-5.07011
CLUH	-0.271382	16.8564	1.92545	0.0891402	0.236209	-5.07055
FN3KRP	0.234743	16.3441	-1.92543	0.0891432	0.236209	-5.07058
CRELD1	0.28742	15.7576	-1.92491	0.0892147	0.23628	-5.07134
DNAJB11	-0.269457	17.0971	1.92447	0.0892769	0.236327	-5.07199
POLR1B	0.26626	14.1374	-1.92402	0.0893392	0.236373	-5.07264
AGPS	-0.271284	15.4139	1.92344	0.0894201	0.236469	-5.07349
BTF3L4	-0.25289	16.6427	1.92178	0.089652	0.236963	-5.07592
VPS26A	0.258664	16.3701	-1.92096	0.0897666	0.237091	-5.07711
CASP12	0.316658	16.3909	-1.92079	0.0897902	0.237091	-5.07736
SNRNP200	0.205918	16.5328	-1.92024	0.0898679	0.237177	-5.07817
COLEC10	0.314845	14.0484	-1.91989	0.0899167	0.237188	-5.07868
CMTR1	0.239192	15.9467	-1.91775	0.090217	0.237844	-5.0818
HSD17B13	0.223443	16.2256	-1.91748	0.0902556	0.237844	-5.0822
AACS	-0.546412	15.9173	1.91475	0.0906397	0.238737	-5.08618
ARPC5	0.241276	17.6908	-1.91383	0.0907706	0.238963	-5.08753
UGT1A3	-0.275894	17.1169	1.91311	0.0908719	0.23911	-5.08857
PRRC2B	0.220737	13.3978	-1.91217	0.0910058	0.239343	-5.08995
GPR107	0.453451	13.7244	-1.91182	0.0910555	0.239355	-5.09046
SRSF3	0.395812	18.9942	-1.91123	0.0911392	0.239456	-5.09132
ZC3H15	0.229121	15.3183	-1.91085	0.0911932	0.239479	-5.09187
GMPS	0.247244	16.4512	-1.90955	0.0913783	0.23981	-5.09377
RNF114	0.308949	17.4933	-1.90932	0.0914104	0.23981	-5.0941
ATP6V1B2	0.222121	15.8543	-1.90832	0.0915524	0.240052	-5.09555
MED4	-0.227533	14.8426	1.90793	0.0916081	0.240052	-5.09612
FAM98B	0.269564	17.1294	-1.90772	0.0916389	0.240052	-5.09643
ACSM2A	-0.273631	16.8127	1.90485	0.0920491	0.241007	-5.10061
CUL7	-0.315627	13.3015	1.90258	0.0923759	0.241666	-5.10392
RPS10	-0.2469	17.7684	1.90246	0.0923923	0.241666	-5.10409
TOM1L1	0.305105	15.8803	-1.90196	0.0924645	0.241735	-5.10482
KPNA6	0.268945	15.0366	-1.90076	0.0926374	0.242067	-5.10656
[truncated: 3,238 more rows]

## Sheet: RNAseq  (18-32yo vs. 3-4 yo)
symbol	log2FoldChange	pvalue	qvalue	workerOld_m_B	workerOld_m_C	workerOld_m_A	worker_m_0713	worker_m_1449	worker_m_3295	worker_m_4925	worker_m_6074	worker_m_6206
C1R	12.0905	1.83112e-285	2.61777e-281	15748.5	12667.9	14954.8	0	0	0	0.998134	0	0
C1orf159	-8.80516	1.15262e-272	8.2389e-269	0	0	0	14152.3	12080.1	15685.7	8521.07	10888.7	14821.7
C1S	8.53543	8.54238e-265	4.07073e-261	29050.8	24721.5	19142.6	39.5858	21.3101	25.4782	39.9253	36.6993	46.4369
CXorf27	-7.41318	1.35454e-206	4.84112e-203	0	0	0	1418.35	1283.04	1969.57	1960.33	1722.42	1693.16
CXXC5	9.48227	4.36797e-162	1.24889e-158	1511.36	1757	1527.41	0	0	0	0	0	0
C1orf168	-5.29437	4.28456e-125	1.02087e-121	299.234	329.536	416.479	26193.1	23770.5	18691	17965.4	21377.3	31914.1
C1orf106	-6.47658	1.27001e-124	2.59373e-121	0.759478	0.786483	0.961846	1632.28	1107.23	2741.67	1414.36	1386.01	1081.15
C1QTNF7	-6.0503	5.01988e-124	8.97053e-121	0.759478	1.57297	0	477.556	545.182	833.026	667.751	513.79	653.689
C1orf100	-5.77141	1.372e-119	2.17935e-116	14.4301	11.0108	5.77107	1775.46	1205.79	2350.64	1557.09	1505.89	1184.74
C1QL2	-5.91985	2.16011e-119	3.08809e-116	0	1.57297	0	544.094	601.121	275.829	566.94	570.063	647.735
C1RL	7.80269	2.30326e-113	2.9934e-110	956.182	648.062	940.685	1.6845	0.887919	0	0.998134	1.22331	0
CXorf40A	8.22739	3.86655e-104	4.60635e-101	653.151	850.975	1714.01	0	0	0	0	0	0
C1orf105	-4.69175	2.74655e-100	3.02036e-97	15.1896	12.5837	33.6646	647.69	878.152	1318.22	895.326	747.443	777.521
C1orf226	7.23627	1.80834e-85	1.84658e-82	341.765	259.539	323.18	0	0	0	0	0	0
C1QTNF6	-4.26667	5.44336e-67	5.18788e-64	6.07582	4.7189	0	180.242	206.885	135.145	159.701	216.526	184.557
C1orf74	6.31376	5.2582e-65	4.69821e-62	192.907	187.183	204.873	0	0	0	0.998134	0	1.19069
C1orf87	-4.68012	7.22997e-60	6.07998e-57	0	0	0	148.236	166.041	201.61	131.754	173.71	170.269
C1orf52	5.9149	1.14879e-57	9.12393e-55	156.452	158.87	160.628	0.84225	0.887919	1.10775	0	1.22331	0
C1QL3	-4.45909	1.04663e-56	7.87508e-54	0	0	0.961846	132.233	130.524	139.576	146.726	101.535	115.497
C1orf158	-4.37391	1.65932e-55	1.18608e-52	0.759478	1.57297	0	123.811	96.7832	184.994	113.787	123.554	129.785
C1orf116	-3.05811	6.65794e-55	4.53247e-52	66.834	64.4916	73.1003	864.991	646.405	724.466	586.903	708.297	629.875
C1orf101	-3.84728	2.53794e-52	1.6492e-49	41.0118	35.3917	71.1766	1398.14	1016.67	1469.98	1130.89	1191.5	1026.37
CXorf64	-4.20879	9.7698e-51	6.07256e-48	0	0	0	92.6475	111.878	88.6197	78.8526	96.6415	90.4924
CXorf57	-4.50385	6.07678e-48	3.61974e-45	0.759478	0.786483	0.961846	557.57	314.323	687.911	310.42	551.713	325.058
C1orf195	-4.2942	9.91494e-41	5.66976e-38	0	0	0.961846	287.207	250.393	872.904	300.438	226.312	241.71
C1orf174	3.75377	2.40727e-39	1.32363e-36	233.16	278.415	172.17	7.58025	11.5429	7.75423	17.9664	15.903	5.95345
C1orf115	4.9233	2.18642e-36	1.15767e-33	247.59	273.696	20.1988	0	0.887919	0	0	0	0
HAO1	2.49669	4.08656e-34	2.08648e-31	4363.96	4124.32	1565.88	455.657	481.252	644.709	524.02	507.674	434.602
C1orf177	4.62082	1.07612e-31	5.27387e-29	114.681	152.578	38.4738	0.84225	0	2.21549	0	0	0
CXXC4	4.56849	1.10672e-31	5.27387e-29	45.5687	63.7051	50.9778	0	0	0	0	0	0
C1QB	4.14876	1.50215e-30	6.92733e-28	2126.54	1932.39	278.935	26.952	20.4221	66.4648	29.944	19.573	13.0976
C1orf123	3.02329	3.35197e-30	1.49749e-27	277.209	313.807	311.638	34.5323	14.2067	26.5859	35.9328	28.1361	23.8138
C1orf94	-3.15434	6.86972e-30	2.97604e-27	3.03791	3.14593	9.61846	115.388	151.834	46.5254	89.832	95.4182	97.6366
C1QC	2.37162	1.62641e-28	6.83857e-26	2819.18	2758.2	870.47	331.004	420.874	334.54	379.291	364.546	291.719
CXorf22	-3.44719	3.72898e-28	1.52313e-25	0	0	0	65.6955	52.3872	84.1888	41.9216	70.952	60.7252
C1orf216	4.22317	1.26005e-27	5.00381e-25	108.605	146.286	39.4357	0.84225	0.887919	2.21549	1.99627	1.22331	2.38138
C1orf233	4.05088	6.03107e-26	2.33028e-23	25.0628	37.7512	78.8713	0	0	0	0	0	0
CXorf49B	-3.18757	5.66523e-23	2.13132e-20	0	0	0	50.535	57.7147	24.3704	33.9365	51.379	21.4324
C1orf50	-1.55244	9.1382e-21	3.34973e-18	112.403	132.129	67.3292	291.419	318.763	375.526	257.518	366.993	352.444
C1orf95	-2.2049	2.59686e-19	9.28117e-17	41.7713	42.4701	16.3514	211.405	236.186	149.546	184.655	203.07	248.854
C1orf185	-2.90703	1.09839e-18	3.82991e-16	0.759478	0	0	53.904	28.4134	17.7239	68.8712	42.8159	53.5811
GALNT10	1.93415	8.6071e-18	2.92969e-15	1039.72	789.629	2472.9	376.486	241.514	365.556	300.438	256.895	402.453
C1QL4	-3.04485	3.4151e-17	1.1354e-14	0	0	0	101.912	95.8952	187.209	223.582	90.525	141.692
C1orf173	-2.55004	1.07741e-16	3.5006e-14	3.79739	1.57297	0	36.2168	50.6114	50.9564	26.9496	22.0196	21.4324
MYO5A	-1.8868	2.0125e-16	6.39349e-14	97.2131	92.805	116.383	443.024	581.587	261.428	578.917	491.771	391.737
NT5DC3	1.71785	3.90151e-16	1.21252e-13	761.756	842.323	1713.05	261.94	335.633	307.954	380.289	255.672	263.142
SLC2A6	1.92155	1.05259e-14	3.20168e-12	385.055	336.615	499.198	101.07	69.2577	156.192	60.8861	78.2919	70.2507
CELF6	2.815	8.51821e-14	2.53701e-11	31.1386	35.3917	81.7569	1.6845	1.77584	5.53873	0	7.33986	2.38138
C1orf162	-2.57451	1.22281e-13	3.5676e-11	3.03791	3.14593	24.0461	346.165	416.434	192.748	376.296	244.662	623.922
ACMSD	-1.46196	1.6009e-13	4.57728e-11	9544.36	9724.08	6924.33	19437.4	17413.9	33499.4	30239.5	25624.7	31292.5
PENK	-2.10573	2.80937e-13	7.87504e-11	35.6954	29.0999	12.504	226.565	102.999	172.809	168.685	258.118	146.455
BMP7	-2.5122	3.06811e-13	8.43494e-11	10.6327	0	6.73292	146.552	130.524	96.374	47.9104	121.108	129.785
EMR3	2.79574	3.47883e-13	9.38366e-11	236.198	342.907	1849.63	36.2168	79.9127	21.0472	37.9291	25.6895	35.7207
SEPW1	-1.04452	3.6196e-13	9.58256e-11	1224.28	1292.98	905.097	2327.98	2308.59	2411.56	2251.79	2915.15	2351.61
QSOX2	1.28401	7.52282e-13	1.95539e-10	236.957	211.564	327.989	114.546	98.559	81.9733	111.791	108.875	84.539
LYPD1	-2.27888	9.84761e-13	2.51396e-10	23.5438	23.5945	45.2067	365.537	207.773	271.398	472.117	198.176	252.426
CCDC152	-1.29128	1.98628e-12	4.98172e-10	296.196	275.269	166.399	571.888	659.724	488.516	773.554	663.034	725.13
LSR	1.38577	3.05524e-12	7.53065e-10	3451.07	3204.13	7075.34	1399.82	1649.75	1863.23	1667.88	1553.6	1551.47
SLC22A7	2.16449	4.93827e-12	1.19657e-09	16516.4	18856.7	37580.3	3621.68	3198.28	5118.9	2478.37	2677.83	5087.82
VAC14	0.848257	7.11033e-12	1.69416e-09	559.735	535.595	727.155	368.906	356.943	303.523	322.397	310.721	321.486
SULT1C2	-2.37449	1.11566e-11	2.61466e-09	35.6954	101.456	62.52	512.088	733.421	1494.35	1247.67	785.365	991.845
RSRC1	-1.18168	2.12706e-11	4.90459e-09	94.9347	106.962	61.5581	200.456	234.411	244.812	215.597	189.613	186.938
SCP2	-1.38171	2.37325e-11	5.3854e-09	12872.4	13999.4	7187.87	23490.4	30490.2	37269	43862	26631.5	33652.5
XPO5	1.01393	3.54578e-11	7.92039e-09	2519.19	1752.28	4078.22	1371.18	1377.16	1457.79	1257.65	1269.8	1250.22
C1orf131	1.35191	3.66778e-11	8.06685e-09	154.174	185.61	196.216	63.1688	53.2751	81.9733	57.8917	69.7287	60.7252
PEAR1	1.79219	5.13858e-11	1.11305e-08	1430.1	1639.03	3087.52	646.006	355.168	594.86	319.403	492.994	451.272
CDCA7	-2.34725	6.21497e-11	1.32611e-08	6.07582	3.14593	2.88554	153.29	90.5677	65.3571	111.791	74.6219	182.176
TAF8	1.61168	8.10803e-11	1.70459e-08	243.792	239.091	640.589	129.707	98.559	111.882	77.8544	123.554	91.6831
ZMYND12	-1.11735	1.00371e-10	2.07957e-08	100.251	111.681	49.0541	171.819	188.239	223.765	214.599	174.933	227.422
C1orf194	-2.22371	1.03228e-10	2.10821e-08	3.79739	2.35945	5.77107	40.428	46.1718	75.3268	137.742	22.0196	59.5345
STAT6	1.37928	1.09222e-10	2.1992e-08	1677.69	734.575	1340.81	538.198	356.055	595.968	433.19	385.343	307.198
CHCHD7	-1.48287	1.68765e-10	3.35091e-08	122.276	117.186	58.6726	215.616	241.514	618.123	256.52	298.488	284.575
CXorf58	-2.30131	1.79678e-10	3.51874e-08	0	0	0	34.5323	29.3013	64.2493	22.9571	13.4564	21.4324
SEC24B	1.08459	1.95661e-10	3.77996e-08	882.513	829.74	1736.13	528.933	427.089	522.856	516.035	540.703	576.294
C1orf64	-2.24276	1.99086e-10	3.79485e-08	0.759478	3.93242	0.961846	27.7943	19.5342	95.2662	29.944	37.9226	22.6231
SYT7	2.29388	2.67614e-10	5.03395e-08	252.906	162.802	1545.69	84.225	63.9302	49.8486	32.9384	35.476	141.692
RNH1	1.31362	2.9446e-10	5.467e-08	3356.89	3926.12	8963.44	1940.54	1639.99	2943.28	1919.41	1814.17	1711.02
COL5A3	1.88734	3.40995e-10	6.24982e-08	166.326	159.656	422.25	54.7463	49.7235	70.8958	37.9291	62.3888	25.0045
CA3	-2.10979	3.79305e-10	6.86398e-08	3421.45	3475.47	2141.07	29663.2	40695.1	39307.3	22993	31245.8	9427.88
AIRE	1.71614	3.944e-10	7.04793e-08	86.5804	90.4455	110.612	26.1098	22.198	43.2021	20.9608	9.78648	20.2417
KCTD18	1.24306	4.07049e-10	7.11441e-08	145.06	141.567	259.698	81.6983	82.5765	49.8486	65.8768	67.2821	80.9669
LZTS1	2.12389	4.08073e-10	7.11441e-08	85.0615	91.232	451.106	26.952	23.9738	26.5859	30.9421	35.476	34.53
VWA5B2	1.97077	5.13883e-10	8.85117e-08	154.174	180.105	203.911	64.011	17.7584	38.7711	17.9664	31.8061	21.4324
EPS8L2	1.42396	5.97875e-10	1.01753e-07	7536.3	9573.07	21702.1	3830.55	4332.16	5399.16	3425.59	4296.27	4328.16
ZNF76	1.52828	7.39891e-10	1.24441e-07	823.274	737.721	2193.01	474.187	363.159	482.978	252.528	357.207	307.198
PNPLA4	-0.765679	9.34182e-10	1.55291e-07	151.896	184.037	137.544	240.884	288.574	274.721	288.461	252.002	291.719
TTC36	-1.58548	9.51913e-10	1.5642e-07	308.348	708.621	109.65	1009.02	1208.46	1245.11	1536.13	1617.22	1559.8
CGREF1	1.37055	1.06856e-09	1.73593e-07	475.433	609.524	490.541	181.926	182.023	199.394	161.698	177.38	192.892
PCLO	-1.75716	1.13088e-09	1.81653e-07	3.03791	7.86483	5.77107	34.5323	22.198	24.3704	27.9477	18.3497	40.4835
DCAF15	1.32996	1.36454e-09	2.12475e-07	302.272	335.828	791.599	172.661	151.834	213.795	154.711	192.06	148.836
LIF	2.22297	1.36736e-09	2.12475e-07	44.0497	31.4593	141.391	8.4225	1.77584	14.4007	9.98134	8.56317	5.95345
WASH1	1.23445	1.33911e-09	2.12475e-07	573.406	703.902	1627.44	384.066	336.521	510.671	337.369	389.013	317.914
CRYZ	-1.13658	1.53368e-09	2.35757e-07	787.578	906.815	383.776	1153.04	1549.42	1664.94	1741.74	1656.36	1957.49
GPATCH8	1.41001	1.60148e-09	2.43561e-07	349.36	330.323	790.637	207.194	154.498	166.162	152.714	177.38	127.404
ARMC6	1.71744	1.68498e-09	2.53563e-07	786.819	675.589	594.421	205.509	151.834	184.994	149.72	152.914	145.264
ENPP3	1.17028	2.18121e-09	3.24819e-07	2914.88	2552.14	5646.99	1538.79	1808.69	985.895	1563.08	1464.3	1897.96
VPS39	1.07421	2.33636e-09	3.44336e-07	780.743	792.775	1812.12	512.088	470.597	549.442	545.979	495.441	488.183
COPS2	-0.707015	2.8027e-09	4.08852e-07	341.005	357.063	363.578	463.238	514.993	636.954	627.826	634.898	637.019
ANK3	-0.933413	3.22803e-09	4.61706e-07	126.073	136.062	143.315	298.999	229.083	256.997	229.571	298.488	290.528
C1QTNF9	-1.77646	3.27937e-09	4.61706e-07	58.4798	69.997	58.6726	204.667	217.54	527.287	397.257	210.409	242.901
GUF1	-1.48825	3.29421e-09	4.61706e-07	35.6954	22.0215	44.2449	129.707	110.102	127.391	110.793	97.8648	94.0645
TNKS1BP1	1.70431	3.23995e-09	4.61706e-07	4067	5073.6	16842.9	2508.22	1768.73	2565.54	1794.64	2100.42	1720.55
RABEP2	1.7963	3.84501e-09	5.33672e-07	735.934	954.004	3581.91	511.246	307.22	537.257	287.462	354.76	242.901
HIP1R	1.67365	3.96495e-09	5.45028e-07	1502.25	1539.15	5674.89	950.9	664.163	1039.07	477.108	653.248	529.857
CCDC101	1.46434	4.04664e-09	5.50959e-07	197.464	235.158	709.842	106.966	110.102	165.054	116.782	107.651	110.734
BPGM	-1.03335	4.25745e-09	5.74194e-07	213.413	237.518	97.1464	372.275	456.39	375.526	419.216	333.964	406.025
KISS1	1.98408	4.79418e-09	6.40539e-07	3.79739	8.65131	40.3975	0	0	2.21549	0	0	0
TNFRSF14	1.55862	4.9254e-09	6.51976e-07	217.211	309.874	324.142	114.546	55.9389	134.037	42.9197	78.2919	57.1531
STRBP	-1.05663	5.15982e-09	6.76741e-07	101.011	126.624	71.1766	169.292	259.272	209.364	264.505	203.07	211.943
HAAO	-1.05113	5.27562e-09	6.81822e-07	7723.13	6267.48	5456.55	14234.9	13275.3	12599.5	14358.2	15041.8	15348
NPR3	-1.33427	5.34164e-09	6.81822e-07	108.605	104.602	86.5661	338.585	299.229	271.398	274.487	258.118	264.333
OR7D2	-2.17787	5.30781e-09	6.81822e-07	0	0	0.961846	42.9548	14.2067	23.2627	122.77	48.9324	70.2507
PDLIM4	1.41272	5.49051e-09	6.94623e-07	944.031	987.823	1803.46	373.959	480.364	681.264	216.595	223.866	466.75
UNK	1.76896	5.62218e-09	7.05041e-07	546.824	614.243	2881.69	367.221	249.505	463.038	199.627	292.371	192.892
APLNR	-1.09214	5.74667e-09	7.14386e-07	1047.32	880.074	577.107	2128.37	1639.99	1910.86	1854.53	2011.12	1736.03
FARS2	-1.12568	6.17373e-09	7.60859e-07	179.237	206.845	93.299	292.261	342.737	447.53	408.237	364.546	384.593
AMDHD1	-1.06357	6.22968e-09	7.61193e-07	4162.7	5385.05	2562.36	5460.31	9228.14	9706.08	10836.7	9693.51	8515.82
ZCCHC14	1.46661	6.6243e-09	8.0255e-07	477.711	567.841	1576.46	303.21	247.729	388.819	223.582	272.798	203.608
TSPAN4	1.29444	6.79801e-09	8.16676e-07	552.14	587.503	1241.74	353.745	204.221	455.284	242.546	278.915	216.706
RBP5	-0.886244	7.02813e-09	8.37285e-07	2075.65	2270.58	1726.51	3265.4	3024.25	5491.1	3565.33	4006.34	3714.95
INPPL1	1.13706	7.60685e-09	8.9874e-07	1527.31	1447.13	3428.02	908.788	790.248	1214.09	807.49	893.017	822.767
CUEDC1	1.13333	8.42123e-09	9.86803e-07	190.629	184.037	289.515	97.701	80.8006	86.4043	76.8563	86.855	139.311
MAU2	1.54691	8.99465e-09	1.04543e-06	1515.92	1586.34	5763.38	972.799	714.775	1159.81	667.751	891.793	635.828
CXCR6	2.15311	9.95623e-09	1.13863e-06	22.0249	36.9647	279.897	13.476	10.655	24.3704	12.9757	4.89324	7.14414
FAM193A	1.32028	1.00355e-08	1.13863e-06	398.726	446.722	1110.93	243.41	242.402	276.937	192.64	229.982	216.706
GGH	-1.69638	9.88736e-09	1.13863e-06	173.161	174.599	56.7489	475.871	587.802	766.561	641.8	484.431	660.833
ASB1	0.836443	1.04275e-08	1.16463e-06	270.374	275.269	320.295	156.659	157.162	175.024	136.744	160.254	160.743
ATG14	1.07765	1.0387e-08	1.16463e-06	169.364	156.51	197.178	73.2758	72.8093	64.2493	94.8227	75.8452	91.6831
SLC27A1	1.46839	1.09499e-08	1.21348e-06	851.374	1002.77	2386.34	523.88	371.15	475.223	421.212	352.313	457.225
PIK3R5	1.09283	1.59633e-08	1.75548e-06	270.374	284.707	478.037	136.445	154.498	209.364	120.774	157.807	132.167
ADAMTS17	1.74711	1.62416e-08	1.75901e-06	82.7831	84.9402	282.783	39.5858	39.9563	23.2627	37.9291	28.1361	29.7673
NAB2	1.66772	1.62079e-08	1.75901e-06	81.2641	103.816	202.949	37.059	27.5255	45.4176	24.9533	30.5828	23.8138
LGR5	-1.78808	1.71956e-08	1.84834e-06	21.2654	21.235	9.61846	133.076	118.093	72.0035	71.8656	96.6415	80.9669
AHSG	-0.985177	1.75906e-08	1.87668e-06	117607	144933	62473.8	201131	219170	264498	196453	219248	238687
NCKAP5L	1.53932	1.87671e-08	1.98737e-06	516.445	438.858	1056.11	291.419	174.032	193.856	113.787	216.526	151.218
ID1	2.0241	1.91137e-08	2.00918e-06	873.399	616.603	448.22	37.059	54.163	100.805	96.819	59.9422	183.366
C1orf198	-1.76842	2.07636e-08	2.15099e-06	122.276	116.399	1.92369	362.168	427.977	628.092	363.321	387.789	361.97
NYAP1	1.56788	2.07628e-08	2.15099e-06	100.251	121.905	324.142	64.8533	45.2839	52.0641	53.8992	53.8257	29.7673
SLC1A4	-1.12031	2.1355e-08	2.19634e-06	559.735	726.71	557.87	1198.52	1346.97	1372.5	1128.89	1801.94	1731.26
C6orf141	1.6702	2.19592e-08	2.24235e-06	83.5425	89.6591	143.315	35.3745	19.5342	28.8014	39.9253	18.3497	13.0976
FAM73B	1.37486	2.33337e-08	2.3658e-06	855.931	855.694	2202.63	491.032	462.606	468.577	367.313	433.052	415.551
IGDCC4	1.34108	2.43595e-08	2.45242e-06	2306.53	2275.3	3176.98	1439.41	808.894	806.44	846.417	928.493	615.587
APOBEC1	2.15546	2.68666e-08	2.66726e-06	80.5046	58.9862	59.6344	4.21125	1.77584	24.3704	3.99253	0	2.38138
UBE2G2	0.811752	2.67467e-08	2.66726e-06	999.473	998.833	1842.9	805.191	738.748	543.904	696.697	700.957	779.902
CNKSR1	2.02818	2.98491e-08	2.94292e-06	45.5687	24.381	194.293	17.6873	5.32751	19.9394	12.9757	8.56317	5.95345
PRPH	2.18159	3.17248e-08	3.10642e-06	5.31634	14.9432	46.1686	1.6845	0	3.32324	0	0	1.19069
CSNK1E	1.66972	3.23267e-08	3.14382e-06	129.871	118.759	384.738	40.428	26.6376	29.9092	69.8693	56.2723	83.3483
CXorf36	1.97831	3.56591e-08	3.44448e-06	15.1896	11.0108	9.61846	0.84225	1.77584	0	0	0	0
FOXK2	1.55735	3.60393e-08	3.45783e-06	757.199	685.027	2736.45	476.714	478.588	415.405	172.677	420.819	329.821
VPS35	-1.01231	3.88409e-08	3.70179e-06	1196.18	1119.17	601.153	1884.11	2222.46	1544.2	2460.4	2085.74	2220.64
CXorf48	1.83823	3.94345e-08	3.73348e-06	50.885	41.6836	156.781	21.8985	13.3188	24.3704	8.9832	8.56317	16.6697
METTL7A	-1.61444	3.97745e-08	3.7409e-06	101.77	103.029	34.6264	133.076	234.411	537.257	506.054	380.449	247.664
DVL3	1.26743	4.02433e-08	3.76025e-06	440.497	455.374	896.44	308.264	237.074	184.994	170.681	258.118	186.938
GRM4	1.97031	4.13967e-08	3.8429e-06	27.3412	35.3917	101.956	9.26475	13.3188	8.86197	9.98134	2.44662	3.57207
ERP44	-0.892375	4.18268e-08	3.85778e-06	675.935	704.689	310.676	1038.49	1157.85	1154.27	1083.97	1019.02	1056.14
PLB1	1.80323	4.33481e-08	3.97246e-06	234.679	149.432	1316.77	101.912	114.542	75.3268	104.804	148.021	126.213
ALDH7A1	-0.857707	4.37665e-08	3.98526e-06	2867.03	2719.66	1500.48	3752.22	4231.82	4189.5	5065.53	4547.04	4706.8
ACP1	-0.57336	4.47195e-08	4.04626e-06	904.538	963.442	805.065	1233.05	1375.39	1390.22	1465.26	1241.66	1320.48
FBRSL1	1.30647	4.68341e-08	4.18462e-06	296.956	283.92	617.505	181.084	136.74	125.175	111.791	170.04	135.739
FBXO31	0.967466	4.65421e-08	4.18462e-06	1298.71	1302.42	2938.44	844.777	885.255	826.379	951.221	948.065	952.552
TANGO2	1.4288	4.7232e-08	4.19397e-06	654.67	627.613	1719.78	328.478	245.954	487.409	270.494	288.701	284.575
DNAJC19	-1.1063	5.22203e-08	4.60828e-06	228.603	277.629	152.933	353.745	499.01	629.2	476.11	572.509	526.285
C1orf86	1.62599	5.30631e-08	4.65392e-06	259.741	341.334	391.471	96.0165	83.4644	37.6634	88.8339	110.098	83.3483
BRPF1	1.08319	5.53169e-08	4.82201e-06	247.59	261.112	492.465	166.766	159.825	125.175	129.757	187.166	120.26
WBSCR16	0.779743	5.66887e-08	4.91164e-06	609.861	596.941	891.631	440.497	392.46	389.927	443.171	343.75	375.067
C1QL1	-1.54339	5.77671e-08	4.97493e-06	6.07582	14.1567	31.7409	72.4335	39.9563	100.805	80.8488	41.5925	55.9624
INF2	1.45693	5.96419e-08	5.10563e-06	1765.79	2211.59	7819.8	1362.76	950.073	1823.35	1063.01	1146.24	834.674
ATP6V0E2	-1.25944	6.22406e-08	5.29638e-06	63.0366	84.1537	24.0461	106.124	154.498	179.455	183.657	159.03	141.692
CAMTA2	1.23565	6.47639e-08	5.44626e-06	543.786	493.125	1535.11	353.745	330.306	319.031	318.405	357.207	296.482
GIF	2.12399	6.47391e-08	5.44626e-06	195.945	145.499	11.5421	8.4225	12.4309	14.4007	2.9944	6.11655	7.14414
REEP6	-0.990187	6.66254e-08	5.57004e-06	3739.67	4674.07	2348.83	6207.38	6535.97	10793.9	6827.23	6879.9	7475.15
ULK1	1.67425	6.71757e-08	5.58339e-06	6656.82	9063.43	31050.3	5249.75	2909.71	4652.54	1799.63	3907.25	3172
C1QTNF3	-1.64236	7.08512e-08	5.78793e-06	24.3033	27.5269	5.77107	99.3855	78.1369	122.96	82.8451	68.5054	64.2973
CES1	-1.21015	7.01672e-08	5.78793e-06	44292	55725.5	25774.6	84549.3	85907	126405	113839	103219	126945
ZNF618	1.67928	7.08269e-08	5.78793e-06	385.055	261.899	1559.15	205.509	143.843	151.761	154.711	201.846	167.887
SLC15A4	1.07561	7.28073e-08	5.91394e-06	268.096	342.907	657.902	186.137	153.61	242.597	183.657	188.39	172.65
SF3A2	1.08557	7.34591e-08	5.93317e-06	598.468	590.649	1376.4	419.441	404.003	291.337	350.345	422.042	373.877
VAV2	1.64698	7.50685e-08	6.0291e-06	2326.28	2852.57	11179.5	1382.13	1241.31	1913.08	1088.96	1125.45	1124.01
TAB1	1.29479	7.59425e-08	6.06522e-06	385.055	294.931	1177.3	235.83	200.67	243.704	197.63	253.225	211.943
FGF21	2.08353	7.88197e-08	6.26004e-06	1920.72	3013.8	1140.75	51.3773	11.5429	199.394	167.686	11.0098	209.561
LENG9	1.73578	8.27661e-08	6.53715e-06	465.56	574.919	2351.71	233.303	162.489	487.409	148.722	221.419	176.222
ST13	-0.950917	8.43148e-08	6.62288e-06	2799.43	3006.72	1245.59	3748.86	4864.91	4640.35	5619.49	4761.12	4874.68
GCGR	1.81247	8.72637e-08	6.81706e-06	9618.02	13221.6	63219.2	6169.48	3813.61	9395.91	3601.27	5577.07	3282.73
PAPSS2	-1.38777	8.92985e-08	6.93811e-06	538.47	442.79	764.667	1140.41	1710.13	1153.16	2843.68	2352.43	1855.1
GPX4	-0.940638	9.19275e-08	7.10376e-06	1821.99	1897	1285.99	2799.64	3390.96	4701.28	2194.9	3460.74	3466.1
MAP1S	1.52026	9.31121e-08	7.15662e-06	363.79	475.822	1066.69	153.29	114.542	341.186	156.707	149.244	152.408
GLTSCR1	1.31118	9.46551e-08	7.23631e-06	300.753	348.412	759.858	217.301	135.852	134.037	195.634	150.467	167.887
SAFB2	1.7135	9.90657e-08	7.53321e-06	856.691	1030.29	3660.78	527.249	318.763	525.072	270.494	478.314	301.245
C19orf45	2.01627	1.0157e-07	7.64238e-06	6.07582	3.14593	30.7791	0	0.887919	0	0	1.22331	0
C6orf203	-1.02927	1.0107e-07	7.64238e-06	311.386	372.006	191.407	492.716	602.897	857.396	644.794	504.004	683.456
AHR	-1.42635	1.06024e-07	7.91617e-06	871.121	930.409	432.83	2254.7	3711.5	1101.1	3383.67	2627.67	1746.74
GMEB2	1.30392	1.06317e-07	7.91617e-06	314.424	386.95	1136.9	243.41	207.773	264.751	202.621	236.099	154.79
SUOX	-0.778508	1.0741e-07	7.95615e-06	3564.99	3097.17	2251.68	4645.01	5198.76	6274.28	5127.41	4958.08	5061.62
ZNF219	1.11898	1.15238e-07	8.49195e-06	533.913	628.4	949.342	323.424	354.28	407.651	227.574	238.546	248.854
ACRBP	1.82017	1.16074e-07	8.50969e-06	27.3412	25.9539	84.6424	8.4225	6.21543	11.0775	7.98507	9.78648	8.33483
SORD	-0.971669	1.17363e-07	8.55543e-06	5848.74	6122.77	5122.79	11431.9	10092.1	13781.5	10539.3	12103.4	12053.4
TCAP	1.90331	1.17894e-07	8.55543e-06	144.301	193.475	749.278	71.5913	35.5168	89.7275	44.916	69.7287	23.8138
TMEM45A	-1.90623	1.21421e-07	8.76688e-06	22.7843	21.235	6.73292	170.135	304.556	66.4648	248.535	212.856	86.9204
MAST3	1.45398	1.23588e-07	8.87847e-06	1349.59	1617.01	4051.29	937.424	729.869	723.359	576.921	751.113	560.815
AGAP3	1.31881	1.27462e-07	9.02078e-06	557.457	694.464	2469.06	424.494	445.735	466.361	362.322	480.761	420.314
FAM229A	1.91688	1.26977e-07	9.02078e-06	69.8719	80.2213	276.05	32.8478	15.0946	29.9092	14.972	15.903	19.051
SLC16A10	-1.75427	1.27442e-07	9.02078e-06	22.0249	8.65131	24.0461	123.811	165.153	49.8486	61.8843	137.011	103.59
G6PD	0.942215	1.29723e-07	9.09077e-06	216.451	162.802	251.042	133.076	85.2402	126.283	99.8134	99.0881	84.539
MANSC1	-0.859298	1.29629e-07	9.09077e-06	789.857	825.021	371.272	1129.46	1268.84	1221.84	1360.46	1179.27	1300.23
PBX1	-1.11375	1.31154e-07	9.14623e-06	91.1373	84.9402	78.8713	223.196	224.643	230.411	227.574	160.254	119.069
IRAK1	1.47353	1.34136e-07	9.30878e-06	890.108	881.647	3198.14	584.522	486.58	604.83	344.356	510.12	416.742
SAP25	1.97508	1.37755e-07	9.51374e-06	249.109	324.031	1470.66	98.5433	65.706	155.085	39.9253	126.001	32.1486
PIGB	0.951787	1.46237e-07	1.0051e-05	390.371	449.082	699.262	261.94	265.488	299.092	210.606	245.885	234.566
AKR1D1	-1.13609	1.48978e-07	1.01631e-05	1019.98	1594.2	1503.36	3315.94	2429.35	3857.17	3496.46	3797.16	2730.25
OLA1	-0.975068	1.4929e-07	1.01631e-05	163.288	188.756	108.689	255.202	314.323	341.186	358.33	319.284	325.058
C1QTNF1	1.04066	1.59583e-07	1.08123e-05	508.85	375.152	209.682	175.188	170.48	158.408	149.72	183.497	166.697
NOTUM	-1.10834	1.61707e-07	1.09046e-05	306.069	302.796	212.568	825.405	693.465	593.752	372.304	752.336	573.913
NOSIP	0.806102	1.62767e-07	1.09245e-05	494.42	520.652	870.47	347.849	332.97	368.88	368.311	344.973	333.393
STARD5	-0.95215	1.63708e-07	1.09363e-05	646.315	684.24	399.166	1001.44	888.807	1084.48	1136.87	1375	1509.79
HCRT	1.98806	1.67625e-07	1.11459e-05	8.35425	5.50538	29.8172	0.84225	0	2.21549	0	0	0
PANK4	1.31875	1.70143e-07	1.12575e-05	252.906	266.618	905.097	169.292	159.825	220.442	158.703	149.244	141.692
TMEM175	1.28052	1.70878e-07	1.12575e-05	832.387	974.452	2990.38	653.586	499.898	724.466	464.132	642.238	504.853
TRIP10	1.50713	1.75048e-07	1.14793e-05	541.508	668.511	1946.78	339.427	240.626	474.116	252.528	272.798	204.799
WIPF2	1.19933	1.7595e-07	1.14857e-05	339.486	335.042	974.349	214.774	191.79	279.152	175.672	269.128	172.65
ARHGAP4	1.12711	1.78346e-07	1.15892e-05	1539.46	1752.28	2863.41	1002.28	649.957	1077.84	896.324	937.056	610.824
PROZ	1.73945	1.82639e-07	1.18145e-05	5276.09	4989.45	16488	1521.1	1952.53	2040.47	1668.88	2527.36	1218.08
ACSS1	1.07666	1.87979e-07	1.21052e-05	125.314	95.9509	229.881	79.1715	50.6114	79.7578	60.8861	72.1753	55.9624
ABLIM3	1.38145	2.03009e-07	1.30144e-05	2516.91	2474.28	6670.4	1115.98	861.281	2048.22	1460.27	1016.57	1085.91
HNRNPM	0.585947	2.04133e-07	1.30281e-05	1951.86	1742.85	2647.96	1502.57	1449.97	1152.06	1311.55	1531.58	1414.54
AP1M1	1.1464	2.0512e-07	1.30329e-05	2188.05	2303.61	6271.23	1447.83	1411.79	1883.17	1369.44	1404.36	1371.67
ADK	-0.881085	2.14174e-07	1.34291e-05	1185.54	1226.91	794.484	1614.59	2170.07	2566.65	1885.47	2097.98	1942.02
ASMTL	1.46702	2.14132e-07	1.34291e-05	532.394	625.254	2255.53	389.12	308.996	364.449	275.485	375.556	297.673
BGN	-1.06005	2.13418e-07	1.34291e-05	1199.22	1187.59	568.451	2039.09	1777.61	2914.48	2336.63	1971.98	2056.32
STAT3	1.04902	2.16866e-07	1.35385e-05	8183.37	7042.96	13165.7	4374.65	4285.1	4522.93	3607.25	4286.48	4723.47
LGALS8	-0.721326	2.19362e-07	1.36348e-05	631.126	622.108	330.875	783.293	924.324	835.241	1014.1	935.832	845.39
PPP1R12C	1.38518	2.25245e-07	1.39399e-05	452.649	586.716	1644.76	293.945	274.367	402.112	249.533	285.031	230.994
BTBD11	1.2532	2.29213e-07	1.40036e-05	101.011	88.8726	157.743	48.0083	42.6201	68.6803	44.916	20.7963	34.53
CA13	1.73964	2.27297e-07	1.40036e-05	26.5817	29.8864	44.2449	1.6845	6.21543	11.0775	7.98507	8.56317	8.33483
SLC2A13	-1.67952	2.29088e-07	1.40036e-05	26.5817	14.1567	11.5421	142.34	130.524	32.1247	40.9235	90.525	115.497
NAALADL1	1.58901	2.31864e-07	1.40454e-05	288.601	381.444	1372.55	174.346	142.955	319.031	134.748	163.924	88.1111
NELFA	0.967925	2.31433e-07	1.40454e-05	539.229	569.414	1191.73	412.703	345.4	338.971	395.261	359.653	384.593
ASPG	1.55341	2.38417e-07	1.43815e-05	3291.58	4224.99	17267.1	1824.31	2023.57	2978.73	1638.94	2126.11	2461.16
WTAP	0.990356	2.40124e-07	1.44236e-05	442.016	390.096	981.082	272.047	292.125	320.139	270.494	253.225	322.677
INTS9	1.07158	2.41466e-07	1.44435e-05	587.836	527.73	1321.58	407.649	272.591	440.883	344.356	402.469	291.719
DHX37	1.32508	2.43779e-07	1.45211e-05	504.293	551.325	1487.01	315.844	301.892	365.556	266.502	314.391	196.464
COX6C	-1.32541	2.51846e-07	1.49394e-05	268.096	335.828	126.002	571.046	454.614	1282.77	558.955	747.443	647.735
C1orf109	1.95477	2.53026e-07	1.49474e-05	52.404	48.7619	22.1224	4.21125	1.77584	9.96972	6.98693	8.56317	2.38138
CLEC4G	1.06511	2.63259e-07	1.54878e-05	1418.7	2186.42	3089.45	1163.99	760.946	1168.67	769.561	1143.8	959.696
JOSD2	1.74099	2.66975e-07	1.56421e-05	2964.24	3662.65	17153.6	2162.06	1097.47	2972.08	766.567	1399.47	1013.28
PUS1	1.02533	2.70325e-07	1.57738e-05	713.149	904.455	1360.05	459.869	466.157	547.227	443.171	402.469	433.411
KLHL12	1.1863	2.7395e-07	1.59203e-05	189.11	201.34	657.902	156.659	117.205	152.869	114.785	143.127	151.218
DUS3L	1.63351	2.76063e-07	1.59781e-05	745.807	852.548	3870.47	485.136	377.366	778.746	295.448	395.129	246.473
IGF1	-1.52189	2.77416e-07	1.59917e-05	2706.02	2378.32	491.503	7731.01	14125	4165.13	6144.51	5046.15	5318.81
CLCN6	1.20202	2.78936e-07	1.60147e-05	258.222	276.842	603.077	184.453	137.627	152.869	146.726	140.681	133.357
PLCG1	0.952144	2.83869e-07	1.62328e-05	668.34	681.094	1527.41	535.671	450.175	491.84	427.201	453.848	476.276
CDHR5	1.95569	2.99997e-07	1.70619e-05	943.271	651.208	208.72	80.0138	112.766	39.8789	19.9627	42.8159	128.595
TMLHE	-0.950746	3.00756e-07	1.70619e-05	166.326	179.318	119.269	294.788	324.978	187.209	392.266	343.75	354.826
FXR2	0.683831	3.17053e-07	1.79154e-05	495.939	556.83	733.888	363.852	328.53	404.328	363.321	370.663	354.826
OGFR	1.42728	3.20199e-07	1.80219e-05	541.508	625.254	2394.03	296.472	306.332	549.442	335.373	363.323	327.44
LOC643669	1.86412	3.25267e-07	1.82354e-05	73.6693	128.983	412.632	39.5858	17.7584	64.2493	12.9757	41.5925	14.2883
ZNF319	0.981077	3.30702e-07	1.84676e-05	281.007	250.888	560.756	186.98	167.817	190.532	183.657	171.263	151.218
GTSE1	1.59343	3.33466e-07	1.85495e-05	106.327	124.264	439.563	71.5913	48.8355	67.5726	41.9216	48.9324	53.5811
SARS2	1.17266	3.36531e-07	1.86239e-05	692.644	758.956	1914.07	496.085	380.917	576.028	432.192	475.868	344.109
SH3BP1	1.58418	3.37409e-07	1.86239e-05	101.77	68.424	264.508	43.797	22.198	66.4648	17.9664	37.9226	32.1486
DGAT1	-0.723798	3.53319e-07	1.94271e-05	654.67	734.575	480.923	950.9	1158.73	921.645	1111.92	1004.34	1159.73
GPR65	-1.76615	3.57434e-07	1.95033e-05	3.79739	5.50538	8.65661	65.6955	23.0859	42.0944	24.9533	41.5925	27.3859
TEAD3	1.74124	3.56294e-07	1.95033e-05	153.414	112.467	475.152	63.1688	34.6288	85.2965	23.9552	37.9226	48.8183
DGKZ	1.3099	3.65285e-07	1.98145e-05	940.233	1008.27	2368.06	653.586	432.416	723.359	371.306	448.955	377.449
RBM5	1.46723	3.65908e-07	1.98145e-05	995.675	1272.53	6093.29	923.106	640.189	1085.59	748.6	819.618	665.596
MVB12A	1.6029	4.02878e-07	2.17341e-05	1171.87	1513.19	7907.33	779.081	575.371	1660.51	688.712	700.957	673.931
AGL	-0.894677	4.19393e-07	2.24622e-05	1168.84	1226.91	931.066	2013.82	2197.6	1580.75	2571.19	2417.26	2151.58
KIAA1984	1.79167	4.19517e-07	2.24622e-05	87.3399	116.399	400.128	55.5885	29.3013	50.9564	23.9552	33.0294	21.4324
ZDHHC1	1.09424	4.24165e-07	2.26263e-05	283.285	302.009	827.187	219.827	169.592	221.549	180.662	225.089	204.799
CEP170B	1.24284	4.30419e-07	2.28746e-05	2286.03	2655.95	7008.97	1604.49	1648.87	1309.36	1503.19	1498.56	1332.38
CASP1	1.22879	4.32428e-07	2.28963e-05	266.577	128.197	148.124	81.6983	49.7235	99.6972	41.9216	56.2723	85.7297
PTDSS2	1.30787	4.43069e-07	2.33731e-05	470.117	576.492	1788.07	332.689	301.892	456.392	291.455	255.672	339.347
TSPAN31	-0.847012	4.54715e-07	2.38993e-05	480.749	540.314	250.08	633.372	808.006	909.46	798.507	731.54	853.725
SCYL3	1.21775	4.56486e-07	2.39045e-05	418.472	422.341	1306.19	302.368	278.807	311.277	212.602	270.352	281.003
PHF1	1.29216	4.67417e-07	2.43876e-05	701.757	854.121	2164.15	469.133	374.702	602.614	436.184	464.858	292.91
TRIM28	0.936365	4.74894e-07	2.46876e-05	1755.91	1895.42	4027.25	1366.97	1081.49	1303.82	1234.69	1423.93	1233.55
IDH1	-0.997417	4.79806e-07	2.48526e-05	6621.13	6485.34	2583.52	8288.58	12268.4	11458.5	10408.5	10270.9	13710.8
FBF1	1.39035	4.8614e-07	2.50611e-05	327.335	345.266	1078.23	233.303	175.808	232.627	132.752	199.4	144.073
KIAA1239	1.95115	4.87339e-07	2.50611e-05	71.3909	9.4378	200.064	9.26475	9.76711	15.5085	1.99627	8.56317	17.8604
C10orf2	1.10183	4.92062e-07	2.51881e-05	366.068	335.042	705.995	205.509	175.808	219.334	148.722	258.118	207.18
C3orf62	1.88109	4.93332e-07	2.51881e-05	22.7843	22.808	72.1384	10.9493	4.43959	9.96972	3.99253	1.22331	3.57207
ETFA	-1.10814	5.07485e-07	2.58185e-05	4260.67	4708.67	1354.28	6162.74	7874.95	9802.45	7839.34	7891.57	8918.27
KIF12	1.3365	5.1409e-07	2.60618e-05	97.2131	81.7942	277.012	56.4308	45.2839	69.788	38.9272	57.4956	39.2928
PPP6R1	0.839474	5.29434e-07	2.67448e-05	1183.27	1458.14	1751.52	943.32	820.437	634.739	802.499	785.365	754.897
TPRA1	1.31766	5.33535e-07	2.68571e-05	661.505	743.226	1747.67	398.384	294.789	492.947	329.384	392.683	260.761
ARHGAP22	1.88236	5.47712e-07	2.7474e-05	163.288	208.418	499.198	20.214	8.87919	49.8486	11.9776	70.952	79.7762
CARD9	1.27643	5.5836e-07	2.78473e-05	270.374	286.28	595.382	143.183	114.542	146.223	177.668	100.311	147.646
ZDHHC7	0.909887	5.59049e-07	2.78473e-05	450.37	497.057	949.342	336.058	334.745	366.664	265.504	310.721	314.342
CYTH3	0.996982	5.79828e-07	2.86459e-05	668.34	571.773	1101.31	418.598	358.719	449.745	305.429	354.76	328.63
LRRC42	-1.90093	5.79576e-07	2.86459e-05	53.9229	83.3672	54.8252	308.264	1752.75	100.805	71.8656	699.733	97.6366
POLR3E	1.44068	5.83098e-07	2.86459e-05	515.685	552.898	1972.75	347.849	286.798	458.607	213.601	276.468	238.138
VARS	1.09635	5.82347e-07	2.86459e-05	1567.56	1396.79	3696.37	1131.98	899.462	1181.97	846.417	939.502	733.465
ZNF865	1.45209	5.9037e-07	2.89039e-05	159.49	202.126	766.591	77.487	82.5765	170.593	104.804	113.768	113.116
FXYD1	-0.959713	5.97367e-07	2.91466e-05	2105.27	2206.87	1116.7	3196.34	3180.53	4988.18	2954.48	3665.04	4174.56
BGLAP	1.75523	6.00974e-07	2.92229e-05	129.871	156.51	656.94	83.3828	31.9651	114.098	26.9496	55.049	36.9114
TMEM110	1.1798	6.03216e-07	2.92325e-05	1031.37	939.061	2738.37	628.319	507.002	768.776	603.871	649.578	587.01
CYP39A1	-0.881268	6.09922e-07	2.94024e-05	1994.39	1727.12	852.195	2839.23	3295.07	2462.52	3486.48	2715.75	2795.74
ZFAND6	-0.797512	6.10837e-07	2.94024e-05	985.802	931.982	745.43	1532.05	1716.35	1872.09	1444.3	1404.36	1563.38
DHRS7B	-0.687121	6.16764e-07	2.95881e-05	492.901	444.363	335.684	627.476	676.594	885.09	630.82	658.141	700.126
IFFO1	1.37613	6.25274e-07	2.98072e-05	401.004	402.679	1539.91	270.362	234.411	344.509	186.651	249.555	221.468
TBC1D10B	1.02003	6.255e-07	2.98072e-05	246.83	246.169	464.571	179.399	138.515	103.02	148.722	178.603	136.929
MAOA	-1.22508	6.33894e-07	3.00071e-05	1904.01	2802.24	773.324	4002.37	4721.95	4364.52	6806.27	5442.51	3899.51
UBE2Q2	-0.741156	6.32865e-07	3.00071e-05	931.879	1029.51	1010.9	1441.09	1820.23	1379.14	2263.77	1682.05	1580.05
TRAF7	1.44061	6.36971e-07	3.00314e-05	368.347	403.466	1396.6	246.779	214.876	327.893	165.69	189.613	150.027
WNT2	-1.43822	6.38609e-07	3.00314e-05	25.0628	14.1567	17.3132	80.856	78.1369	54.2796	58.8899	64.8354	58.3438
LRCH4	1.5461	6.63861e-07	3.11166e-05	1737.68	1907.22	7721.7	1216.21	792.912	1496.57	686.716	1110.77	572.722
CSNK1D	1.04046	6.72642e-07	3.13458e-05	1805.28	1935.53	4636.1	1313.07	1368.28	1290.53	1167.82	1237.99	1215.69
PAIP2	-0.921249	6.73136e-07	3.13458e-05	637.202	655.14	284.706	1008.17	1044.19	707.85	1222.71	1130.34	1170.45
NDFIP2	-1.05342	6.78662e-07	3.15005e-05	1561.49	1748.35	618.467	2210.91	2902.61	2413.78	3678.12	2929.83	3441.09
KCNJ9	1.90263	6.93698e-07	3.20942e-05	133.668	193.475	756.972	42.9548	51.4993	79.7578	22.9571	52.6023	14.2883
CDC14B	1.15906	7.06188e-07	3.24619e-05	825.552	854.121	2335.36	540.725	450.175	537.257	693.703	513.79	545.336
REXO1	1.15355	7.04053e-07	3.24619e-05	408.599	359.423	968.578	292.261	191.79	275.829	195.634	258.118	204.799
ZNF205	1.30513	7.17819e-07	3.28908e-05	229.362	228.867	856.042	144.025	118.981	217.118	148.722	148.021	139.311
PLEKHH3	1.46946	7.2479e-07	3.31042e-05	375.182	438.071	1724.59	218.143	231.747	372.203	154.711	237.322	225.04
TBC1D14	0.954845	7.27642e-07	3.31286e-05	829.35	655.14	1764.02	491.032	583.363	530.611	494.076	572.509	510.806
PEX19	-0.835141	7.33326e-07	3.31761e-05	745.048	760.529	416.479	993.013	1177.38	1113.29	1168.81	1410.48	1232.36
PRDM2	0.856139	7.31525e-07	3.31761e-05	391.89	394.814	639.627	323.424	246.841	204.933	199.627	325.401	217.896
C3orf37	1.00718	7.40749e-07	3.31967e-05	1033.65	1106.58	2396.92	528.933	696.128	722.251	867.378	791.482	629.875
COL6A1	1.58881	7.40264e-07	3.31967e-05	611.379	602.446	3195.25	499.454	273.479	568.274	177.668	337.634	261.952
VEGFB	1.72595	7.39451e-07	3.31967e-05	295.437	345.266	1558.19	160.028	113.654	286.906	68.8712	145.574	70.2507
HINFP	1.19855	7.61473e-07	3.39183e-05	184.553	184.037	450.144	91.8053	79.9127	175.024	86.8376	106.428	101.209
ZNF513	1.52107	7.61595e-07	3.39183e-05	327.335	341.334	1841.93	248.464	189.127	353.371	165.69	211.633	166.697
TJP3	1.18483	7.64867e-07	3.39582e-05	790.616	781.764	2446.93	549.989	495.459	681.264	487.089	513.79	440.555
CMTR1	0.862148	7.81015e-07	3.45678e-05	1275.92	1299.27	2574.86	1018.28	855.066	1122.15	747.602	874.667	840.627
RALGDS	1.15207	7.86713e-07	3.47125e-05	196.705	195.834	387.624	125.495	77.2489	162.839	80.8488	90.525	95.2552
URB1	1.11456	7.99472e-07	3.51669e-05	261.26	208.418	541.519	165.923	176.696	159.516	104.804	124.778	122.641
NOTCH4	1.41632	8.15213e-07	3.57493e-05	552.14	524.584	1421.61	392.489	161.601	306.846	218.591	308.274	133.357
COL11A2	1.82828	8.34594e-07	3.64873e-05	228.603	135.275	993.586	105.281	32.853	80.8655	44.916	108.875	38.1021
CLK1	1.40482	8.48933e-07	3.70011e-05	719.225	711.767	1716.89	350.376	199.782	495.163	330.382	352.313	228.612
OR7D4	-1.82836	8.51748e-07	3.70109e-05	0	0	2.88554	16.0028	7.99127	17.7239	26.9496	19.573	25.0045
RASSF7	1.3468	8.72881e-07	3.78142e-05	705.555	935.128	2968.26	497.77	387.133	845.211	458.143	420.819	442.937
C2orf16	1.29395	8.8453e-07	3.82032e-05	1127.06	983.89	2357.48	622.423	456.39	665.756	366.315	517.46	544.145
TCF3	1.19101	9.01634e-07	3.88246e-05	562.773	480.541	1731.32	344.48	293.013	519.533	358.33	344.973	306.007
HDAC4	1.33484	9.05602e-07	3.88783e-05	350.879	265.045	1065.72	181.926	209.549	256.997	139.739	178.603	167.887
HS1BP3	1.29539	9.12647e-07	3.90635e-05	350.879	313.02	1283.1	224.039	206.885	322.354	213.601	209.186	180.985
SECISBP2	1.16226	9.30954e-07	3.97281e-05	379.739	384.59	1347.55	334.373	295.677	247.028	267.5	294.818	263.142
TBX10	1.78239	9.48814e-07	4.03698e-05	1511.36	1896.21	7033.98	919.737	867.497	695.665	157.705	534.587	323.868
CHERP	1.17618	9.62421e-07	4.08272e-05	337.968	335.042	716.575	223.196	176.696	163.947	159.701	190.836	188.129
TREX2	1.44254	9.72794e-07	4.11452e-05	48.6066	66.8511	238.538	39.5858	25.7496	49.8486	31.9403	33.0294	27.3859
B3GALT4	1.65702	9.96575e-07	4.20267e-05	23.5438	30.6728	49.0541	12.6338	4.43959	5.53873	6.98693	13.4564	2.38138
ARFGAP1	1.2375	1.02761e-06	4.32078e-05	665.302	788.842	2932.67	588.733	512.329	725.574	457.145	518.684	465.56
ELMOD3	1.35483	1.0348e-06	4.33794e-05	971.372	1178.94	4200.38	704.121	606.449	1070.08	580.914	592.082	584.629
ZCCHC8	1.01596	1.03776e-06	4.33794e-05	265.817	275.269	595.382	173.504	141.179	230.411	188.647	155.36	161.934
FAM160B2	1.54235	1.04594e-06	4.35939e-05	859.729	919.399	3327.02	581.153	372.926	679.049	278.479	441.615	279.812
PAXIP1	1.08072	1.05712e-06	4.3678e-05	200.502	202.913	534.786	153.29	174.92	86.4043	112.789	154.137	134.548
TMEM63A	1.59497	1.05412e-06	4.3678e-05	3936.37	3633.55	14633.5	2586.55	1335.43	2342.88	848.414	2165.26	1207.36
TTLL1	1.24806	1.05699e-06	4.3678e-05	145.06	163.588	378.005	90.963	71.0335	116.313	78.8526	61.1655	88.1111
PGRMC2	-1.00262	1.07732e-06	4.43845e-05	1598.7	1893.85	639.627	2540.23	2820.03	2568.86	3706.07	2990.99	3020.78
DET1	1.0678	1.08114e-06	4.44138e-05	320.5	294.145	953.189	218.143	211.325	278.044	212.602	240.992	215.515
HOGA1	-1.16719	1.10931e-06	4.54405e-05	1332.12	1290.62	493.427	2152.79	3221.37	1561.92	2971.44	2609.32	3187.48
GPSM1	1.44697	1.11869e-06	4.54788e-05	50.885	55.0538	167.361	32.8478	21.3101	44.3099	19.9627	22.0196	19.051
WDFY4	1.09908	1.11979e-06	4.54788e-05	121.516	98.3104	66.3673	41.2703	31.9651	50.9564	39.9253	51.379	32.1486
ZNF746	1.14518	1.11589e-06	4.54788e-05	257.463	249.315	744.468	177.715	190.015	182.778	133.75	172.487	169.078
DEF6	1.43995	1.12635e-06	4.54867e-05	44.8092	25.1675	75.0239	14.3183	16.8705	8.86197	14.972	15.903	15.479
GPI	-0.966919	1.12537e-06	4.54867e-05	2585.26	2179.34	1152.29	3500.39	4972.35	2410.46	4266.02	4522.58	4908.02
DMGDH	-0.918438	1.14612e-06	4.61549e-05	8263.12	7739.78	7246.54	14018.4	14937.5	9747.06	17697.9	18531.9	17619.8
ZNF414	1.34622	1.15459e-06	4.63651e-05	308.348	372.006	1095.54	209.72	139.403	310.169	186.651	174.933	144.073
SETD1B	1.60052	1.15976e-06	4.64425e-05	761.756	700.756	3943.57	473.345	269.927	713.389	278.479	534.587	286.956
NUMA1	0.760028	1.1645e-06	4.65018e-05	2778.17	2882.46	5575.82	2311.98	2075.07	1756.89	2232.82	2456.41	2092.04
ADAMTSL4	1.56192	1.17944e-06	4.68369e-05	967.574	1042.88	4268.67	689.803	372.926	839.672	330.382	554.16	322.677
MTCH2	-0.876345	1.17758e-06	4.68369e-05	2620.2	3008.3	1630.33	4185.14	4436.04	4724.54	4449.68	5029.03	4979.47
MYL3	1.7457	1.23319e-06	4.88358e-05	804.287	895.018	5062.19	501.139	225.531	802.009	240.55	398.799	214.324
RIPK3	1.72309	1.25113e-06	4.94092e-05	308.348	320.885	1438.92	165.923	60.3785	285.799	71.8656	95.4182	90.4924
TMEM81	1.46692	1.26048e-06	4.96415e-05	49.366	66.8511	196.216	34.5323	24.8617	44.3099	32.9384	17.1263	22.6231
SIN3B	1.43667	1.26851e-06	4.98204e-05	895.424	1083.77	2826.86	575.257	391.572	745.514	315.41	413.479	373.877
TUT1	1.16583	1.28271e-06	5.02399e-05	416.953	464.025	1323.5	330.162	269.039	319.031	225.578	335.187	278.621
ARHGEF2	1.10871	1.30668e-06	5.1017e-05	884.032	744.799	1972.75	482.609	495.459	622.554	430.196	563.946	442.937
FN3KRP	1.1208	1.30968e-06	5.1017e-05	582.519	569.414	1601.47	353.745	348.952	519.533	298.442	440.392	344.109
ARHGAP17	1.29113	1.3181e-06	5.10523e-05	252.906	339.761	1188.84	223.196	162.489	321.247	183.657	185.943	167.887
GLI1	1.89306	1.32005e-06	5.10523e-05	201.262	512.787	2061.23	55.5885	44.3959	272.506	81.847	29.3594	77.3949
HMHA1	1.36744	1.3213e-06	5.10523e-05	567.33	486.833	1865.98	455.657	213.988	437.56	195.634	329.07	230.994
PLEKHN1	1.68663	1.34679e-06	5.18969e-05	88.8589	87.2996	324.142	43.797	27.5255	50.9564	15.9701	45.2625	17.8604
PHLDB1	1.29626	1.35837e-06	5.20623e-05	472.395	377.512	1062.84	256.044	155.386	406.543	138.741	198.176	166.697
PPP2R3B	1.44757	1.3565e-06	5.20623e-05	764.034	1032.65	3368.38	433.759	343.625	1018.02	370.308	403.692	385.784
CUBN	1.60157	1.39833e-06	5.30323e-05	81.2641	91.232	210.644	26.952	18.6463	58.7106	19.9627	23.2429	32.1486
FERMT3	0.91559	1.39553e-06	5.30323e-05	391.89	398.747	464.571	234.988	182.023	322.354	166.688	160.254	195.273
ITIH2	-0.872301	1.39852e-06	5.30323e-05	14029.8	12306.9	8097.78	22767.7	21437.9	21521.3	27690.2	17599.8	19934.5
MYRF	1.28202	1.39425e-06	5.30323e-05	2021.73	1997.67	4317.72	1409.93	1036.2	868.474	835.438	1091.19	675.121
PLEKHA7	1.04659	1.41327e-06	5.345e-05	562.773	607.951	1386.98	388.277	318.763	495.163	364.319	370.663	371.495
DENND6B	1.50167	1.44225e-06	5.44022e-05	362.271	442.003	2008.33	305.737	159.825	413.19	156.707	260.565	207.18
PIK3CD	1.48522	1.45491e-06	5.47353e-05	117.719	65.2781	319.333	59.7998	23.9738	79.7578	29.944	39.1459	44.0555
KBTBD4	1.10168	1.47554e-06	5.53657e-05	99.4916	104.602	276.05	65.6955	71.9214	91.943	56.8936	63.6121	58.3438
HEATR6	1.34146	1.49168e-06	5.58247e-05	416.953	458.52	2038.15	325.109	302.78	489.624	244.543	307.051	258.38
HEBP1	-0.83336	1.49622e-06	5.58484e-05	1383.77	1533.64	650.208	2021.4	2114.13	2073.7	2277.74	2418.48	2277.79
U2AF2	0.962065	1.50471e-06	5.60191e-05	1296.43	1408.59	3513.62	1042.71	1020.22	1074.51	953.218	979.872	945.408
LIN7B	1.40941	1.50975e-06	5.60606e-05	104.808	117.186	291.439	58.1153	50.6114	75.3268	33.9365	57.4956	36.9114
XPC	1.44663	1.52466e-06	5.64679e-05	449.611	559.189	1927.54	350.376	182.911	358.91	256.52	300.934	252.426
PLEKHM2	0.571949	1.53932e-06	5.68634e-05	723.023	679.521	822.378	460.711	536.303	434.237	535	499.111	492.946
OLFML2B	-1.39198	1.5581e-06	5.74089e-05	27.3412	26.7404	18.2751	70.749	67.4818	81.9733	100.811	90.525	69.06
GSTM1	-1.38043	1.56756e-06	5.76087e-05	17062.4	14117.4	4865.01	40172.8	43208.8	21304.2	63305.6	39849.3	32950
AMH	1.89934	1.58415e-06	5.80691e-05	18.2275	17.3026	33.6646	5.0535	0.887919	5.53873	0.998134	0	1.19069
IKBKE	1.34298	1.59609e-06	5.83574e-05	488.344	456.16	1182.11	256.886	142.955	423.159	187.649	171.263	201.227
ATG4D	1.36621	1.61332e-06	5.877e-05	231.641	228.08	757.934	114.546	112.766	209.364	93.8246	132.118	117.878
GFAP	1.68614	1.62382e-06	5.877e-05	26.5817	58.1997	50.016	10.107	5.32751	7.75423	15.9701	4.89324	10.7162
INPP5E	1.25631	1.62346e-06	5.877e-05	208.856	228.867	617.505	144.025	116.317	162.839	114.785	135.787	89.3018
STX18	1.0812	1.62059e-06	5.877e-05	260.501	244.596	750.239	191.191	166.041	238.166	158.703	172.487	161.934
PIDD	1.18445	1.65588e-06	5.97789e-05	435.181	437.285	1245.59	327.635	298.341	353.371	200.625	226.312	246.473
C4orf27	-0.634711	1.66597e-06	5.9841e-05	195.945	185.61	208.72	268.678	380.917	301.307	324.393	274.022	310.77
TSPYL1	-1.06112	1.66343e-06	5.9841e-05	538.47	433.352	173.132	683.907	1104.57	577.136	960.204	1178.05	694.172
HPN	1.14408	1.67351e-06	5.99613e-05	14698.2	16531.9	55828.4	12324.6	10203.1	15078.6	11147.2	11577.4	10251.8
CHP1	-0.669485	1.69457e-06	6.05639e-05	1803.76	1863.96	1169.6	2374.3	2992.29	2126.87	2654.04	2620.33	2908.86
MED15	0.831069	1.70554e-06	6.06824e-05	372.904	371.22	752.163	286.365	267.264	290.23	253.526	269.128	253.617
OSBP	1.34544	1.70637e-06	6.06824e-05	4457.37	4676.43	17128.5	2829.96	2817.37	4006.72	2265.76	2316.95	2949.34
NXF1	1.5056	1.73682e-06	6.16119e-05	1001.75	1256.8	6629.04	830.459	738.748	1167.57	591.893	829.404	557.243
R3HCC1	0.954239	1.76337e-06	6.23989e-05	403.283	518.292	702.147	253.517	233.523	333.432	217.593	239.769	304.817
CNDP1	-1.1463	1.77148e-06	6.2531e-05	145.82	154.151	88.4898	315.844	413.77	165.054	361.324	329.07	357.207
CYP4V2	-1.39326	1.78773e-06	6.29492e-05	570.368	766.034	270.279	1527	1683.49	744.406	3196.02	2055.16	1706.26
LRAT	-1.48802	1.87727e-06	6.59397e-05	88.8589	73.1429	20.1988	236.672	362.271	138.468	264.505	195.73	209.561
INPP5K	1.01904	1.89262e-06	6.63158e-05	363.79	319.312	556.909	180.242	118.981	248.135	173.675	231.206	194.082
CSRP2BP	1.03513	1.90031e-06	6.64226e-05	428.345	445.149	1023.4	279.627	245.954	367.772	259.515	322.954	242.901
CCDC78	1.40794	1.91108e-06	6.6636e-05	73.6693	65.2781	265.469	48.8505	36.4047	54.2796	31.9403	42.8159	32.1486
CRYZL1	-0.78011	1.92932e-06	6.71085e-05	168.604	169.88	105.803	222.354	245.954	333.432	274.487	271.575	230.994
MARK4	0.984259	1.9816e-06	6.87596e-05	337.208	323.245	930.105	261.94	246.841	295.768	220.588	258.118	221.468
CLEC17A	1.83792	2.00297e-06	6.93152e-05	14.4301	8.65131	25.008	0	1.77584	4.43099	1.99627	1.22331	3.57207
ZNF555	1.47199	2.00731e-06	6.93152e-05	17.468	33.0323	36.5501	13.476	4.43959	5.53873	12.9757	4.89324	7.14414
RSG1	1.39292	2.01948e-06	6.95674e-05	50.1255	63.7051	216.415	30.321	39.0684	40.9866	28.9459	31.8061	30.9579
RAB32	-1.12223	2.03094e-06	6.97942e-05	3601.44	3953.65	973.388	5895.75	6646.07	6480.32	7591.8	7366.77	7334.65
PBX2	0.951658	2.03887e-06	6.98325e-05	582.519	647.276	1354.28	437.128	380.917	478.547	482.099	423.265	319.105
SUCLG1	-0.862932	2.04183e-06	6.98325e-05	2972.6	2787.3	1361.01	3454.91	4555.02	3694.34	5597.53	4354.98	5396.21
CERK	1.01668	2.04901e-06	6.9911e-05	502.774	620.535	1620.71	461.553	347.176	482.978	351.343	463.635	409.597
ZNF26	1.61028	2.05745e-06	7.00317e-05	305.31	315.38	2240.14	227.408	155.386	395.466	150.718	222.642	123.832
C19orf24	1.3366	2.07305e-06	7.03952e-05	1510.6	1710.6	5221.86	929.844	615.328	1667.16	694.701	916.259	701.316
UNC93B1	0.878054	2.07812e-06	7.03999e-05	419.232	415.263	265.469	224.039	159.825	212.687	234.561	151.69	161.934
CLK4	1.30965	2.12079e-06	7.16756e-05	344.803	276.842	592.497	147.394	115.429	192.748	133.75	129.671	125.022
GCHFR	-0.946559	2.12885e-06	7.17784e-05	236.957	288.639	250.08	315.844	426.201	833.026	589.897	562.723	429.839
C1orf51	1.54426	2.14345e-06	7.21007e-05	100.251	142.353	196.216	12.6338	41.7322	29.9092	49.9067	26.9128	61.9159
PRICKLE3	1.52377	2.19066e-06	7.35156e-05	249.868	193.475	821.416	128.022	110.99	138.468	55.8955	156.584	61.9159
PTP4A1	-1.41028	2.20625e-06	7.38653e-05	1138.46	982.317	561.718	2922.61	5038.05	1656.08	2014.23	5081.63	1586
RINT1	1.03747	2.23816e-06	7.45846e-05	681.251	641.77	1883.29	516.299	423.537	619.23	446.166	389.013	497.708
ZC3H7A	1.34191	2.23568e-06	7.45846e-05	578.722	558.403	2354.6	393.331	364.935	581.567	328.386	336.41	291.719
NPR2	1.4728	2.25577e-06	7.49963e-05	200.502	199.767	844.5	105.281	89.6798	232.627	83.8432	74.6219	94.0645
MFSD2B	1.49623	2.2721e-06	7.53642e-05	46.3281	39.3242	79.8332	21.8985	15.9825	12.1852	9.98134	15.903	13.0976
CNN3	-0.872399	2.30407e-06	7.62476e-05	628.847	572.56	310.676	739.496	1208.46	880.659	1061.02	1032.47	901.352
CRTC2	1.38647	2.31247e-06	7.63489e-05	318.981	364.928	1065.72	254.36	182.911	120.744	133.75	232.429	159.552
TRAPPC13	-0.690659	2.32087e-06	7.64496e-05	315.183	318.526	280.859	419.441	409.331	454.176	599.878	522.353	613.205
C1QTNF5	1.10652	2.34035e-06	7.69091e-05	46.3281	58.9862	24.0461	0	0	0	0	0	0
ZNF584	1.42385	2.34558e-06	7.69091e-05	289.361	268.977	1380.25	182.768	188.239	255.89	138.741	227.536	145.264
ZXDC	1.37293	2.35486e-06	7.70369e-05	536.951	580.424	1966.01	382.382	229.971	396.573	239.552	423.265	273.859
PRKCG	1.65305	2.36274e-06	7.71179e-05	45.5687	77.0753	279.897	36.2168	22.198	45.4176	16.9683	33.0294	11.9069
RIOK1	1.13852	2.37152e-06	7.72282e-05	289.361	250.102	566.527	199.613	170.48	140.684	119.776	150.467	128.595
ZNF580	1.44861	2.38261e-06	7.74131e-05	85.0615	99.0969	218.339	38.7435	19.5342	63.1416	37.9291	33.0294	36.9114
CSF3	1.80928	2.41714e-06	7.83571e-05	35.6954	77.8618	350.112	29.4788	8.87919	46.5254	5.9888	30.5828	4.76276
DAK	0.997907	2.43852e-06	7.88712e-05	8097.55	10907.7	14260.3	5082.98	5545.05	3554.76	5900.97	5437.61	5593.86
SLC1A3	1.7412	2.45047e-06	7.90788e-05	42.5307	18.8756	75.9858	7.58025	6.21543	9.96972	4.99067	8.56317	9.52552
DDX39B	1.39989	2.46924e-06	7.93559e-05	4615.35	5206.52	20015	3647.79	2325.46	4549.52	2375.56	3298.04	1912.25
PHRF1	1.21917	2.47016e-06	7.93559e-05	967.574	916.253	3079.83	682.223	630.422	648.032	550.97	700.957	529.857
PATL1	1.16656	2.5011e-06	8.01697e-05	650.872	837.604	1865.02	483.452	459.942	512.887	390.27	448.955	375.067
GGA3	1.50873	2.53157e-06	8.09648e-05	413.915	415.263	1632.25	273.731	158.937	346.725	128.759	254.449	122.641
CROCC	1.46985	2.56567e-06	8.16899e-05	102.529	120.332	518.435	86.7518	52.3872	101.913	49.9067	75.8452	40.4835
SBNO2	1.2802	2.56544e-06	8.16899e-05	678.213	547.392	1425.46	350.376	352.504	326.785	231.567	338.857	260.761
CPSF1	1.09656	2.57361e-06	8.17606e-05	1262.25	1315	4052.26	1014.07	968.719	1114.39	804.496	955.405	784.665
ABHD5	1.04369	2.60008e-06	8.22363e-05	1051.12	784.124	1441.81	421.125	594.906	474.116	297.444	414.702	725.13
FBXL19	1.28953	2.59793e-06	8.22363e-05	218.73	262.685	810.836	149.921	113.654	225.98	108.797	173.71	117.878
EP300	1.07039	2.61425e-06	8.24055e-05	1380.73	1226.13	2878.8	1087.34	812.446	615.907	701.688	977.425	639.401
RBCK1	0.989816	2.61696e-06	8.24055e-05	387.334	395.601	1135.94	327.635	295.677	348.94	260.513	307.051	260.761
UPF1	0.844412	2.64921e-06	8.32376e-05	1809.08	1890.71	2866.3	1288.64	1095.69	1211.88	1107.93	1214.75	1108.53
CAD	1.6993	2.66593e-06	8.34138e-05	2461.47	2521.46	18379.9	1871.48	1084.15	2669.67	663.759	1443.51	822.767
CCDC40	1.47331	2.66649e-06	8.34138e-05	34.936	43.2566	143.315	21.8985	28.4134	24.3704	19.9627	12.2331	14.2883
SLC10A1	-1.17958	2.69553e-06	8.41381e-05	17810.5	17909	3410.7	30300.8	34329.6	23732.4	31063.9	39059.1	43303
PIP5K1C	1.1814	2.70519e-06	8.42559e-05	230.881	209.991	537.672	160.87	142.955	131.822	89.832	150.467	90.4924
ING5	1.4828	2.7377e-06	8.50159e-05	479.23	576.492	2397.88	399.227	244.178	453.068	215.597	343.75	207.18
PLXNB3	1.56444	2.74149e-06	8.50159e-05	34.936	25.1675	53.8633	20.214	5.32751	9.96972	6.98693	3.66993	8.33483
PHYKPL	1.28268	2.77854e-06	8.59784e-05	183.794	196.621	522.282	117.915	98.559	115.206	116.782	77.0685	110.734
SART3	0.792691	2.79159e-06	8.61957e-05	481.509	422.341	947.418	376.486	326.754	335.647	344.356	313.167	373.877
CYB5A	-1.02531	2.82787e-06	8.71277e-05	15107.5	14276.2	6940.68	18353.5	22792.9	34639.2	27453.7	29277.5	27389.4
CNOT3	1.46951	2.86938e-06	8.80272e-05	791.376	897.377	3706.95	662.009	369.374	733.328	351.343	532.14	303.626
DYNLT3	-0.840767	2.86851e-06	8.80272e-05	304.551	290.999	187.56	392.489	513.217	660.217	454.151	384.119	513.187
DDX55	1.37199	2.88812e-06	8.84122e-05	590.114	733.789	3739.66	529.775	447.511	803.116	359.328	611.655	397.69
LAT2	1.65464	2.91499e-06	8.90444e-05	220.249	239.877	1461.04	130.549	110.102	219.334	103.806	121.108	83.3483
SLC41A1	1.17773	2.95527e-06	9.00823e-05	206.578	121.118	192.369	106.966	52.3872	50.9564	63.8805	77.0685	57.1531
CIDEA	1.46491	2.98521e-06	9.0749e-05	445.813	585.143	768.515	87.594	190.015	266.967	96.819	106.428	238.138
MAP3K6	1.06957	2.98984e-06	9.0749e-05	823.274	643.343	1813.08	571.888	420.874	509.564	429.197	484.431	448.89
TNFAIP6	1.63137	3.04135e-06	9.21169e-05	526.318	615.03	2268.99	241.726	239.738	344.509	110.793	196.953	308.389
RPL4	-0.816945	3.05746e-06	9.2409e-05	3815.62	4426.33	2258.41	5064.45	5280.45	8924.01	6601.66	6120.22	6303.51
SUCLG2	-1.0755	3.06717e-06	9.25069e-05	5775.07	5878.17	1439.88	8507.57	10077	9439.11	11581.3	8757.68	12447.5
PLEKHM1	0.960575	3.11331e-06	9.35039e-05	521.761	521.438	1166.72	375.644	419.986	343.402	282.472	368.216	344.109
UBE2O	0.803868	3.10858e-06	9.35039e-05	552.9	637.838	1205.19	451.446	447.511	435.344	402.248	444.062	467.941
IFRD2	0.783362	3.17578e-06	9.51803e-05	588.595	626.827	1089.77	509.561	457.278	372.203	387.276	451.401	415.551
FAM193B	1.50276	3.18559e-06	9.52744e-05	264.298	302.796	1474.51	195.402	118.093	321.247	124.767	166.37	136.929
SMAGP	1.21011	3.19617e-06	9.53912e-05	198.983	211.564	664.635	107.808	157.162	180.563	100.811	133.341	134.548
RNPEPL1	1.28951	3.22596e-06	9.60798e-05	1980.72	2300.46	9291.43	1632.28	1419.78	2291.93	1166.82	1428.83	1338.34
MSRB1	-0.704038	3.24238e-06	9.6368e-05	870.361	993.328	760.82	1173.25	1320.34	1813.38	1464.26	1449.62	1522.89
DPH1	1.09836	3.29445e-06	9.76334e-05	535.432	659.859	1102.27	450.604	327.642	299.092	260.513	370.663	247.664
TRIM62	1.41237	3.29861e-06	9.76334e-05	163.288	206.845	867.585	167.608	93.2315	167.27	72.8637	156.584	77.3949
MRPL37	-0.897017	3.32304e-06	9.7951e-05	1648.07	1710.6	852.195	2466.95	3096.17	1945.2	2481.36	3093.75	3404.18
TM7SF2	-1.12451	3.31782e-06	9.7951e-05	1190.1	1536	577.107	2671.62	2594.5	2001.7	2206.87	2395.24	4022.15
MYO3A	1.78803	3.38051e-06	9.94399e-05	12.9111	33.0323	346.264	27.7943	11.5429	32.1247	7.98507	19.573	7.14414
SLC35C2	1.25675	3.43263e-06	0.000100766	1076.18	1020.07	3216.41	633.372	562.941	972.602	415.224	693.617	529.857
TMEM168	-0.812718	3.45059e-06	0.000101085	217.97	195.834	188.522	400.911	422.649	224.873	363.321	403.692	382.211
CRYGS	1.8186	3.48757e-06	0.00010196	13.6706	8.65131	75.9858	3.369	1.77584	11.0775	1.99627	1.22331	4.76276
PTPRT	1.81362	3.50779e-06	0.000102342	77.4667	51.1214	333.76	29.4788	5.32751	28.8014	16.9683	9.78648	11.9069
JAK1	0.81868	3.59571e-06	0.000104693	1493.89	1473.87	3340.49	1212	1145.42	1081.16	1067	1267.35	1118.06
CORO2B	1.60875	3.62568e-06	0.000104981	790.616	968.161	6495.34	651.059	525.648	916.107	425.205	596.975	444.127
QDPR	-0.869562	3.62763e-06	0.000104981	2223.75	2530.9	1773.64	3112.11	3811.84	5389.19	4522.54	4065.06	4028.1
STAT5B	0.875497	3.61344e-06	0.000104981	376.701	482.901	646.36	321.74	213.101	214.903	228.573	353.537	232.185
CIDEC	1.80561	3.66414e-06	0.000105823	104.048	81.7942	82.7187	6.738	7.10335	26.5859	7.98507	1.22331	14.2883
KMT2B	1.43071	3.69768e-06	0.000106577	895.424	900.523	3544.4	643.479	439.52	713.389	348.349	612.878	347.681
C7orf31	1.77789	3.71513e-06	0.000106741	14.4301	30.6728	234.69	14.3183	4.43959	32.1247	6.98693	13.4564	7.14414
DAGLA	1.25655	3.71831e-06	0.000106741	195.186	176.959	618.467	121.284	99.4469	168.378	90.8302	102.758	122.641
FASTK	1.6146	3.88764e-06	0.000111378	372.144	486.047	2215.13	234.988	140.291	478.547	127.761	176.157	146.455
APOC4	-0.839389	3.93385e-06	0.000111549	896.184	1480.16	1041.68	1940.54	1394.03	2865.74	1850.54	2171.38	2431.39
GPR87	1.81531	3.93715e-06	0.000111549	39.4928	19.6621	30.7791	5.0535	0	12.1852	0.998134	2.44662	1.19069
KIAA1191	-0.730101	3.93353e-06	0.000111549	349.36	299.65	425.136	584.522	736.973	532.826	529.011	778.025	482.229
MAP2K7	0.881501	3.94042e-06	0.000111549	325.056	323.245	494.389	246.779	210.437	159.516	188.647	220.196	157.171
MINPP1	-0.715303	3.91928e-06	0.000111549	364.549	361.782	177.941	530.618	580.699	429.806	503.059	480.761	528.666
RAPSN	1.52162	3.93391e-06	0.000111549	51.6445	45.616	168.323	26.1098	16.8705	26.5859	24.9533	25.6895	13.0976
RIN3	1.04228	3.99746e-06	0.00011294	764.034	718.845	1468.74	506.192	356.943	274.721	542.985	453.848	497.708
VWCE	1.23215	4.06018e-06	0.000114486	673.657	702.329	1547.61	502.823	350.728	368.88	284.468	330.294	298.863
RHBDL1	1.58016	4.07943e-06	0.000114802	480.749	639.411	2700.86	375.644	205.109	535.042	164.692	264.235	170.269
SNRNP70	1.4877	4.13313e-06	0.000116085	4309.28	5127.08	19853.5	3824.66	1920.57	3167.05	1838.56	2998.33	1664.58
CYSTM1	-1.19255	4.15138e-06	0.000116369	723.023	791.202	309.714	1302.12	1238.65	2606.53	1666.88	1428.83	1299.04
SBF1	1.29383	4.2013e-06	0.000117538	3070.57	3281.99	9298.16	2238.7	1661.3	2353.96	1268.63	1764.01	1407.4
TRIM11	1.4309	4.2267e-06	0.000118017	433.662	472.676	2003.52	278.785	193.566	516.21	195.634	269.128	201.227
MSX2	-1.57934	4.29063e-06	0.000119272	87.3399	102.243	138.506	671.273	646.405	282.475	190.644	979.872	332.203
MUM1	0.923341	4.29667e-06	0.000119272	1550.09	1704.31	3870.47	1175.78	1113.45	1268.37	1075.99	1137.68	1316.9
PFKL	0.890805	4.28594e-06	0.000119272	2365.77	2769.21	5846.1	1836.95	1607.13	2296.36	1921.41	1831.3	1732.45
PTPN4	-0.945107	4.31509e-06	0.000119551	148.098	193.475	136.582	287.207	343.625	208.256	463.134	326.624	340.537
ATN1	1.09746	4.34377e-06	0.000120113	668.34	682.667	2047.77	571.046	404.891	630.308	389.272	485.654	386.974
NEK7	-0.761806	4.35467e-06	0.000120182	324.297	337.401	229.881	475.871	511.441	517.318	619.841	505.227	494.136
ATAT1	1.51671	4.4602e-06	0.000122857	104.808	156.51	454.953	83.3828	47.9476	96.374	41.9216	55.049	34.53
COX11	-0.924274	4.49768e-06	0.000123228	397.966	539.527	226.034	657.797	682.81	714.497	1057.02	807.385	769.186
EXOC3L2	1.50822	4.51542e-06	0.000123228	226.324	185.61	653.093	134.76	68.3698	116.313	50.9048	126.001	41.6742
GTF3C1	1.17439	4.51847e-06	0.000123228	5559.38	5370.89	17518.1	5113.3	2812.04	3284.47	2994.4	4682.83	3329.17
OSBPL7	1.4561	4.48267e-06	0.000123228	268.096	353.917	1333.12	204.667	159.825	282.475	101.81	198.176	122.641
TOP1MT	1.70136	4.52538e-06	0.000123228	89.6184	84.1537	672.33	49.6928	30.1892	103.02	31.9403	44.0392	32.1486
UHRF2	1.43363	4.50865e-06	0.000123228	373.663	431.779	2102.59	252.675	205.997	478.547	247.537	261.788	215.515
ZBTB17	1.02266	4.54109e-06	0.000123421	356.954	318.526	415.517	182.768	163.377	105.236	196.632	154.137	195.273
DHX8	1.01589	4.56205e-06	0.00012354	705.555	781.764	2057.39	560.939	521.208	662.433	452.155	543.15	485.802
SLC27A5	-0.697967	4.56274e-06	0.00012354	26712.3	28118.3	21792.5	41258.5	42342.2	27129.8	43135.3	47140.3	53067.9
FAM65A	0.973112	4.59231e-06	0.000124105	508.091	507.282	874.318	379.855	266.376	258.105	249.533	382.896	264.333
DUSP4	1.46732	4.61652e-06	0.00012429	44.8092	22.808	56.7489	13.476	7.99127	11.0775	10.9795	17.1263	8.33483
RMND5B	0.781159	4.61652e-06	0.00012429	267.336	254.034	405.899	159.185	147.395	212.687	189.645	178.603	157.171
HEXDC	0.731053	4.66172e-06	0.000125271	248.349	272.123	327.027	180.242	141.179	157.3	182.658	150.467	183.366
ENHO	-1.21742	4.70363e-06	0.00012616	55.4419	93.5915	31.7409	220.67	160.713	184.994	112.789	145.574	163.125
C16orf45	1.74022	4.7337e-06	0.000126676	18.2275	43.2566	349.15	19.3718	15.0946	48.7409	10.9795	17.1263	14.2883
GMIP	1.16088	4.74059e-06	0.000126676	281.766	279.988	349.15	163.397	84.3523	176.132	91.8283	114.991	89.3018
SETD5	1.27029	4.77029e-06	0.000127231	1023.78	971.307	3540.55	775.712	562.941	929.4	460.14	637.345	537.001
TBC1D10A	1.63419	4.77939e-06	0.000127237	1367.06	1628.81	11446	1092.4	726.318	2147.92	528.013	801.268	469.132
ANKEF1	1.66488	4.85622e-06	0.000129042	196.705	176.959	350.112	42.1125	42.6201	58.7106	61.8843	4.89324	59.5345
C6	1.40892	4.8919e-06	0.000129749	6848.97	3970.95	15197.2	3422.06	2582.07	3055.17	1445.3	1509.56	3180.33
PHGDH	-1.1838	5.00123e-06	0.000132403	2585.26	2972.12	593.459	4316.53	6309.55	3624.55	6506.83	5975.87	5534.33
ESRRA	1.18242	5.0261e-06	0.000132815	1051.88	1261.52	3397.24	860.78	615.328	1044.61	515.037	776.802	610.824
COL27A1	1.61762	5.07283e-06	0.000133803	363.79	191.115	875.279	146.552	63.9302	138.468	87.8358	86.855	76.2042
EML3	0.966598	5.08818e-06	0.000133915	1461.23	1796.33	3705.99	1107.56	971.383	1430.1	1195.76	999.444	941.836
SMAP2	-0.821592	5.09582e-06	0.000133915	1310.86	1258.37	1137.86	1878.22	2360.98	2034.93	2939.5	2132.23	2345.66
FCGR2B	-0.907052	5.13012e-06	0.000134569	862.007	838.391	577.107	1643.23	1298.14	2061.52	1306.56	1459.41	1258.56
SETX	0.974374	5.27235e-06	0.000138047	710.112	606.378	2009.3	625.792	515.881	474.116	460.14	578.626	509.615
BMP2	-1.23006	5.29562e-06	0.000138403	118.479	113.254	93.299	404.28	281.47	231.519	248.535	400.022	233.375
CREBZF	0.790858	5.33105e-06	0.000138569	361.511	331.109	500.16	214.774	215.764	245.92	197.63	256.895	205.989
KAT6B	1.07947	5.33101e-06	0.000138569	238.476	304.369	782.942	250.991	174.032	222.657	160.7	171.263	165.506
SOD1	-0.951074	5.33024e-06	0.000138569	11745.3	10345.4	4603.39	14311.5	12831.3	27371.3	17569.1	16670	20681.1
ATP5F1	-0.931102	5.34151e-06	0.000138588	1300.23	1416.46	432.83	1732.51	2303.26	1868.77	2404.5	2071.06	2404
KCNN2	-0.887943	5.3627e-06	0.000138886	375.941	492.338	661.75	935.74	962.504	1092.24	1104.93	935.832	913.259
DIEXF	1.29394	5.38859e-06	0.000139304	262.02	257.966	966.655	206.351	172.256	196.071	125.765	185.943	127.404
INTS3	1.07144	5.48377e-06	0.000141509	929.601	954.79	2294	758.025	544.294	645.816	502.061	703.403	460.797
SLC31A2	0.724068	5.62159e-06	0.000144804	151.136	190.329	271.24	126.338	112.766	126.283	130.755	97.8648	126.213
SLC39A4	-0.934058	5.63307e-06	0.000144818	483.028	736.148	274.126	1097.45	1082.37	927.184	1119.91	818.395	1004.94
USP11	1.22066	5.64238e-06	0.000144818	28.8601	34.6053	75.0239	19.3718	17.7584	22.1549	16.9683	17.1263	8.33483
GABRE	1.55475	5.67718e-06	0.00014545	55.4419	46.4025	87.5279	16.845	5.32751	32.1247	10.9795	19.573	4.76276
CXorf21	-1.45303	5.70986e-06	0.000146025	25.0628	14.1567	190.445	332.689	257.496	422.052	260.513	331.517	241.71
KCNG2	1.12433	5.78958e-06	0.000147012	486.066	411.331	1252.32	343.638	232.635	346.725	218.591	298.488	321.486
SLC25A42	1.31931	5.78809e-06	0.000147012	1397.44	1357.47	3181.78	568.519	611.776	784.285	521.026	501.557	913.259
SLC9B2	1.70423	5.78072e-06	0.000147012	12.9111	21.235	83.6806	9.26475	5.32751	12.1852	1.99627	7.33986	3.57207
SMPD2	1.31697	5.78514e-06	0.000147012	173.92	184.037	412.632	63.1688	73.6973	193.856	51.9029	61.1655	61.9159
SRMS	-1.17661	5.83389e-06	0.000147875	36.4549	63.7051	61.5581	132.233	122.533	186.101	130.755	146.797	111.925
CHKB	1.3848	5.88758e-06	0.0001489	805.806	1032.65	4197.49	577.784	458.166	1116.61	423.209	622.665	426.267
KCND1	1.55992	5.89518e-06	0.0001489	72.9098	93.5915	354.921	50.535	31.9651	70.8958	26.9496	36.6993	22.6231
PRPF40B	1.42877	5.93229e-06	0.000149573	192.907	204.486	973.388	152.447	87.016	250.351	83.8432	119.884	79.7762
SOX17	1.64296	5.94443e-06	0.000149615	28.1007	13.3702	126.964	10.9493	6.21543	19.9394	8.9832	6.11655	14.2883
SOX13	1.00771	5.99967e-06	0.00015074	1060.99	1107.37	2747.03	736.969	580.699	778.746	801.501	757.229	862.06
ETS1	-0.9826	6.03684e-06	0.000151408	519.483	430.206	311.638	1217.05	773.377	580.459	891.333	1049.6	851.343
GIGYF1	1.28228	6.07564e-06	0.000152114	1098.2	1060.97	2386.34	688.961	328.53	725.574	388.274	660.588	356.016
CMC2	-0.813126	6.13133e-06	0.000152176	168.604	190.329	117.345	226.565	317.875	355.587	246.539	331.517	261.952
FA2H	1.55037	6.12001e-06	0.000152176	88.0994	98.3104	61.5581	20.214	26.6376	12.1852	16.9683	17.1263	23.8138
PKIA	-1.56269	6.12415e-06	0.000152176	3.03791	3.14593	9.61846	27.7943	66.5939	17.7239	22.9571	36.6993	30.9579
RIPK1	1.08733	6.11887e-06	0.000152176	419.991	317.739	923.372	288.892	198.006	289.122	209.608	255.672	184.557
SPATA5L1	1.08466	6.13125e-06	0.000152176	173.92	185.61	535.748	120.442	118.093	148.438	113.787	141.904	120.26
EFCAB2	-1.23398	6.17166e-06	0.000152912	15.1896	21.235	3.84738	48.0083	47.0597	31.0169	36.9309	31.8061	36.9114
CHRNB1	0.936019	6.19603e-06	0.00015325	3357.65	3159.3	8272.83	2699.41	2274.85	3087.29	1846.55	2396.46	2263.5
HRSP12	-0.858457	6.24057e-06	0.000153819	12703.8	13986	10035.9	18005.6	16745.3	37208.1	19891.8	20749.8	26210.7
PGS1	1.21703	6.23201e-06	0.000153819	201.262	196.621	606.925	128.864	113.654	188.317	80.8488	117.438	111.925
MED26	0.899054	6.25608e-06	0.000153936	122.276	132.916	177.941	69.0645	57.7147	80.8655	63.8805	78.2919	91.6831
TAF6L	1.25273	6.30671e-06	0.000154915	914.411	1031.87	3983.96	593.786	636.638	1132.12	489.085	709.52	637.019
TM4SF20	1.66022	6.33795e-06	0.000155416	34.936	46.4025	257.775	21.0563	11.5429	49.8486	5.9888	14.6797	22.6231
CEP85	1.04836	6.50487e-06	0.000158964	132.149	120.332	240.461	94.332	63.9302	69.788	68.8712	78.2919	64.2973
PTPLB	-1.11219	6.49874e-06	0.000158964	167.085	151.791	27.8935	250.991	323.202	306.846	265.504	287.478	257.189
DNAH9	1.55055	6.57519e-06	0.000160408	21.2654	12.5837	38.4738	5.0535	4.43959	4.43099	3.99253	8.56317	8.33483
CKMT2	1.69554	6.61819e-06	0.000160907	396.447	511.214	1322.54	16.0028	23.0859	97.4817	22.9571	23.2429	19.051
ZBTB47	1.12431	6.61008e-06	0.000160907	174.68	202.913	572.298	122.969	137.627	159.516	82.8451	137.011	134.548
EIF3L	-0.708708	6.65708e-06	0.000161578	1627.56	1670.49	725.232	2060.14	2269.52	2381.66	2202.88	2156.7	2415.91
CLYBL	-0.66862	6.70352e-06	0.000161881	786.819	854.907	950.303	1249.9	1456.19	968.171	1682.85	1445.95	1597.91
MTMR1	0.732573	6.69228e-06	0.000161881	358.473	409.758	587.688	289.734	269.039	245.92	259.515	250.779	270.287
SIGMAR1	-1.00988	6.7029e-06	0.000161881	814.16	923.331	275.088	1209.47	1598.25	1537.55	1426.33	1260.01	1721.74
STC2	1.63635	6.74393e-06	0.000162582	41.0118	56.6268	221.224	19.3718	17.7584	43.2021	12.9757	15.903	15.479
SRRT	1.16678	6.80836e-06	0.000163859	1524.27	1447.13	4374.47	1188.41	908.341	1108.85	752.593	1011.68	785.855
C15orf27	1.57578	6.84533e-06	0.000164472	1205.29	1647.68	6999.35	599.682	624.207	984.787	726.641	702.18	656.07
ARHGAP26	-1.47415	6.86512e-06	0.000164671	57.7203	59.7727	44.2449	207.194	237.074	188.317	321.399	185.943	258.38
ACTN4	-0.558731	6.91657e-06	0.000164799	4120.93	3889.16	2644.11	4994.54	5736.84	4639.24	5585.56	5409.48	5404.54
SMIM19	-1.08087	6.89649e-06	0.000164799	426.067	437.285	81.7569	642.637	670.379	857.396	723.647	707.073	840.627
SRSF11	1.4557	6.90534e-06	0.000164799	2773.61	3031.89	16308.1	2173.85	1406.46	3573.59	1282.6	2031.92	1474.07
TXNDC15	-0.840156	6.89513e-06	0.000164799	758.718	876.142	346.264	1217.05	1208.46	1227.38	1168.81	1252.67	1324.05
MAGEF1	1.2216	6.94323e-06	0.000165159	75.9478	114.827	302.019	59.7998	73.6973	79.7578	58.8899	41.5925	50.009
MCRS1	1.09942	6.99526e-06	0.000165845	203.54	214.71	647.322	179.399	121.645	184.994	148.722	143.127	117.878
NDFIP1	-0.872291	6.9935e-06	0.000165845	2715.89	3250.53	1433.15	3849.08	4934.17	5935.31	4806.01	4005.12	4948.51
STAMBPL1	1.27219	7.02224e-06	0.000166208	82.0236	62.9186	222.186	37.9013	48.8355	60.9261	38.9272	31.8061	38.1021
MTA1	1.10064	7.05139e-06	0.000166546	457.965	512.787	1668.8	375.644	308.108	516.21	345.354	338.857	320.296
PALB2	0.960069	7.05981e-06	0.000166546	152.655	143.926	341.455	117.073	102.999	130.714	96.819	94.1949	71.4414
N4BP1	0.770831	7.09866e-06	0.000167187	344.043	345.266	662.712	277.943	281.47	253.674	206.614	296.041	215.515
ASCL1	1.57273	7.17685e-06	0.000168572	2266.28	1107.37	2338.25	64.8533	102.999	13.293	5.9888	11.0098	44.0555
STRN4	0.982247	7.18105e-06	0.000168572	1032.89	1004.34	2398.84	804.349	665.939	902.814	545.979	689.947	558.434
ALAS2	-1.39795	7.28508e-06	0.000170454	41.0118	37.7512	45.2067	113.704	152.722	171.701	215.597	100.311	132.167
SPHK1	1.19063	7.28179e-06	0.000170454	116.96	88.8726	236.614	65.6955	48.8355	73.1113	39.9253	46.4858	61.9159
CAV2	-1.10746	7.321e-06	0.000171015	1704.27	2407.42	1219.62	3324.36	3925.49	4394.43	6552.75	3728.65	4101.93
USMG5	-1.10797	7.38887e-06	0.000172319	43.2902	58.9862	33.6646	88.4363	89.6798	210.472	87.8358	90.525	88.1111
SEC62	-0.69869	7.41845e-06	0.000172727	1673.89	1785.32	1037.83	2321.24	2248.21	3139.35	2552.23	2270.46	2425.44
TRMT10C	-1.0105	7.48751e-06	0.000174051	215.692	223.361	57.7107	317.528	378.253	311.277	483.097	313.167	389.356
TRMU	1.17942	7.52359e-06	0.000174606	874.918	1084.56	3621.35	827.09	670.379	1008.05	572.929	594.529	610.824
MTMR3	0.841064	7.53592e-06	0.000174609	369.106	370.433	615.581	333.531	226.419	182.778	256.52	215.303	239.329
VPS37D	1.48166	7.55313e-06	0.000174724	63.7961	65.2781	218.339	28.6365	20.4221	45.4176	21.9589	30.5828	33.3393
KRI1	1.23348	7.57661e-06	0.000174984	481.509	459.306	1473.55	334.373	221.98	403.22	259.515	313.167	225.04
ST3GAL4	1.15282	7.6188e-06	0.000175675	824.793	636.265	2179.54	432.074	420.874	704.527	384.281	491.771	426.267
C7orf43	1.15729	7.72777e-06	0.000177901	563.532	464.811	1411.03	385.751	301.004	396.573	211.604	321.731	309.579
CLK3	1.06391	7.78048e-06	0.000178826	442.775	458.52	1390.83	311.633	262.824	482.978	338.367	297.264	301.245
USHBP1	1.25737	7.79614e-06	0.000178898	113.922	143.926	257.775	78.3293	36.4047	85.2965	50.9048	50.1557	59.5345
ARHGEF1	1.26167	7.82904e-06	0.000179365	1172.63	1127.03	4505.28	940.793	700.568	1198.58	586.903	700.957	626.303
EDNRB	-1.24421	7.89199e-06	0.000180518	670.619	437.285	146.201	1568.27	1395.81	469.685	984.16	1448.4	1283.56
ACN9	-1.27324	7.97055e-06	0.000181156	56.2013	69.2105	56.7489	116.231	106.55	408.759	154.711	139.457	139.311
ANKRD54	1.11603	7.95094e-06	0.000181156	73.6693	110.894	226.034	54.7463	55.9389	63.1416	51.9029	59.9422	53.5811
PCDH18	-1.04176	7.96499e-06	0.000181156	57.7203	67.6375	50.016	160.028	152.722	110.775	133.75	108.875	121.45
RAB21	-0.841037	7.95827e-06	0.000181156	363.03	340.547	153.895	493.559	586.914	404.328	600.876	616.548	523.904
ZNF783	1.48026	8.03283e-06	0.000182281	30.3791	28.3134	80.795	9.26475	18.6463	9.96972	8.9832	15.903	10.7162
KCTD13	1.34396	8.13617e-06	0.000184334	99.4916	107.748	357.807	69.9068	53.2751	97.4817	36.9309	52.6023	45.2462
LYSMD4	1.26591	8.24136e-06	0.000186422	262.02	386.95	1086.89	178.557	113.654	331.216	232.565	144.351	210.752
ARAP1	0.766951	8.36142e-06	0.000188839	1111.88	1084.56	2015.07	822.036	725.43	1051.25	796.511	672.821	706.079
ARMC9	1.38966	8.4612e-06	0.000190791	78.2262	62.9186	297.21	46.3238	34.6288	63.1416	26.9496	35.476	53.5811
MICALL2	1.48673	8.47523e-06	0.000190806	70.6314	61.3457	220.263	25.2675	8.87919	60.9261	17.9664	37.9226	30.9579
CMPK1	-0.779466	8.57108e-06	0.000192661	1134.66	1144.33	469.381	1425.93	1509.46	1816.7	1618.97	1640.46	1781.27
TRIM27	1.31686	8.64097e-06	0.000193927	506.572	599.3	2411.35	427.021	336.521	595.968	306.427	348.643	273.859
EXOSC6	1.13199	8.71096e-06	0.000195191	50.1255	43.2566	49.0541	14.3183	18.6463	28.8014	16.9683	19.573	19.051
PHLDB3	1.33887	8.74814e-06	0.000195717	259.741	390.882	1478.36	252.675	150.058	332.324	157.705	311.944	128.595
CACTIN	0.838443	8.82816e-06	0.000197199	290.12	241.45	524.206	206.351	174.92	177.239	166.688	229.982	173.841
SSBP4	1.29052	8.94088e-06	0.000199405	205.059	235.945	801.217	134.76	95.0073	271.398	99.8134	117.438	104.781
CDC42BPB	0.88773	9.0331e-06	0.000200836	2180.46	2110.92	4864.05	1845.37	1759.86	1260.62	1347.48	1737.1	1438.35
EVI5L	1.10707	9.02412e-06	0.000200836	206.578	198.194	647.322	147.394	159.825	198.287	101.81	139.457	122.641
MROH1	1.08453	9.25686e-06	0.000205491	805.806	830.526	2637.38	741.18	511.441	730.005	490.084	645.908	495.327
YPEL3	1.13798	9.28648e-06	0.000205829	524.799	522.225	1192.69	295.63	198.894	461.93	212.602	299.711	323.868
CLCF1	1.55041	9.34196e-06	0.000206738	181.515	195.048	708.88	46.3238	40.8443	148.438	60.8861	105.205	92.8738
AKR1A1	-0.644371	9.35991e-06	0.000206815	2751.59	2657.53	1598.59	3431.33	3235.58	4690.2	3273.88	3778.81	3886.41
UBE2E3	-0.707304	9.43067e-06	0.000208057	428.345	465.598	320.295	625.792	716.551	635.847	656.772	744.996	698.935
PRR12	1.28304	9.477e-06	0.000208757	99.4916	99.8833	418.403	89.2785	72.8093	62.0338	54.8973	99.0881	42.8648
ZSCAN30	0.855491	9.70071e-06	0.000213356	138.984	158.083	266.431	106.966	70.1456	111.882	113.787	90.525	101.209
PNN	1.42293	9.72917e-06	0.000213653	1067.07	1312.64	3493.42	682.223	400.451	932.723	384.281	557.829	360.779
FBP1	-1.26393	9.81038e-06	0.000215106	2665.77	2840.78	2866.3	7075.74	15735.7	4133	5355.98	10502.1	6599.99
MKNK1	0.87407	9.84551e-06	0.000215546	324.297	350.771	775.247	280.469	221.092	297.984	225.578	233.652	245.282
ASXL1	1.22449	9.86463e-06	0.000215634	1488.58	1345.67	5149.72	1286.96	757.395	1329.3	784.533	915.036	791.809
CAV1	-1.32149	9.91643e-06	0.000216106	553.659	692.892	157.743	940.793	1242.2	1390.22	3083.23	1562.17	1146.63
SKI	0.649693	9.90785e-06	0.000216106	595.43	575.706	909.906	467.449	482.14	427.59	347.35	444.062	426.267
DBT	-1.15317	9.95435e-06	0.000216602	347.081	340.547	77.9095	504.508	799.127	312.385	853.404	814.725	697.744
SARDH	1.15194	9.96966e-06	0.000216605	7400.35	9362.29	25410	5809	4486.65	7164.91	5196.28	4696.29	5609.34
CRTAP	-0.918907	1.01344e-05	0.00021985	370.625	426.274	252.965	639.268	626.871	1113.29	741.613	573.733	510.806
MED14	0.991498	1.02947e-05	0.00022299	536.191	493.125	1336.97	453.131	420.874	250.351	317.406	393.906	373.877
CACNG5	1.33599	1.03351e-05	0.000223519	52.404	46.4025	48.0923	18.5295	19.5342	4.43099	9.98134	17.1263	25.0045
FBXL6	1.18391	1.03504e-05	0.000223519	997.954	1016.14	2800.89	621.581	497.235	1061.22	491.082	568.839	423.886
PPP2R4	0.968682	1.04062e-05	0.000224384	1174.91	1459.71	1950.62	634.214	805.342	736.652	654.776	708.297	822.767
FLOT1	0.955008	1.04911e-05	0.000225456	1425.54	1512.41	3796.4	1054.5	839.083	1290.53	1100.94	1063.06	1119.25
MYH14	1.37792	1.05062e-05	0.000225456	2829.81	2989.42	2645.08	971.114	760.946	367.772	1391.4	720.53	897.78
POLA2	0.947412	1.05213e-05	0.000225456	175.439	173.026	383.776	129.707	97.6711	129.606	98.8152	133.341	121.45
TRAPPC10	0.778023	1.04838e-05	0.000225456	509.609	481.328	857.966	396.7	399.563	306.846	287.462	373.11	315.533
WDR35	0.753863	1.05347e-05	0.000225456	411.637	412.904	712.728	279.627	322.315	278.044	261.511	271.575	354.826
GPHA2	-1.49819	1.05795e-05	0.000226076	128.352	74.7159	73.1003	312.475	657.948	413.19	361.324	436.722	371.495
POSTN	-1.24204	1.06063e-05	0.000226309	660.746	635.478	272.202	1966.65	1331.88	972.602	1249.66	1622.11	1788.42
DCP1A	1.04789	1.07838e-05	0.000229754	524.799	467.171	935.876	361.325	276.143	291.337	238.554	277.691	273.859
AGO4	1.07236	1.09604e-05	0.000232824	239.995	245.383	777.171	204.667	147.395	241.489	155.709	187.166	147.646
PQLC2	1.43784	1.09566e-05	0.000232824	1162.76	1461.29	6011.53	939.951	578.035	1270.59	626.828	740.103	539.383
HBB	-1.59947	1.10301e-05	0.00023361	468.598	909.961	499.198	1933.81	2536.78	9432.46	3422.6	1820.29	2281.36
NSMF	1.35783	1.10292e-05	0.00023361	741.25	927.263	2874.96	576.941	362.271	671.295	270.494	550.49	320.296
ELTD1	-0.918662	1.11105e-05	0.000234061	184.553	160.443	113.498	403.438	293.013	233.735	330.382	391.459	205.989
MVP	1.47717	1.11169e-05	0.000234061	1578.95	1745.21	8637.37	1191.78	749.404	1942.99	725.643	768.239	675.121
SLC25A48	-1.1003	1.1107e-05	0.000234061	125.314	100.67	73.1003	225.723	275.255	163.947	289.459	314.391	183.366
STOML3	1.65815	1.10752e-05	0.000234061	27.3412	36.1782	167.361	3.369	9.76711	33.2324	9.98134	9.78648	14.2883
ANKRD44	1.09224	1.11355e-05	0.000234107	460.243	443.576	1131.13	336.058	301.892	245.92	229.571	281.361	321.486
EDC4	0.984738	1.1154e-05	0.000234152	528.596	526.157	1280.22	403.438	389.796	372.203	316.408	375.556	331.012
EZH1	1.0998	1.12008e-05	0.000234791	783.781	1016.92	3298.17	725.177	589.578	893.952	594.888	746.219	667.977
CLK2	1.36635	1.12781e-05	0.000236064	711.631	766.821	3012.5	481.767	323.202	889.521	327.388	398.799	289.338
LPIN1	1.28402	1.13388e-05	0.000236987	2614.88	2956.39	7861.16	1982.66	1546.75	1219.63	916.287	1943.84	1439.54
ATL2	-0.911805	1.14266e-05	0.000238475	586.317	487.619	388.586	816.14	1372.72	692.342	745.606	1234.32	966.84
SLC22A31	1.33129	1.1447e-05	0.000238551	148.858	138.421	401.09	94.332	39.0684	80.8655	103.806	77.0685	39.2928
SMYD3	-0.934462	1.14746e-05	0.000238779	403.283	434.139	142.353	521.353	775.153	737.759	718.656	628.781	612.015
DNAJC12	-1.20023	1.15486e-05	0.000239968	322.778	211.564	276.05	669.589	717.438	693.45	893.33	791.482	692.982
GTF2IRD2B	1.0541	1.15718e-05	0.000240101	359.233	380.658	1332.16	336.9	291.237	346.725	267.5	333.964	232.185
ATP13A2	0.808576	1.1634e-05	0.000241043	659.986	600.873	958.96	449.762	452.839	501.809	305.429	337.634	378.639
ZDHHC18	1.03135	1.19426e-05	0.000247079	123.795	132.129	265.469	59.7998	69.2577	135.145	63.8805	77.0685	63.1066
AKT1	0.755665	1.20892e-05	0.00024939	1565.28	1682.29	3226.99	1265.9	1105.46	1588.51	1252.66	1149.91	1039.47
SCOC	-1.00131	1.20738e-05	0.00024939	609.861	570.2	193.331	901.208	1159.62	654.678	970.186	1261.23	1096.63
UBE3B	1.13244	1.23024e-05	0.000253423	785.3	791.988	3217.37	683.065	525.648	713.389	588.899	768.239	577.485
FSD2	1.19803	1.23875e-05	0.000254808	98.7321	88.8726	267.393	64.011	35.5168	97.4817	42.9197	56.2723	46.4369
DFFB	1.20862	1.26894e-05	0.000260644	469.357	553.684	1889.06	379.013	310.772	546.119	313.414	270.352	316.724
AKAP8L	1.03145	1.28243e-05	0.000262659	973.65	911.534	1953.51	689.803	546.07	652.463	404.244	650.801	491.755
ZMIZ2	0.782433	1.2807e-05	0.000262659	534.672	523.798	948.38	408.491	362.271	374.418	382.285	358.43	359.588
PCCB	-0.973667	1.2903e-05	0.000263747	2709.82	2291.81	762.743	3481.86	4108.4	3547.01	4662.28	3932.94	4805.62
SETD8	0.745052	1.29143e-05	0.000263747	143.541	169.094	269.317	122.969	123.421	91.943	113.787	103.981	113.116
NDUFB5	-1.02858	1.29499e-05	0.000264097	272.652	328.75	111.574	416.914	467.045	747.729	469.123	469.751	621.54
RAD18	-1.03448	1.30162e-05	0.00026507	1138.46	1228.49	687.72	1644.07	2178.06	2265.34	2145.99	3065.62	2519.5
COPZ1	-1.42837	1.3188e-05	0.000268186	2279.95	1920.59	1392.75	7010.05	13574.5	8550.7	5594.54	4863.88	4825.87
SMPD4	1.09908	1.33369e-05	0.000270831	389.612	407.398	1513.94	306.579	309.884	427.59	285.466	365.77	233.375
EPS15L1	0.888072	1.34088e-05	0.000271903	453.408	519.079	610.772	352.061	275.255	221.549	255.522	280.138	233.375
ZSWIM4	1.07517	1.34822e-05	0.000273005	82.7831	72.3564	135.62	46.3238	33.7409	57.6028	40.9235	46.4858	23.8138
DBNDD1	0.906917	1.36265e-05	0.000275147	309.107	333.469	690.605	224.039	175.808	309.061	174.673	232.429	219.087
DIS3L	0.971163	1.36142e-05	0.000275147	192.907	269.764	724.27	187.822	166.041	203.825	181.66	172.487	208.371
PLA2G4E	1.40434	1.37157e-05	0.000276559	31.8981	36.1782	94.2609	26.1098	8.87919	16.6162	12.9757	14.6797	13.0976
USF2	0.958978	1.39212e-05	0.000280306	1836.42	1683.07	3090.41	886.889	838.195	1489.92	914.29	1027.58	1170.45
ADAM17	0.819684	1.4112e-05	0.000283349	433.662	375.939	417.441	261.098	226.419	142.899	241.548	225.089	236.947
FAM162A	-0.898807	1.41081e-05	0.000283349	284.045	309.874	87.5279	406.807	474.149	461.93	478.106	412.256	473.895
HEBP2	-1.17508	1.41965e-05	0.000284646	611.379	547.392	158.705	801.822	990.917	2079.24	1006.12	951.735	1100.2
HDAC7	1.29717	1.4313e-05	0.000286581	319.74	347.625	1276.37	253.517	112.766	413.19	141.735	214.079	141.692
CELF1	0.752437	1.45052e-05	0.000290022	903.019	896.591	1711.12	705.806	712.111	417.621	673.74	779.249	751.325
VPS9D1	1.40218	1.46772e-05	0.000293052	2920.95	4010.28	14428.6	2183.11	1516.57	3530.39	1612.98	1826.4	1332.38
ARSG	1.10077	1.4701e-05	0.000293118	116.2	103.816	285.668	94.332	55.051	83.081	62.8824	52.6023	67.8693
GPHN	-0.649756	1.48277e-05	0.000295232	271.134	286.28	166.399	372.275	394.236	424.267	419.216	353.537	364.351
DLG4	1.07021	1.49653e-05	0.000297557	70.6314	69.997	135.62	40.428	33.7409	60.9261	31.9403	44.0392	26.1952
FAN1	0.887822	1.50873e-05	0.000299566	434.421	485.26	768.515	287.207	293.013	261.428	261.511	281.361	342.919
SLC8B1	1.06246	1.51703e-05	0.000300797	3255.88	3632.77	10270.6	2787.85	2295.27	3071.78	1791.65	2877.23	1918.2
COL16A1	1.44112	1.53116e-05	0.000303002	387.334	343.693	1555.3	126.338	191.79	402.112	197.63	160.254	139.311
RBM42	0.857213	1.53239e-05	0.000303002	780.743	843.896	1775.57	572.73	533.639	798.685	534.001	596.975	529.857
ZC3H11A	0.866571	1.54603e-05	0.000305276	1695.91	1799.47	4719.78	1420.03	1383.38	1566.35	1420.34	1428.83	1345.48
ACSL3	-1.13453	1.55749e-05	0.000306281	419.232	544.246	135.62	840.566	840.859	569.382	1263.64	977.425	1019.23
CEP250	1.26232	1.56397e-05	0.000306281	479.23	467.171	2058.35	415.229	312.547	430.914	267.5	378.003	271.477
ESR1	1.67428	1.5602e-05	0.000306281	275.69	147.072	2822.05	89.2785	66.5939	197.179	96.819	29.3594	51.1997
HES4	1.31693	1.55889e-05	0.000306281	97.9726	72.3564	120.231	32.8478	20.4221	43.2021	20.9608	40.3692	29.7673
RABL6	0.825358	1.56254e-05	0.000306281	1231.87	1147.48	2374.8	896.996	926.987	628.092	884.346	943.172	853.725
TMEM59	-1.00052	1.56191e-05	0.000306281	2740.2	2940.66	721.384	3652.84	4999.87	4905.1	4449.68	4154.36	5787.94
GGCT	-0.796206	1.58109e-05	0.000308787	204.299	233.585	190.445	325.109	347.176	412.082	347.35	373.11	477.467
TCN2	-1.02517	1.58068e-05	0.000308787	1130.1	1222.19	411.67	2014.66	1869.07	1673.81	2529.27	2143.24	2206.35
KIF27	1.66681	1.58536e-05	0.000309199	9.87321	7.86483	37.512	1.6845	3.55168	2.21549	3.99253	1.22331	4.76276
AQP9	-0.964932	1.59068e-05	0.000309813	1871.35	1803.41	840.653	3251.93	3406.94	2741.67	3276.87	3147.58	3144.61
CASC4	-0.93148	1.60109e-05	0.000310497	524.799	569.414	151.972	858.253	863.057	662.433	956.212	815.948	948.98
CHD5	1.40832	1.60036e-05	0.000310497	277.209	327.177	985.892	182.768	117.205	252.566	71.8656	163.924	109.543
PIAS3	1.30947	1.60233e-05	0.000310497	558.216	595.368	1948.7	405.122	241.514	528.395	203.619	392.683	240.519
TMEM39A	1.19094	1.60287e-05	0.000310497	245.311	208.418	812.759	185.295	135.852	233.735	115.783	132.118	152.408
FSTL1	-1.01013	1.62784e-05	0.000314908	216.451	227.294	149.086	445.55	459.054	366.664	480.102	428.159	448.89
CLEC1A	1.42973	1.63818e-05	0.000316478	132.149	168.307	645.398	97.701	47.0597	189.425	52.9011	92.9716	28.5766
SLC25A1	-0.833651	1.64211e-05	0.00031681	1484.02	1837.22	701.185	1921.17	3048.23	1856.58	2486.35	2523.69	3131.51
GSK3A	1.0089	1.65916e-05	0.000319667	219.489	242.237	532.862	166.766	138.515	202.718	115.783	170.04	111.925
FRMD8	0.79223	1.66515e-05	0.000320391	257.463	280.774	463.61	154.974	204.221	201.61	223.582	165.147	159.552
ITGA10	1.46327	1.68832e-05	0.000324412	25.0628	18.8756	25.9698	7.58025	4.43959	9.96972	2.9944	7.33986	4.76276
SPARC	-0.907908	1.72261e-05	0.000330556	743.529	601.66	427.059	1147.99	1323.89	1167.57	1142.86	1085.08	1199.02
POLM	1.26842	1.72705e-05	0.000330963	236.198	327.177	1281.18	205.509	155.386	353.371	189.645	184.72	157.171
SLC16A2	-0.897944	1.73156e-05	0.000331368	3884.73	3984.32	1301.38	5992.61	6210.1	5406.91	6679.51	5929.38	6058.23
TNNT1	1.28189	1.7338e-05	0.000331368	176.958	259.539	315.485	58.9575	55.051	162.839	95.8208	42.8159	88.1111
PML	0.874819	1.74526e-05	0.000333113	110.124	110.894	204.873	93.4898	63.0422	60.9261	73.8619	77.0685	70.2507
SARNP	-0.717595	1.76947e-05	0.000337285	699.479	800.64	461.686	1040.18	1105.46	1469.98	946.231	923.599	1152.59
MRPS9	-0.72965	1.77809e-05	0.000338477	866.564	1049.17	510.74	1066.29	1373.61	1425.67	1465.26	1350.53	1607.43
ACD	1.00378	1.78056e-05	0.000338495	152.655	140.78	364.539	115.388	81.6885	138.468	85.8395	101.535	77.3949
NR1H2	0.856819	1.79187e-05	0.000340194	965.296	965.801	2027.57	790.031	537.191	679.049	607.863	858.764	675.121
TMEM35	-1.44003	1.81537e-05	0.000344198	6.07582	5.50538	1.92369	21.0563	11.5429	17.7239	23.9552	12.2331	32.1486
OVCA2	1.25709	1.8272e-05	0.000345982	353.157	470.317	2553.7	371.432	366.71	592.645	312.416	355.983	315.533
OCIAD2	-1.05533	1.83032e-05	0.000346114	1847.05	2350.8	549.214	2828.28	3048.23	5452.33	3836.83	3517.02	3310.12
DNAJC15	-0.881851	1.85303e-05	0.000349946	108.605	100.67	53.8633	138.129	184.687	271.398	147.724	130.894	155.98
CAMSAP3	1.08771	1.89139e-05	0.000355781	980.486	1012.99	2447.9	620.738	631.31	742.19	443.171	667.927	614.396
FKRP	1.39236	1.8914e-05	0.000355781	66.834	63.7051	136.582	33.69	31.0772	27.6937	16.9683	26.9128	16.6697
MUT	-0.907329	1.88847e-05	0.000355781	7395.03	7086.21	2593.14	10103.6	11911.4	8004.58	13133.4	11694.8	13522.7
HIBADH	-0.891893	1.8972e-05	0.000356404	3624.99	3897.81	1283.1	4767.98	5875.36	4907.32	6048.69	5913.48	7289.4
TET3	1.1686	1.90058e-05	0.000356571	502.015	471.103	1482.2	350.376	318.763	385.496	306.427	282.585	253.617
PRRC2A	0.798122	1.91388e-05	0.000358595	1889.58	1905.65	3243.34	1437.72	1559.19	1122.15	1219.72	1247.78	1182.36
TTC13	1.16594	1.92385e-05	0.000359992	274.171	250.102	978.197	217.301	225.531	263.644	111.791	151.69	184.557
FLT4	1.09085	1.95558e-05	0.000365062	253.666	208.418	504.969	199.613	146.507	115.206	120.774	155.36	70.2507
PLCH1	0.967344	1.95606e-05	0.000365062	112.403	162.016	353.959	107.808	93.2315	84.1888	121.772	77.0685	109.543
FGD6	1.35546	1.95977e-05	0.000365278	462.522	348.412	1358.13	281.312	170.48	266.967	138.741	239.769	215.515
PTK2B	0.639342	1.96653e-05	0.000366061	523.28	526.944	605.963	337.742	319.651	413.19	365.317	311.944	333.393
BCL7B	0.560795	1.9913e-05	0.00037019	166.326	181.678	205.835	124.653	132.3	103.02	138.741	123.554	115.497
COL3A1	-1.22025	2.0112e-05	0.000373405	497.458	404.252	404.937	1233.05	1538.76	1176.43	1290.59	757.229	1244.27
DGCR8	1.02963	2.01921e-05	0.000374406	363.79	355.49	904.135	277.1	261.936	241.489	169.683	244.662	252.426
SLC24A4	-1.33398	2.02228e-05	0.000374489	6.8353	13.3702	0.961846	33.69	29.3013	11.0775	33.9365	23.2429	16.6697
ZNF7	0.865744	2.02845e-05	0.000375146	297.715	270.55	750.239	224.881	233.523	194.963	232.565	245.885	239.329
CCHCR1	1.23599	2.04126e-05	0.000377026	792.135	986.25	2437.32	596.313	321.427	754.376	496.072	462.411	338.156
MEGF8	0.982285	2.05184e-05	0.000378003	1413.39	1494.32	4913.11	1266.74	1353.19	1259.51	1074.99	1147.47	1158.54
SRSF4	1.43714	2.05096e-05	0.000378003	1010.11	1183.66	7786.14	930.686	599.345	1607.34	486.091	976.202	607.252
ERGIC2	-0.552775	2.05619e-05	0.000378318	516.445	611.097	455.915	760.552	885.255	609.261	756.585	809.831	888.255
NCAPD2	0.872989	2.06947e-05	0.000380273	737.453	736.148	1891.95	683.907	587.802	546.119	547.975	549.266	565.578
ACCS	1.00738	2.07776e-05	0.000381027	217.211	261.112	380.891	207.194	117.205	103.02	108.797	138.234	107.162
MKKS	-0.865578	2.07891e-05	0.000381027	399.485	446.722	122.154	533.987	689.913	661.325	694.701	559.053	596.536
GIT2	1.45372	2.09073e-05	0.000382396	622.772	777.832	4685.15	546.62	361.383	964.847	399.253	486.877	351.254
ZBTB40	0.90976	2.09173e-05	0.000382396	667.581	882.434	1671.69	557.57	458.166	499.594	569.934	513.79	625.112
MAPK7	1.05324	2.10305e-05	0.000383974	74.4288	87.2996	177.941	57.273	31.0772	66.4648	58.8899	51.379	29.7673
GTPBP6	1.23351	2.11023e-05	0.000384794	273.412	334.255	952.227	189.506	137.627	354.479	132.752	130.894	153.599
HVCN1	1.2023	2.12021e-05	0.000386121	49.366	31.4593	126.002	19.3718	20.4221	27.6937	20.9608	23.2429	41.6742
ATXN10	-0.679236	2.12404e-05	0.000386327	1738.44	1865.54	1200.38	2342.3	2293.49	2489.11	2937.51	2608.1	3087.46
NPFF	1.52623	2.1299e-05	0.000386901	126.833	162.016	360.692	77.487	31.9651	84.1888	18.9645	62.3888	13.0976
PCNXL3	0.973383	2.14921e-05	0.000389912	847.577	834.458	2118.95	656.955	591.354	785.392	491.082	579.849	472.704
CEBPD	1.3955	2.15466e-05	0.000390406	1796.92	2006.32	4968.89	816.983	697.904	1510.97	376.296	812.278	710.842
ANKRD11	0.874907	2.17888e-05	0.000393847	1219.72	1086.13	1666.88	752.972	851.514	522.856	561.949	779.249	639.401
SH3TC1	1.11306	2.17916e-05	0.000393847	429.864	532.449	1545.69	402.596	244.178	581.567	221.586	324.177	246.473
ATXN7L3	0.890593	2.19032e-05	0.000395364	362.271	331.109	752.163	213.932	273.479	289.122	220.588	263.012	204.799
CXorf23	1.3928	2.1941e-05	0.000395547	113.922	115.613	205.835	21.0563	48.8355	63.1416	35.9328	34.2527	44.0555
GPX7	1.28675	2.19916e-05	0.00039596	1559.97	1602.85	529.015	354.587	391.572	528.395	309.421	314.391	525.094
BZW1	-0.600432	2.22269e-05	0.000399692	3122.21	3156.94	1955.43	4044.49	4680.22	3483.86	4205.14	4501.78	4490.09
DNMT1	0.790593	2.24933e-05	0.000402458	235.438	225.721	356.845	198.771	175.808	95.2662	135.746	140.681	159.552
GTF3C2	0.823246	2.24687e-05	0.000402458	779.983	729.07	1618.79	608.947	503.45	722.251	480.102	573.733	494.136
NOTCH1	0.911869	2.24826e-05	0.000402458	411.637	375.939	806.027	347.849	213.101	268.075	247.537	320.507	191.701
TSPYL2	1.22133	2.24703e-05	0.000402458	200.502	233.585	1004.17	202.14	164.265	230.411	112.789	195.73	123.832
CLASRP	1.24054	2.28212e-05	0.000407815	186.831	203.699	422.25	128.864	73.6973	128.499	63.8805	96.6415	79.7762
APEH	-0.529164	2.29711e-05	0.000408451	1515.16	1559.6	1180.18	1842.84	2049.32	1980.65	2331.64	2051.49	2170.63
KDM8	0.962288	2.296e-05	0.000408451	179.237	203.699	523.244	183.611	137.627	183.886	122.77	95.4182	134.548
MRPS21	1.57686	2.29396e-05	0.000408451	130.63	96.7374	625.2	68.2223	46.1718	95.2662	12.9757	67.2821	38.1021
USP20	1.17571	2.29481e-05	0.000408451	1042	1116.81	2554.66	613.158	582.475	751.052	552.966	604.315	473.895
MIOX	-1.20696	2.3003e-05	0.00040851	7256.05	10919.5	16064.7	17940.8	20948.7	32145.7	47650.9	26219.2	44198.4
RNF11	-0.845968	2.30324e-05	0.000408526	1323.01	1181.3	665.597	2050.88	2478.18	1363.64	2088.1	1964.64	2075.37
KIAA0907	1.05931	2.3625e-05	0.000418476	660.746	880.074	1284.06	424.494	259.272	552.766	435.186	351.09	426.267
SDC3	-0.997263	2.3652e-05	0.000418476	2719.69	2600.9	1234.05	5090.56	5948.17	4034.41	5069.52	4258.34	4231.71
PHF20	0.976667	2.36862e-05	0.000418563	144.301	178.532	534.786	147.394	108.326	156.192	134.748	138.234	116.688
PPAN-P2RY11	1.43512	2.37738e-05	0.000419593	206.578	189.542	809.874	129.707	118.093	134.037	56.8936	108.875	82.1576
FAM104A	1.04225	2.39447e-05	0.000421684	105.567	95.9509	206.797	64.8533	60.3785	29.9092	70.8675	73.3986	60.7252
MRGBP	0.959014	2.39513e-05	0.000421684	161.009	151.791	231.805	87.594	91.4556	107.451	71.8656	96.6415	67.8693
DDX39A	1.05864	2.40871e-05	0.000423554	164.047	142.353	394.357	117.915	104.774	129.606	74.86	100.311	76.2042
ATF6B	0.996528	2.42061e-05	0.000424702	794.414	794.348	2500.8	682.223	601.121	766.561	565.942	596.975	531.048
DDX31	1.0907	2.42118e-05	0.000424702	843.02	820.302	3142.35	610.631	609.112	923.861	525.018	718.083	595.345
CNTROB	1.19776	2.42914e-05	0.000425576	239.995	298.077	781.98	153.29	199.782	222.657	155.709	127.224	114.306
CYP7B1	-0.862037	2.45907e-05	0.000430292	2511.59	2694.49	1787.11	5208.47	3773.66	3936.93	3842.81	5217.42	4942.55
ANKRD12	0.871063	2.48198e-05	0.00043377	747.326	571.773	1345.62	441.339	489.243	526.18	384.281	479.538	446.509
PHF20L1	0.985419	2.49464e-05	0.000435451	814.919	663.005	2249.76	662.851	623.319	693.45	437.182	571.286	482.229
MBD6	1.18807	2.50062e-05	0.000435795	693.403	802.213	2077.59	634.214	336.521	601.507	327.388	512.567	255.998
TMEM14C	-1.07791	2.50271e-05	0.000435795	558.216	931.196	350.112	1059.55	1246.64	1895.35	1858.52	1225.76	1451.45
ITGB2	0.935666	2.52451e-05	0.000439057	515.685	486.047	873.356	350.376	236.186	369.987	259.515	286.255	310.77
ADH5	-0.761373	2.52907e-05	0.000439315	1736.17	1841.94	1032.06	2012.14	2899.06	2814.78	3327.78	2255.78	2902.9
MCEE	-0.835782	2.5354e-05	0.000439738	988.08	1111.3	745.43	1314.75	1485.49	2992.02	1581.04	1525.47	1759.84
PLA2G6	1.14137	2.53766e-05	0.000439738	250.628	243.81	940.685	232.461	162.489	210.472	161.698	228.759	128.595
RAC1	-0.643188	2.54397e-05	0.000440298	1920.72	2193.5	1164.79	2249.65	2558.09	3562.51	2841.69	2693.73	2942.2
PCP2	1.54071	2.56276e-05	0.000441944	13.6706	13.3702	8.65661	0.84225	0	0	0	2.44662	0
STAB1	1.16769	2.55844e-05	0.000441944	4564.46	4549.02	12996.5	3797.71	2080.39	3481.65	2142.99	3424.05	1890.82
TMEM259	0.943785	2.56102e-05	0.000441944	500.496	563.122	1250.4	347.849	379.141	490.732	281.474	370.663	364.351
ISG20	1.52525	2.56868e-05	0.000442001	732.136	497.057	558.832	135.602	130.524	295.768	36.9309	59.9422	108.353
TMEM170A	1.13443	2.56927e-05	0.000442001	46.3281	51.1214	140.429	43.797	30.1892	13.293	38.9272	29.3594	33.3393
SMG5	0.970935	2.59031e-05	0.000445085	1077.7	1509.26	2900.93	1044.39	800.015	840.78	754.589	660.588	1057.33
NANOS3	-1.22048	2.61951e-05	0.000449022	25.8222	48.7619	4.80923	58.1153	72.8093	64.2493	84.8414	90.525	88.1111
NUS1	-0.713287	2.61711e-05	0.000449022	779.983	844.683	455.915	1163.99	1210.23	1426.78	1136.87	1169.48	939.454
PTPN2	0.826596	2.63715e-05	0.000451506	203.54	189.542	418.403	155.816	155.386	126.283	153.713	152.914	128.595
AQP11	-1.03097	2.6509e-05	0.000453316	479.23	590.649	179.865	849.83	771.601	773.207	877.359	1006.78	1397.87
HGS	0.861973	2.65415e-05	0.000453329	887.829	928.836	2055.46	688.961	685.473	746.621	671.744	704.627	529.857
MIA	1.51807	2.66392e-05	0.000453383	35.6954	60.5592	211.606	40.428	17.7584	33.2324	6.98693	29.3594	7.14414
OS9	-0.707936	2.66116e-05	0.000453383	3769.29	3800.29	1819.81	5189.95	5335.5	4247.1	5469.77	5690.84	5670.07
PRR5	1.04931	2.66398e-05	0.000453383	138.984	103.029	184.674	48.8505	55.051	76.4345	54.8973	70.952	65.488
GNAI1	-1.09103	2.67051e-05	0.000453955	373.663	445.149	189.484	592.944	792.024	690.126	1199.76	819.618	802.525
ZYX	0.878584	2.68761e-05	0.000456319	737.453	568.627	1573.58	447.235	411.994	478.547	550.97	535.81	520.332
RUSC2	1.09081	2.70796e-05	0.000459228	415.434	336.615	552.099	178.557	124.309	223.765	173.675	194.506	205.989
CATSPERB	1.64021	2.72489e-05	0.000461007	13.6706	31.4593	171.208	5.0535	2.66376	38.7711	0.998134	6.11655	9.52552
NCDN	1.13319	2.72351e-05	0.000461007	359.233	430.993	1278.29	314.159	303.668	272.506	185.653	330.294	227.422
C9orf96	1.55403	2.74139e-05	0.00046177	264.298	308.301	996.472	118.757	42.6201	142.899	83.8432	167.594	64.2973
PCBP3	-1.26406	2.74232e-05	0.00046177	64.5556	58.1997	129.849	337.742	254.833	239.273	188.647	347.42	163.125
PRDM15	1.19834	2.73398e-05	0.00046177	72.9098	78.6483	194.293	47.166	42.6201	35.4479	44.916	47.7091	36.9114
SYNJ2	0.922555	2.73772e-05	0.00046177	262.02	257.966	386.662	138.129	166.929	90.8352	149.72	155.36	196.464
AGFG2	0.774985	2.74739e-05	0.000462078	560.494	410.544	686.758	355.43	256.609	330.109	273.489	291.148	360.779
MAST2	1.20072	2.75112e-05	0.000462162	72.1504	67.6375	274.126	53.904	50.6114	76.4345	44.916	40.3692	35.7207
BRK1	-0.905592	2.76467e-05	0.000462808	1521.23	1699.59	474.19	1991.08	2209.14	3119.42	2379.55	2542.04	2517.12
CDKN3	-1.07665	2.76089e-05	0.000462808	48.6066	70.7835	37.512	106.966	186.463	124.068	84.8414	107.651	147.646
ENTPD8	1.14462	2.76278e-05	0.000462808	741.25	946.139	3108.68	751.287	719.214	787.608	474.113	515.014	498.899
MAN2A2	0.759022	2.782e-05	0.000465163	489.863	400.32	850.271	357.114	324.09	293.553	353.339	344.973	311.961
DHRS9	-1.14664	2.79467e-05	0.000466735	12.9111	20.4486	25.008	49.6928	73.6973	32.1247	37.9291	61.1655	47.6276
TUFT1	0.733221	2.80352e-05	0.000467667	119.997	125.051	137.544	72.4335	58.6026	67.5726	90.8302	83.1851	75.0135
RPL21	-0.821792	2.83505e-05	0.000472376	1303.26	1443.2	814.683	1629.75	1605.36	3646.7	2204.88	2007.45	2037.27
AKAP17A	1.03355	2.85169e-05	0.000474595	252.906	249.315	497.274	149.921	156.274	130.714	135.746	165.147	142.883
RPL9	-0.845373	2.90082e-05	0.000482211	982.005	1208.04	528.053	1375.39	1392.26	2133.52	1941.37	1568.28	1865.81
CEACAM1	-1.03686	2.90844e-05	0.000482915	622.012	695.251	153.895	1058.71	1218.22	842.995	1237.69	1192.73	1226.41
COL6A2	1.10036	2.91786e-05	0.000483919	442.016	380.658	1100.35	285.523	225.531	355.587	254.524	182.273	263.142
ALB	-1.15607	2.92482e-05	0.000484511	1.17028e+06	1.04079e+06	205785	2.10405e+06	2.13932e+06	1.51149e+06	2.06959e+06	1.91391e+06	3.01503e+06
UBAP2L	0.64612	2.93097e-05	0.000484967	1215.92	1193.88	1674.57	911.315	863.945	825.271	710.671	943.172	856.106
SEP15	-0.955248	2.93485e-05	0.000485047	1394.4	1340.95	426.098	1895.06	2520.8	2424.86	2446.43	1920.6	2134.91
MBTD1	0.875913	2.94261e-05	0.000485769	546.064	472.676	966.655	349.534	348.952	324.57	303.433	386.566	335.775
PARP10	1.17817	2.95338e-05	0.000486984	984.283	1001.98	1578.39	648.533	401.339	520.641	272.49	414.702	420.314
ASRGL1	1.39388	2.96433e-05	0.000487104	57.7203	50.3349	233.728	32.8478	20.4221	63.1416	24.9533	29.3594	20.2417
CCDC61	1.13998	2.96183e-05	0.000487104	95.6942	117.972	280.859	71.5913	74.5852	89.7275	40.9235	58.7189	52.3904
POLD4	1.25252	2.96388e-05	0.000487104	348.6	307.515	1654.37	223.196	127.86	406.543	234.561	300.934	277.431
OTUD5	0.829876	2.98423e-05	0.000489811	719.225	738.508	1695.73	616.527	481.252	642.493	508.05	606.762	510.806
SPEG	1.22584	2.9911e-05	0.000490375	28.8601	36.9647	93.299	10.9493	20.4221	29.9092	14.972	19.573	17.8604
SRCAP	0.912077	2.99834e-05	0.000491	856.691	833.672	2107.4	738.653	705.008	695.665	485.093	666.704	490.564
FGFR3	0.991044	3.00574e-05	0.000491648	488.344	499.417	694.452	373.959	270.815	230.411	277.481	242.215	160.743
DNAJB13	1.60394	3.02112e-05	0.000493133	3.03791	6.29186	31.7409	0	0	2.21549	1.99627	1.22331	1.19069
KCTD3	0.803156	3.02861e-05	0.000493133	427.586	519.079	1131.13	400.911	430.641	269.182	368.311	415.925	392.928
MIER2	0.986119	3.02512e-05	0.000493133	194.426	154.151	459.762	112.862	139.403	144.007	93.8246	146.797	109.543
MYO7B	1.25323	3.02716e-05	0.000493133	117.719	139.994	353.959	101.912	78.1369	67.5726	50.9048	68.5054	52.3904
SNX8	0.506735	3.04111e-05	0.000494605	604.544	555.257	480.923	426.179	322.315	373.311	383.283	407.362	375.067
MATK	1.21004	3.05102e-05	0.000495652	883.272	957.936	1979.48	614	418.21	527.287	391.268	314.391	466.75
C6orf89	-0.678015	3.0693e-05	0.000497491	1043.52	1182.87	524.206	1373.71	1444.64	1633.93	1519.16	1445.95	1602.67
SDCBP	-0.656251	3.06827e-05	0.000497491	4958.63	4752.72	3028.85	6660.51	6700.24	6718.48	7111.7	6696.4	7202.48
HAUS3	0.966523	3.07614e-05	0.000498036	432.143	335.042	1178.26	254.36	315.211	353.371	258.517	340.08	317.914
ABCF1	1.01044	3.08939e-05	0.000499614	1573.64	1385	5057.38	1374.55	1115.23	1506.54	932.257	1237.99	1041.85
POU6F1	1.20442	3.10858e-05	0.00050215	147.339	180.105	591.535	108.65	110.102	118.529	96.819	144.351	91.6831
SUMO1	-0.799518	3.12036e-05	0.000503484	864.286	894.231	613.657	1082.29	1347.86	2311.87	1336.5	1217.19	1327.62
ABL1	0.810568	3.13437e-05	0.000505174	534.672	486.047	949.342	402.596	427.089	312.385	293.451	344.973	360.779
ZNF23	1.12202	3.15039e-05	0.000507185	47.0876	46.4025	184.674	26.1098	39.0684	43.2021	32.9384	45.2625	38.1021
F3	1.41963	3.18687e-05	0.000512479	80.5046	71.57	320.295	40.428	31.9651	77.5423	44.916	14.6797	42.8648
VPS16	1.10688	3.19443e-05	0.000513118	1418.7	1543.08	5740.29	1290.33	981.15	1645	978.171	1181.72	997.798
GSTM2	-0.950842	3.21611e-05	0.000516022	2780.45	2647.3	918.562	4080.7	3661.78	3225.76	6296.23	4503.01	4930.65
TP53I13	1.17998	3.26221e-05	0.000522832	1665.53	2284.73	8705.66	1469.73	1118.78	2741.67	1333.51	1454.52	1260.94
EDIL3	-1.56124	3.27947e-05	0.000525009	5.31634	1.57297	2.88554	26.952	24.8617	24.3704	36.9309	19.573	16.6697
PLK1	1.54589	3.28804e-05	0.000525792	165.566	224.934	1791.92	132.233	100.335	292.445	150.718	102.758	80.9669
RFTN1	-1.20482	3.30386e-05	0.000527731	485.306	338.974	212.568	941.636	987.366	1016.91	855.4	1025.13	962.078
LRSAM1	0.984786	3.35964e-05	0.000535444	609.101	699.183	2046.81	571.046	467.045	684.588	462.136	491.771	419.123
UCKL1	0.813644	3.35612e-05	0.000535444	452.649	520.652	1273.48	433.759	343.625	465.254	420.214	378.003	391.737
PM20D1	-0.965751	3.45167e-05	0.000548888	2502.48	2515.96	669.444	4108.5	4603.86	3771.88	4066.4	3561.06	4224.57
TSPAN7	-1.15971	3.44834e-05	0.000548888	953.144	999.62	400.128	1506.79	1919.68	2921.13	3186.04	1557.27	1562.19
LRWD1	1.00799	3.46425e-05	0.000550277	573.406	611.884	1864.06	479.24	388.021	626.985	367.313	500.334	383.402
SULT1A1	1.32847	3.47559e-05	0.000551465	83.5425	69.997	49.0541	30.321	15.9825	18.8317	11.9776	34.2527	15.479
ESD	-0.793704	3.48981e-05	0.00055252	564.292	711.767	505.931	848.146	1009.56	1186.4	1214.73	1109.54	1100.2
HOMER3	0.989153	3.48997e-05	0.00055252	628.088	719.632	1531.26	500.297	329.418	518.426	508.05	402.469	379.83
ALDOB	-0.960527	3.50818e-05	0.00055479	38996.1	45109.5	30081.7	65531.3	102287	82459.6	88582.4	75709.4	68421.8
IGHMBP2	0.725028	3.51334e-05	0.000554992	517.204	596.154	734.85	340.269	469.709	260.321	304.431	382.896	398.881
KDM3A	0.90442	3.53081e-05	0.000557136	408.599	271.337	595.382	202.982	221.98	247.028	207.612	214.079	188.129
KIAA0947	0.911168	3.54289e-05	0.000558426	230.122	169.094	487.656	177.715	145.619	139.576	125.765	134.564	158.362
DONSON	1.23673	3.54798e-05	0.000558611	112.403	84.1537	395.319	63.1688	66.5939	115.206	32.9384	69.7287	64.2973
LRIG3	1.38404	3.55661e-05	0.000559354	985.802	814.01	2562.36	402.596	316.099	626.985	507.052	216.526	420.314
CEP95	0.98882	3.59262e-05	0.000564397	508.091	504.136	1876.56	458.184	408.443	465.254	397.257	516.237	419.123
B4GALT3	1.16413	3.60245e-05	0.000564701	286.323	399.533	1147.48	254.36	164.265	345.617	226.576	231.206	172.65
LYST	0.961891	3.60244e-05	0.000564701	783.781	524.584	1219.62	333.531	488.355	485.193	381.287	331.517	385.784
DDB2	1.13702	3.60658e-05	0.000564729	523.28	614.243	1719.78	376.486	290.349	574.921	431.194	272.798	285.766
WDR5	0.753038	3.61601e-05	0.000565585	706.314	791.988	1416.8	522.195	482.14	642.493	538.992	633.675	510.806
HHLA2	-1.16416	3.64355e-05	0.000569269	347.841	327.177	72.1384	664.535	810.67	418.728	813.479	809.831	544.145
FAM149A	-0.63036	3.65543e-05	0.00056981	583.279	728.283	586.726	886.889	918.108	844.103	1429.33	987.211	931.12
MRPL50	-0.997977	3.66295e-05	0.00056981	552.9	670.084	197.178	838.039	808.894	1384.68	1133.88	913.813	1160.92
MTUS1	-0.791739	3.66037e-05	0.00056981	479.23	408.971	594.421	752.129	1337.21	940.477	860.391	744.996	737.037
UBQLN1	-0.678663	3.65194e-05	0.00056981	2532.86	2888.75	1424.49	3347.94	3757.67	3868.25	4318.92	3614.88	3631.6
PFKFB2	1.13324	3.67523e-05	0.000571099	282.526	294.931	745.43	211.405	168.705	191.64	127.761	195.73	154.79
PYGO2	0.638891	3.68451e-05	0.000571919	463.281	530.876	545.366	354.587	252.169	373.311	323.395	299.711	334.584
OTUD7B	0.852363	3.71015e-05	0.000575275	271.134	207.632	540.557	198.771	179.36	169.485	174.673	179.827	167.887
DHX30	0.86797	3.76115e-05	0.000582551	518.723	593.795	992.625	422.81	435.08	288.014	281.474	402.469	344.109
PLCD3	1.41607	3.80262e-05	0.000588335	322.778	263.472	579.031	133.076	79.9127	189.425	59.888	91.7483	58.3438
FAM114A2	-0.535818	3.82052e-05	0.000590466	532.394	529.303	313.562	653.586	785.808	571.597	699.692	675.267	664.405
HES1	1.31201	3.83464e-05	0.000592009	551.381	472.676	2075.66	236.672	254.833	342.294	246.539	364.546	472.704
TNFRSF6B	1.54039	3.84686e-05	0.000593255	12.9111	10.2243	31.7409	1.6845	2.66376	4.43099	4.99067	2.44662	7.14414
CENPJ	0.935262	3.86859e-05	0.000595964	445.054	489.979	1613.98	492.716	448.399	416.513	363.321	369.44	382.211
PGK1	-0.787629	3.88016e-05	0.000597101	2852.6	3230.09	1208.08	3911.41	4755.69	4119.71	4447.68	4602.09	4492.47
C19orf71	1.39151	3.89914e-05	0.000599377	14.4301	13.3702	25.008	7.58025	4.43959	3.32324	2.9944	3.66993	7.14414
AOC1	-1.33955	3.9075e-05	0.000599982	81.2641	91.232	25.008	177.715	325.866	91.943	179.664	333.964	304.817
LRRC14	1.18934	3.91146e-05	0.000599982	1371.62	1670.49	5583.51	1142.93	792.912	1810.06	796.511	921.153	845.39
ARRB2	0.99104	3.92978e-05	0.000602145	382.777	366.501	923.372	298.999	184.687	395.466	171.679	289.925	185.748
SEMA6D	-0.867658	4.01096e-05	0.000613926	53.1634	66.8511	64.4436	145.709	118.093	75.3268	119.776	132.118	122.641
JMJD7-PLA2G4B	1.56253	4.03096e-05	0.00061616	16.7085	17.3026	70.2147	10.107	3.55168	9.96972	3.99253	8.56317	2.38138
MAGEA11	1.55649	4.03597e-05	0.00061616	45.5687	36.1782	215.453	21.0563	16.8705	32.1247	16.9683	14.6797	8.33483
PLCD1	1.02388	4.03848e-05	0.00061616	646.315	603.232	1721.7	451.446	297.453	669.079	429.197	354.76	435.793
BCKDHB	-0.520899	4.06315e-05	0.000619263	281.766	331.896	242.385	355.43	370.262	350.048	474.113	472.198	473.895
FKBP4	-0.987686	4.07859e-05	0.000619634	1788.57	2153.39	468.419	2928.5	3573.87	2894.54	3274.88	3263.79	3382.75
MAP4K1	1.13211	4.07752e-05	0.000619634	88.0994	107.748	382.815	94.332	55.9389	90.8352	50.9048	99.0881	60.7252
TTC3	1.36973	4.07643e-05	0.000619634	247.59	246.169	1153.25	150.763	171.368	280.26	105.802	123.554	105.971
ACAD11	-0.587989	4.09246e-05	0.000620423	2159.19	2455.4	2359.41	2972.3	3552.56	2768.26	4012.5	3978.21	4023.34
FAM96A	-0.905407	4.09214e-05	0.000620423	925.044	1071.98	405.899	1248.21	1479.27	1929.69	1750.73	1530.36	1728.88
CSNK1G2	0.990912	4.10498e-05	0.000621654	1106.56	1311.07	2740.3	792.557	818.661	852.965	681.725	780.472	781.093
PWP1	0.754013	4.10928e-05	0.000621654	643.278	679.521	1540.88	581.995	553.173	455.284	511.044	620.218	547.717
PAIP1	-0.648874	4.11698e-05	0.00062216	258.222	290.999	251.042	338.585	463.494	533.934	474.113	366.993	394.118
TXNDC16	-0.558305	4.13486e-05	0.000624202	389.612	365.715	439.563	621.581	652.62	543.904	524.02	643.461	583.438
PEX16	1.14504	4.15463e-05	0.000626525	506.572	587.503	1361.01	207.194	241.514	570.49	368.311	252.002	257.189
ARNTL	1.15599	4.18961e-05	0.000631021	237.716	145.499	396.28	95.1743	94.1194	103.02	111.791	127.224	72.6321
TRAP1	-0.665054	4.19327e-05	0.000631021	1253.14	1160.06	888.745	1434.35	2103.48	1474.41	2180.92	1642.91	1911.06
TAF1	1.17455	4.2035e-05	0.000631895	282.526	234.372	1204.23	251.833	229.971	234.842	175.672	143.127	239.329
CAMSAP1	0.792796	4.21784e-05	0.000633121	274.931	266.618	396.28	210.563	204.221	107.451	160.7	205.516	146.455
SETD1A	1.00897	4.22051e-05	0.000633121	415.434	396.387	929.143	372.275	238.85	238.166	194.636	319.284	210.752
GABBR1	1.32772	4.22712e-05	0.000633448	597.709	550.538	1849.63	491.032	229.971	451.961	169.683	313.167	173.841
DEF8	0.996887	4.26397e-05	0.000638301	613.658	578.851	1758.25	504.508	352.504	533.934	392.266	486.877	420.314
STXBP2	0.609292	4.28304e-05	0.000640484	2058.94	2320.91	2988.45	1527	1455.3	1637.25	1540.12	1668.6	1633.63
ARG1	0.719322	4.30811e-05	0.000642889	52259.7	63283.6	97471.5	30262.9	39523	39699.4	38370.3	45510.8	57124.5
BANP	1.2337	4.30643e-05	0.000642889	94.9347	142.353	575.184	75.8025	61.2664	152.869	105.802	72.1753	89.3018
TOE1	1.36291	4.3184e-05	0.000643752	657.708	731.429	4308.11	519.668	441.296	1077.84	375.298	502.781	322.677
CILP	1.2996	4.34047e-05	0.000646368	129.871	139.994	504.969	75.8025	88.7919	121.852	61.8843	85.6317	50.009
C19orf55	1.16118	4.36588e-05	0.000648801	33.417	44.043	98.1082	18.5295	16.8705	24.3704	24.9533	29.3594	20.2417
CCNT2	1.19929	4.36325e-05	0.000648801	298.475	301.223	1008.98	245.937	163.377	275.829	132.752	190.836	175.031
MERTK	0.74753	4.44909e-05	0.000660479	318.981	266.618	366.463	224.039	142.955	203.825	207.612	167.594	144.073
ENTHD2	0.815249	4.52298e-05	0.000668815	767.832	751.091	1527.41	605.578	522.984	695.665	425.205	565.169	479.848
LDLRAD3	1.14331	4.5154e-05	0.000668815	199.743	171.453	149.086	77.487	79.0248	38.7711	83.8432	61.1655	66.6786
PDHB	-0.680504	4.51628e-05	0.000668815	1291.11	1322.86	592.497	1331.6	1919.68	1811.17	1793.65	1683.27	2022.98
SDHC	-0.909615	4.52395e-05	0.000668815	3148.03	3406.26	1006.09	4111.87	4644.7	6680.82	5288.11	4581.3	5191.41
MFF	0.723192	4.56854e-05	0.00067471	239.995	222.575	452.067	152.447	174.032	203.825	155.709	194.506	191.701
RUSC1	0.922113	4.57498e-05	0.000674963	618.974	737.721	1544.72	538.198	418.21	628.092	345.354	453.848	441.746
MUS81	1.19249	4.58593e-05	0.000675881	437.459	544.246	1936.19	368.063	309.884	643.601	259.515	291.148	239.329
ADHFE1	-1.0649	4.65197e-05	0.000684908	975.169	876.142	430.907	1601.96	1925.01	665.756	2239.81	2038.03	2489.73
B3GNTL1	0.984902	4.66275e-05	0.000685788	279.488	361.782	911.83	191.191	190.903	381.065	232.565	216.526	211.943
DYM	-0.638903	4.67896e-05	0.00068745	123.795	138.421	75.9858	175.188	182.911	158.408	197.63	178.603	191.701
HDAC6	0.900713	4.68366e-05	0.00068745	2137.93	2139.23	3579.03	1436.04	1362.96	1277.23	1149.85	1432.5	1175.21
VARS2	0.889262	4.71946e-05	0.000691994	575.684	550.538	1040.72	465.764	396.012	325.678	323.395	392.683	288.147
FAM129C	0.854889	4.74478e-05	0.000694994	175.439	194.261	316.447	142.34	112.766	139.576	96.819	84.4084	138.12
CCT2	-0.61906	4.79244e-05	0.000701255	1604.02	1561.17	932.028	1787.25	1937.44	1892.03	2710.93	2118.77	2408.77
MAEA	0.837826	4.80831e-05	0.000702141	2071.1	2133.73	4813.07	1160.62	1826.45	2149.03	1357.46	1502.23	1525.27
PHC2	0.537403	4.80402e-05	0.000702141	773.148	778.618	1030.14	549.989	520.32	776.531	590.895	527.247	542.955
NUP153	0.908797	4.83535e-05	0.000705368	1557.69	1433.76	4429.3	1327.39	1376.27	1167.57	1182.79	1249	1118.06
HUS1	0.770627	4.84514e-05	0.000706077	208.856	205.272	424.174	176.873	144.731	198.287	136.744	140.681	142.883
TUBGCP5	1.25025	4.89317e-05	0.00071235	401.004	530.09	2135.3	357.956	296.565	511.779	272.49	338.857	300.054
LRRC48	1.54043	4.91382e-05	0.000714628	7.59478	22.808	87.5279	9.26475	4.43959	15.5085	6.98693	4.89324	3.57207
WHSC1	0.807814	4.93684e-05	0.000717246	249.868	185.61	443.411	174.346	166.929	134.037	135.746	163.924	179.794
TRIM35	0.885824	4.94641e-05	0.000717907	346.322	368.861	549.214	265.309	173.144	224.873	192.64	223.866	207.18
RUFY1	1.40898	4.96558e-05	0.000719958	2130.33	2388.55	17603.7	2241.23	1326.55	3664.43	1018.1	1860.65	1276.42
ARVCF	0.721374	4.98e-05	0.000720242	530.875	571.773	858.928	489.347	276.143	473.008	364.319	415.925	279.812
ATP5H	-0.836064	4.98265e-05	0.000720242	1628.32	1889.92	694.452	2085.41	2370.74	3916.99	2420.47	2391.57	2673.1
SGSH	1.01828	4.97325e-05	0.000720242	549.862	830.526	1848.67	429.548	354.28	721.143	514.039	422.042	417.932
NAPRT1	1.04624	4.99684e-05	0.000720958	1260.73	1319.72	4300.41	953.427	778.705	1526.48	779.542	946.842	926.357
NLGN2	1.25769	4.99979e-05	0.000720958	67.5935	51.9079	246.232	48.0083	24.8617	77.5423	32.9384	35.476	26.1952
PPP1R13B	0.685809	5.00273e-05	0.000720958	332.651	356.277	627.123	288.892	250.393	286.906	220.588	287.478	254.808
OTC	-1.06108	5.01077e-05	0.000721389	4401.17	4777.88	879.127	6011.98	8430.79	5665.02	9603.04	9163.82	9294.53
ELMO3	0.973125	5.031e-05	0.000723101	2017.93	2383.04	6769.47	1697.98	1595.59	2496.86	1674.87	1455.74	1447.88
SLX4	1.15987	5.03278e-05	0.000723101	186.072	231.226	797.37	175.188	144.731	220.442	123.769	154.137	103.59
ARHGEF10L	0.921394	5.04015e-05	0.000723343	1929.83	1562.74	4340.81	1163.99	1699.48	1383.58	1088.96	1198.84	1120.44
DVL1	0.978129	5.04458e-05	0.000723343	853.653	968.947	2247.83	734.442	624.207	773.207	553.964	581.072	494.136
MSS51	1.52807	5.08713e-05	0.000728589	31.8981	48.7619	218.339	21.8985	9.76711	45.4176	6.98693	23.2429	9.52552
PHF15	0.871658	5.09136e-05	0.000728589	363.79	279.988	658.864	244.253	189.127	255.89	203.619	274.022	166.697
ARC	1.56031	5.17218e-05	0.000739415	2.27843	20.4486	192.369	15.1605	2.66376	7.75423	2.9944	9.78648	9.52552
AMZ1	1.44026	5.19791e-05	0.000742351	70.6314	74.7159	193.331	37.059	14.2067	28.8014	15.9701	44.0392	26.1952
NAIP	1.17445	5.20668e-05	0.000742805	167.845	147.859	481.885	109.493	77.2489	197.179	61.8843	63.6121	77.3949
ZNF532	1.06888	5.21148e-05	0.000742805	239.235	243.81	931.066	239.199	178.472	274.721	167.686	199.4	138.12
DIDO1	0.940879	5.22635e-05	0.000744182	210.375	215.496	330.875	139.814	121.645	124.068	129.757	107.651	108.353
CCL16	-1.02847	5.23652e-05	0.000744889	5598.11	6825.1	1085.92	9426.46	9775.99	9444.65	10603.2	10439.7	12186.7
MGAT4B	1.03747	5.2661e-05	0.000748351	1379.97	1361.4	4823.66	1064.6	1012.23	1713.68	1016.1	853.871	885.873
C9orf72	0.647679	5.28228e-05	0.000749906	370.625	293.358	463.61	225.723	256.609	252.566	196.632	261.788	213.134
THBD	-1.08564	5.29259e-05	0.000750624	246.071	232.012	45.2067	443.866	422.649	425.375	441.175	450.178	376.258
RGL4	1.58916	5.31007e-05	0.000752357	6.8353	9.4378	40.3975	0.84225	0	3.32324	2.9944	3.66993	2.38138
GRIN2A	1.25792	5.32433e-05	0.00075363	9.11373	1.57297	4.80923	0	0.887919	0	0	0	0
GNG3	1.19363	5.36683e-05	0.000758895	385.815	530.09	1474.51	320.055	167.817	489.624	241.548	288.701	201.227
FAM109A	1.10737	5.37426e-05	0.000759193	440.497	513.573	1530.3	385.751	362.271	491.84	194.636	309.498	229.803
METTL22	1.00594	5.41058e-05	0.00076357	122.276	103.816	296.248	88.4363	74.5852	118.529	51.9029	67.2821	69.06
POPDC3	-0.638873	5.44871e-05	0.000767436	131.39	145.499	82.7187	174.346	184.687	158.408	234.561	192.06	208.371
TEP1	1.04935	5.44424e-05	0.000767436	2958.92	3063.35	6503.04	2253.02	1687.93	2111.37	1637.94	1875.33	1226.41
TMEM37	-0.880122	5.47473e-05	0.000770342	2071.85	2550.56	849.31	2802.17	3079.3	4745.59	3009.37	3629.56	4161.46
COPG2	-0.667813	5.50457e-05	0.00077378	290.88	300.437	183.712	362.168	419.098	372.203	581.912	386.566	408.407
PTGES	1.46301	5.52086e-05	0.000775306	235.438	350.771	55.787	40.428	33.7409	70.8958	29.944	35.476	83.3483
CCDC77	1.19878	5.56132e-05	0.000779057	75.9478	117.186	324.142	74.9603	59.4906	85.2965	41.9216	45.2625	64.2973
GINM1	-0.82038	5.57242e-05	0.000779057	331.132	393.242	125.04	517.142	498.122	599.291	458.143	565.169	538.192
SLC6A9	0.740238	5.57455e-05	0.000779057	7884.9	6368.94	11055.5	5846.06	4495.53	4634.81	4656.29	4128.67	5373.58
ULK3	1.12385	5.57481e-05	0.000779057	453.408	536.381	1638.98	358.799	280.582	510.671	274.487	401.246	241.71
WNT9B	-1.23085	5.55959e-05	0.000779057	50.1255	66.0646	22.1224	176.873	164.265	38.7711	117.78	172.487	150.027
GTF2IRD1	1.18896	5.58421e-05	0.000779608	344.043	217.069	639.627	108.65	158.937	213.795	117.78	106.428	173.841
SF3B1	1.03494	5.60127e-05	0.000781227	2467.54	2560.79	9915.67	2285.87	1959.64	2713.98	1870.5	2353.65	1863.43
RAB11A	-0.809892	5.61386e-05	0.00078222	862.767	759.743	333.76	1020.81	1353.19	1555.28	1086.97	1027.58	1182.36
ALKBH6	0.98058	5.70328e-05	0.000793905	205.818	183.251	488.618	118.757	106.55	194.963	117.78	162.7	107.162
ZUFSP	1.09239	5.71745e-05	0.000795104	274.171	293.358	1036.87	242.568	197.118	320.139	169.683	200.623	184.557
UNC13B	1.06035	5.72465e-05	0.000795332	1000.99	1031.08	3126	763.079	650.845	1070.08	494.076	797.598	619.159
KIAA1967	0.811266	5.80736e-05	0.000806039	1831.1	1885.2	5033.34	1756.93	1503.25	1626.17	1685.85	1622.11	1291.9
HSF1	0.877563	5.84858e-05	0.000810973	182.275	195.048	269.317	121.284	119.869	65.3571	128.759	137.011	90.4924
NEK5	1.55219	5.8655e-05	0.000812531	9.87321	13.3702	53.8633	6.738	1.77584	7.75423	0.998134	7.33986	3.57207
MSH5	1.41285	5.88675e-05	0.000814686	116.2	110.108	396.28	70.749	27.5255	101.913	29.944	66.0588	20.2417
SUCNR1	1.25548	5.89574e-05	0.000815141	54.6824	63.7051	233.728	45.4815	23.0859	53.1718	47.9104	25.6895	41.6742
IL21R	1.06572	5.90444e-05	0.000815339	92.6563	88.0861	180.827	70.749	44.3959	49.8486	45.9141	58.7189	32.1486
OBFC1	1.15845	5.90859e-05	0.000815339	552.14	755.024	2917.28	462.395	488.355	861.827	425.205	541.926	401.263
NAA50	-0.925305	5.93205e-05	0.000817788	782.262	871.423	222.186	1337.49	1658.63	898.383	1273.62	1271.02	1318.09
ADRBK1	0.925244	5.9474e-05	0.000818105	1288.83	1237.14	4082.07	1235.58	916.332	1265.05	881.352	1223.31	882.301
GABRD	1.17416	5.94013e-05	0.000818105	202.021	295.718	607.886	138.971	73.6973	208.256	120.774	184.72	88.1111
MANSC4	1.58213	5.95152e-05	0.000818105	2.27843	8.65131	52.9015	0	1.77584	5.53873	3.99253	1.22331	2.38138
ELOVL6	-1.49334	5.96446e-05	0.000819097	299.994	369.647	149.086	1302.12	2475.52	797.578	1341.49	3058.28	1051.38
POLR3A	0.864268	5.98527e-05	0.000820514	403.283	380.658	1154.21	309.106	342.737	344.509	351.343	346.197	308.389
SCAF4	0.677037	5.98626e-05	0.000820514	575.684	515.146	800.255	459.026	396.012	343.402	347.35	387.789	370.305
CWC25	1.07851	5.99369e-05	0.000820745	161.769	202.913	593.459	153.29	102.111	173.916	131.754	135.787	95.2552
FANCD2	0.91781	6.00044e-05	0.000820884	423.789	447.509	1413.91	392.489	348.064	364.449	382.285	393.906	360.779
MROH6	1.5231	6.01167e-05	0.000821633	31.1386	36.1782	64.4436	13.476	7.99127	12.1852	4.99067	9.78648	2.38138
POGZ	1.0582	6.04108e-05	0.000824864	709.352	666.151	2369.03	565.992	412.882	786.5	394.263	550.49	471.513
ARGLU1	1.32824	6.07713e-05	0.000828307	1257.69	1625.66	7198.45	990.486	700.568	2042.69	592.891	967.638	635.828
ARHGAP21	0.837314	6.08312e-05	0.000828307	694.163	663.005	1873.68	704.121	649.069	463.038	457.145	582.296	562.006
TOMM20	-0.768187	6.08368e-05	0.000828307	790.616	823.448	300.096	1026.7	1128.54	911.676	1363.45	1110.77	1271.66
SCN8A	1.40613	6.13135e-05	0.00083242	21.2654	22.808	76.9476	10.107	11.5429	16.6162	7.98507	11.0098	5.95345
SLC25A3	-0.587786	6.12604e-05	0.00083242	2462.99	2582.02	1625.52	2891.44	3435.36	4212.76	3011.37	3168.37	3675.66
ZSWIM3	0.707311	6.1231e-05	0.00083242	110.124	99.8833	145.239	62.3265	66.5939	97.4817	69.8693	68.5054	57.1531
CATSPERG	1.38094	6.23746e-05	0.000844419	71.3909	63.7051	160.628	24.4253	17.7584	55.3873	27.9477	24.4662	10.7162
NBEAL2	1.03171	6.23133e-05	0.000844419	568.089	515.933	1311	471.66	345.4	470.792	215.597	331.517	240.519
ZNF512B	0.743511	6.23592e-05	0.000844419	780.743	729.07	1110.93	588.733	536.303	446.422	391.268	574.956	479.848
CREB3L3	1.12837	6.27643e-05	0.000848089	3688.78	2968.97	3613.65	1017.44	1407.35	1613.99	1403.38	1061.83	1595.52
SMURF1	0.683565	6.27206e-05	0.000848089	393.409	350.771	521.32	279.627	223.756	310.169	256.52	228.759	233.375
GDE1	-0.575848	6.31213e-05	0.000852108	306.829	315.38	215.453	359.641	459.054	509.564	378.293	386.566	452.462
CALR3	1.35314	6.3376e-05	0.000854738	27.3412	53.4808	169.285	31.1633	15.9825	38.7711	19.9627	12.2331	23.8138
ANAPC5	0.423838	6.41294e-05	0.00086327	1073.14	1129.39	1439.88	844.777	1064.61	845.211	905.307	824.511	902.543
GCLC	0.958944	6.40966e-05	0.00086327	2155.4	1749.14	2211.28	723.493	1103.68	1083.38	619.841	1460.63	810.86
DHDH	1.52067	6.43972e-05	0.000866061	16.7085	6.29186	2.88554	0	0.887919	1.10775	0	0	1.19069
SIRT7	1.30871	6.46984e-05	0.000866849	524.799	626.827	2687.4	440.497	328.53	671.295	223.582	385.343	278.621
SUN1	1.22475	6.46924e-05	0.000866849	1884.26	1883.63	8961.51	1633.12	1409.13	2042.69	1145.86	1438.61	1174.02
TRAF2	0.945873	6.45469e-05	0.000866849	187.591	215.496	546.328	181.926	152.722	209.364	127.761	123.554	104.781
UBA7	0.833627	6.45831e-05	0.000866849	372.144	378.298	681.948	311.633	236.186	345.617	170.681	248.332	205.989
REC8	1.54146	6.5193e-05	0.000872658	32.6575	40.8971	154.857	13.476	7.10335	34.3402	2.9944	6.11655	15.479
MAPK1	-0.522518	6.54429e-05	0.000875184	778.465	718.845	421.288	869.202	1051.3	785.392	977.173	923.599	990.654
LRRC71	1.23509	6.56298e-05	0.000876439	60.7582	49.5484	119.269	29.4788	13.3188	43.2021	12.9757	29.3594	29.7673
PRDX6	-0.982144	6.56594e-05	0.000876439	4811.29	4420.03	1098.43	5579.06	7316.45	6865.81	10913.6	7951.52	6990.54
HYAL1	-0.735656	6.6055e-05	0.000880897	795.173	956.363	499.198	1220.42	1297.25	1518.72	1219.72	1181.72	1315.71
TMEM132A	0.972718	6.67108e-05	0.000888814	1330.6	1734.98	2504.65	1036.81	729.869	1101.1	761.576	705.85	796.572
TSEN54	1.27935	6.68367e-05	0.000889662	823.274	832.099	3431.86	599.682	458.166	909.46	385.28	535.81	345.3
ACSS3	-1.15077	6.7328e-05	0.000895368	2897.41	2655.95	528.053	3976.26	7214.34	2866.85	7024.86	6351.43	5985.6
BANF1	-0.852534	6.79708e-05	0.000903077	540.748	664.578	474.19	754.656	881.703	1961.82	1004.12	950.512	875.157
POLH	1.23061	6.81188e-05	0.000904203	132.149	80.2213	249.118	69.9068	35.5168	33.2324	53.8992	85.6317	40.4835
APOC2	-0.83327	6.85778e-05	0.000907536	30265.2	30085.3	12459.7	36803	36743	67755.3	39911.4	41536.3	49939.9
CD6	1.42323	6.85292e-05	0.000907536	22.7843	28.3134	77.9095	20.214	5.32751	12.1852	8.9832	13.4564	3.57207
INMT	-1.17749	6.85313e-05	0.000907536	4140.67	5230.9	740.621	9759.15	10917	7746.47	9494.25	8253.67	10590
PLEKHG3	1.0247	6.86621e-05	0.000907536	469.357	368.074	1649.57	396.7	265.488	365.556	415.224	412.256	325.058
ZNF276	1.24631	6.86874e-05	0.000907536	699.479	778.618	3361.65	556.727	433.304	934.938	390.27	545.596	356.016
PPIL2	1.01977	6.87638e-05	0.000907556	401.764	464.025	1380.25	315.844	277.031	527.287	278.479	333.964	250.045
SAMM50	-0.611675	6.88158e-05	0.000907556	296.956	364.142	266.431	503.666	522.096	427.59	454.151	489.324	494.136
RAB24	1.01286	6.92659e-05	0.00091265	1061.75	1569.03	2899	910.472	586.026	1015.8	658.768	874.667	850.153
FGD5	1.15011	6.95334e-05	0.000914336	98.7321	132.129	504.969	109.493	63.9302	156.192	76.8563	92.9716	57.1531
PLIN5	0.920412	6.95857e-05	0.000914336	909.095	1003.55	1362.94	576.099	604.673	321.247	514.039	626.335	571.531
POLG	0.835699	6.95563e-05	0.000914336	2228.31	2137.66	3816.6	1776.31	1469.51	995.864	1477.24	1395.8	1565.76
MRPL3	-0.698093	7.00726e-05	0.000919888	534.672	573.346	346.264	678.011	908.341	662.433	1001.13	801.268	831.102
PPP4R1	1.03848	7.01815e-05	0.000920472	603.785	718.059	2590.25	575.257	496.347	814.194	433.19	561.499	494.136
BRD8	1.06176	7.03459e-05	0.000920938	907.576	1075.12	4185.95	1009.86	688.137	948.231	862.387	888.123	815.623
MED12	0.904458	7.03243e-05	0.000920938	571.887	595.368	1529.33	521.353	449.287	459.715	428.199	450.178	377.449
TMEM80	1.21003	7.11765e-05	0.000930959	99.4916	103.816	68.291	48.0083	47.0597	21.0472	29.944	18.3497	30.9579
POLR1C	0.498388	7.16415e-05	0.000936185	479.99	478.182	539.595	332.689	352.504	291.337	375.298	371.886	373.877
TECPR2	0.899116	7.20151e-05	0.000940208	581	500.203	937.799	380.697	300.117	279.152	365.317	349.867	344.109
TADA2B	0.846725	7.2141e-05	0.000940993	556.697	516.719	1623.6	469.133	470.597	531.718	462.136	411.032	482.229
DCXR	-0.790202	7.2816e-05	0.000948931	2984.75	3384.24	2127.6	4276.95	4642.04	5408.02	6931.04	4619.22	4855.63
DDIT3	1.29483	7.31302e-05	0.000951534	150.377	198.194	545.366	78.3293	84.3523	172.809	45.9141	106.428	64.2973
TAC4	-0.955147	7.31489e-05	0.000951534	3256.64	3716.13	2708.56	4983.59	6034.3	10616.6	7371.22	6432.17	5562.9
PLAT	-0.938601	7.40788e-05	0.000962755	757.199	739.294	239.5	1516.05	993.581	1226.28	1057.02	1445.95	993.035
MRPS27	-0.661484	7.45523e-05	0.000968029	445.054	489.192	251.042	552.516	744.076	539.473	734.626	644.685	646.545
CUX1	-0.514902	7.49711e-05	0.000972584	419.232	420.768	277.012	578.626	522.096	436.452	542.985	603.092	554.862
SH2B3	0.743932	7.5326e-05	0.000976301	296.956	290.212	446.296	234.988	195.342	242.597	188.647	194.506	128.595
TBC1D13	0.608354	7.6147e-05	0.000986049	424.548	475.036	710.804	349.534	386.245	323.462	306.427	404.916	296.482
ALG6	0.896122	7.71161e-05	0.000994095	335.689	381.444	877.203	229.092	262.824	303.523	288.461	278.915	233.375
ARHGEF16	1.03187	7.71013e-05	0.000994095	1421.74	1961.49	5599.86	1328.23	1140.09	1874.31	1216.72	1053.27	1128.77
GLOD5	-0.92955	7.70251e-05	0.000994095	289.361	334.255	95.2227	379.855	458.166	785.392	524.02	451.401	371.495
MS4A6A	0.933579	7.69094e-05	0.000994095	465.56	399.533	666.559	293.945	166.929	415.405	193.638	215.303	177.413
SLC5A10	1.11477	7.68399e-05	0.000994095	66.0746	85.7266	271.24	53.904	37.2926	86.4043	42.9197	62.3888	52.3904
MAP3K3	0.69419	7.72462e-05	0.000994876	461.003	368.074	696.376	341.111	306.332	231.519	326.39	353.537	272.668
EGLN2	1.03565	7.82023e-05	0.00100626	776.946	946.139	3425.13	789.188	646.405	1186.4	491.082	649.578	656.07
TRPM1	1.54734	7.82708e-05	0.00100626	1.51896	4.7189	27.8935	0	0.887919	3.32324	1.99627	0	0
PLCB1	-1.04288	7.96105e-05	0.00102164	347.081	498.63	246.232	1003.12	1042.42	315.708	856.399	1142.57	801.334
PNKP	1.10435	7.95794e-05	0.00102164	235.438	290.212	979.159	205.509	165.153	321.247	170.681	193.283	138.12
CRISPLD2	1.11577	7.97689e-05	0.00102276	116.2	59.7727	202.949	48.8505	47.0597	59.8183	35.9328	53.8257	53.5811
SLC1A5	-0.984404	8.01129e-05	0.00102625	82.7831	63.7051	63.4818	157.501	158.937	106.344	100.811	252.002	138.12
TDRD9	1.50445	8.04012e-05	0.00102902	15.1896	14.9432	164.476	16.845	7.99127	22.1549	6.98693	12.2331	8.33483
HLA-DOA	1.52273	8.0696e-05	0.00103187	54.6824	41.6836	1.92369	7.58025	6.21543	1.10775	8.9832	4.89324	7.14414
ACSL5	-1.11329	8.09424e-05	0.00103409	2343.75	2655.17	441.487	4045.33	5120.63	2749.43	6058.67	5292.04	4606.78
DDC	-0.974074	8.10876e-05	0.00103503	603.785	650.421	901.249	1402.35	1755.42	926.076	1234.69	1879	2171.82
AADAT	-0.658696	8.14543e-05	0.00103776	3305.25	3101.89	2871.11	3640.21	5939.29	4230.49	6581.69	4595.98	5060.43
SFPQ	1.03083	8.14163e-05	0.00103776	1119.47	1130.96	3518.43	897.839	933.203	1000.3	603.871	859.987	720.367
STK38	0.858345	8.152e-05	0.00103776	1009.35	991.755	2910.54	816.14	830.204	1115.5	661.763	841.637	809.669
EFCAB6	1.52727	8.30971e-05	0.0010569	4.55687	8.65131	56.7489	0.84225	0	5.53873	0.998134	4.89324	1.19069
TSPAN14	0.789518	8.34596e-05	0.00106057	2137.93	1852.17	4891.95	1776.31	1405.58	2023.85	1607.99	1592.75	1397.87
TECTB	1.39156	8.37642e-05	0.00106349	34.936	44.043	228.919	21.8985	25.7496	38.7711	8.9832	36.6993	27.3859
GCSH	-0.807699	8.3858e-05	0.00106374	1232.63	1410.16	579.993	1404.03	2227.79	2262.02	1955.34	2023.36	2036.08
USB1	0.910581	8.39881e-05	0.00106444	228.603	260.326	732.926	208.878	186.463	265.859	156.707	199.4	184.557
TLE2	0.995936	8.49746e-05	0.00107599	484.547	457.733	1192.69	403.438	305.444	388.819	249.533	303.381	263.142
RENBP	0.82022	8.52534e-05	0.00107857	586.317	626.04	1162.87	501.139	330.306	590.429	362.322	389.013	361.97
DUSP14	-1.0578	8.59863e-05	0.00108638	125.314	124.264	82.7187	197.087	301.004	325.678	152.714	232.429	373.877
NFKB1	0.683061	8.61453e-05	0.00108638	580.241	554.471	1109.01	433.759	492.795	570.49	402.248	404.916	395.309
PPP1CB	-0.69595	8.60241e-05	0.00108638	2243.5	1926.88	902.211	2741.52	2995.84	2303.01	3020.35	2888.24	3061.26
RYR3	1.09128	8.61747e-05	0.00108638	41.7713	35.3917	142.353	32.0055	34.6288	37.6634	27.9477	25.6895	20.2417
SMARCE1	0.542399	8.70731e-05	0.00109674	437.459	444.363	708.88	336.9	330.306	440.883	325.392	322.954	392.928
NAA30	-0.652163	8.716e-05	0.00109687	609.101	591.435	256.813	783.293	916.332	643.601	721.651	797.598	847.771
BCL9	1.19942	8.79226e-05	0.00110549	129.111	127.41	571.336	104.439	87.016	138.468	68.8712	102.758	85.7297
R3HDM2	0.892386	8.80854e-05	0.00110656	714.668	777.832	2698.94	768.132	546.07	693.45	662.761	801.268	707.27
PHPT1	-0.760431	8.84286e-05	0.0011099	564.292	671.656	309.714	732.758	744.964	1330.4	867.378	856.317	903.734
SCRN2	1.06658	8.85352e-05	0.00111026	673.657	775.472	2632.57	574.415	427.089	908.352	486.091	516.237	460.797
RDH11	-1.41738	8.87504e-05	0.00111199	552.9	452.228	234.69	2056.77	2087.5	747.729	1582.04	2063.72	3329.17
GBF1	0.815272	8.90743e-05	0.00111507	1495.41	1579.26	3717.53	1496.68	1263.51	1086.7	976.175	1362.77	1143.06
CHI3L1	1.49369	8.92765e-05	0.00111662	197.464	122.691	67.3292	16.845	14.2067	63.1416	5.9888	11.0098	39.2928
MAPK11	1.26777	8.94822e-05	0.00111821	283.285	290.212	1042.64	193.718	135.852	354.479	100.811	132.118	110.734
PSD4	0.838974	8.95856e-05	0.00111853	1140.74	1024.79	2643.15	853.199	867.497	777.638	810.484	834.298	904.924
JUP	0.930479	9.01783e-05	0.00112495	707.074	719.632	1308.11	389.12	374.702	566.059	534.001	370.663	394.118
IGSF8	1.07992	9.08935e-05	0.00113288	2114.39	2431.02	4197.49	1228	1148.97	1667.16	1087.97	985.988	1043.04
EIF3K	-0.728108	9.12825e-05	0.00113674	1229.59	1307.13	495.35	1476.46	1565.4	2086.99	1806.62	1614.77	1862.24
GLA	-0.852416	9.16635e-05	0.0011388	640.24	638.624	154.857	867.518	863.945	891.736	818.47	1003.11	1082.34
LALBA	1.41583	9.15441e-05	0.0011388	2.27843	3.93242	9.61846	0	0.887919	0	0	0	0
ORMDL2	-0.693707	9.16868e-05	0.0011388	353.157	324.031	176.018	437.97	474.149	540.58	446.166	513.79	444.127
ENTPD6	1.21438	9.22443e-05	0.00114473	66.0746	62.9186	51.9397	16.845	31.0772	27.6937	18.9645	11.0098	20.2417
CD38	0.869561	9.23759e-05	0.00114536	255.184	232.012	197.178	156.659	93.2315	148.438	87.8358	121.108	92.8738
TAF1B	1.01309	9.27716e-05	0.00114927	91.8968	121.118	402.051	87.594	83.4644	137.361	76.8563	79.5152	77.3949
SCHIP1	-1.13892	9.33789e-05	0.0011558	11.3922	15.7297	12.504	40.428	17.7584	57.6028	44.916	44.0392	14.2883
ATP5C1	-0.69199	9.36477e-05	0.00115712	2778.93	2858.87	1223.47	3117.17	4382.77	3592.42	3863.77	3705.41	4235.28
ECHDC1	-0.783537	9.35691e-05	0.00115712	1322.25	1542.29	872.394	1759.46	2002.26	2275.31	2896.58	2231.32	2353.99
OR2AT4	1.4518	9.38199e-05	0.00115825	1.51896	7.86483	84.6424	0.84225	0	14.4007	0.998134	1.22331	1.19069
COPS5	-0.573926	9.47923e-05	0.00116566	356.195	349.985	212.568	377.328	516.769	445.314	491.082	437.945	523.904
GYPA	-1.50523	9.48281e-05	0.00116566	0	0	0.961846	7.58025	12.4309	8.86197	2.9944	7.33986	17.8604
PPM1A	-0.606584	9.45722e-05	0.00116566	437.459	401.106	224.11	500.297	665.939	471.9	503.059	577.402	597.726
TCERG1	0.830464	9.47418e-05	0.00116566	178.477	176.959	385.7	117.915	142.067	121.852	137.742	146.797	122.641
YTHDF1	0.667059	9.46676e-05	0.00116566	845.299	839.177	1866.94	657.797	725.43	785.392	645.792	727.87	802.525
DBH	1.38989	9.49256e-05	0.00116586	189.869	143.926	157.743	73.2758	73.6973	35.4479	14.972	17.1263	39.2928
SIPA1	1.18499	9.51453e-05	0.00116755	797.451	851.761	2708.56	673.8	310.772	952.662	317.406	538.257	321.486
CABLES2	1.06715	9.58123e-05	0.00117203	309.867	331.896	1202.31	284.681	245.954	303.523	192.64	298.488	207.18
POLD1	0.948673	9.5667e-05	0.00117203	161.009	221.002	572.298	160.87	122.533	155.085	185.653	155.36	115.497
RARRES1	1.34264	9.58379e-05	0.00117203	85.0615	67.6375	40.3975	20.214	11.5429	37.6634	9.98134	12.2331	19.051
RPS6KA4	0.729691	9.57245e-05	0.00117203	521.002	617.389	1220.58	421.967	467.933	595.968	397.257	450.178	396.5
RPAP1	0.858782	9.60252e-05	0.00117331	784.54	862.772	2383.45	788.346	657.06	746.621	668.749	738.879	562.006
BHMT	-0.805004	9.65655e-05	0.00117891	35107.6	42150.8	51410.6	61704.9	55884.7	90234.8	88728.1	100225	75263.5
SYT3	1.20411	9.66926e-05	0.00117945	91.8968	149.432	426.098	98.5433	76.361	108.559	53.8992	63.6121	64.2973
BTD	-0.894456	9.68641e-05	0.00118054	696.441	742.44	226.996	980.379	1296.36	765.453	1178.8	1152.36	1334.76
NUP155	-0.525135	9.74393e-05	0.00118432	271.134	252.461	227.957	365.537	458.166	262.536	362.322	389.013	358.398
PEX6	1.1195	9.74808e-05	0.00118432	1231.87	1495.89	4983.32	1166.52	810.67	1532.01	801.501	968.862	726.321
POLR3D	0.922924	9.74984e-05	0.00118432	546.824	526.157	1318.69	472.502	379.141	473.008	306.427	337.634	357.207
WRAP73	1.28289	9.75058e-05	0.00118432	401.004	419.982	2635.46	469.976	404.003	428.698	218.591	363.323	253.617
PDF	1.16369	9.76703e-05	0.00118531	42.5307	56.6268	181.789	26.1098	35.5168	54.2796	27.9477	31.8061	32.1486
DNASE2	-0.90689	9.7952e-05	0.00118772	1562.25	1647.68	621.352	2626.98	2194.05	2253.16	2618.1	3216.08	2633.81
TMEM47	-1.19358	9.8396e-05	0.00119209	28.8601	36.9647	6.73292	78.3293	75.4731	57.6028	75.8582	58.7189	100.018
IL17RE	0.789232	9.87111e-05	0.0011949	402.523	390.882	737.736	320.897	263.712	208.256	284.468	322.954	290.528
DECR2	-0.697322	9.94744e-05	0.00120312	951.625	1044.45	527.091	1315.59	1196.91	1057.9	1655.9	1343.19	1874.15
TAOK2	0.843955	9.98267e-05	0.00120534	814.16	850.188	1650.53	689.803	671.267	482.978	554.962	600.645	479.848
VTN	-0.723756	9.97902e-05	0.00120534	93374	100181	40133	120962	136681	141298	130260	124924	145389
ABHD16A	0.853528	0.000100282	0.00120875	1379.97	1505.33	4240.78	1116.82	1129.43	1666.05	1199.76	1257.56	1020.42
RCCD1	1.25668	0.000100303	0.00120875	358.473	512	1689.96	269.52	160.713	609.261	172.677	236.099	177.413
RSPO3	-0.991978	0.000100363	0.00120875	294.677	254.82	70.2147	521.353	483.916	323.462	447.164	486.877	485.802
TFPI	-0.979477	0.000100603	0.00121063	599.987	607.951	127.925	749.603	998.021	1026.88	995.139	1070.4	1026.37
MLNR	-1.48071	0.000100931	0.00121354	1.51896	3.14593	3.84738	42.9548	15.9825	35.4479	60.8861	35.476	30.9579
MKS1	1.18515	0.000101242	0.00121626	368.347	385.377	1413.91	294.788	190.015	438.668	214.599	239.769	172.65
FKBP10	0.918063	0.000102611	0.00123064	143.541	121.118	274.126	108.65	63.0422	132.93	74.86	58.7189	82.1576
NDUFA2	-0.913765	0.000102574	0.00123064	625.81	798.28	327.989	890.258	873.712	2020.53	1083.97	1149.91	1099.01
SSRP1	0.540607	0.000103034	0.00123468	1424.78	1429.83	2528.69	1361.92	1209.35	1053.47	1132.88	1308.94	1220.46
SAR1B	-1.0472	0.000103165	0.00123521	1225.04	1289.83	302.019	2195.75	2300.6	1131.01	2901.57	2586.08	2387.33
SNAPC1	0.812659	0.000103381	0.00123677	135.946	156.51	396.28	120.442	124.309	104.128	125.765	154.137	114.306
GPR4	-1.0054	0.000103511	0.00123685	23.5438	22.808	15.3895	48.8505	51.4993	33.2324	47.9104	63.6121	34.53
PSEN2	0.925968	0.000103561	0.00123685	263.539	264.258	530.939	184.453	205.109	289.122	112.789	130.894	102.399
PEX12	-0.669452	0.000104056	0.00124069	113.922	98.3104	40.3975	128.022	140.291	137.361	146.726	144.351	144.073
TAF2	0.796247	0.000103979	0.00124069	604.544	539.527	713.689	413.545	323.202	269.182	297.444	431.829	310.77
VPS52	1.04641	0.000104964	0.00125047	654.67	671.656	2459.44	615.685	443.959	772.1	405.242	576.179	403.644
SCRIB	0.888692	0.000105229	0.00125258	863.526	946.139	2671.04	905.419	815.109	703.419	671.744	719.306	681.075
POLR2H	1.00026	0.000105405	0.00125363	396.447	446.722	1371.59	243.41	245.066	591.537	292.453	280.138	313.151
FIZ1	1.25149	0.000105515	0.0012539	43.2902	35.3917	40.3975	14.3183	16.8705	2.21549	15.9701	15.903	13.0976
ITGAL	0.751564	0.000105623	0.00125414	495.939	507.282	1040.72	480.083	364.935	424.267	339.365	387.789	326.249
LEPREL4	1.19328	0.000105761	0.00125473	33.417	44.043	144.277	32.8478	15.0946	40.9866	17.9664	30.5828	19.051
MOV10	1.059	0.00010605	0.00125473	2353.62	2458.55	7478.35	1934.65	1379.83	2604.31	1271.62	1848.42	1239.51
RANBP3	0.743894	0.000106111	0.00125473	619.734	704.689	1711.12	607.262	549.622	593.752	542.985	615.325	557.243
SFSWAP	0.855226	0.00010603	0.00125473	289.361	308.301	924.334	234.988	237.962	302.415	261.511	274.022	261.952
TUBGCP3	0.782745	0.000105895	0.00125473	337.208	364.142	761.782	331.847	288.574	233.735	211.604	343.75	211.943
EXTL2	-0.635956	0.000106594	0.0012594	296.956	372.006	247.194	489.347	617.992	480.762	427.201	418.372	489.374
EPN1	0.743123	0.000106981	0.00126204	1354.91	1561.17	2553.7	1170.73	1032.65	987.002	1045.05	1137.68	896.59
PHF23	0.624284	0.000107083	0.00126204	435.94	374.366	440.525	266.151	249.505	172.809	293.451	325.401	284.575
RPS6KB2	1.03178	0.000107024	0.00126204	284.045	309.088	958.96	244.253	198.006	296.876	172.677	243.439	182.176
C11orf70	1.29187	0.000107403	0.00126477	75.9478	77.8618	92.3372	41.2703	27.5255	27.6937	15.9701	22.0196	16.6697
BBS4	1.18377	0.000107617	0.00126625	129.111	184.037	707.918	104.439	86.1281	209.364	122.77	103.981	104.781
EHMT2	1.08599	0.000107794	0.00126729	620.493	765.248	2370.95	528.091	456.39	630.308	484.095	496.664	436.983
AGT	-1.18699	0.000108365	0.00127087	33787.6	29109.3	11558.5	63807.2	99201	36839.2	49476.5	108690	68490.9
MTMR7	-1.44414	0.000108273	0.00127087	3.79739	3.93242	1.92369	22.7408	33.7409	15.5085	3.99253	39.1459	11.9069
RHBDF1	0.925059	0.000108362	0.00127087	226.324	211.564	576.145	157.501	161.601	202.718	178.666	137.011	144.073
NYNRIN	1.33177	0.000108759	0.00127444	776.186	1191.52	3123.11	595.471	282.358	673.51	404.244	311.944	582.247
KMT2D	1.18293	0.000108957	0.00127531	509.609	589.862	1900.61	427.863	285.022	515.102	273.489	398.799	276.24
LYRM2	-0.718106	0.000109012	0.00127531	238.476	223.361	158.705	272.047	285.91	470.792	432.192	308.274	348.872
CASP8	0.776372	0.000109109	0.00127541	148.098	119.545	180.827	83.3828	74.5852	106.344	78.8526	103.981	52.3904
LMF1	-0.714437	0.000109336	0.00127701	555.938	552.898	222.186	674.642	750.291	910.568	722.649	644.685	826.339
AKAP10	0.799285	0.000109553	0.00127746	383.536	316.166	977.235	300.683	231.747	385.496	302.434	337.634	275.049
ZNF687	0.685672	0.000109479	0.00127746	454.927	406.612	701.185	333.531	335.633	335.647	260.513	358.43	255.998
DOPEY2	0.738748	0.000110165	0.00128175	460.243	453.014	940.685	377.328	373.814	301.307	369.309	353.537	358.398
FAM150A	-1.48598	0.00011019	0.00128175	10.6327	7.86483	0	74.118	50.6114	64.2493	65.8768	29.3594	19.051
HS6ST1	1.41518	0.000110179	0.00128175	18.9869	25.1675	3.84738	1.6845	0.887919	0	0	1.22331	1.19069
FAM210B	-1.00071	0.000110547	0.00128382	1445.29	1731.05	380.891	2235.33	2543	2842.48	2882.61	2250.89	3252.97
MTHFS	-0.754916	0.000110519	0.00128382	915.171	910.747	703.109	1136.2	1433.1	2178.94	1233.69	1526.69	1403.82
LAP3	-0.924577	0.000110727	0.00128487	3244.49	2866.73	1249.44	3650.31	5685.34	3815.08	7461.05	5097.53	4950.89
ADAMTS13	1.03087	0.000110956	0.00128648	475.433	500.99	1441.81	421.125	285.022	486.301	254.524	362.1	259.57
CHCHD3	-0.75865	0.000111533	0.00129026	283.285	329.536	128.887	327.635	449.287	509.564	469.123	461.188	415.551
LEPRE1	0.978569	0.000111529	0.00129026	308.348	293.358	950.303	245.937	235.298	299.092	165.69	227.536	242.901
TMEM201	1.09476	0.000111553	0.00129026	375.941	394.814	822.378	317.528	295.677	112.99	151.716	201.846	196.464
FHIT	-0.816219	0.000111976	0.00129363	89.6184	139.207	58.6726	142.34	159.825	209.364	160.7	177.38	223.85
ZNF202	1.00089	0.000112025	0.00129363	45.5687	47.9755	121.193	37.059	29.3013	38.7711	32.9384	28.1361	26.1952
KANSL3	0.8425	0.000112383	0.00129671	813.401	798.28	2144.92	654.428	477.7	833.026	639.804	678.937	646.545
PPP2R3C	-0.531699	0.000112547	0.00129756	283.285	267.404	230.843	295.63	388.908	507.348	413.227	299.711	388.165
N4BP3	1.19021	0.000113754	0.00131042	70.6314	71.57	125.04	34.5323	24.8617	33.2324	23.9552	31.8061	41.6742
CS	-0.815337	0.000114048	0.00131275	896.184	1064.9	598.268	1248.21	1542.32	1986.19	1933.38	1411.7	1439.54
PIGS	1.06756	0.000115206	0.00132414	316.702	400.32	1553.38	273.731	289.462	506.24	258.517	287.478	263.142
TMEM230	-0.761001	0.000115223	0.00132414	1064.79	1005.13	349.15	1131.98	1445.53	1629.5	1630.95	1279.58	1470.5
LUC7L2	0.956556	0.000115316	0.00132414	129.111	143.926	523.244	144.867	131.412	145.115	107.798	112.545	104.781
NKG7	1.31899	0.00011567	0.00132714	74.4288	86.5131	137.544	37.059	32.853	32.1247	18.9645	28.1361	25.0045
THOC1	1.15011	0.000115815	0.00132773	132.149	187.183	782.942	129.707	109.214	238.166	107.798	121.108	113.116
DNAJC3	-0.623121	0.000116053	0.00132811	1718.7	1583.98	1070.53	2348.19	2581.18	2239.86	2338.63	2089.41	2225.4
KBTBD3	-0.91592	0.000116026	0.00132811	38.7334	30.6728	58.6726	52.2195	99.4469	140.684	64.8787	68.5054	94.0645
MPI	-0.54634	0.000116126	0.00132811	299.994	232.012	188.522	357.114	366.71	369.987	337.369	344.973	366.733
DDX54	0.797213	0.000116585	0.0013323	633.404	604.019	1084.96	501.981	475.037	243.704	400.252	440.392	478.657
SLC41A3	1.11048	0.000116744	0.00133305	208.856	229.653	699.262	138.971	155.386	166.162	111.791	156.584	171.459
GHDC	0.830912	0.000117048	0.00133545	830.868	985.463	1884.26	774.028	528.312	897.275	583.908	568.839	542.955
SLC44A4	1.35626	0.000118155	0.00134701	94.1752	63.7051	333.76	46.3238	31.0772	43.2021	38.9272	68.5054	36.9114
PRPF4B	1.03906	0.000119169	0.00135748	801.249	824.234	2594.1	656.113	538.967	899.49	455.149	571.286	498.899
MCPH1	-0.682711	0.000119475	0.00135988	175.439	138.421	75.0239	245.937	200.67	161.731	210.606	207.963	272.668
ARHGEF11	0.776228	0.000119603	0.00136025	1355.67	1373.99	3059.63	1134.51	1201.35	860.719	946.231	1275.91	1020.42
CALML5	1.40929	0.000119989	0.00136032	37.9739	55.0538	226.996	24.4253	3.55168	50.9564	17.9664	35.476	20.2417
PGRMC1	-0.977433	0.000119899	0.00136032	21113.5	26152.9	6987.81	28538.8	33068.8	54401.4	47203.7	36145.1	39407.1
SAP30BP	1.0873	0.000119928	0.00136032	156.452	219.429	723.308	134.76	106.55	252.566	122.77	160.254	105.971
XRCC6	-0.95271	0.00011998	0.00136032	945.55	981.531	689.643	1862.22	2286.39	1027.99	1550.1	1909.59	2526.64
C19orf66	1.04031	0.000120628	0.00136649	573.406	427.06	1084	315.002	304.556	323.462	250.532	315.614	272.668
ADAM15	0.88755	0.000120894	0.0013684	426.067	346.053	660.788	284.681	180.248	289.122	219.589	275.245	185.748
SLTM	0.831839	0.000121164	0.00137038	880.235	1096.36	2176.66	879.309	753.843	761.022	591.893	666.704	739.419
C1orf85	1.35183	0.000121476	0.00137282	463.281	508.855	360.692	125.495	140.291	15.5085	143.731	119.884	176.222
CDAN1	1.02915	0.000122047	0.00137819	472.395	475.036	867.585	304.052	198.894	316.816	245.541	307.051	210.752
RARA	1.05854	0.000122363	0.00138067	267.336	300.437	993.586	187.822	173.144	331.216	206.614	201.846	202.417
PKD1	0.872153	0.000123196	0.00138897	599.987	508.068	1107.08	443.024	468.821	335.647	315.41	347.42	351.254
BSG	-0.730475	0.00012333	0.00138938	4098.9	4133.75	2389.22	4659.33	5615.2	8959.46	5171.33	5526.92	6577.37
HSF2	1.14008	0.000124261	0.00139877	969.853	871.423	3209.68	839.723	727.206	633.631	425.205	653.248	540.573
RING1	0.687651	0.000124638	0.00140191	356.195	406.612	608.848	300.683	253.945	281.368	259.515	305.828	247.664
ACAP2	-0.506069	0.000125266	0.00140617	316.702	281.561	324.142	378.17	515.881	351.156	474.113	478.314	456.034
CYYR1	-1.33022	0.00012541	0.00140617	3.03791	4.7189	3.84738	26.952	15.9825	2.21549	22.9571	17.1263	13.0976
MAVS	1.14744	0.000125335	0.00140617	2495.64	2700.78	15216.4	2620.24	2017.35	3208.03	1944.36	3121.89	2333.75
USP7	0.478771	0.000125407	0.00140617	1847.81	1779.81	2968.26	1517.73	1636.43	1427.89	1443.3	1543.82	1801.51
PRPF38B	1.19229	0.000125541	0.00140654	635.683	633.119	3304.9	504.508	448.399	830.81	414.225	535.81	489.374
ARAP3	1.07919	0.000125844	0.00140882	353.917	412.904	1157.1	395.015	200.67	365.556	181.66	293.594	130.976
CAP1	-0.756589	0.000126884	0.00141824	723.782	696.037	225.072	905.419	1051.3	868.474	1065.01	930.939	1001.37
ILVBL	0.676952	0.000126812	0.00141824	1070.86	1323.65	2444.05	996.382	793.799	1325.97	848.414	957.852	921.594
SNX10	-0.875594	0.000128366	0.00143369	312.145	239.091	241.423	613.158	501.674	354.479	413.227	621.442	641.782
GFER	0.764233	0.000128766	0.00143591	433.662	526.157	857.004	329.32	267.264	505.133	330.382	293.594	314.342
RAD52	1.28197	0.000128718	0.00143591	230.122	200.553	1125.36	185.295	152.722	261.428	73.8619	173.71	100.018
TOP3A	0.906577	0.000129399	0.00144184	440.497	405.039	1506.25	403.438	318.763	465.254	371.306	390.236	360.779
LCTL	1.24503	0.000130257	0.00145027	122.276	180.105	627.123	97.701	101.223	144.007	69.8693	111.321	80.9669
CORIN	-0.757647	0.000130767	0.00145369	423.029	442.79	736.774	747.918	979.374	830.81	1095.95	785.365	1241.89
SEC22C	0.83649	0.000130715	0.00145369	145.06	165.948	374.158	106.966	140.291	155.085	97.8171	113.768	107.162
ANKRD23	1.31752	0.000131114	0.00145528	49.366	62.9186	200.064	36.2168	16.8705	57.6028	31.9403	17.1263	19.051
WDFY2	-0.659571	0.000131051	0.00145528	94.1752	99.8833	79.8332	128.864	135.852	181.67	176.67	138.234	130.976
ADAT3	0.967092	0.000131463	0.00145802	46.3281	36.1782	48.0923	26.1098	18.6463	18.8317	22.9571	18.3497	15.479
NDUFAF5	-0.795518	0.000131628	0.00145873	162.528	169.88	84.6424	190.349	296.565	305.738	278.479	216.526	246.473
ACTR3	-0.729777	0.000132112	0.00146182	382.017	375.152	162.552	476.714	578.035	468.577	558.955	572.509	537.001
MPPE1	0.801045	0.000132053	0.00146182	369.106	505.709	1084.96	325.109	304.556	497.378	346.352	297.264	351.254
RERE	0.833992	0.000132382	0.00146367	692.644	648.848	553.061	454.815	340.073	210.472	347.35	379.226	278.621
NCAPH	1.21051	0.000132899	0.00146712	36.4549	55.8403	205.835	28.6365	38.1805	33.2324	15.9701	42.8159	44.0555
ZNF559-ZNF177	1.22833	0.000132806	0.00146712	31.8981	24.381	103.879	20.214	15.0946	26.5859	19.9627	13.4564	11.9069
CA8	-0.827652	0.000133079	0.00146798	260.501	305.942	128.887	297.314	443.959	576.028	501.063	433.052	377.449
MTA2	0.715594	0.000133546	0.00147199	1085.29	1105.8	2489.26	809.402	926.099	1235.14	833.442	829.404	851.343
FCER2	1.1488	0.000133734	0.00147293	31.8981	24.381	51.9397	14.3183	7.99127	9.96972	10.9795	20.7963	17.8604
CSDE1	-0.628634	0.000133949	0.00147403	1654.9	1834.08	1514.91	2210.06	2039.55	3800.68	2872.63	2468.64	2456.39
ZNF548	1.05215	0.00013404	0.00147403	131.39	132.129	375.12	95.1743	87.016	103.02	64.8787	86.855	101.209
NPR1	1.16617	0.000134326	0.00147604	535.432	416.836	1930.42	495.243	255.721	417.621	264.505	434.275	213.134
PSMC3IP	1.23284	0.00013477	0.00147978	122.276	94.378	515.549	101.912	82.5765	109.667	55.8955	66.0588	65.488
C10orf35	1.22088	0.000135479	0.00148643	143.541	171.453	565.565	78.3293	48.8355	219.334	79.8507	74.6219	84.539
PLA2G16	1.28159	0.000136127	0.00149238	161.009	198.98	346.264	63.1688	48.8355	199.394	29.944	45.2625	41.6742
FAM155B	-0.906446	0.000136575	0.00149616	43.2902	27.5269	20.1988	62.3265	86.1281	63.1416	50.9048	69.7287	44.0555
DEDD2	0.916421	0.000137141	0.00149973	394.928	322.458	887.783	265.309	244.178	333.432	214.599	318.061	186.938
EVPL	1.37741	0.000137202	0.00149973	97.2131	166.734	1134.98	110.335	80.8006	182.778	79.8507	137.011	102.399
IL17RC	0.903816	0.000137217	0.00149973	873.399	1034.23	2383.45	720.124	630.422	889.521	715.662	642.238	622.731
SUPT20H	0.652538	0.000137488	0.00150155	272.652	290.999	305.867	229.934	223.756	109.667	173.675	204.293	135.739
FAM83F	-0.87561	0.000137656	0.00150224	262.779	232.012	115.421	396.7	581.587	332.324	324.393	452.625	321.486
RBM25	1.39944	0.000139139	0.00151726	1574.4	1778.24	15775.2	1302.12	1026.43	3181.45	1046.04	1518.13	1003.75
CPNE1	0.837098	0.00014079	0.00153359	53.9229	86.5131	98.1082	58.1153	33.7409	38.7711	31.9403	53.8257	34.53
HDAC5	0.931395	0.000140851	0.00153359	1190.1	1452.63	3330.87	881.836	652.62	1122.15	1033.07	1093.64	919.213
ADRBK2	1.16563	0.000141508	0.00153658	37.2144	31.4593	59.6344	16.845	16.8705	15.5085	13.9739	11.0098	20.2417
AMPD3	1.1679	0.000141556	0.00153658	37.9739	29.8864	56.7489	21.8985	15.0946	11.0775	11.9776	23.2429	8.33483
C1orf210	-0.638253	0.000141306	0.00153658	107.846	134.489	93.299	172.661	204.221	216.011	149.72	150.467	184.557
RORC	1.06588	0.000141554	0.00153658	1101.24	1330.73	5619.1	1019.12	869.273	1660.51	1074.99	992.105	987.082
GLOD4	-0.834844	0.000141788	0.00153794	585.557	651.994	164.476	695.699	993.581	739.975	1071	830.628	1027.57
PACS2	0.848259	0.000142147	0.00154066	469.357	449.868	1272.52	419.441	398.676	432.021	369.309	379.226	278.621
PCGF2	1.06352	0.000142856	0.00154681	122.276	29.8864	111.574	37.9013	23.9738	49.8486	34.9347	52.6023	20.2417
SLC9A5	1.26685	0.000142931	0.00154681	202.781	208.418	843.539	156.659	87.904	285.799	70.8675	102.758	73.8228
PAH	-0.698696	0.00014353	0.00155212	11969.4	13124.8	15229.9	17760.5	20895.4	18594.6	24335.5	30198.6	23923.3
SDHB	-0.709866	0.0001441	0.00155711	4150.55	4899	1946.78	4879.16	5748.39	5803.49	7735.54	6202.18	6957.2
MLXIPL	1.22742	0.000144552	0.00155964	3472.33	3990.61	16712.1	3299.94	1462.4	4001.18	1898.45	3459.52	1874.15
PYCRL	-0.546409	0.000144496	0.00155964	937.955	935.915	573.26	1042.71	1274.16	1199.69	1174.8	1212.3	1358.58
ARSA	1.00938	0.000144999	0.00156209	1329.09	1645.32	4578.38	931.529	941.194	1517.61	1110.92	1008.01	1097.82
MIB2	1.03769	0.000144938	0.00156209	909.854	1034.23	3629.04	890.258	632.198	1097.78	750.596	625.112	690.6
SREK1	1.27821	0.000145256	0.00156369	795.933	846.256	5904.77	752.129	603.785	1478.84	444.169	743.773	560.815
CYB5R3	-0.72576	0.000145703	0.00156732	5734.82	6257.26	3955.11	7081.64	8285.17	8932.87	13042.6	8559.5	8865.88
ATP8A1	-0.930208	0.000147263	0.00158173	100.251	92.0185	44.2449	176.03	178.472	95.2662	226.576	159.03	169.078
FBRS	0.905222	0.000147154	0.00158173	415.434	395.601	746.392	289.734	285.91	198.287	228.573	349.867	179.794
CYB561A3	1.18652	0.000147592	0.00158407	2122.74	3197.84	11093	1318.96	1443.76	4096.45	1503.19	1498.56	1481.22
GPR143	1.21428	0.000147754	0.00158462	25.8222	31.4593	115.421	19.3718	19.5342	36.5556	16.9683	11.0098	14.2883
COX7A2L	-0.772308	0.000147897	0.00158496	948.588	1096.36	323.18	1269.27	1137.42	1512.07	1484.22	1401.91	1687.21
ZNF341	1.01204	0.000148816	0.00159361	82.7831	78.6483	204.873	45.4815	47.9476	62.0338	58.8899	66.0588	41.6742
AARS2	0.5742	0.000149279	0.00159499	628.847	670.87	1050.34	531.46	465.269	497.378	584.906	563.946	448.89
FBXO7	0.690866	0.000149279	0.00159499	1354.91	1496.68	2363.25	1283.59	984.702	931.615	1138.87	943.172	953.743
TMEM180	1.14182	0.00014918	0.00159499	164.807	227.294	517.473	172.661	86.1281	171.701	80.8488	100.311	64.2973
HBA2	-1.39405	0.000149714	0.00159683	414.675	687.386	433.792	1547.21	2252.65	5439.04	2849.67	1683.27	1861.05
LGALS4	1.12342	0.000149787	0.00159683	1568.32	2025.19	3222.18	1313.07	631.31	1433.42	646.791	801.268	363.16
SEMA4A	1.00727	0.000149706	0.00159683	368.347	345.266	374.158	186.98	90.5677	316.816	126.763	127.224	100.018
SUGT1	-0.714117	0.00015118	0.00161048	111.643	128.983	65.4055	121.284	168.705	207.149	195.634	172.487	184.557
C11orf95	1.25485	0.000151605	0.00161381	92.6563	79.4348	82.7187	42.9548	34.6288	23.2627	15.9701	20.7963	25.0045
RRP1	1.12479	0.000152058	0.00161742	378.22	430.206	1514.91	257.729	231.747	488.516	241.548	302.158	238.138
GTDC2	1.02645	0.0001526	0.00162198	275.69	319.312	1091.69	262.782	253.057	306.846	179.664	250.779	198.845
CHCHD5	-0.824968	0.000152764	0.00162252	177.718	209.204	101.956	221.512	257.496	563.843	269.496	259.342	260.761
NFU1	-0.723182	0.000152955	0.00162334	378.22	383.017	152.933	421.125	516.769	477.439	604.869	517.46	612.015
IL1RN	0.994001	0.000153609	0.00162787	479.23	320.099	272.202	198.771	123.421	125.175	138.741	155.36	222.659
STXBP3	-0.500219	0.000153533	0.00162787	265.817	342.907	228.919	405.965	457.278	278.044	458.143	418.372	388.165
TECPR1	0.880242	0.000153975	0.00162933	569.608	566.268	1193.65	453.973	411.106	374.418	391.268	412.256	304.817
ZSCAN25	1.2912	0.000153912	0.00162933	558.976	657.5	3366.46	447.235	283.246	951.555	329.384	409.809	286.956
QTRT1	0.767048	0.000154638	0.00163514	414.675	436.498	1007.05	333.531	305.444	419.836	392.266	319.284	303.626
C9orf117	1.26738	0.000155301	0.00164093	51.6445	45.616	155.819	26.1098	38.1805	31.0169	17.9664	26.9128	17.8604
DDX51	1.09677	0.00015578	0.00164477	344.803	397.174	1236.93	287.207	231.747	366.664	171.679	289.925	216.706
BRPF3	0.751111	0.000156459	0.00165073	591.633	573.346	773.324	459.026	387.133	244.812	331.38	428.159	356.016
NMT1	0.760766	0.000157258	0.00165793	369.866	409.758	921.448	341.111	301.004	367.772	256.52	354.76	295.291
SLC12A7	0.657574	0.000158421	0.00166896	384.296	408.971	523.244	288.892	284.134	284.691	283.47	266.682	210.752
ALG1	0.62965	0.00015886	0.00167236	340.246	411.331	729.079	293.103	283.246	401.004	288.461	294.818	301.245
P2RX3	1.14258	0.000159655	0.00167949	483.787	485.26	1493.75	383.224	223.756	494.055	204.617	333.964	188.129
APTX	0.987851	0.000160337	0.00168542	141.263	133.702	446.296	109.493	98.559	176.132	80.8488	100.311	82.1576
FAM84B	0.732704	0.000161075	0.00169194	903.019	917.826	1714.01	724.335	727.206	739.975	637.807	748.666	510.806
CAB39L	-0.65438	0.000161608	0.00169504	165.566	164.375	92.3372	224.039	288.574	192.748	246.539	207.963	211.943
RHOA	-0.765482	0.000161495	0.00169504	1970.08	1952.05	717.537	2169.64	2856.43	3551.44	2716.92	2451.51	2832.65
SLC11A2	0.896508	0.000162214	0.00170015	343.284	298.077	505.931	245.937	246.841	134.037	132.752	177.38	211.943
SLC35C1	-0.730009	0.000162428	0.00170115	438.219	421.555	151.972	608.105	562.053	545.011	486.091	605.539	694.172
TADA1	0.800991	0.000163045	0.00170637	160.25	145.499	433.792	141.498	118.981	139.576	112.789	128.448	159.552
MAP4K2	0.982959	0.000164482	0.00172008	254.425	229.653	704.071	200.456	174.92	271.398	129.757	176.157	119.069
PTGFRN	-1.02773	0.000164597	0.00172008	30.3791	14.9432	14.4277	34.5323	55.051	43.2021	32.9384	53.8257	65.488
POLR2E	-0.549111	0.000164952	0.00172254	842.261	872.996	554.985	949.216	1080.6	1314.9	1013.11	1096.09	1295.47
TMEM184B	0.831179	0.000165333	0.00172526	229.362	197.407	375.12	188.664	165.153	131.822	107.798	133.341	120.26
MPP2	1.12781	0.000167769	0.00174866	152.655	184.824	302.981	123.811	79.0248	73.1113	74.86	80.7385	58.3438
PROM2	1.47218	0.000167821	0.00174866	10.6327	5.50538	34.6264	4.21125	1.77584	4.43099	1.99627	2.44662	3.57207
VEGFA	0.922242	0.00016806	0.00174988	1995.15	2015.76	2305.54	1332.44	817.773	1190.83	835.438	844.084	1089.48
NUDCD1	-0.612406	0.000168467	0.00175284	258.982	304.369	174.094	417.756	408.443	309.061	382.285	408.586	386.974
TBC1D17	0.814847	0.000169385	0.00176112	611.379	672.443	1210	513.773	383.581	383.28	394.263	546.82	454.844
COQ5	-0.610911	0.00017034	0.00176975	423.029	482.901	273.164	515.457	579.811	579.352	719.654	632.451	660.833
RAB1B	-0.585183	0.000170463	0.00176975	2551.09	2479.78	1192.69	2947.88	3320.82	3584.67	2802.76	3039.93	3337.5
TOM1	0.933055	0.000171225	0.00177636	969.093	1123.88	2741.26	763.079	737.861	1105.53	624.832	709.52	648.926
WIPF3	1.12382	0.000171498	0.00177791	58.4798	50.3349	256.813	61.4843	47.9476	40.9866	41.9216	44.0392	42.8648
PPP1R37	0.891251	0.000172034	0.00178217	1102.76	1286.69	3150.04	1078.92	793.799	1091.13	840.428	965.192	725.13
RANBP9	0.860477	0.000173153	0.00179246	471.636	422.341	1395.64	405.965	306.332	519.533	326.39	445.285	348.872
CIB2	1.44009	0.000173418	0.00179391	13.6706	22.0215	132.735	15.1605	6.21543	28.8014	1.99627	8.56317	7.14414
NUDT16	-0.781907	0.000173612	0.00179447	783.021	937.488	405.899	939.951	1068.17	2022.75	1265.63	1063.06	1339.53
SLC27A3	0.994253	0.000173723	0.00179447	198.224	220.215	660.788	166.766	124.309	272.506	131.754	150.467	105.971
R3HCC1L	0.779952	0.000174402	0.00180019	186.831	195.834	413.594	160.87	142.067	156.192	126.763	151.69	144.073
ACTN3	1.27296	0.000174609	0.00180102	78.2262	65.2781	278.935	43.797	25.7496	50.9564	33.9365	74.6219	30.9579
PEX10	1.17517	0.000174904	0.00180276	1684.52	1886.77	7767.86	1217.89	978.487	2882.36	968.19	993.328	935.882
SLC30A2	1.36903	0.000175719	0.00180986	325.056	128.983	96.1846	56.4308	35.5168	49.8486	20.9608	39.1459	73.8228
CBS	0.803412	0.000176051	0.00181197	10702.6	11634.4	28253.2	9091.25	7769.29	11655.7	8067.91	10233	7752.58
TMEM87A	0.639566	0.000176868	0.00181907	606.063	618.176	1436.04	581.995	516.769	582.675	501.063	524.8	616.777
IL11	1.38164	0.000177219	0.00182008	18.2275	31.4593	130.811	21.0563	8.87919	29.9092	7.98507	9.78648	9.52552
KBTBD2	0.777536	0.000177221	0.00182008	138.984	128.983	230.843	88.4363	101.223	110.775	71.8656	91.7483	89.3018
ABCF3	0.851381	0.000177536	0.00182114	724.542	710.981	1684.19	625.792	483.028	603.722	457.145	659.364	401.263
HSD11B1	-0.893418	0.000177834	0.00182114	12856.4	13511	4255.2	15667.5	16552.6	24880	18533.3	22867.3	25593.9
HYLS1	1.12634	0.000177779	0.00182114	69.8719	60.5592	261.622	58.9575	31.0772	84.1888	36.9309	44.0392	42.8648
TBCEL	-0.768001	0.000177674	0.00182114	595.43	497.057	311.638	820.352	987.366	702.311	761.576	815.948	938.264
ZNF579	1.46186	0.00017806	0.00182216	27.3412	47.189	78.8713	9.26475	8.87919	7.75423	10.9795	2.44662	15.479
TSPAN32	-0.909942	0.000178309	0.0018234	102.529	116.399	113.498	218.143	190.015	227.088	199.627	259.342	259.57
FAM118A	1.08524	0.000179774	0.00183575	62.2772	48.7619	198.14	55.5885	44.3959	44.3099	29.944	34.2527	39.2928
GSAP	1.30634	0.000179663	0.00183575	384.296	401.106	2230.52	299.841	150.946	670.187	143.731	184.72	242.901
INPP5D	0.887986	0.000180072	0.00183675	148.858	99.8833	69.2529	58.9575	60.3785	63.1416	39.9253	56.2723	39.2928
PRICKLE4	1.18111	0.000180129	0.00183675	243.033	222.575	782.942	218.985	111.878	201.61	109.795	160.254	70.2507
SLC27A2	0.959588	0.000180267	0.00183684	13183	12760.7	45774.2	9060.93	10097.4	15502.9	9095.99	11472.2	11146
ABTB1	0.776439	0.000180573	0.00183865	631.126	719.632	1361.01	510.404	371.15	654.678	439.179	452.625	567.959
FGFR4	1.0303	0.000181717	0.00184899	843.78	1064.9	1773.64	673.8	583.363	274.721	545.979	533.363	534.62
HNF1A	0.762292	0.000182186	0.00185244	1266.81	1354.32	3036.55	1085.66	932.315	1105.53	1166.82	1008.01	1075.19
TMEM43	0.762095	0.000183365	0.00186311	280.247	295.718	636.742	184.453	212.213	302.415	208.61	209.186	245.282
GALNT6	1.2706	0.000184064	0.00186888	58.4798	27.5269	74.0621	26.952	11.5429	25.4782	8.9832	9.78648	15.479
AGK	-0.590037	0.000184626	0.00187192	424.548	423.914	270.279	510.404	657.948	407.651	608.861	603.092	659.642
FBXO10	0.794853	0.000184619	0.00187192	186.831	178.532	348.188	149.921	141.179	107.451	87.8358	122.331	167.887
CDC37L1	-0.739237	0.000185076	0.00187516	95.6942	92.0185	75.0239	133.918	213.988	95.2662	126.763	155.36	192.892
MIIP	1.08596	0.000185538	0.00187758	2353.62	2700	11383.4	1665.13	1428.66	3668.86	2127.02	2507.79	1612.19
ZNF263	1.14571	0.000185578	0.00187758	279.488	296.504	1069.57	247.622	137.627	324.57	150.718	214.079	141.692
MRPS36	-0.898715	0.000186789	0.0018885	148.858	169.88	50.9778	202.14	187.351	394.358	211.604	237.322	264.333
ANKS3	1.0616	0.00018716	0.00189091	56.2013	66.8511	188.522	58.1153	42.6201	35.4479	45.9141	40.3692	34.53
ANO2	1.46899	0.000187331	0.0018913	9.87321	21.235	49.0541	3.369	1.77584	11.0775	1.99627	2.44662	5.95345
COL4A1	-0.783167	0.000188051	0.00189456	293.158	261.112	266.431	442.181	508.777	446.422	649.785	415.925	502.471
SYK	0.770899	0.000188047	0.00189456	175.439	126.624	115.421	85.0673	67.4818	106.344	86.8376	61.1655	59.5345
UNC13A	1.12112	0.000187809	0.00189456	34.936	33.8188	99.0701	23.583	23.0859	19.9394	24.9533	23.2429	14.2883
SH3GL1	0.600423	0.000188412	0.00189686	1092.89	1006.7	1640.91	717.597	722.766	998.08	798.507	736.433	846.581
OAZ2	-0.569919	0.000189203	0.00190348	405.561	453.801	364.539	603.893	505.226	687.911	669.748	648.354	584.629
NBAS	0.884298	0.000189758	0.00190772	757.199	717.273	2665.27	790.031	605.561	684.588	749.598	579.849	722.749
BAZ1A	1.29926	0.000190842	0.00191727	226.324	239.091	1168.64	163.397	149.17	124.068	129.757	172.487	207.18
XKR5	0.787168	0.000191602	0.00192241	111.643	110.894	168.323	80.856	56.8268	58.7106	78.8526	83.1851	70.2507
ZNF706	-0.848989	0.000191622	0.00192241	564.292	622.895	204.873	786.662	744.076	1313.79	865.382	835.521	851.343
CHMP2B	-0.642649	0.000192046	0.00192531	438.219	397.96	226.996	525.564	585.139	597.076	536.996	594.529	590.582
COLQ	1.31019	0.000192406	0.00192757	646.315	605.592	3823.34	557.57	337.409	892.844	245.541	500.334	288.147
IPO11	-0.648889	0.000192622	0.00192838	179.237	230.44	147.162	296.472	380.917	210.472	331.38	287.478	292.91
SIGLEC12	1.42905	0.000192982	0.00193063	7.59478	3.14593	16.3514	0.84225	0	2.21549	0	1.22331	1.19069
PAN3	1.06259	0.000193219	0.00193165	247.59	250.102	1036.87	212.247	153.61	388.819	176.67	181.05	154.79
G6PC3	0.806807	0.000193511	0.00193321	322.778	337.401	781.98	226.565	249.505	341.186	254.524	225.089	251.236
NDUFA4L2	-1.01482	0.000194957	0.0019463	50.1255	50.3349	35.5883	73.2758	102.999	166.162	102.808	62.3888	116.688
LIN7A	-1.05328	0.000197009	0.00196541	42.5307	34.6053	9.61846	56.4308	92.3436	47.6331	72.8637	74.6219	91.6831
AIP	-0.469294	0.000197201	0.00196564	214.173	246.169	197.178	314.159	266.376	329.001	293.451	327.847	311.961
PMPCB	-0.693138	0.000197307	0.00196564	2358.18	2323.27	1177.3	2601.71	3601.4	2587.7	3589.29	3091.31	4178.13
TMSB10	-1.22401	0.000197559	0.00196679	60.7582	48.7619	55.787	99.3855	70.1456	502.917	110.793	95.4182	117.878
CLEC18C	1.46623	0.000201743	0.00200704	10.6327	4.7189	43.283	1.6845	2.66376	7.75423	1.99627	1.22331	2.38138
DVL2	0.720818	0.00020285	0.00201525	219.489	206.059	356.845	175.188	121.645	170.593	146.726	140.681	155.98
MEF2A	0.727774	0.000202749	0.00201525	1460.48	1293.76	2596.98	1054.5	1011.34	1056.79	1028.08	1008.01	1069.24
DHRS4	-0.843073	0.000204352	0.00202876	2631.59	2909.2	972.426	3217.4	3176.09	4229.38	5142.38	4532.36	4790.15
C15orf40	-0.944051	0.000205205	0.00203299	135.187	159.656	75.0239	173.504	221.092	447.53	305.429	215.303	215.515
CTU2	0.865326	0.000205067	0.00203299	291.639	363.355	913.753	224.881	219.316	409.866	232.565	259.342	247.664
MFAP3L	-1.03746	0.000204981	0.00203299	85.0615	45.616	31.7409	118.757	197.118	64.2493	96.819	196.953	108.353
ARPC5	-0.800012	0.000205885	0.00203832	833.147	758.17	233.728	1014.91	1173.83	1369.18	1088.96	1076.51	1029.95
MRPL54	-0.772597	0.000206352	0.00204152	184.553	204.486	61.5581	266.151	266.376	326.785	247.537	282.585	238.138
RBM38	1.03618	0.000207203	0.00204853	57.7203	51.1214	55.787	25.2675	27.5255	16.6162	19.9627	26.9128	23.8138
AZI1	1.0158	0.000208303	0.00205798	120.757	136.848	451.106	114.546	119.869	106.344	90.8302	100.311	76.2042
NIT2	-0.743349	0.000209458	0.00206796	151.136	188.756	117.345	213.089	246.841	247.028	421.212	247.109	226.231
RPS6KC1	0.79153	0.000209856	0.00207047	132.909	154.937	347.226	121.284	114.542	147.33	73.8619	114.991	119.069
RELL2	1.22621	0.000210863	0.00207774	34.1765	34.6053	112.536	14.3183	17.7584	45.4176	15.9701	12.2331	11.9069
WAS	1.08927	0.000210885	0.00207774	205.059	234.372	848.348	199.613	101.223	307.954	101.81	181.05	116.688
ANAPC13	-0.867186	0.000211542	0.00208156	334.93	348.412	119.269	391.646	426.201	848.534	479.104	491.771	516.759
IQCE	0.815302	0.000211563	0.00208156	76.7072	95.1644	164.476	61.4843	70.1456	46.5254	64.8787	74.6219	40.4835
ARID3C	1.23394	0.00021277	0.002092	31.8981	46.4025	78.8713	24.4253	15.0946	27.6937	10.9795	18.3497	4.76276
COPS7B	0.706345	0.00021424	0.00210355	118.479	120.332	205.835	76.6448	90.5677	109.667	87.8358	92.9716	65.488
LYZ	1.27064	0.000214194	0.00210355	2203.24	2171.48	133.697	345.323	316.099	874.012	480.102	264.235	408.407
ADAR	0.863896	0.000214517	0.00210482	1446.8	1256.01	2747.99	1019.96	962.504	1109.96	744.608	937.056	802.525
LANCL1	-0.548253	0.000215591	0.00211392	599.987	634.692	356.845	720.966	798.239	689.019	882.35	834.298	822.767
CEP89	1.23801	0.000216665	0.00212201	75.1883	110.108	715.613	96.8588	91.4556	132.93	111.791	83.1851	54.7717
SPATC1	1.4559	0.000216713	0.00212201	15.949	9.4378	48.0923	5.0535	0.887919	14.4007	0.998134	2.44662	1.19069
TM9SF3	-0.491948	0.000220651	0.00215908	2840.45	2809.32	1974.67	3447.33	3903.29	4226.05	3666.14	3167.15	3322.03
SLC39A3	-0.61177	0.000221029	0.00216109	115.441	163.588	82.7187	181.084	176.696	214.903	212.602	177.38	171.459
TMEM246	-0.698628	0.000221158	0.00216109	190.629	180.105	70.2147	244.253	293.013	250.351	249.533	231.206	222.659
LSM3	-0.794082	0.000221811	0.00216484	303.032	329.536	208.72	416.914	421.761	780.962	542.985	396.353	526.285
PITPNM1	0.805134	0.000221845	0.00216484	792.135	818.729	1679.38	687.276	496.347	797.578	422.21	601.869	525.094
DUS1L	0.987241	0.000222024	0.00216511	548.343	667.724	1780.38	463.238	356.943	615.907	395.261	469.751	363.16
FAM156A	0.839954	0.000222495	0.00216823	126.833	106.962	309.714	104.439	102.999	97.4817	78.8526	99.0881	83.3483
NOD1	0.830947	0.000222744	0.00216917	250.628	230.44	211.606	156.659	119.869	62.0338	125.765	155.36	114.306
EIF1AX	-0.716273	0.000223828	0.00217822	148.098	122.691	63.4818	202.14	200.67	173.916	187.649	223.866	165.506
MRPL19	-0.658576	0.000223977	0.00217822	328.094	405.825	259.698	420.283	562.053	704.527	585.904	451.401	521.522
LRRC55	-1.19059	0.000225026	0.00218693	8.35425	8.65131	9.61846	38.7435	17.7584	14.4007	34.9347	40.3692	22.6231
PSTPIP1	1.32522	0.000225863	0.00219313	58.4798	35.3917	188.522	21.0563	11.5429	53.1718	9.98134	18.3497	35.7207
REEP5	-0.753913	0.000225971	0.00219313	1114.15	1149.05	370.311	1518.58	1508.57	1763.53	1644.92	1454.52	1475.26
FBXL12	0.995099	0.000227473	0.00220621	63.7961	55.8403	134.658	31.1633	51.4993	43.2021	26.9496	34.2527	38.1021
KCTD14	-1.29622	0.000228772	0.00221731	24.3033	25.9539	40.3975	90.1208	107.438	175.024	57.8917	174.933	132.167
REXO2	-0.760896	0.000229571	0.00222355	221.008	214.71	142.353	307.421	395.124	389.927	347.35	307.051	319.105
HMGCL	-0.824528	0.00022999	0.00222609	6778.34	7266.32	2097.79	8435.14	10069.9	10266.6	10784.8	9353.43	12126
PRELP	-1.06751	0.000230443	0.00222746	78.9857	75.5024	29.8172	104.439	139.403	189.425	185.653	75.8452	242.901
WDR25	1.08382	0.000230342	0.00222746	289.361	368.861	1416.8	235.83	219.316	529.503	226.576	200.623	216.706
ZSCAN29	1.09978	0.00023062	0.00222766	353.157	372.006	1242.7	291.419	214.876	369.987	237.556	217.749	217.896
ATHL1	1.20827	0.000231571	0.00223534	6963.65	7960.78	28515.8	5666.66	3388.3	9352.71	3240.94	4118.89	2944.58
PEBP1	-0.733559	0.000232018	0.00223814	3593.85	3852.19	1465.85	3937.52	4610.96	7138.32	5585.56	4644.91	5027.09
PDSS2	-0.526015	0.000232611	0.00224235	390.371	421.555	337.608	463.238	639.302	540.58	643.796	537.033	537.001
BRF1	0.633287	0.000233158	0.00224611	1032.13	984.677	2403.65	961.007	881.703	848.534	928.264	1026.36	887.064
CAPNS1	-0.699844	0.000233692	0.00224671	859.729	869.064	424.174	1055.34	1031.76	1630.6	1273.62	1160.92	1109.72
IKBKG	0.925376	0.000233545	0.00224671	1937.43	1911.94	2232.44	1419.19	869.273	543.904	863.386	1332.18	850.153
PPP2R1A	-0.405994	0.000233602	0.00224671	1521.99	1428.25	1043.6	1581.75	1697.7	1993.94	1807.62	1819.06	1763.41
HIPK4	1.4453	0.000235329	0.00226093	5.31634	7.86483	32.7027	3.369	1.77584	5.53873	1.99627	3.66993	0
GPR124	0.912659	0.000236263	0.00226838	511.888	626.04	1127.28	453.973	332.97	412.082	295.448	358.43	346.491
PPP1CA	-0.694185	0.00023667	0.00226923	1256.18	1280.39	653.093	1779.67	1811.35	990.326	2163.95	2061.28	1922.96
WDR4	1.03162	0.000236662	0.00226923	129.111	112.467	304.905	96.0165	82.5765	72.0035	58.8899	96.6415	59.5345
ARPP19	-0.856739	0.000237192	0.00227126	1587.31	1565.89	420.326	2242.91	2943.45	1532.01	2501.32	2182.39	2619.52
DCST1	1.36952	0.000237357	0.00227126	7.59478	11.7972	32.7027	5.89575	3.55168	6.64648	1.99627	3.66993	3.57207
SPON2	-0.811526	0.000237223	0.00227126	214.932	191.902	106.765	289.734	250.393	340.078	287.462	358.43	377.449
PSMB8	1.09371	0.000238612	0.00228173	135.187	134.489	28.8554	56.4308	31.9651	38.7711	28.9459	34.2527	45.2462
ATXN2	0.64885	0.00023901	0.00228197	561.254	572.56	951.265	429.548	405.779	507.348	472.117	385.343	379.83
CAPN11	1.27917	0.000239115	0.00228197	149.617	188.756	400.128	93.4898	66.5939	73.1113	59.888	110.098	28.5766
FIGNL2	1.06478	0.000238831	0.00228197	48.6066	44.8295	47.1304	36.2168	10.655	9.96972	18.9645	18.3497	21.4324
CDK16	0.822922	0.000241344	0.00230016	634.923	739.294	1687.08	569.361	553.173	651.355	421.212	584.742	469.132
GMPR2	0.932175	0.000241247	0.00230016	287.083	339.761	1151.33	266.993	239.738	336.755	283.47	278.915	281.003
PITPNA	0.39038	0.000242022	0.00230356	1315.42	1256.01	1108.05	939.109	990.917	785.392	826.455	987.211	1059.71
SLC9A3R1	-0.615929	0.00024196	0.00230356	2466.78	2354.73	1126.32	2348.19	3494.85	3389.71	3360.72	3150.02	2950.53
ADAM22	-0.914296	0.000243071	0.002312	73.6693	84.1537	106.765	236.672	270.815	101.913	213.601	161.477	110.734
ACAD10	-0.82551	0.000243768	0.00231676	1670.09	1594.99	1249.44	2239.54	2948.78	1863.23	3843.81	2704.74	3589.93
HPS1	0.798759	0.000243895	0.00231676	489.104	529.303	1113.82	385.751	472.373	332.324	408.237	382.896	338.156
LIN7C	0.653299	0.000244069	0.00231687	745.807	730.643	1316.77	647.69	550.51	594.86	519.029	599.422	540.573
SH3BGRL	-0.805051	0.000245592	0.00232979	920.487	905.242	277.973	1124.4	1226.22	1514.29	1361.45	1153.58	1430.02
CDC23	-0.677992	0.000247606	0.00234267	290.12	300.437	231.805	452.288	499.898	306.846	572.929	419.595	473.895
EHMT1	0.693999	0.000247595	0.00234267	1335.92	1439.26	3061.55	1121.03	1165.84	1368.07	943.236	1099.76	1240.7
NUP160	0.744818	0.00024712	0.00234267	284.045	287.853	478.037	236.672	199.782	156.192	180.662	220.196	205.989
PPP1R12B	0.796477	0.000247325	0.00234267	115.441	154.151	202.949	88.4363	54.163	106.344	97.8171	83.1851	84.539
ZFP112	1.15445	0.000248755	0.00235198	161.009	184.824	893.554	148.236	162.489	156.192	131.754	195.73	109.543
HSPB11	-0.940949	0.000248987	0.00235262	142.022	152.578	42.3212	190.349	174.92	368.88	303.433	199.4	205.989
CYP17A1	1.37676	0.000249761	0.00235838	101.011	55.8403	493.427	53.904	63.0422	33.2324	40.9235	61.1655	46.4369
C16orf62	0.628999	0.000250295	0.00236186	819.476	841.537	1756.33	726.862	762.722	559.412	749.598	693.617	800.144
CLIC3	1.34907	0.000250941	0.0023664	22.0249	29.8864	23.0843	8.4225	5.32751	11.0775	4.99067	8.56317	0
D2HGDH	0.813646	0.000251439	0.00236953	1677.69	1832.51	4525.48	1484.89	1371.83	1613.99	1286.59	1421.49	1356.2
FMNL1	1.22027	0.000251908	0.00237238	409.358	243.023	1264.83	202.982	88.7919	461.93	84.8414	188.39	192.892
UBE2D2	-0.56489	0.000252367	0.00237514	717.706	688.959	452.067	653.586	959.84	1095.56	970.186	867.327	1063.29
SUGP2	0.768434	0.000254347	0.0023922	1468.07	1720.04	3508.81	1461.3	1147.19	1570.78	1017.1	1230.65	1031.14
C6orf163	1.43682	0.000255784	0.00240413	4.55687	1.57297	25.9698	2.52675	0	2.21549	1.99627	0	1.19069
CIC	0.896608	0.000256082	0.00240536	596.19	528.517	662.712	379.013	344.513	156.192	273.489	351.09	272.668
ADM5	1.34739	0.000256938	0.00241181	28.8601	39.3242	54.8252	5.89575	7.99127	12.1852	15.9701	6.11655	14.2883
PDE6A	-0.975072	0.000257465	0.00241517	41.0118	34.6053	14.4277	73.2758	74.5852	38.7711	83.8432	46.4858	86.9204
IGBP1	-0.561013	0.000258052	0.00241909	283.285	304.369	296.248	332.689	372.926	535.042	488.087	412.256	514.378
SLC24A2	1.42223	0.000258414	0.0024209	50.1255	23.5945	14.4277	6.738	5.32751	9.96972	2.9944	4.89324	3.57207
CEP85L	1.0513	0.000258665	0.00242166	183.794	157.297	186.598	130.549	71.9214	25.4782	63.8805	86.855	60.7252
RCN2	-0.979268	0.00026025	0.0024349	146.579	85.7266	59.6344	222.354	269.927	105.236	267.5	267.905	182.176
PDPR	0.635689	0.000262261	0.00245104	1452.12	1334.66	1636.1	1025.86	926.099	676.833	919.281	1006.78	990.654
USP4	0.815457	0.000262317	0.00245104	699.479	547.392	1916	583.679	581.587	697.88	451.156	552.936	508.425
R3HDML	1.12783	0.00026249	0.00245105	69.8719	104.602	66.3673	47.166	15.0946	27.6937	29.944	31.8061	33.3393
SS18	1.01881	0.000264533	0.00246851	745.807	908.388	3203.91	706.648	570.044	1108.85	552.966	647.131	601.298
GYG2	0.868504	0.0002673	0.00249271	640.24	848.615	2931.71	750.445	695.24	836.349	803.498	738.879	628.684
ETF1	-0.618029	0.000268796	0.00250503	192.148	165.161	102.917	239.199	310.772	166.162	219.589	278.915	241.71
ATXN2L	1.16343	0.000269136	0.00250655	377.46	434.925	1953.51	352.061	226.419	640.278	181.66	321.731	226.231
MRPL12	-0.82033	0.000269704	0.00251021	659.986	769.967	246.232	794.242	1049.52	1453.36	1047.04	949.289	1019.23
ODF2	0.851645	0.000270273	0.00251387	191.388	206.845	555.947	197.087	192.678	207.149	119.776	126.001	130.976
KRBA1	1.00591	0.000270766	0.00251682	34.936	53.4808	120.231	34.5323	35.5168	27.6937	35.9328	28.1361	19.051
DNAH7	1.31836	0.000271476	0.00252111	34.1765	65.2781	347.226	45.4815	18.6463	80.8655	42.9197	18.3497	30.9579
NSF	-0.441548	0.00027158	0.00252111	353.917	306.728	266.431	394.173	551.398	373.311	424.207	389.013	413.169
PHF12	0.850307	0.000271874	0.0025222	366.068	319.312	1020.52	341.111	268.151	330.109	262.509	314.391	245.282
ALG12	0.844784	0.000274524	0.00254513	290.88	395.601	959.922	305.737	291.237	378.849	256.52	243.439	222.659
DUSP18	0.87632	0.000274852	0.00254653	328.094	328.75	1192.69	337.742	283.246	394.358	264.505	310.721	264.333
STRIP1	0.748673	0.000275352	0.0025495	339.486	357.85	1022.44	317.528	342.737	372.203	302.434	344.973	265.524
C9orf152	-1.28706	0.000276664	0.00255999	102.529	162.016	22.1224	400.069	294.789	387.711	435.186	424.489	345.3
BRAT1	0.85117	0.000277217	0.00256165	1334.4	1425.11	2272.84	1130.3	834.644	969.278	636.809	884.453	741.8
STAR	1.30034	0.000277381	0.00256165	4.55687	2.35945	21.1606	0	1.77584	0	0	0	0
UPP2	-1.22167	0.000277025	0.00256165	2145.52	2519.11	1588.01	3206.45	12311	3065.14	12297	4731.76	8433.66
LETM1	0.788018	0.000279132	0.00257454	1614.65	1454.99	4774.6	1454.57	1524.56	1804.52	1113.92	1293.04	1363.34
STAU1	-0.519279	0.000279137	0.00257454	4058.65	3447.16	2175.69	4515.3	4032.93	4332.4	5289.11	4713.41	5275.95
DMPK	1.01636	0.000280014	0.00257598	105.567	121.118	353.959	85.0673	78.1369	110.775	58.8899	95.4182	69.06
MROH7	1.29223	0.000279696	0.00257598	27.3412	17.3026	45.2067	11.7915	3.55168	12.1852	5.9888	7.33986	10.7162
NIPSNAP1	-0.469581	0.000279544	0.00257598	4335.86	4691.37	3966.65	5492.31	5283.12	6275.39	5886.99	6873.78	6534.51
ZBTB16	1.18844	0.000279873	0.00257598	643.278	368.861	554.985	222.354	252.169	53.1718	232.565	73.3986	259.57
MMS22L	-0.910397	0.0002809	0.00258082	36.4549	40.8971	10.5803	66.5378	52.3872	39.8789	94.8227	61.1655	60.7252
TRMT44	0.740355	0.000280873	0.00258082	227.843	209.991	312.6	197.929	145.619	110.775	129.757	146.797	125.022
RASD1	1.39997	0.000281895	0.00258829	35.6954	24.381	113.498	19.3718	3.55168	16.6162	1.99627	11.0098	19.051
ROBO1	-1.26953	0.00028277	0.00259466	32.6575	29.8864	5.77107	103.597	166.929	19.9394	102.808	66.0588	77.3949
MRPL1	-0.729538	0.000284236	0.00260644	213.413	207.632	112.536	213.089	315.211	470.792	285.466	248.332	319.105
IPPK	0.761417	0.000284693	0.00260895	129.871	114.04	320.295	107.808	111.878	108.559	83.8432	116.214	102.399
ASS1	-0.773957	0.000286461	0.00262348	31204.7	29945.3	14149.7	37703.3	35841.7	46807.8	33134	61557	55673.1
WDR74	0.74718	0.000288228	0.00263628	633.404	712.554	1538.95	517.984	484.804	695.665	478.106	599.422	494.136
ZNFX1	0.667566	0.000288106	0.00263628	1271.37	1108.94	2741.26	963.534	1061.06	1091.13	953.218	977.425	1195.45
PTPN23	0.771342	0.00028986	0.00264952	770.87	834.458	1406.22	581.995	547.846	505.133	584.906	626.335	484.611
NUDT1	-0.835474	0.000290221	0.00265112	56.9608	68.424	65.4055	70.749	103.887	242.597	113.787	105.205	86.9204
CCT7	-0.604013	0.000291713	0.00265965	1133.14	1233.21	651.169	1378.76	1742.98	1598.48	1608.99	1512.01	1566.95
CDO1	-0.7849	0.00029169	0.00265965	5733.3	5786.16	6065.4	11036.8	12152.1	9992.98	7304.34	12316.3	11415.1
MAN2C1	0.659923	0.000291459	0.00265965	1026.05	1197.81	2405.58	894.47	989.142	924.969	941.24	907.696	1013.28
BHMT2	-0.66204	0.000292439	0.00266457	4997.36	5131.02	5807.62	6921.61	7452.3	11304.6	8976.22	9009.68	8420.56
GNAI3	-0.723308	0.000293161	0.00266831	700.238	692.892	246.232	822.036	945.634	1049.04	1157.83	851.424	859.678
RNF139	-0.902278	0.000293223	0.00266831	1198.46	1200.17	632.894	2125.84	2964.76	1218.52	1218.72	3240.55	1515.75
SEC24A	-0.67035	0.000293686	0.00267082	1723.25	1625.66	1146.52	2290.92	2480.85	1510.97	2713.93	2785.48	3075.55
SLC5A6	0.658516	0.000294319	0.00267488	224.046	235.945	341.455	220.67	168.705	145.115	150.718	149.244	146.455
BCL2	1.01686	0.000295741	0.00267589	62.2772	85.7266	150.048	34.5323	42.6201	40.9866	52.9011	41.5925	42.8648
COPS8	-0.485261	0.00029528	0.00267589	406.321	408.971	323.18	437.97	549.622	695.665	511.044	535.81	501.28
DCUN1D2	1.06334	0.00029536	0.00267589	46.3281	42.4701	185.636	32.0055	29.3013	50.9564	31.9403	44.0392	35.7207
ITGAX	1.38763	0.000295138	0.00267589	10.6327	9.4378	0.961846	0.84225	0	0	0.998134	1.22331	1.19069
PRSS27	0.82813	0.000295115	0.00267589	82.7831	69.997	140.429	60.642	47.0597	53.1718	49.9067	51.379	45.2462
SIRT3	0.826595	0.000295725	0.00267589	756.44	777.045	2485.41	744.549	617.104	848.534	559.953	705.85	751.325
ST6GALNAC2	1.18264	0.000295574	0.00267589	15.949	14.9432	23.0843	5.89575	7.99127	7.75423	4.99067	6.11655	4.76276
HCFC2	0.852945	0.000298176	0.00269622	317.462	291.785	1095.54	320.055	261.048	348.94	257.518	291.148	267.905
CECR5	0.45173	0.000298785	0.00270001	501.255	456.947	684.834	389.12	410.219	444.206	392.266	364.546	372.686
F13B	-0.594551	0.000298973	0.00270001	5879.88	5872.67	3199.1	7757.12	7703.58	6378.41	7804.41	7738.66	8837.3
ZNF496	0.783851	0.000299195	0.00270031	228.603	231.226	294.325	157.501	118.981	121.852	150.718	122.331	153.599
SH3RF3	1.31122	0.000299442	0.00270084	25.0628	34.6053	111.574	18.5295	6.21543	31.0169	7.98507	3.66993	23.8138
ABHD3	-0.897833	0.00030068	0.00271029	217.97	130.556	92.3372	377.328	401.339	223.765	200.625	342.527	259.57
BPHL	-0.88811	0.00030128	0.00271399	2185.02	2537.98	1333.12	3097.8	4021.38	2170.08	6355.12	4308.5	4684.17
UBN1	0.614665	0.000301705	0.0027161	723.782	631.546	1136.9	571.046	593.13	414.297	440.177	656.918	501.28
C10orf137	0.818109	0.000301995	0.002717	142.022	130.556	335.684	110.335	99.4469	131.822	84.8414	117.438	105.971
APOC1	-0.898888	0.000302336	0.00271836	96825	117237	70445.6	128698	117547	390562	152876	164262	191487
THBS3	1.21283	0.000304315	0.00273444	175.439	191.115	774.286	131.391	83.4644	220.442	98.8152	126.001	76.2042
ECI1	-0.529832	0.000304945	0.00273837	5560.89	5939.52	5371.91	6531.65	6988.81	10518.1	8024	8268.35	9076.63
LTBR	0.687472	0.000305388	0.00274063	827.071	849.402	1960.24	726.02	712.111	825.271	705.68	736.433	637.019
VWF	0.884903	0.000305766	0.0027423	1174.15	1250.51	2997.11	834.67	743.188	1012.48	795.512	1362.77	634.638
SLCO2B1	0.875172	0.000306242	0.00274485	8383.11	7517.99	21886.8	6692.52	5350.6	7938.11	4353.86	6287.81	7129.85
BCOR	0.890799	0.000306656	0.00274684	506.572	542.673	1712.08	565.992	435.968	404.328	334.375	598.199	367.923
AGPAT1	0.867405	0.000307415	0.00275168	662.264	738.508	1683.23	642.637	607.336	373.311	386.278	472.198	625.112
RPS6KA3	-0.483932	0.000307582	0.00275168	267.336	248.529	222.186	336.9	419.986	348.94	352.341	308.274	325.058
TMEM33	-0.756533	0.000310643	0.00277733	738.972	699.97	214.492	870.887	1022.88	896.167	1035.06	993.328	1095.43
EPC1	1.04104	0.000311348	0.00278036	511.128	588.289	2223.79	480.925	435.08	670.187	347.35	518.684	314.342
RPL30	-0.964505	0.00031137	0.00278036	1338.96	1492.74	260.66	1613.75	1768.73	3717.6	2269.76	2108.99	2134.91
C7orf26	0.647775	0.000312216	0.00278337	157.971	184.037	302.981	143.183	136.74	122.96	151.716	146.797	94.0645
CFDP1	-0.650429	0.000312272	0.00278337	538.47	563.122	244.309	630.003	666.827	759.914	963.199	641.015	702.507
MAMDC4	0.958967	0.000312487	0.00278337	686.568	769.18	1713.05	634.214	396.012	654.678	432.192	355.983	404.835
TXK	1.39062	0.000312425	0.00278337	8.35425	7.86483	29.8172	4.21125	3.55168	0	2.9944	2.44662	5.95345
IGJ	-1.40996	0.000313098	0.00278708	106.327	62.9186	57.7107	176.03	516.769	87.512	117.78	196.953	3642.32
HSPE1	-0.927839	0.000314209	0.00279523	2342.99	2621.35	630.971	2862.81	3311.05	5424.64	4249.05	3683.39	4109.07
FH	-0.564431	0.000316436	0.00281329	3106.26	3403.11	4584.16	4346.85	5821.2	6971.05	5998.78	5109.77	5192.6
UBE2W	-0.636038	0.000316868	0.00281538	189.869	177.745	135.62	246.779	330.306	227.088	212.602	303.381	294.1
NPC1L1	-1.39396	0.0003176	0.00282013	89.6184	39.3242	6.73292	262.782	581.587	34.3402	134.748	243.439	397.69
INO80	0.804047	0.000317805	0.0028202	426.826	435.712	979.159	411.018	380.029	263.644	289.459	378.003	267.905
HSF2BP	0.944224	0.000318119	0.00282124	117.719	131.343	464.571	113.704	104.774	158.408	92.8264	89.3017	102.399
VPRBP	0.728517	0.000318411	0.00282207	523.28	541.1	1056.11	513.773	372.038	335.647	385.28	478.314	371.495
SIGLEC9	1.38999	0.000320331	0.00283733	131.39	106.175	10.5803	22.7408	13.3188	29.9092	7.98507	7.33986	19.051
SLC17A2	-0.786764	0.000321069	0.00284211	514.166	570.987	294.325	1088.19	993.581	535.042	600.876	1004.34	848.962
POM121	1.10081	0.000322074	0.00284747	220.249	220.215	787.751	133.076	126.084	319.031	90.8302	159.03	109.543
ST3GAL3	0.994191	0.000322028	0.00284747	97.9726	131.343	511.702	99.3855	86.1281	170.593	77.8544	116.214	96.4459
FARP1	0.805225	0.00032476	0.00286767	1457.44	1347.25	4101.31	1147.14	1405.58	1036.85	1283.6	1382.34	1179.97
SCT	1.41452	0.000324671	0.00286767	10.6327	7.86483	19.2369	1.6845	3.55168	2.21549	0	4.89324	2.38138
ATAD3A	0.797067	0.000325397	0.00287153	333.411	411.331	611.734	234.146	286.798	233.735	283.47	229.982	203.608
EXOC3L4	1.13117	0.000325928	0.00287444	1067.83	1669.7	6494.38	1060.39	742.3	2037.15	1181.79	877.113	800.144
ARPC3	-0.807646	0.000326717	0.00287962	801.249	909.174	275.088	984.59	1158.73	1735.84	1284.6	1014.12	1238.32
EYA3	0.533644	0.000328619	0.0028946	209.616	159.656	267.393	181.084	150.058	115.206	143.731	143.127	127.404
FOXP4	0.878877	0.00033172	0.00292011	644.037	614.243	798.332	253.517	271.703	334.54	370.308	526.023	296.482
RRP9	0.895697	0.00033255	0.00292562	275.69	266.618	872.394	218.143	203.333	364.449	207.612	218.973	169.078
DDAH1	-0.973138	0.000334398	0.00294007	5394.57	5281.23	832.958	7388.22	10465.9	5538.73	11076.3	7936.84	9582.67
LHFP	-0.950981	0.000335561	0.00294849	116.96	107.748	19.2369	151.605	161.601	186.101	209.608	168.817	191.701
DIRC2	-0.775033	0.000336045	0.0029494	820.995	801.426	207.759	1035.13	1126.77	946.016	1180.79	1173.15	1178.78
SEPP1	-1.05057	0.000336078	0.0029494	78392.5	75452	10278.3	125846	141089	62644.2	186860	142470	164370
GGNBP2	0.630692	0.000336377	0.00295021	1015.42	980.744	2227.63	838.881	854.178	798.685	1013.11	928.493	876.348
NDUFA4	-0.893267	0.000337203	0.00295564	1928.31	2084.97	485.732	2568.02	2642.45	4199.47	2835.7	2758.56	3357.75
ANO6	-0.941316	0.000337752	0.00295864	978.967	871.423	203.911	1537.95	1731.44	698.988	1879.49	1405.58	1682.44
HAUS8	0.667828	0.000338374	0.00296084	127.592	137.635	239.5	106.966	91.4556	122.96	114.785	79.5152	92.8738
UBE2J2	0.564653	0.000338417	0.00296084	446.573	495.484	898.364	350.376	483.916	445.314	363.321	390.236	401.263
COA4	-0.837064	0.000338774	0.00296215	135.946	126.624	66.3673	166.766	199.782	365.556	160.7	173.71	192.892
DCAF6	1.01083	0.000339926	0.0029704	486.825	612.67	2748.95	459.869	590.466	824.164	438.181	524.8	460.797
NR4A3	-1.32564	0.000340439	0.00297307	1.51896	3.93242	39.4357	42.1125	119.869	11.0775	3.99253	527.247	1.19069
CHTOP	0.885993	0.00034117	0.00297764	1007.83	1189.16	3963.77	1062.92	863.057	1452.26	845.419	1003.11	862.06
ZCCHC6	0.67742	0.000341432	0.00297811	460.243	428.633	1061.88	411.018	395.124	458.607	321.399	425.712	342.919
DEDD	0.579696	0.000341769	0.00297923	190.629	207.632	321.256	145.709	160.713	151.761	185.653	145.574	150.027
SYNGR2	0.727932	0.000342264	0.00298172	791.376	932.769	1697.66	592.102	551.398	1009.16	560.951	653.248	567.959
ADCY10	1.05139	0.000343229	0.00298831	115.441	101.456	391.471	87.594	76.361	126.283	89.832	58.7189	59.5345
NRL	1.37551	0.000343651	0.00298908	22.0249	40.1106	185.636	35.3745	5.32751	34.3402	3.99253	17.1263	8.33483
RAB2A	-0.788952	0.000343736	0.00298908	1184.03	1233.21	342.417	1560.69	1920.57	1251.75	1826.58	1672.27	1932.49
POMP	-0.762209	0.00034415	0.00299086	291.639	324.817	208.72	356.272	476.812	818.625	438.181	439.168	431.03
IGF2R	-0.633349	0.000344863	0.00299524	2362.73	2539.55	1554.34	3132.33	3943.25	2790.41	4124.29	3197.73	3468.48
PARVG	0.898511	0.000345848	0.00300197	139.744	157.297	219.301	89.2785	53.2751	167.27	54.8973	77.0685	59.5345
MAN1C1	0.503329	0.000346107	0.0030024	1656.42	1687.79	2116.06	1241.48	1261.73	1395.76	890.335	1206.18	1603.86
HKDC1	1.32734	0.000346334	0.00300255	25.8222	20.4486	66.3673	12.6338	5.32751	23.2627	4.99067	2.44662	8.33483
DBR1	0.773383	0.000346981	0.00300632	227.084	230.44	632.894	187.822	217.54	232.627	151.716	190.836	223.85
AOAH	1.23635	0.000348488	0.00301756	192.148	114.04	25.9698	30.321	15.9825	55.3873	24.9533	25.6895	52.3904
ZCWPW1	1.24636	0.000349432	0.0030239	31.1386	47.189	203.911	30.321	20.4221	42.0944	30.9421	24.4662	21.4324
MEF2BNB	0.541401	0.000349872	0.00302588	166.326	193.475	256.813	173.504	118.981	124.068	132.752	139.457	139.311
SMC6	0.529271	0.00035251	0.00304685	374.422	368.074	637.704	324.266	353.392	241.489	323.395	313.167	323.868
ZBTB5	0.676517	0.000355281	0.00306894	136.706	134.489	199.102	94.332	87.904	93.0507	92.8264	97.8648	103.59
CDK9	0.808189	0.000356515	0.00307589	959.22	937.488	2745.11	937.424	858.618	856.288	626.828	784.142	885.873
TRRAP	0.656034	0.000356331	0.00307589	632.645	604.805	1324.46	573.572	518.545	614.799	449.16	501.557	492.946
APOC3	-1.03622	0.000357836	0.00308542	15238.9	17749.3	5646.03	21090.8	28524.4	43489	15777.5	29774.1	46196.4
NOM1	1.08595	0.000358408	0.00308849	341.765	342.907	1041.68	266.151	275.255	261.428	153.713	239.769	159.552
STK3	-0.783929	0.000358898	0.00309085	221.008	209.991	167.361	422.81	325.866	304.63	312.416	386.566	433.411
EXOSC2	0.920775	0.000360643	0.00310367	286.323	319.312	884.898	219.827	177.584	387.711	183.657	255.672	191.701
KIAA0513	0.891158	0.000360822	0.00310367	1189.34	814.01	872.394	468.291	530.088	449.745	497.071	374.333	504.853
HNRNPL	0.560039	0.000361435	0.00310708	2624	2747.97	4829.43	2243.75	2320.13	2356.18	2151.98	2407.47	2080.14
ASIP	1.33933	0.000361895	0.00310916	25.8222	68.424	216.415	29.4788	29.3013	38.7711	14.972	24.4662	10.7162
CAPN15	1.04148	0.000362843	0.00311177	707.833	666.151	1888.1	571.888	518.545	517.318	283.47	477.091	346.491
DDX11	1.11532	0.000362825	0.00311177	56.2013	77.0753	55.787	39.5858	28.4134	6.64648	6.98693	42.8159	17.8604
HSBP1	-0.806963	0.000362852	0.00311177	1689.08	1855.31	468.419	1988.55	2590.95	2953.25	2913.55	2244.77	2323.04
PNO1	-0.73962	0.000364586	0.00312478	275.69	269.764	98.1082	342.796	429.753	413.19	389.272	362.1	341.728
ZNF12	0.846235	0.00036564	0.00313193	131.39	132.916	348.188	96.8588	95.8952	158.408	106.8	95.4182	77.3949
POLL	0.880925	0.000366062	0.00313367	476.952	486.833	1305.22	429.548	272.591	490.732	323.395	403.692	326.249
CCDC114	1.22085	0.000366406	0.00313473	29.6196	27.5269	119.269	26.1098	11.5429	36.5556	11.9776	19.573	5.95345
THUMPD2	1.19512	0.000368193	0.00314814	109.365	145.499	802.179	106.124	101.223	254.782	67.8731	78.2919	80.9669
RPTOR	0.610277	0.000370786	0.00316841	252.906	273.696	474.19	227.408	224.643	171.701	206.614	255.672	189.32
MRPL39	-0.646081	0.000373242	0.00318559	473.155	454.587	218.339	491.032	576.259	800.901	633.815	554.16	653.689
PTGES3	-0.596854	0.000373175	0.00318559	2084.77	2184.85	1637.06	2269.02	2820.03	3435.12	3721.04	2754.89	3327.98
SGSM1	0.952366	0.000373551	0.00318632	138.984	123.478	327.027	110.335	117.205	72.0035	69.8693	102.758	72.6321
ADD3	-0.540191	0.000375741	0.00319595	569.608	489.192	630.009	870.887	827.54	777.638	867.378	840.414	809.669
APPL2	0.739721	0.000375797	0.00319595	421.51	491.552	1174.41	384.908	356.055	539.473	403.246	353.537	332.203
C7orf50	-0.638973	0.000375354	0.00319595	152.655	176.172	99.0701	173.504	189.127	326.785	219.589	226.312	238.138
EPHA1	0.774019	0.000375033	0.00319595	1956.41	2298.89	5360.36	2076.99	1830.89	2118.01	1504.19	1708.96	1375.25
TRO	1.12992	0.000375728	0.00319595	150.377	200.553	1212.89	145.709	169.592	306.846	159.701	190.836	164.315
CLEC9A	1.22693	0.000376848	0.00319931	50.885	81.0078	335.684	50.535	31.0772	111.882	21.9589	46.4858	27.3859
GOPC	0.64677	0.000376864	0.00319931	592.393	546.606	1039.75	512.088	586.914	320.139	402.248	386.566	489.374
UFM1	-0.784419	0.000376698	0.00319931	157.212	135.275	48.0923	184.453	209.549	217.118	287.462	156.584	208.371
C16orf82	0.846458	0.00037741	0.00320015	0	2.35945	11.5421	0	0	0	0	0	0
ITGA1	-0.851608	0.000377385	0.00320015	166.326	182.464	85.6042	327.635	338.297	189.425	239.552	310.721	308.389
TBX2	0.964778	0.000378311	0.00320589	132.149	167.521	567.489	159.185	119.869	183.886	109.795	84.4084	123.832
OTUD4	0.949827	0.000378691	0.00320721	947.828	773.899	2209.36	782.45	651.732	568.274	419.216	754.782	511.997
PLCB3	0.50659	0.000379825	0.0032149	411.637	378.298	631.932	378.17	309.884	283.583	322.397	351.09	322.677
ERCC6	0.894186	0.000381558	0.00322767	124.554	115.613	288.554	102.755	110.102	75.3268	76.8563	94.1949	58.3438
KIAA1147	-0.941063	0.000382425	0.00323272	255.184	228.08	96.1846	400.069	623.319	207.149	564.944	373.11	356.016
RAB9A	-0.630567	0.000382608	0.00323272	459.484	520.652	236.614	582.837	653.508	572.705	644.794	710.743	654.88
FAF1	-0.548063	0.000383187	0.00323379	417.713	399.533	243.347	519.668	565.604	403.22	580.914	526.023	575.103
LUZP6	-0.615495	0.000383045	0.00323379	769.351	843.11	439.563	946.689	1109.01	1319.33	1103.94	944.396	1044.24
ACE	1.27199	0.000384082	0.00323943	9.11373	18.0891	45.2067	5.0535	3.55168	11.0775	7.98507	4.89324	9.52552
PNPLA7	1.25395	0.00038559	0.00325023	3422.21	3822.31	12298.2	2754.16	1376.27	2453.66	1142.86	2551.83	1210.93
C10orf11	-0.834781	0.000387999	0.00326713	177.718	197.407	155.819	315.002	260.16	588.214	201.623	298.488	348.872
RASL11A	1.30553	0.000388052	0.00326713	27.3412	29.8864	97.1464	8.4225	8.87919	33.2324	8.9832	13.4564	8.33483
N6AMT2	-0.613342	0.000388701	0.00327067	653.91	705.475	558.832	864.149	934.979	1474.41	846.417	902.803	991.845
NCALD	-1.3093	0.000390407	0.00328309	1.51896	2.35945	3.84738	21.0563	7.10335	16.6162	31.9403	13.4564	10.7162
MRPL44	-0.637316	0.00039157	0.00329094	205.818	209.204	98.1082	243.41	285.022	355.587	213.601	256.895	297.673
PTMS	-0.713364	0.000392436	0.00329434	6455.56	7516.42	5575.82	8692.86	8962.65	18367.5	9914.46	10915.6	9704.12
TRMT2A	0.829548	0.000392425	0.00329434	439.738	525.371	1210.96	420.283	337.409	433.129	392.266	397.576	289.338
EFNA4	1.22972	0.000395236	0.0033159	15.949	30.6728	83.6806	12.6338	5.32751	33.2324	12.9757	8.56317	8.33483
STX16	1.20357	0.000400897	0.00336142	1363.26	1540.72	8886.49	1179.15	911.893	2465.84	812.481	1240.44	970.412
FBXO2	1.11063	0.000401413	0.00336377	50.1255	70.7835	185.636	29.4788	27.5255	66.4648	45.9141	39.1459	22.6231
CALM1	-0.733502	0.000402141	0.0033679	1278.96	1375.56	495.35	1548.06	1927.67	2664.13	1660.89	1620.89	1577.66
ANKRD46	-0.660733	0.00040265	0.00336873	416.194	464.811	208.72	573.572	687.249	340.078	671.744	675.267	632.256
GRIA3	-1.2355	0.000402711	0.00336873	60.7582	50.3349	41.3594	239.199	209.549	91.943	143.731	129.671	225.04
FAM227A	1.32674	0.000403983	0.00337345	13.6706	6.29186	64.4436	4.21125	5.32751	15.5085	4.99067	6.11655	5.95345
FUK	1.0843	0.000403859	0.00337345	431.383	527.73	1590.89	415.229	296.565	435.344	284.468	304.604	244.091
NDUFAF2	-0.925308	0.000403874	0.00337345	31.1386	27.5269	6.73292	28.6365	58.6026	23.2627	64.8787	55.049	54.7717
MTAP	0.602512	0.000404303	0.00337415	408.599	359.423	655.979	284.681	346.288	258.105	316.408	316.837	309.579
JOSD1	-1.04821	0.000405662	0.00338351	558.216	506.495	327.989	1367.81	1736.77	463.038	637.807	1916.93	491.755
SLC5A12	-0.907559	0.000406053	0.0033848	30.3791	25.1675	29.8172	47.166	58.6026	75.3268	89.832	46.4858	38.1021
RNASE4	-0.862326	0.000409886	0.00341476	24156.7	25190.3	5804.74	34904.5	31238.8	37017.6	40218.8	33789.1	40685.9
RPL14	-0.625386	0.000410947	0.00342161	1961.73	2293.38	1027.25	2410.52	2429.35	3101.69	3272.88	2690.06	2850.51
LAMA5	1.06306	0.000411514	0.00342434	750.364	751.878	2035.27	552.516	409.331	683.48	334.375	545.596	297.673
RAB12	0.491684	0.000412263	0.00342857	432.143	456.947	734.85	323.424	410.219	409.866	355.336	362.1	414.36
ILF3	0.54408	0.000412757	0.00342869	501.255	558.403	888.745	428.705	472.373	412.082	524.02	398.799	381.021
KIT	1.19629	0.000412684	0.00342869	104.808	205.272	222.186	60.642	39.0684	95.2662	58.8899	68.5054	30.9579
GALNTL5	1.16216	0.000413486	0.00343275	59.9987	43.2566	312.6	43.797	28.4134	95.2662	38.9272	42.8159	35.7207
RCC1	0.972065	0.000414222	0.00343687	188.35	209.204	516.511	177.715	122.533	157.3	139.739	114.991	108.353
E4F1	0.956433	0.000415648	0.0034467	154.933	166.734	404.937	120.442	79.0248	171.701	104.804	121.108	66.6786
SPHK2	0.834047	0.000417017	0.00345604	1945.78	1893.06	4597.62	1337.49	1302.58	1839.97	1243.67	1567.06	1455.02
DLL1	1.28873	0.000417672	0.00345738	344.803	198.98	772.362	110.335	104.774	132.93	140.737	69.7287	164.315
IFNLR1	1.13409	0.000417903	0.00345738	17.468	14.9432	31.7409	10.9493	5.32751	8.86197	4.99067	9.78648	7.14414
NR2F6	1.05833	0.000417714	0.00345738	593.911	578.065	1082.08	302.368	184.687	701.204	181.66	159.03	244.091
GC	-0.810028	0.000418448	0.00345988	92283.4	76367.5	36853.1	116320	119118	166894	100850	125261	142566
NFRKB	0.566239	0.000419016	0.00346136	636.442	717.273	1187.88	588.733	566.492	587.106	523.022	577.402	526.285
ZNF227	1.03135	0.000419111	0.00346136	39.4928	40.8971	126.002	26.1098	21.3101	45.4176	43.9179	17.1263	19.051
CRYBA1	-1.27227	0.000419634	0.00346168	64.5556	123.478	198.14	221.512	718.326	484.085	1200.75	631.228	488.183
SLC9A8	0.59016	0.000419556	0.00346168	338.727	296.504	527.091	278.785	287.686	194.963	276.483	215.303	251.236
ZBTB48	0.90193	0.000422076	0.00347982	1496.17	2226.53	3427.06	1189.26	950.961	1845.51	755.587	1170.71	943.026
HMG20A	0.456983	0.000422763	0.00348347	381.258	346.839	522.282	344.48	308.108	294.661	244.543	291.148	314.342
VBP1	-0.557317	0.00042312	0.0034844	177.718	205.272	139.468	213.089	253.945	333.432	289.459	238.546	247.664
C4orf3	-0.886877	0.000424184	0.00349116	263.539	268.191	44.2449	405.965	375.59	361.125	423.209	381.673	396.5
CUL4A	0.517743	0.000427403	0.0035136	1237.19	1240.28	1734.21	982.906	1070.83	633.631	1125.89	1009.23	970.412
TMEM127	-0.559019	0.000427335	0.0035136	603.025	579.638	297.21	716.755	784.032	754.376	746.604	730.316	728.702
EEF1G	-0.718893	0.00042808	0.00351416	5392.29	6306.02	2040.07	7245.88	7169.94	6445.98	9312.59	8144.8	9006.38
HJURP	0.790558	0.000428209	0.00351416	49.366	62.1322	57.7107	34.5323	26.6376	33.2324	35.9328	24.4662	29.7673
SLC7A7	0.788662	0.000427971	0.00351416	513.407	500.99	1396.6	515.457	337.409	552.766	461.138	428.159	315.533
UXT	-0.791517	0.000430216	0.00352659	99.4916	100.67	41.3594	128.022	129.636	238.166	118.778	150.467	133.357
XYLT2	0.954166	0.000430176	0.00352659	1803	2390.12	1555.3	829.616	1002.46	697.88	636.809	680.161	1414.54
C11orf73	-0.827562	0.00043216	0.00354049	193.667	185.61	69.2529	232.461	308.996	388.819	262.509	256.895	270.287
MGEA5	0.816689	0.00043343	0.00354886	1569.84	1558.81	3308.75	1062.92	1114.34	1306.03	1141.86	1097.31	1158.54
KANSL1	0.565332	0.000434551	0.00355601	461.003	408.185	721.384	427.021	332.97	275.829	355.336	358.43	356.016
ACSS2	-1.17109	0.000435533	0.00356175	1951.1	2358.66	945.494	3138.22	8669.64	1137.66	5083.49	5942.84	7370.37
GCKR	0.698339	0.000435751	0.00356175	11986.8	14660	31753.4	12234.5	10660.4	9495.61	11743	13046.6	11677.1
PAM	-0.596185	0.000436599	0.00356629	511.888	455.374	283.744	753.814	549.622	599.291	678.731	612.878	692.982
RGS5	-1.08984	0.000437024	0.00356629	57.7203	48.7619	13.4658	100.228	150.058	43.2021	117.78	127.224	133.357
ZNF558	0.886737	0.000437055	0.00356629	44.0497	36.1782	73.1003	28.6365	30.1892	23.2627	20.9608	24.4662	23.8138
ARHGAP8	1.36972	0.000437597	0.00356868	9.87321	7.86483	34.6264	2.52675	2.66376	6.64648	5.9888	2.44662	1.19069
EHBP1	-0.751459	0.000438841	0.00357678	348.6	323.245	361.654	596.313	815.997	558.304	527.015	641.015	519.141
RDH13	0.724339	0.000441746	0.0035984	192.148	206.845	429.945	139.814	150.946	211.58	141.735	150.467	160.743
SOCS1	1.16846	0.000442202	0.00360007	25.8222	33.8188	66.3673	12.6338	13.3188	24.3704	7.98507	14.6797	13.0976
GMEB1	0.987	0.000442711	0.00360216	154.933	185.61	703.109	138.971	127.86	224.873	142.733	145.574	133.357
KIAA1468	0.803069	0.000444451	0.00361426	229.362	206.845	602.115	213.089	206.885	220.442	149.72	170.04	154.79
TRAF3	0.953767	0.000444965	0.00361639	120.757	103.816	108.689	71.5913	73.6973	24.3704	41.9216	39.1459	57.1531
SNX13	-0.540065	0.000446406	0.00362603	427.586	513.573	341.455	667.062	777.817	412.082	662.761	607.985	675.121
DDN	1.2712	0.000446769	0.00362692	30.3791	24.381	31.7409	4.21125	11.5429	3.32324	2.9944	22.0196	5.95345
DND1	1.14439	0.000448004	0.00363489	153.414	176.959	887.783	176.03	125.197	194.963	67.8731	203.07	83.3483
ZNF710	0.799733	0.000448477	0.00363666	146.579	145.499	201.988	128.864	67.4818	112.99	85.8395	83.1851	51.1997
AP3B2	1.38547	0.000450633	0.00365049	7.59478	7.07835	27.8935	3.369	0.887919	4.43099	2.9944	1.22331	1.19069
PTBP1	0.487429	0.000450694	0.00365049	2869.31	2484.5	2838.41	2103.1	1740.32	2041.58	1794.64	1916.93	1950.35
PIGQ	0.663803	0.000451784	0.00365548	213.413	177.745	366.463	146.552	136.74	203.825	162.696	151.69	119.069
PTPRA	-0.704621	0.000451821	0.00365548	553.659	542.673	309.714	659.482	906.565	633.631	1000.13	689.947	908.496
RNF123	0.756225	0.000452228	0.0036567	541.508	530.876	975.311	498.612	389.796	279.152	355.336	417.149	359.588
SLC20A2	-0.776854	0.000453061	0.00366137	1146.81	1248.15	947.418	2051.72	2193.16	1093.35	2371.57	2282.7	2151.58
DTWD1	-0.496803	0.000453326	0.00366144	430.624	478.968	428.021	477.556	589.578	774.315	704.682	621.442	660.833
MORC3	0.775389	0.000455002	0.0036729	421.51	405.039	1055.14	400.911	302.78	335.647	312.416	386.566	350.063
ATP6V0A1	0.747786	0.000458042	0.0036946	906.816	877.715	2133.37	883.52	814.222	674.618	554.962	863.657	641.782
CTDP1	0.666182	0.000458207	0.0036946	148.098	156.51	340.493	153.29	151.834	111.882	126.763	113.768	122.641
NOP16	-0.84948	0.000459546	0.00370331	157.212	167.521	53.8633	170.135	267.264	347.832	255.522	207.963	239.329
RRNAD1	1.00423	0.000460049	0.00370527	90.3778	97.5239	223.148	82.5405	46.1718	64.2493	58.8899	62.3888	41.6742
FBXL5	-0.465178	0.000460681	0.00370619	613.658	626.827	625.2	768.132	841.747	739.975	922.275	895.463	1046.62
GTF3C3	0.904366	0.000460609	0.00370619	704.795	732.216	2713.37	589.575	752.955	825.271	588.899	707.073	554.862
GPN2	0.729697	0.000461916	0.00371245	122.276	145.499	187.56	80.0138	85.2402	101.913	78.8526	83.1851	95.2552
PPID	-0.568577	0.000461979	0.00371245	312.145	386.95	203.911	381.539	501.674	482.978	525.018	393.906	460.797
GTF2H5	-0.828022	0.000463686	0.00372276	144.301	148.645	82.7187	183.611	203.333	399.897	225.578	206.739	211.943
SIX5	0.940322	0.000463783	0.00372276	486.066	586.716	1571.66	359.641	236.186	697.88	427.201	347.42	372.686
HGFAC	0.757727	0.000465614	0.00373327	11481	12229	26788.4	10881	8650.11	9114.54	9220.76	8652.47	9767.23
HOXD3	1.3767	0.000465588	0.00373327	10.6327	7.07835	18.2751	0.84225	0.887919	3.32324	5.9888	0	0
AAMDC	-0.869473	0.000467489	0.00373861	471.636	551.325	197.178	606.42	554.949	1573	642.798	736.433	714.414
CC2D1B	0.844145	0.000467588	0.00373861	581.76	564.695	1361.97	526.406	514.105	325.678	358.33	490.547	373.877
PAN2	1.03718	0.000466625	0.00373861	608.342	602.446	2625.84	566.834	407.555	796.47	445.168	589.636	373.877
SAMD11	0.798704	0.000466841	0.00373861	186.831	207.632	279.897	160.028	118.093	94.1585	113.787	99.0881	135.739
TEX10	0.708644	0.000467576	0.00373861	173.92	155.724	385.7	135.602	137.627	139.576	162.696	118.661	142.883
KMT2C	0.595194	0.000468859	0.00374668	821.755	742.44	1352.35	695.699	656.172	523.964	579.916	661.811	659.642
TM2D2	-0.734841	0.000470681	0.00375914	319.74	359.423	91.3753	433.759	454.614	388.819	526.016	448.955	457.225
ADCY6	0.635978	0.000472136	0.00376729	3103.98	3115.26	3982.04	2808.06	2257.98	1908.65	1705.81	2244.77	1819.37
RASGRP1	0.849148	0.000472229	0.00376729	68.353	73.9294	190.445	65.6955	59.4906	55.3873	46.9123	47.7091	63.1066
ASAP1	0.910039	0.000473414	0.00377145	561.254	493.125	1204.23	503.666	354.28	374.418	198.629	393.906	340.537
TTLL12	0.934793	0.000473786	0.00377145	290.12	349.985	791.599	224.039	222.868	324.57	230.569	200.623	129.785
VEZT	0.844803	0.000473468	0.00377145	286.323	268.191	741.583	186.98	210.437	278.044	243.545	206.739	205.989
VSIG2	1.25576	0.000473806	0.00377145	128.352	169.88	964.731	119.6	57.7147	323.462	47.9104	103.981	54.7717
CPNE2	0.628267	0.00047544	0.00378236	1316.17	1444.77	1247.51	688.118	939.418	648.032	906.305	715.637	1141.87
NFKBIZ	1.12612	0.000476595	0.00378943	1029.09	519.865	1169.6	235.83	323.202	283.583	388.274	362.1	417.932
FAM65C	0.91198	0.000476996	0.00379012	297.715	254.82	261.622	193.718	143.843	83.081	73.8619	154.137	133.357
PRDX3	-0.800234	0.000477211	0.00379012	2505.52	2459.33	636.742	2732.26	4131.49	3058.49	4154.23	3373.89	3489.91
PKLR	0.74008	0.000477982	0.00379413	1866.8	3102.68	4763.06	2058.46	1798.04	1516.51	2190.9	1865.55	1634.82
SH3BGRL2	-0.850776	0.000478976	0.00379991	263.539	276.842	119.269	403.438	458.166	506.24	476.11	385.343	370.305
C22orf29	1.06741	0.000481066	0.00381437	178.477	169.88	554.023	149.921	128.748	181.67	68.8712	122.331	61.9159
LDB1	0.717947	0.000481685	0.00381716	1679.2	1500.61	1929.46	1181.68	1029.1	768.776	780.54	1074.07	1116.87
ANGPTL3	-1.11785	0.000482182	0.00381899	8536.53	11511	4023.4	21950.7	11698.3	28432.5	24461.3	28024.8	21459.8
TMEM141	0.794881	0.000484349	0.00383403	76.7072	78.6483	120.231	47.166	38.1805	67.5726	64.8787	46.4858	33.3393
SPPL2B	0.685906	0.000485116	0.00383797	1042.76	1171.07	2296.89	890.258	888.807	1018.02	799.505	842.861	932.31
ZDHHC8	0.840219	0.000485433	0.00383836	139.744	207.632	282.783	138.971	125.197	105.236	88.8339	72.1753	120.26
ACSL4	-0.916083	0.000487818	0.00384782	631.885	640.984	229.881	961.85	1455.3	461.93	1338.5	1105.87	1025.18
MAP2K4	-0.5905	0.000488244	0.00384782	436.7	493.911	299.134	584.522	684.585	465.254	700.69	637.345	734.656
NOP14	0.725631	0.000487572	0.00384782	1355.67	1087.71	2429.62	1066.29	813.334	1164.24	651.781	900.356	1028.76
SMAD7	0.818807	0.000488224	0.00384782	331.892	256.393	122.154	124.653	111.878	93.0507	165.69	107.651	153.599
TMTC3	-0.492532	0.00048779	0.00384782	116.96	157.297	138.506	202.14	231.747	162.839	231.567	174.933	171.459
UQCRC2	-0.733946	0.000487911	0.00384782	1455.92	1322.86	574.222	1701.35	2462.2	1085.59	2133.01	1984.21	2383.76
UBXN4	-0.411497	0.000488548	0.00384809	1452.12	1477.02	1070.53	1701.35	2011.14	1692.64	1723.78	1787.26	1821.76
TRAF3IP3	0.779042	0.000489298	0.00385188	67.5935	80.2213	151.01	58.9575	55.9389	59.8183	33.9365	48.9324	67.8693
SVIP	-0.701688	0.000493158	0.00388013	423.789	520.652	169.285	600.524	633.974	581.567	789.524	622.665	573.913
MINK1	0.747949	0.000493711	0.00388234	1501.49	1604.43	3223.14	1282.75	1275.05	1214.09	930.26	1257.56	1171.64
MTERFD2	-0.464487	0.000494906	0.0038896	701.757	704.689	672.33	776.555	940.306	1119.93	875.363	956.629	1140.68
SERPINE2	-1.10395	0.000495806	0.00389453	69.1125	78.6483	23.0843	181.084	116.317	175.024	221.586	161.477	96.4459
RD3	1.31777	0.000497948	0.00390921	4.55687	5.50538	4.80923	0	0	0	0	1.22331	1.19069
MC1R	1.37118	0.000498753	0.00391338	15.1896	11.0108	68.291	5.89575	4.43959	3.32324	1.99627	12.2331	3.57207
UQCRH	-0.959388	0.000499904	0.00392026	877.197	1071.19	488.618	1414.98	1872.62	2407.13	1284.6	1628.23	2092.04
TYK2	0.667769	0.000500353	0.00392162	237.716	236.731	244.309	202.14	142.955	119.637	134.748	154.137	117.878
PSMB7	-0.647938	0.00050231	0.00393481	1865.28	2006.32	755.049	2221.01	2105.26	2636.44	2691.97	2663.15	2677.86
VPS28	-0.513124	0.000504397	0.00394899	665.302	796.707	570.374	1003.96	957.177	814.194	1127.89	988.435	998.989
ARHGAP1	0.729524	0.000505445	0.00395464	855.172	916.253	2432.51	846.461	728.981	958.201	753.591	872.22	660.833
RELN	-0.907095	0.000505671	0.00395464	781.502	860.412	317.409	1529.53	1350.52	739.975	1618.97	1397.02	1560.99
ASNA1	-0.480264	0.00050879	0.00397685	652.391	641.77	575.184	698.225	892.358	1090.02	799.505	884.453	922.785
CLDND1	-0.86288	0.000509453	0.00397986	69.8719	57.4133	16.3514	119.6	118.093	55.3873	106.8	101.535	82.1576
COX16	-0.578876	0.000511368	0.00398872	285.564	303.582	283.744	365.537	396.012	660.217	468.125	384.119	390.546
PRKAG2	0.757503	0.000511108	0.00398872	454.927	500.203	1134.02	338.585	375.59	398.789	330.382	500.334	390.546
VWA5A	0.832881	0.000511425	0.00398872	535.432	404.252	630.971	346.165	244.178	191.64	251.53	316.837	298.863
NDST2	0.705864	0.000511957	0.00399069	376.701	403.466	590.573	288.05	295.677	279.152	266.502	240.992	238.138
IGFBP3	-0.735523	0.000513839	0.00400318	8176.54	7251.37	3399.16	10176.1	10497	15204.9	9721.82	9109.99	10815
GAA	0.579481	0.00051412	0.00400319	864.286	918.612	1425.46	760.552	617.992	810.871	635.811	609.209	744.181
SERPINH1	-0.743065	0.000514477	0.00400379	341.005	291.785	158.705	443.024	401.339	671.295	460.14	391.459	411.979
NUDC	-0.623913	0.00051542	0.00400895	1285.04	1368.48	708.88	1690.4	1751.86	1604.02	1928.39	2061.28	1659.82
JMJD7	1.12913	0.000516128	0.00401009	1007.07	1039.73	2503.68	838.039	414.658	632.523	382.285	685.054	363.16
ZCCHC11	0.747816	0.00051594	0.00401009	315.183	294.931	688.681	301.526	261.936	170.593	272.49	245.885	217.896
C4A	0.757366	0.000517019	0.00401265	78179.1	69391.4	110868	52213.6	43458.3	51895.7	37169.5	38169.7	65555.8
RASA1	0.538739	0.000516815	0.00401265	271.134	279.988	513.625	266.993	249.505	212.687	241.548	260.565	203.608
FBXW7	0.680072	0.000518004	0.00401594	151.136	82.5807	239.5	96.8588	92.3436	122.96	84.8414	92.9716	77.3949
TULP3	1.02641	0.000517934	0.00401594	110.884	110.108	461.686	113.704	71.0335	167.27	74.86	80.7385	58.3438
CSDC2	1.2099	0.00051905	0.00402186	29.6196	25.9539	144.277	18.5295	15.9825	45.4176	11.9776	12.2331	20.2417
SEMA3B	1.2103	0.000522365	0.00404536	111.643	136.848	682.91	90.1208	54.163	196.071	83.8432	77.0685	72.6321
ZMYND15	1.33288	0.000525133	0.00406459	8.35425	11.7972	20.1988	5.0535	0.887919	4.43099	2.9944	2.44662	3.57207
ZADH2	-0.429418	0.000525841	0.00406787	2060.46	2180.13	1528.37	2295.97	2446.22	2955.47	2517.29	2743.88	2724.3
CSK	0.782799	0.000526404	0.00407003	599.987	600.087	1362.94	382.382	487.467	580.459	482.099	389.013	470.323
DKK1	1.18828	0.000527096	0.00407317	75.1883	131.343	107.727	39.5858	27.5255	54.2796	36.9309	15.903	32.1486
UROC1	0.791516	0.000527687	0.00407553	7338.83	10028.4	15703.1	5244.69	5053.15	4792.11	5794.17	7536.81	7260.83
GPR158	-0.88307	0.000528933	0.00408124	436.7	456.16	184.674	875.94	750.291	527.287	573.927	770.685	906.115
METAP1	-0.49575	0.000529282	0.00408124	343.284	331.109	347.226	390.804	463.494	506.24	578.917	472.198	513.187
SPTBN4	1.26152	0.000529071	0.00408124	15.949	11.0108	50.9778	10.9493	7.10335	2.21549	10.9795	4.89324	7.14414
IFT140	0.865203	0.00053159	0.00409682	306.829	361.782	1313.88	344.48	315.211	398.789	273.489	341.304	310.77
SMPDL3B	-0.887109	0.000534454	0.00411668	709.352	854.121	273.164	1141.25	1250.19	968.171	1383.41	1215.97	1528.85
AHCY	-0.99501	0.000537682	0.00413708	2481.21	2243.84	559.794	4010.8	6286.47	2142.38	2870.63	5282.25	4582.97
CELSR1	0.816042	0.000537416	0.00413708	405.561	338.974	725.232	284.681	307.22	206.041	253.526	179.827	328.63
HDHD3	-0.777166	0.000538558	0.00414159	215.692	225.721	184.674	280.469	380.029	433.129	337.369	362.1	463.178
PAXBP1	1.20343	0.000538907	0.00414205	407.08	356.277	2866.3	375.644	269.039	811.978	253.526	309.498	264.333
KRCC1	-0.534369	0.000546198	0.00419583	639.48	708.621	531.901	795.084	826.652	1113.29	927.266	796.375	1085.91
CREB3L4	0.936185	0.000547044	0.00420008	145.82	170.667	478.037	123.811	93.2315	194.963	109.795	108.875	101.209
PAQR4	-1.04866	0.000547701	0.00420287	15.1896	29.8864	12.504	58.1153	39.9563	43.2021	72.8637	42.8159	33.3393
GSS	0.553266	0.000548062	0.00420308	664.543	780.978	1294.64	557.57	600.233	609.261	596.884	713.19	581.057
XKR8	-0.541633	0.000548317	0.00420308	391.89	436.498	285.668	523.037	553.173	629.2	508.05	492.994	598.917
SKP1	-0.789288	0.000549328	0.00420857	943.271	1086.13	738.697	1260.85	1260.84	3075.11	1505.19	1614.77	1464.55
SRSF2	0.950724	0.000550683	0.00421669	2425.77	2568.65	6092.33	1591.01	1302.58	2774.91	1172.81	1757.9	1516.94
GABARAPL2	-0.776261	0.0005512	0.00421839	1118.71	1144.33	282.783	1383.82	1532.55	1338.16	1867.51	1593.97	1590.76
TBX19	1.32433	0.00055193	0.00422172	4.55687	14.1567	22.1224	5.0535	1.77584	4.43099	0.998134	6.11655	1.19069
TIMMDC1	0.950618	0.000553111	0.00422849	111.643	198.194	536.71	117.915	131.412	204.933	95.8208	128.448	91.6831
CUL9	0.872336	0.000553804	0.00423152	296.196	321.672	842.577	255.202	195.342	301.307	232.565	239.769	226.231
POPDC2	1.34458	0.00055631	0.0042484	7.59478	7.86483	38.4738	4.21125	2.66376	5.53873	1.99627	2.44662	4.76276
TMEM25	0.771137	0.000557088	0.00425207	1468.07	1577.68	3562.68	997.224	1069.94	1735.84	1150.85	1063.06	1240.7
CAPRIN1	-0.560515	0.00055821	0.00425836	411.637	427.847	279.897	547.463	637.526	667.971	395.261	666.704	453.653
RICTOR	0.742455	0.000559082	0.00426274	386.574	390.096	927.219	365.537	287.686	347.832	326.39	362.1	259.57
C9orf123	-0.807547	0.000559745	0.00426552	372.144	405.825	96.1846	441.339	511.441	706.742	577.919	521.13	529.857
C14orf2	-0.638518	0.000561968	0.00428018	584.038	675.589	347.226	646.006	762.722	1214.09	790.522	853.871	889.445
BBS1	-1.02435	0.000564539	0.00429747	28.1007	22.808	9.61846	54.7463	50.6114	17.7239	62.8824	68.5054	52.3904
FERMT2	-0.458108	0.000567979	0.00432135	509.609	421.555	555.947	675.485	799.127	691.234	658.768	773.132	531.048
XXYLT1	-0.814174	0.000568598	0.00432376	368.347	384.59	101.956	464.922	517.657	660.217	436.184	504.004	652.498
CHMP5	-0.673782	0.000569335	0.00432707	363.79	402.679	168.323	445.55	477.7	513.995	612.854	544.373	514.378
RGS16	1.30534	0.000574892	0.00436466	6676.57	7772.03	4432.18	613.158	742.3	1626.17	1779.67	605.539	3655.42
SLC39A11	-0.774021	0.000574804	0.00436466	347.841	370.433	97.1464	393.331	473.261	447.53	666.753	451.401	550.099
NIM1	1.30123	0.00057596	0.00437045	22.7843	14.1567	31.7409	5.0535	0.887919	8.86197	5.9888	6.11655	8.33483
C19orf10	-0.377944	0.000579741	0.0043968	310.626	329.536	237.576	393.331	381.805	422.052	373.302	380.449	350.063
SPRTN	0.797077	0.000580399	0.00439946	173.92	161.229	102.917	108.65	103.887	38.7711	54.8973	80.7385	90.4924
POLR3C	0.702754	0.000581035	0.00440195	138.225	132.916	251.042	108.65	104.774	50.9564	115.783	117.438	116.688
PIN4	-0.856248	0.000582309	0.00440476	233.919	284.707	149.086	288.892	279.694	899.49	372.304	360.877	408.407
TCF25	0.577688	0.000582004	0.00440476	1650.34	1690.94	3389.54	1556.48	1488.15	1335.94	1531.14	1481.43	1409.78
TGM4	1.17614	0.00058233	0.00440476	178.477	218.642	1041.68	202.14	121.645	301.307	96.819	148.021	72.6321
AHSA2	1.26728	0.000582891	0.00440667	37.9739	25.9539	141.391	16.845	15.0946	43.2021	11.9776	14.6797	9.52552
PAQR6	0.977007	0.000583613	0.00440979	214.932	332.682	584.802	144.025	109.214	235.95	204.617	162.7	135.739
SF1	0.887707	0.000584177	0.00441172	1633.64	1844.3	5779.73	1491.62	1486.38	2062.62	1231.7	1501	1256.18
ECHS1	-0.794432	0.000586559	0.00442737	18181.1	15443.4	5853.79	22223.6	25574.7	16467.8	24053	25228.3	32991.6
CUTC	-0.772588	0.000589448	0.00444214	65.3151	50.3349	45.2067	65.6955	117.205	80.8655	123.769	84.4084	113.116
ING1	0.835859	0.000589311	0.00444214	130.63	158.083	390.509	80.0138	81.6885	184.994	118.778	112.545	122.641
NOL9	0.888839	0.000589276	0.00444214	407.839	366.501	799.294	340.269	334.745	171.701	189.645	319.284	198.845
RBM3	-0.660526	0.00059089	0.00445067	1970.84	2198.22	996.472	2624.45	2661.09	3206.93	2832.7	3020.35	2632.62
C14orf105	1.13951	0.000591767	0.00445493	132.909	235.945	1135.94	146.552	115.429	228.196	149.72	215.303	178.604
CAPN10	0.948214	0.000595488	0.00448058	470.876	602.446	1757.29	368.906	288.574	595.968	500.065	441.615	370.305
URGCP	0.500538	0.000596015	0.00448218	1444.53	1348.03	2028.53	1172.41	1215.56	883.982	1022.09	1169.48	1238.32
SLC12A9	1.00162	0.000596914	0.00448658	64.5556	65.2781	165.437	42.1125	31.9651	69.788	31.9403	39.1459	36.9114
NHP2L1	-0.651943	0.000598116	0.00449326	832.387	833.672	283.744	939.951	1077.93	1006.94	981.165	1132.79	1204.98
PPFIA4	1.16126	0.000599491	0.00450122	50.885	38.5377	62.52	33.69	16.8705	27.6937	11.9776	12.2331	1.19069
MKL1	0.861043	0.000602948	0.0045248	331.892	414.477	1103.24	302.368	269.039	473.008	286.464	264.235	260.761
ERAL1	-0.473782	0.000605359	0.00454051	1137.7	1200.96	1050.34	1284.43	1418.89	2034.93	1642.93	1578.07	1566.95
CCDC47	-0.752437	0.000607755	0.0045515	1911.61	1747.57	593.459	2304.4	2856.43	1632.82	3197.02	2494.33	2742.16
IMPDH1	0.929904	0.000607779	0.0045515	71.3909	69.2105	146.201	42.9548	23.9738	79.7578	39.9253	42.8159	36.9114
SRGN	-0.806172	0.000607763	0.0045515	411.637	320.885	203.911	538.198	601.121	756.591	440.177	582.296	603.68
CYP2A13	-1.06779	0.000609687	0.00456339	44985.4	68293.5	16735.1	88361.3	108157	75735.5	154497	113754	144913
NRDE2	0.570482	0.000610407	0.0045664	360.752	302.009	493.427	317.528	253.945	191.64	270.494	245.885	244.091
ATP13A1	0.790664	0.000611914	0.00457288	519.483	539.527	979.159	440.497	363.159	384.388	344.356	400.022	273.859
PCBP4	0.473317	0.000611769	0.00457288	1007.07	1005.13	1375.44	708.332	917.22	914.999	836.436	696.064	735.846
NGRN	-0.525057	0.000612559	0.00457531	606.823	611.097	302.019	693.172	768.05	580.459	842.425	714.413	865.632
EPHA10	1.35234	0.000613575	0.00458051	21.2654	23.5945	5.77107	7.58025	3.55168	1.10775	1.99627	1.22331	1.19069
RNPEP	1.25004	0.000615399	0.00458694	213.413	228.867	1898.68	238.357	134.964	499.594	107.798	193.283	123.832
SALL4	1.34308	0.000615089	0.00458694	7.59478	4.7189	7.69476	1.6845	0	0	0.998134	1.22331	1.19069
SIX4	1.33347	0.000614784	0.00458694	1.51896	3.14593	31.7409	0.84225	0	6.64648	0.998134	0	0
MAATS1	1.20659	0.000616007	0.00458907	19.7464	29.0999	168.323	16.0028	13.3188	39.8789	28.9459	22.0196	13.0976
RPUSD2	0.983208	0.000617412	0.00459714	174.68	227.294	752.163	153.29	143.843	261.428	123.769	176.157	144.073
IGDCC3	1.28877	0.000618299	0.00460135	3.03791	3.14593	4.80923	0.84225	0	0	0	0	0
SLC15A3	0.720395	0.000618755	0.00460235	502.015	486.047	346.264	338.585	263.712	274.721	201.623	252.002	214.324
AK2	-0.633844	0.00062229	0.00462624	389.612	442.003	253.927	459.026	585.139	786.5	617.845	523.577	517.95
TP53BP1	0.804109	0.000623279	0.00463118	359.233	395.601	1225.39	341.111	429.753	335.647	379.291	298.488	323.868
EBP	-0.792929	0.000625007	0.00464161	1116.43	1275.68	485.732	1564.06	1585.82	2127.98	1190.77	1656.36	2440.91
LRIG2	0.879435	0.000625519	0.004643	200.502	137.635	445.334	146.552	157.162	98.5895	78.8526	167.594	126.213
HOXA3	1.32892	0.00062771	0.00465443	17.468	4.7189	99.0701	6.738	6.21543	19.9394	5.9888	12.2331	0
WNK4	1.16366	0.00062766	0.00465443	111.643	113.254	297.21	90.963	25.7496	78.65	39.9253	77.0685	35.7207
ELAC2	0.571242	0.000629481	0.00465922	861.248	920.185	1835.2	747.918	815.997	874.012	714.664	847.754	754.897
RIN1	1.23069	0.000628694	0.00465922	60.7582	65.2781	78.8713	36.2168	15.9825	17.7239	11.9776	36.6993	2.38138
RPS6KA2	0.917144	0.000629573	0.00465922	467.838	584.357	1990.06	533.987	409.331	687.911	400.252	512.567	319.105
TSFM	-0.670373	0.000629659	0.00465922	656.948	671.656	242.385	666.22	827.54	1067.87	940.242	811.055	893.018
RXRB	0.795307	0.00063558	0.0047006	321.259	316.953	746.392	305.737	193.566	337.863	178.666	283.808	190.51
PRR14	0.672659	0.000636735	0.0047067	277.969	283.134	653.093	256.044	210.437	300.199	239.552	259.342	192.892
DCAKD	-0.848894	0.000638387	0.00470771	113.922	137.635	88.4898	189.506	202.445	209.364	324.393	210.409	196.464
NFKB2	0.956631	0.000637728	0.00470771	241.514	217.069	640.589	202.14	144.731	207.149	144.729	193.283	100.018
NRGN	1.00926	0.000638518	0.00470771	199.743	279.988	548.252	124.653	85.2402	320.139	97.8171	128.448	107.162
PIGM	-0.670939	0.000637846	0.00470771	64.5556	74.7159	55.787	87.594	96.7832	131.822	103.806	126.001	102.399
YIPF5	-0.687802	0.000638265	0.00470771	335.689	351.558	148.124	452.288	572.708	325.678	466.128	403.692	609.633
SEPHS1	0.824146	0.000639401	0.00471179	555.178	552.111	1487.01	496.085	492.795	618.123	314.412	419.595	375.067
NT5C2	0.990715	0.000639868	0.00471281	1145.29	1130.18	3995.51	1005.65	684.585	1238.46	523.022	1192.73	798.953
CDKN2AIP	0.736191	0.000640464	0.00471476	332.651	268.977	579.031	218.985	238.85	159.516	186.651	277.691	275.049
MYCBP	-0.982302	0.000643056	0.00473141	143.541	195.834	74.0621	230.777	291.237	253.674	625.83	250.779	275.049
GUCY2C	1.31583	0.000644129	0.00473687	19.7464	19.6621	322.218	21.0563	5.32751	43.2021	2.9944	1.22331	21.4324
PRADC1	-0.523239	0.000647052	0.00475592	179.996	209.991	161.59	245.095	288.574	237.058	275.485	277.691	289.338
NSRP1	0.692898	0.000648743	0.004761	245.311	246.956	684.834	235.83	253.057	273.613	196.632	231.206	205.989
SERPIND1	-0.645165	0.000648487	0.004761	21286.6	20889	7327.34	24809.3	25415.8	25828.2	27833	25805.7	30362.6
YARS2	-0.734574	0.000648639	0.004761	161.769	175.386	65.4055	211.405	252.169	169.485	316.408	232.429	240.519
CASP9	0.888702	0.00064944	0.00476271	266.577	312.234	830.073	251.833	199.782	295.768	204.617	225.089	191.701
CEP63	0.812423	0.000649975	0.00476271	189.869	180.105	691.567	199.613	176.696	239.273	182.658	160.254	163.125
FBXW5	0.56549	0.000649644	0.00476271	1736.93	1848.24	3386.66	1613.75	1441.09	1742.49	1319.53	1552.38	1518.13
RCC2	0.458632	0.000650613	0.00476494	634.164	515.933	603.077	469.976	404.891	395.466	405.242	376.78	469.132
TOMM22	-0.520058	0.000651072	0.00476586	439.738	419.982	216.415	462.395	500.786	527.287	496.072	583.519	576.294
COMMD8	-0.92605	0.000651963	0.00476994	804.287	906.028	389.547	1776.31	1230.66	761.022	2147.98	1519.35	1622.91
C15orf57	-0.654873	0.000655764	0.00479285	208.856	209.204	77.9095	217.301	282.358	262.536	305.429	263.012	296.482
CCDC84	1.04545	0.000655548	0.00479285	170.123	198.98	729.079	154.132	103.887	262.536	89.832	154.137	117.878
MAFG	0.815476	0.000658089	0.00480682	571.887	515.146	259.698	298.157	221.092	163.947	260.513	282.585	209.561
MUTYH	1.04063	0.000658349	0.00480682	103.289	119.545	468.419	86.7518	68.3698	166.162	77.8544	74.6219	79.7762
RPL3	-0.456545	0.000659999	0.00481641	5537.35	5639.08	3190.44	6038.93	5877.13	6899.05	7393.18	6813.84	6841.7
SELENBP1	-0.660031	0.000660462	0.00481733	9078.8	9389.03	4370.63	9258.01	11786.2	12529.7	14452	12147.5	14513.3
TARSL2	0.712239	0.000660872	0.00481786	860.488	864.345	2319.01	812.771	874.6	600.399	902.313	751.113	769.186
CALM3	-0.680271	0.000662981	0.00482608	1460.48	1480.95	474.19	1868.95	1904.59	1604.02	2236.82	1891.24	1884.86
CENPM	-0.743809	0.000662403	0.00482608	128.352	123.478	44.2449	186.98	179.36	128.499	167.686	215.303	170.269
PNISR	0.934394	0.000663011	0.00482608	935.676	1076.7	2263.22	768.132	529.2	917.214	511.044	752.336	526.285
SEMA6A	0.764411	0.000666373	0.00484808	116.96	118.759	277.973	120.442	89.6798	99.6972	77.8544	113.768	66.6786
ESCO1	0.997513	0.00066836	0.00486006	629.607	456.947	1846.74	470.818	474.149	500.702	310.42	436.722	356.016
UVSSA	0.69806	0.000669791	0.00486799	391.131	401.893	554.985	265.309	308.996	186.101	288.461	274.022	264.333
CD14	-0.824052	0.000670587	0.00487129	1920.72	2020.47	502.083	2614.34	2043.99	3255.67	2880.61	2989.77	3133.9
FLT3LG	0.819118	0.000671973	0.0048785	59.2393	79.4348	149.086	79.1715	37.2926	50.9564	39.9253	51.379	39.2928
RTN4RL2	1.19509	0.000672261	0.0048785	25.8222	17.3026	11.5421	8.4225	2.66376	5.53873	7.98507	6.11655	4.76276
TSC22D4	0.661805	0.000672695	0.00487917	428.345	504.922	747.354	288.892	271.703	379.957	453.153	294.818	354.826
ERGIC1	-0.598697	0.00067599	0.00490059	577.203	611.097	328.951	701.594	872.824	824.164	763.572	688.724	879.92
CDC42EP3	-1.09694	0.000677046	0.00490575	19.7464	12.5837	6.73292	35.3745	31.9651	23.2627	26.9496	51.379	51.1997
ERBB2	0.750077	0.000678785	0.00491586	2085.53	2673.26	6201.02	2086.25	1696.81	2658.59	2035.19	1856.99	1919.39
WBP4	1.03514	0.000679703	0.00492002	150.377	169.88	720.422	138.129	83.4644	262.536	143.731	112.545	110.734
EMC4	-0.657107	0.000683198	0.0049409	922.765	959.509	681.948	1082.29	1285.71	2144.6	1315.54	1316.28	1235.94
WDFY3	0.616636	0.00068328	0.0049409	625.81	498.63	1204.23	535.671	528.312	485.193	431.194	470.974	497.708
CDADC1	-0.851237	0.000684985	0.00494963	63.0366	63.7051	17.3132	108.65	91.4556	40.9866	101.81	101.535	132.167
NR4A2	-1.26345	0.000685179	0.00494963	103.289	18.8756	41.3594	663.693	994.469	26.5859	12.9757	1867.99	60.7252
CSRP1	-0.618662	0.000686246	0.00495333	3684.99	3737.37	1913.11	3834.76	4238.92	5820.1	5054.55	5728.76	4787.76
SUV420H2	0.908371	0.000686731	0.00495333	107.846	106.962	255.851	75.8025	49.7235	117.421	68.8712	74.6219	60.7252
ZC3H10	0.714427	0.000686529	0.00495333	88.8589	97.5239	207.759	67.38	65.706	97.4817	75.8582	99.0881	52.3904
STK25	0.497923	0.000687221	0.00495437	1635.91	1868.68	3378	1630.6	1442.87	1700.39	1646.92	1614.77	1550.28
HSPA12B	0.943856	0.000687896	0.00495673	215.692	193.475	721.384	228.25	113.654	278.044	117.78	151.69	134.548
CIDEB	-0.67727	0.000688446	0.00495791	3726	4133.75	1424.49	4244.1	4396.97	7281.22	5001.65	4629.01	5373.58
MOXD1	-0.865308	0.000688753	0.00495791	11197	9007.59	3998.39	12855.3	16510.9	10624.4	20228.2	16376.5	21420.5
LRRC4B	-1.31286	0.000691019	0.00497172	0	0	0	9.26475	3.55168	2.21549	7.98507	3.66993	8.33483
CALCRL	-1.04785	0.000693339	0.00498124	73.6693	69.2105	17.3132	205.509	148.282	35.4479	124.767	184.72	138.12
GLO1	-0.494206	0.000693362	0.00498124	1095.93	1166.35	904.135	1489.1	1387.82	1575.22	1700.82	1433.72	1470.5
SLC13A3	-0.975013	0.000693387	0.00498124	421.51	315.38	265.469	1016.6	1023.77	478.547	318.405	938.279	835.864
DDX41	0.755877	0.000694162	0.0049843	650.113	628.4	1603.4	607.262	483.028	700.096	454.151	535.81	434.602
METTL7B	-1.00838	0.000694701	0.00498567	7437.56	7674.5	1263.86	8523.57	10694.1	16257.3	14803.3	14107.2	13603.6
PRX	0.797668	0.000698438	0.00500997	135.946	107.748	220.263	104.439	76.361	69.788	76.8563	124.778	42.8648
ZNF576	0.940387	0.000699342	0.00501394	180.756	139.207	406.861	77.487	72.8093	208.256	135.746	78.2919	94.0645
SLC36A4	-0.821423	0.000702384	0.00503322	214.173	180.891	58.6726	266.151	364.935	252.566	292.453	252.002	322.677
PALLD	-0.842648	0.000703334	0.00503499	275.69	235.945	209.682	353.745	458.166	743.298	450.158	424.489	416.742
PPEF2	1.31831	0.000703064	0.00503499	72.9098	69.2105	321.256	59.7998	23.9738	56.4951	18.9645	7.33986	22.6231
MDC1	0.890576	0.000708079	0.00506642	655.429	659.859	1241.74	625.792	369.374	356.694	366.315	462.411	320.296
ZBTB24	0.728755	0.000708898	0.00506974	189.11	199.767	555.947	192.875	228.195	136.253	171.679	188.39	163.125
[truncated: 12,296 more rows]

## Sheet: Integrated (18-32yo vs 3-4yo) 
symbol	age.RNAseq.log2FoldChange	age.RNAseq.pvalue	age.RNAseq.qvalue	age.prot.logFC	age.prot.P.Value	age.prot.Q.Val	CombiPVal	CombiQVal
C1R	12.0905	1.83112e-285	2.61777e-281	0.154694	0.490035	0.659667	5.89844e-283	2.98638e-279
C1S	8.53543	8.54238e-265	4.07073e-261	0.224655	0.103563	0.258797	5.40807e-263	1.36905e-259
C1RL	7.80269	2.30326e-113	2.9934e-110	0.598426	0.00300053	0.0401159	1.83947e-113	3.10442e-110
HAO1	2.49669	4.08656e-34	2.08648e-31	3.65559	3.55694e-06	0.00212648	1.31441e-37	1.66372e-34
C1QB	4.14876	1.50215e-30	6.92733e-28	0.476994	0.0278432	0.121316	3.06373e-30	3.10234e-27
C1orf123	3.02329	3.35197e-30	1.49749e-27	-0.219824	0.172477	0.344107	4.08312e-29	3.44547e-26
C1QC	2.37162	1.62641e-28	6.83857e-26	0.489384	0.0704258	0.207544	7.74747e-28	5.60363e-25
SEPW1	-1.04452	3.6196e-13	9.58256e-11	-3.61183	2.15404e-08	0.000113755	3.68791e-19	2.33399e-16
MYO5A	-1.8868	2.0125e-16	6.39349e-14	-0.305788	0.021971	0.106564	1.81112e-16	1.01885e-13
SLC22A7	2.16449	4.93827e-12	1.19657e-09	1.58209	4.16767e-06	0.00212648	8.11351e-16	4.10787e-13
NT5DC3	1.71785	3.90151e-16	1.21252e-13	0.399226	0.0778338	0.218613	1.18532e-15	5.45569e-13
SULT1C2	-2.37449	1.11566e-11	2.61466e-09	-2.29049	7.83705e-06	0.00249323	3.32038e-15	1.40092e-12
SLC2A6	1.92155	1.05259e-14	3.20168e-12	0.349935	0.0524732	0.175133	1.9957e-14	7.77248e-12
SCP2	-1.38171	2.37325e-11	5.3854e-09	-1.06998	5.42968e-05	0.00573482	4.54685e-14	1.64434e-11
HAAO	-1.05113	5.27562e-09	6.81822e-07	-1.12395	8.02591e-06	0.00249323	1.34617e-12	4.54377e-10
ACMSD	-1.46196	1.6009e-13	4.57728e-11	-0.126917	0.565283	0.720554	2.8084e-12	8.88684e-10
LSR	1.38577	3.05524e-12	7.53065e-10	0.377287	0.069037	0.205284	6.36725e-12	1.89632e-09
FARS2	-1.12568	6.17373e-09	7.60859e-07	-0.904809	5.16245e-05	0.00571968	9.48958e-12	2.66921e-09
QSOX2	1.28401	7.52282e-13	1.95539e-10	-0.0911372	0.478865	0.650935	1.06819e-11	2.84644e-09
STAT6	1.37928	1.09222e-10	2.1992e-08	0.582751	0.00498107	0.0516798	1.59076e-11	4.02701e-09
CGREF1	1.37055	1.06856e-09	1.73593e-07	1.60086	0.000863586	0.0217431	2.64947e-11	6.38775e-09
GPX4	-0.940638	9.19275e-08	7.10376e-06	-1.69943	1.27798e-05	0.00281208	3.34468e-11	7.69732e-09
RNH1	1.31362	2.9446e-10	5.467e-08	0.512496	0.00640355	0.0582051	5.27903e-11	1.16208e-08
VAC14	0.848257	7.11033e-12	1.69416e-09	0.122425	0.330726	0.515059	6.53172e-11	1.37792e-08
WASH1	1.23445	1.33911e-09	2.12475e-07	0.48788	0.00284678	0.0396672	1.04045e-10	2.08724e-08
XPO5	1.01393	3.54578e-11	7.92039e-09	0.213333	0.110884	0.268122	1.07186e-10	2.08724e-08
TTC36	-1.58548	9.51913e-10	1.5642e-07	-0.836598	0.00481837	0.0507901	1.24335e-10	2.33151e-08
CA3	-2.10979	3.79305e-10	6.86398e-08	-0.881227	0.0166767	0.0935918	1.69439e-10	3.06383e-08
ENPP3	1.17028	2.18121e-09	3.24819e-07	0.582354	0.00334658	0.0421797	1.94485e-10	3.39544e-08
PAPSS2	-1.38777	8.92985e-08	6.93811e-06	-1.14189	9.31695e-05	0.00780997	2.2058e-10	3.68205e-08
STARD5	-0.95215	1.63708e-07	1.09363e-05	-0.877012	5.19872e-05	0.00571968	2.25446e-10	3.68205e-08
CASP1	1.22879	4.32428e-07	2.28963e-05	1.63415	3.48798e-05	0.00449269	3.90913e-10	6.18498e-08
RBP5	-0.886244	7.02813e-09	8.37285e-07	-0.637382	0.00253073	0.0371244	4.58043e-10	7.02749e-08
CRYZ	-1.13658	1.53368e-09	2.35757e-07	-0.401079	0.0139467	0.0863171	5.46896e-10	8.14393e-08
SORD	-0.971669	1.17363e-07	8.55543e-06	-0.794651	0.000221288	0.0118042	6.58991e-10	9.53277e-08
ABLIM3	1.38145	2.03009e-07	1.30144e-05	1.23811	0.000177148	0.0107531	9.0081e-10	1.23265e-07
CHCHD7	-1.48287	1.68765e-10	3.35091e-08	-0.187228	0.212648	0.390879	8.99005e-10	1.23265e-07
PDLIM4	1.41272	5.49051e-09	6.94623e-07	0.595965	0.00704441	0.0608877	9.65998e-10	1.25406e-07
TM7SF2	-1.12451	3.31782e-06	9.7951e-05	-1.2892	1.14057e-05	0.00261886	9.45963e-10	1.25406e-07
GPX7	1.28675	2.19916e-05	0.00039596	1.65255	1.84918e-06	0.0019531	1.01364e-09	1.28301e-07
AKR1D1	-1.13609	1.48978e-07	1.01631e-05	-1.06383	0.000343412	0.015113	1.26347e-09	1.56023e-07
SEC24B	1.08459	1.95661e-10	3.77996e-08	0.101988	0.423654	0.603243	2.00712e-09	2.36326e-07
SLC1A4	-1.12031	2.1355e-08	2.19634e-06	-0.666407	0.00384307	0.0456073	1.98799e-09	2.36326e-07
ASPG	1.55341	2.38417e-07	1.43815e-05	0.807093	0.000380127	0.0155616	2.18635e-09	2.51579e-07
ANK3	-0.933413	3.22803e-09	4.61706e-07	-0.441378	0.0297081	0.126116	2.30806e-09	2.58343e-07
CES1	-1.21015	7.01672e-08	5.78793e-06	-0.691875	0.00139089	0.0274078	2.34718e-09	2.58343e-07
MYH14	1.37792	1.05062e-05	0.000225456	1.26745	1.08065e-05	0.00261886	2.71336e-09	2.92293e-07
AHR	-1.42635	1.06024e-07	7.91617e-06	-0.570976	0.00128626	0.0262268	3.2342e-09	3.41141e-07
ARMC6	1.71744	1.68498e-09	2.53563e-07	-0.262585	0.085201	0.230624	3.39728e-09	3.5103e-07
RDH11	-1.41738	8.87504e-05	0.00111199	-1.73074	1.7341e-06	0.0019531	3.63128e-09	3.67703e-07
FAM73B	1.37486	2.33337e-08	2.3658e-06	-0.652148	0.00705675	0.0608877	3.87398e-09	3.84587e-07
GCGR	1.81247	8.72637e-08	6.81706e-06	0.834101	0.00193433	0.0334415	3.96712e-09	3.8626e-07
GGH	-1.69638	9.88736e-09	1.13863e-06	-0.791086	0.0213824	0.10514	4.92116e-09	4.7011e-07
CDO1	-0.7849	0.00029169	0.00265965	-4.87194	1.02182e-06	0.00179875	6.83552e-09	6.29241e-07
CYP4V2	-1.39326	1.78773e-06	6.29492e-05	-1.29656	0.00016458	0.010347	6.75147e-09	6.29241e-07
INPPL1	1.13706	7.60685e-09	8.9874e-07	0.395891	0.0410123	0.152204	7.14051e-09	6.45578e-07
COL6A1	1.58881	7.40264e-07	3.31967e-05	1.35117	0.000455543	0.0170021	7.69213e-09	6.8325e-07
DMGDH	-0.918438	1.14612e-06	4.61549e-05	-1.04689	0.000309051	0.0144433	8.06223e-09	7.03777e-07
AHSG	-0.985177	1.75906e-08	1.87668e-06	-0.527352	0.022063	0.106564	8.79815e-09	7.55001e-07
EPS8L2	1.42396	5.97875e-10	1.01753e-07	0.0685152	0.713375	0.826714	9.62861e-09	8.12494e-07
TRIP10	1.50713	1.75048e-07	1.14793e-05	0.473341	0.00252716	0.0371244	9.97065e-09	8.27564e-07
PROZ	1.73945	1.82639e-07	1.18145e-05	0.824223	0.00307684	0.0406351	1.25313e-08	1.02332e-06
ETFA	-1.10814	5.07485e-07	2.58185e-05	-0.797773	0.00115073	0.0243081	1.30001e-08	1.04475e-06
G6PD	0.942215	1.29723e-07	9.09077e-06	0.800683	0.00513484	0.0522487	1.47406e-08	1.16612e-06
VPS39	1.07421	2.33636e-09	3.44336e-07	0.13009	0.331568	0.516066	1.7026e-08	1.32619e-06
HNRNPM	0.585947	2.04133e-07	1.30281e-05	0.479953	0.00434282	0.0487967	1.93648e-08	1.48551e-06
AMDHD1	-1.06357	6.22968e-09	7.61193e-07	-0.3484	0.155701	0.324361	2.11004e-08	1.55137e-06
INF2	1.45693	5.96419e-08	5.10563e-06	0.329262	0.0162972	0.0928919	2.11425e-08	1.55137e-06
RAB32	-1.12223	2.03094e-06	6.97942e-05	-0.757773	0.000471384	0.0172873	2.08386e-08	1.55137e-06
CKMT2	1.69554	6.61819e-06	0.000160907	2.07615	0.000156366	0.0100822	2.24451e-08	1.62342e-06
MVP	1.47717	1.11169e-05	0.000234061	0.948614	0.000100553	0.00816955	2.41586e-08	1.72275e-06
PUS1	1.02533	2.70325e-07	1.57738e-05	0.526833	0.00432913	0.0487917	2.52382e-08	1.77473e-06
NOSIP	0.806102	1.62767e-07	1.09245e-05	0.541419	0.00733104	0.0623434	2.57106e-08	1.78319e-06
STAT3	1.04902	2.16866e-07	1.35385e-05	0.488418	0.00584753	0.0557415	2.72467e-08	1.86419e-06
MTCH2	-0.876345	1.17758e-06	4.68369e-05	-0.840247	0.0011335	0.024222	2.86103e-08	1.90597e-06
VAV2	1.64698	7.50685e-08	6.0291e-06	0.392387	0.0176268	0.0957917	2.8374e-08	1.90597e-06
ERP44	-0.892375	4.18268e-08	3.85778e-06	-0.344837	0.0331083	0.133674	2.96319e-08	1.92341e-06
HOGA1	-1.16719	1.10931e-06	4.54405e-05	-1.23613	0.00123195	0.0254139	2.92607e-08	1.92341e-06
SGSH	1.01828	4.97325e-05	0.000720242	1.01604	2.9012e-05	0.00392852	3.08142e-08	1.97484e-06
GSTM1	-1.38043	1.56756e-06	5.76087e-05	-0.716104	0.00100924	0.0230446	3.36415e-08	2.12909e-06
HIP1R	1.67365	3.96495e-09	5.45028e-07	0.116508	0.404373	0.585622	3.40724e-08	2.12973e-06
COPS2	-0.707015	2.8027e-09	4.08852e-07	0.0570885	0.683344	0.805323	4.03601e-08	2.49199e-06
ARHGAP4	1.12711	1.78346e-07	1.15892e-05	0.510623	0.0124601	0.082562	4.64993e-08	2.83646e-06
INPP5K	1.01904	1.89262e-06	6.63158e-05	-0.722412	0.00122573	0.0253847	4.84424e-08	2.91981e-06
TNKS1BP1	1.70431	3.23995e-09	4.61706e-07	0.0475587	0.74502	0.84776	5.03091e-08	2.99665e-06
GPI	-0.966919	1.12537e-06	4.54867e-05	-0.477138	0.00222695	0.035638	5.21392e-08	3.03426e-06
SLC27A5	-0.697967	4.56274e-06	0.00012354	-0.618451	0.000547564	0.0179608	5.19855e-08	3.03426e-06
RABEP2	1.7963	3.84501e-09	5.33672e-07	-0.0576857	0.693159	0.813461	5.52843e-08	3.18073e-06
BGN	-1.06005	2.13418e-07	1.34291e-05	1.19639	0.0129276	0.0838707	5.71341e-08	3.25022e-06
ASMTL	1.46702	2.14132e-07	1.34291e-05	-0.68441	0.0131333	0.0840692	5.81839e-08	3.27317e-06
CYB5A	-1.02531	2.82787e-06	8.71277e-05	-0.654476	0.00114556	0.024296	6.65646e-08	3.67266e-06
NPR3	-1.33427	5.34164e-09	6.81822e-07	-0.137183	0.608102	0.751201	6.6736e-08	3.67266e-06
MAST3	1.45398	1.23588e-07	8.87847e-06	-0.484387	0.0278186	0.121313	7.04399e-08	3.83481e-06
ATP5L	-0.874595	0.000874434	0.00589944	1.53137	4.0175e-06	0.00212648	7.19006e-08	3.87269e-06
BPGM	-1.03335	4.25745e-09	5.74194e-07	-0.0239556	0.891165	0.941813	7.73609e-08	4.12293e-06
PAIP2	-0.921249	6.73136e-07	3.13458e-05	-0.554382	0.00597643	0.0562768	8.17916e-08	4.26919e-06
UNK	1.76896	5.62218e-09	7.05041e-07	-0.0534309	0.711051	0.825241	8.13026e-08	4.26919e-06
ZCCHC8	1.01596	1.03776e-06	4.33794e-05	0.532051	0.0040098	0.0469467	8.44618e-08	4.36357e-06
ST13	-0.950917	8.43148e-08	6.62288e-06	0.330906	0.0508082	0.171648	8.68275e-08	4.44048e-06
CLEC4G	1.06511	2.63259e-07	1.54878e-05	0.83029	0.0202484	0.102261	1.06877e-07	5.3576e-06
TAB1	1.29479	7.59425e-08	6.06522e-06	0.245444	0.0700122	0.206777	1.06617e-07	5.3576e-06
SEP15	-0.955248	2.93485e-05	0.000485047	-0.76423	0.000186882	0.0109658	1.09811e-07	5.45071e-06
GPX1	-0.780705	0.00562185	0.0238325	-2.70275	1.01805e-06	0.00179875	1.14344e-07	5.62064e-06
DUS3L	1.63351	2.76063e-07	1.59781e-05	0.324097	0.0210324	0.104588	1.15918e-07	5.6432e-06
SUOX	-0.778508	1.0741e-07	7.95615e-06	-0.606635	0.0571002	0.183199	1.22108e-07	5.88794e-06
ALDH7A1	-0.857707	4.37665e-08	3.98526e-06	-0.201985	0.14505	0.311258	1.26173e-07	6.02655e-06
CSNK1D	1.04046	6.72642e-07	3.13458e-05	-0.480898	0.00982453	0.0729723	1.31077e-07	6.20227e-06
FBP1	-1.26393	9.81038e-06	0.000215106	-0.953582	0.000704536	0.0203314	1.36784e-07	6.36637e-06
MRPL54	-0.772597	0.000206352	0.00204152	1.15529	3.35663e-05	0.00443158	1.3706e-07	6.36637e-06
TANGO2	1.4288	4.7232e-08	4.19397e-06	0.235302	0.154999	0.323794	1.4446e-07	6.64912e-06
DNAJC19	-1.1063	5.22203e-08	4.60828e-06	-0.233343	0.160861	0.330291	1.64603e-07	7.50795e-06
ACP1	-0.57336	4.47195e-08	4.04626e-06	0.317239	0.196407	0.373236	1.71715e-07	7.69376e-06
BANF1	-0.852534	6.79708e-05	0.000903077	2.45759	0.000128386	0.00954937	1.70663e-07	7.69376e-06
METTL7A	-1.61444	3.97745e-08	3.7409e-06	-0.361411	0.225112	0.404085	1.74877e-07	7.76669e-06
OLA1	-0.975068	1.4929e-07	1.01631e-05	-0.288603	0.0610647	0.19048	1.77889e-07	7.83175e-06
DHRS7B	-0.687121	6.16764e-07	2.95881e-05	-0.613221	0.0160119	0.0927131	1.91913e-07	8.37636e-06
SRSF11	1.4557	6.90534e-06	0.000164799	0.687676	0.00156594	0.0292217	2.09158e-07	9.05099e-06
PRPH	2.18159	3.17248e-08	3.10642e-06	0.487525	0.345555	0.530407	2.11895e-07	9.09172e-06
MTMR1	0.732573	6.69228e-06	0.000161881	0.577956	0.00172355	0.0312786	2.22361e-07	9.4369e-06
TMEM175	1.28052	1.70878e-07	1.12575e-05	-0.265183	0.0679195	0.203228	2.23668e-07	9.4369e-06
CA13	1.73964	2.27297e-07	1.40036e-05	0.609836	0.0526141	0.175133	2.30112e-07	9.62859e-06
COX6C	-1.32541	2.51846e-07	1.49394e-05	-0.562893	0.0511609	0.172309	2.46963e-07	1.0249e-05
AGAP3	1.31881	1.27462e-07	9.02078e-06	0.27609	0.124683	0.285538	3.01278e-07	1.21061e-05
OSBP	1.34544	1.70637e-06	6.06824e-05	0.42393	0.00909468	0.0697083	2.94568e-07	1.21061e-05
SBF1	1.29383	4.2013e-06	0.000117538	0.510769	0.00377726	0.0452329	3.00866e-07	1.21061e-05
SOD1	-0.951074	5.33024e-06	0.000138569	-0.763197	0.00294425	0.0399707	2.97707e-07	1.21061e-05
GGCT	-0.796206	1.58109e-05	0.000308787	-0.710095	0.00103703	0.0232311	3.1032e-07	1.21795e-05
RBM5	1.46723	3.65908e-07	1.98145e-05	0.296529	0.0445188	0.158421	3.0841e-07	1.21795e-05
TMLHE	-0.950746	3.00756e-07	1.70619e-05	-0.356313	0.054422	0.178511	3.09808e-07	1.21795e-05
CHP1	-0.669485	1.69457e-06	6.05639e-05	-0.497207	0.0097963	0.0729723	3.13979e-07	1.22283e-05
WTAP	0.990356	2.40124e-07	1.44236e-05	0.354179	0.0709499	0.208159	3.21789e-07	1.24368e-05
COL6A2	1.10036	2.91786e-05	0.000483919	1.16846	0.000669883	0.0198744	3.66502e-07	1.40576e-05
C1orf198	-1.76842	2.07636e-08	2.15099e-06	0.00907094	0.960508	0.981889	3.7355e-07	1.42202e-05
PANK4	1.31875	1.70143e-07	1.12575e-05	-0.305445	0.120852	0.28066	3.84509e-07	1.45281e-05
UBE2G2	0.811752	2.67467e-08	2.66726e-06	0.0362464	0.78565	0.87643	3.92493e-07	1.47199e-05
MAOA	-1.22508	6.33894e-07	3.00071e-05	-0.492609	0.0350453	0.137338	4.13699e-07	1.53266e-05
VPS35	-1.01231	3.88409e-08	3.70179e-06	-0.0826043	0.573448	0.726409	4.14724e-07	1.53266e-05
U2AF2	0.962065	1.50471e-06	5.60191e-05	0.388117	0.0154669	0.0908571	4.32321e-07	1.58612e-05
ACN9	-1.27324	7.97055e-06	0.000181156	-0.957305	0.00303136	0.0404257	4.4792e-07	1.63152e-05
ADK	-0.881085	2.14174e-07	1.34291e-05	-0.278188	0.11467	0.272781	4.54893e-07	1.64509e-05
DHX37	1.32508	2.43779e-07	1.45211e-05	-0.212063	0.110345	0.267458	4.95793e-07	1.78028e-05
HPN	1.14408	1.67351e-06	5.99613e-05	0.443549	0.0162809	0.0928919	5.01831e-07	1.78928e-05
PHGDH	-1.1838	5.00123e-06	0.000132403	-0.542845	0.00549348	0.053924	5.058e-07	1.79082e-05
AGFG2	0.774985	2.74739e-05	0.000462078	0.912724	0.00103871	0.0232311	5.24289e-07	1.84339e-05
AGL	-0.894677	4.19393e-07	2.24622e-05	-0.343297	0.0715848	0.209556	5.50046e-07	1.90746e-05
NXF1	1.5056	1.73682e-06	6.16119e-05	0.403804	0.0172447	0.095119	5.48812e-07	1.90746e-05
CLYBL	-0.66862	6.70352e-06	0.000161881	-0.610113	0.00486604	0.0508772	5.94928e-07	2.04906e-05
ACAD11	-0.587989	4.09246e-05	0.000620423	-0.854368	0.000816896	0.0217197	6.08908e-07	2.06906e-05
IDH1	-0.997417	4.79806e-07	2.48526e-05	-0.307002	0.0696085	0.206055	6.08347e-07	2.06906e-05
CD38	0.869561	9.23759e-05	0.00114536	1.2626	0.000365238	0.0153081	6.14209e-07	2.07316e-05
HMHA1	1.36744	1.3213e-06	5.10523e-05	0.468632	0.0258199	0.116047	6.20688e-07	2.08115e-05
AP1M1	1.1464	2.0512e-07	1.30329e-05	0.193324	0.179367	0.352002	6.66594e-07	2.22037e-05
REEP5	-0.753913	0.000225971	0.00219313	-1.3486	0.000172152	0.0106957	7.02646e-07	2.32516e-05
JAK1	0.81868	3.59571e-06	0.000104693	0.428404	0.0109332	0.0766775	7.09659e-07	2.33312e-05
IGSF8	1.07992	9.08935e-05	0.00113288	0.667062	0.000440756	0.0170021	7.22429e-07	2.35602e-05
RING1	0.687651	0.000124638	0.00140191	0.670422	0.000323077	0.0148362	7.25933e-07	2.35602e-05
TOE1	1.36291	4.3184e-05	0.000643752	0.68792	0.000946298	0.0224877	7.361e-07	2.3738e-05
SF3A2	1.08557	7.34591e-08	5.93317e-06	0.0819793	0.579818	0.730709	7.65462e-07	2.44697e-05
VARS	1.09635	5.82347e-07	2.86459e-05	0.219438	0.0734429	0.211674	7.68454e-07	2.44697e-05
ARAP1	0.766951	8.36142e-06	0.000188839	0.459916	0.00569313	0.0549642	8.50201e-07	2.69036e-05
SULT1C3	-1.01237	0.00974009	0.036271	-3.94501	5.20747e-06	0.00212648	9.02681e-07	2.83868e-05
DAK	0.997907	2.43852e-06	7.88712e-05	0.495953	0.021324	0.104977	9.24129e-07	2.87047e-05
XPC	1.44663	1.52466e-06	5.64679e-05	0.318384	0.0340033	0.134915	9.21521e-07	2.87047e-05
DECR2	-0.697322	9.94744e-05	0.00120312	-0.694054	0.000530259	0.0178363	9.36671e-07	2.87416e-05
TMEM59	-1.00052	1.56191e-05	0.000306281	-0.471439	0.00336703	0.0423364	9.34039e-07	2.87416e-05
HDAC4	1.33484	9.05602e-07	3.88783e-05	-0.500295	0.0587569	0.186476	9.44432e-07	2.88052e-05
FCGR2B	-0.907052	5.13012e-06	0.000134569	0.632789	0.0104401	0.0755263	9.50269e-07	2.88097e-05
HEBP1	-0.83336	1.49622e-06	5.58484e-05	-0.4271	0.0392148	0.147293	1.03567e-06	3.11788e-05
URB1	1.11456	7.99472e-07	3.51669e-05	0.275787	0.0737712	0.211676	1.04073e-06	3.11788e-05
GHDC	0.830912	0.000117048	0.00133545	-0.602538	0.000518446	0.0177787	1.06909e-06	3.18399e-05
ARFGAP1	1.2375	1.02761e-06	4.32078e-05	0.329009	0.0598031	0.188324	1.0819e-06	3.19293e-05
OS9	-0.707936	2.66116e-05	0.000453383	-0.608916	0.00231565	0.0361462	1.0847e-06	3.19293e-05
RAC1	-0.643188	2.54397e-05	0.000440298	0.472192	0.00248546	0.0367978	1.11135e-06	3.25246e-05
MVK	-1.05424	0.000757716	0.00529957	-0.907814	8.41398e-05	0.00766107	1.12005e-06	3.25908e-05
DGAT1	-0.723798	3.53319e-07	1.94271e-05	-0.275021	0.187668	0.36303	1.16229e-06	3.36266e-05
C4orf27	-0.634711	1.66597e-06	5.9841e-05	-0.338688	0.0404217	0.150541	1.17938e-06	3.37414e-05
RABL6	0.825358	1.56254e-05	0.000306281	0.681737	0.00431052	0.0487448	1.17958e-06	3.37414e-05
CMTR1	0.862148	7.81015e-07	3.45678e-05	0.239192	0.090217	0.237844	1.23083e-06	3.50094e-05
ACSL5	-1.11329	8.09424e-05	0.00103409	-0.574156	0.00087697	0.0217431	1.23944e-06	3.50574e-05
ARHGEF2	1.10871	1.30668e-06	5.1017e-05	0.255256	0.0555069	0.180278	1.26487e-06	3.53814e-05
FXR2	0.683831	3.17053e-07	1.79154e-05	-0.190927	0.227626	0.406299	1.25894e-06	3.53814e-05
CEP170B	1.24284	4.30419e-07	2.28746e-05	0.220102	0.174497	0.345786	1.30719e-06	3.63642e-05
MPP2	1.12781	0.000167769	0.00174866	-0.669272	0.000450593	0.0170021	1.3152e-06	3.63871e-05
INMT	-1.17749	6.85313e-05	0.000907536	-0.686984	0.00112633	0.0241795	1.34131e-06	3.6908e-05
KCTD14	-1.29622	0.000228772	0.00221731	-1.55517	0.000342287	0.015113	1.35959e-06	3.71704e-05
SELO	0.660933	0.000852822	0.0057864	-0.946295	9.22452e-05	0.00780997	1.36553e-06	3.71704e-05
C6orf203	-1.02927	1.0107e-07	7.64238e-06	-0.0453667	0.803018	0.887733	1.40626e-06	3.80743e-05
PML	0.874819	1.74526e-05	0.000333113	0.537906	0.00473733	0.0501854	1.43102e-06	3.85387e-05
ITIH2	-0.872301	1.39852e-06	5.30323e-05	-0.299387	0.0610187	0.190449	1.47432e-06	3.92867e-05
MAP1S	1.52026	9.31121e-08	7.15662e-06	0.013667	0.915175	0.954769	1.47233e-06	3.92867e-05
SEPP1	-1.05057	0.000336078	0.0029494	-1.79384	0.000255388	0.0129976	1.48237e-06	3.92944e-05
ATL2	-0.911805	1.14266e-05	0.000238475	-0.441791	0.00767427	0.0640162	1.51262e-06	3.98332e-05
HMGN4	-0.474663	0.0017762	0.0100385	1.23072	4.95712e-05	0.00569099	1.51843e-06	3.98332e-05
CNN3	-0.872399	2.30407e-06	7.62476e-05	0.429428	0.0384246	0.146196	1.5263e-06	3.98332e-05
LGALS4	1.12342	0.000149787	0.00159683	1.97619	0.000605874	0.0188213	1.56231e-06	4.05639e-05
IFRD2	0.783362	3.17578e-06	9.51803e-05	-0.286225	0.0295012	0.125338	1.60989e-06	4.15861e-05
ARHGEF1	1.26167	7.82904e-06	0.000179365	0.383892	0.0127183	0.0832497	1.70491e-06	4.38171e-05
RIPK1	1.08733	6.11887e-06	0.000152176	0.443703	0.0168568	0.0937897	1.76244e-06	4.50669e-05
PHYKPL	1.28268	2.77854e-06	8.59784e-05	0.300967	0.0382866	0.146092	1.81446e-06	4.61638e-05
SLC25A1	-0.833651	1.64211e-05	0.00031681	-0.457755	0.00668857	0.0596661	1.86984e-06	4.7335e-05
FN3KRP	1.1208	1.30968e-06	5.1017e-05	0.234743	0.0891432	0.236209	1.98045e-06	4.98856e-05
GPAM	-1.02667	0.000953828	0.00629544	-1.28358	0.00012681	0.00954937	2.04751e-06	5.13196e-05
DBT	-1.15317	9.95435e-06	0.000216602	-0.552258	0.0123609	0.0823179	2.08078e-06	5.18965e-05
PLCD1	1.02388	4.03848e-05	0.00061616	0.516572	0.00316623	0.0412861	2.15742e-06	5.35442e-05
TBC1D10B	1.02003	6.255e-07	2.98072e-05	-0.231512	0.208029	0.385903	2.19319e-06	5.41664e-05
ARHGAP26	-1.47415	6.86512e-06	0.000164671	0.430134	0.0191415	0.0995289	2.21357e-06	5.44045e-05
PPP6R1	0.839474	5.29434e-07	2.67448e-05	0.159514	0.257864	0.441849	2.29449e-06	5.5851e-05
THRSP	-1.10493	0.00218705	0.0117671	-1.6266	6.22599e-05	0.00605605	2.28886e-06	5.5851e-05
NEK7	-0.761806	4.35467e-06	0.000120182	0.328128	0.0315552	0.13019	2.30856e-06	5.59247e-05
COL4A1	-0.783167	0.000188051	0.00189456	0.748032	0.000777288	0.0212687	2.44666e-06	5.89878e-05
RHOA	-0.765482	0.000161495	0.00169504	1.50161	0.000968854	0.0226573	2.60834e-06	6.22925e-05
SARS2	1.17266	3.36531e-07	1.86239e-05	-0.120854	0.463448	0.63703	2.6005e-06	6.22925e-05
ARHGAP17	1.29113	1.3181e-06	5.10523e-05	0.217378	0.120705	0.280441	2.64963e-06	6.26906e-05
PGRMC2	-1.00262	1.07732e-06	4.43845e-05	-0.39947	0.14769	0.314243	2.64977e-06	6.26906e-05
EBP	-0.792929	0.000625007	0.00464161	-0.903777	0.000255965	0.0129976	2.66338e-06	6.27195e-05
AHCY	-0.99501	0.000537682	0.00413708	-0.773435	0.000301057	0.0142741	2.69299e-06	6.28515e-05
PREB	-0.881814	0.000741647	0.00523125	-0.934633	0.000218332	0.0117654	2.69381e-06	6.28515e-05
CRIP2	0.716067	0.00427315	0.0193834	1.16723	4.11219e-05	0.00494605	2.90893e-06	6.67579e-05
RPL4	-0.816945	3.05746e-06	9.2409e-05	0.293218	0.0572855	0.183682	2.90004e-06	6.67579e-05
SCYL3	1.21775	4.56486e-07	2.39045e-05	0.156598	0.382167	0.564065	2.88924e-06	6.67579e-05
TRMT10C	-1.0105	7.48751e-06	0.000174051	-0.628268	0.0235118	0.11032	2.91398e-06	6.67579e-05
KRI1	1.23348	7.57661e-06	0.000174984	0.3995	0.0240089	0.111677	3.00505e-06	6.8534e-05
LAMA5	1.06306	0.000411514	0.00342434	0.773703	0.000449178	0.0170021	3.05061e-06	6.92611e-05
LGALS8	-0.721326	2.19362e-07	1.36348e-05	0.0211754	0.863168	0.925749	3.12037e-06	7.05288e-05
FERMT3	0.91559	1.39553e-06	5.30323e-05	-0.350111	0.138262	0.302732	3.17609e-06	7.11528e-05
OGFR	1.42728	3.20199e-07	1.80219e-05	0.0650576	0.600698	0.746245	3.16674e-06	7.11528e-05
POSTN	-1.24204	1.06063e-05	0.000226309	-0.669494	0.0189596	0.0992324	3.3018e-06	7.36432e-05
CYP39A1	-0.881268	6.09922e-07	2.94024e-05	0.580004	0.332502	0.517214	3.32816e-06	7.39056e-05
FANCD2	0.91781	6.00044e-05	0.000820884	0.557366	0.00339736	0.0424516	3.34445e-06	7.39429e-05
MRPS9	-0.72965	1.77809e-05	0.000338477	-0.581782	0.0116896	0.0795977	3.40596e-06	7.49755e-05
PPP1R12C	1.38518	2.25245e-07	1.39399e-05	-0.00577651	0.970536	0.987088	3.57119e-06	7.82724e-05
OTC	-1.06108	5.01077e-05	0.000721389	-0.588083	0.00443939	0.0491497	3.63003e-06	7.88791e-05
PLCG1	0.952144	2.83869e-07	1.62328e-05	0.0555943	0.780628	0.873781	3.61699e-06	7.88791e-05
SUCLG1	-0.862932	2.04183e-06	6.98325e-05	-0.378672	0.111822	0.270019	3.71993e-06	8.04872e-05
SART3	0.792691	2.79159e-06	8.61957e-05	0.237501	0.0858158	0.231537	3.89157e-06	8.38426e-05
PTMS	-0.713364	0.000392436	0.00329434	-0.913306	0.000637553	0.0193501	4.05347e-06	8.6763e-05
SLC10A1	-1.17958	2.69553e-06	8.41381e-05	-0.287067	0.0930134	0.242809	4.06139e-06	8.6763e-05
SIGMAR1	-1.00988	6.7029e-06	0.000161881	-0.278452	0.0394656	0.147919	4.27098e-06	9.0857e-05
RAP1A	-0.298909	0.050371	0.122887	1.85515	5.63734e-06	0.00212648	4.56447e-06	9.66941e-05
FAM84B	0.732704	0.000161075	0.00169194	0.532221	0.00184814	0.0327517	4.77111e-06	0.000100651
ERGIC2	-0.552775	2.05619e-05	0.000378318	-0.36064	0.0148953	0.0888091	4.90002e-06	0.000102702
TXNDC15	-0.840156	6.89513e-06	0.000164799	-0.352929	0.0445053	0.158421	4.90895e-06	0.000102702
PATL1	1.16656	2.5011e-06	8.01697e-05	0.275431	0.127546	0.288218	5.09071e-06	0.000106067
UHRF2	1.43363	4.50865e-06	0.000123228	0.246391	0.0719502	0.20999	5.17132e-06	0.000107305
UBE2O	0.803868	3.10858e-06	9.35039e-05	0.31744	0.105615	0.261366	5.2298e-06	0.000108075
CHKB	1.3848	5.88758e-06	0.0001489	-0.315464	0.056559	0.182349	5.29967e-06	0.000109074
PAH	-0.698696	0.00014353	0.00155212	-1.01591	0.00234954	0.0362862	5.36279e-06	0.000109483
SUCLG2	-1.0755	3.06717e-06	9.25069e-05	-0.256091	0.10979	0.26682	5.35556e-06	0.000109483
MVB12A	1.6029	4.02878e-07	2.17341e-05	-0.0250712	0.847616	0.915586	5.42619e-06	0.000110333
TRAP1	-0.665054	4.19327e-05	0.000631021	-0.503984	0.00829312	0.0665367	5.51945e-06	0.00011178
PHLDB1	1.29626	1.35837e-06	5.20623e-05	-0.200901	0.25783	0.441849	5.55626e-06	0.000112077
TTC13	1.16594	1.92385e-05	0.000359992	-1.23184	0.0183495	0.0976715	5.59772e-06	0.000112465
BTD	-0.894456	9.68641e-05	0.00118054	-1.39562	0.00377148	0.0452329	5.78029e-06	0.000114767
DOPEY2	0.738748	0.000110165	0.00128175	0.864514	0.00330721	0.0418834	5.76572e-06	0.000114767
SDCBP	-0.656251	3.06827e-05	0.000497491	0.410356	0.0118199	0.079822	5.74092e-06	0.000114767
QDPR	-0.869562	3.62763e-06	0.000104981	-0.205848	0.101191	0.254592	5.8064e-06	0.000114835
HS1BP3	1.29539	9.12647e-07	3.90635e-05	-0.114702	0.409383	0.590208	5.90324e-06	0.000116296
EML3	0.966598	5.08818e-06	0.000133915	0.259858	0.0738969	0.211747	5.93843e-06	0.000116536
HDHD3	-0.777166	0.000538558	0.00414159	-0.850274	0.000711037	0.0203818	6.04094e-06	0.00011809
RINT1	1.03747	2.23816e-06	7.45846e-05	-0.185892	0.172711	0.344321	6.09444e-06	0.000118678
AGT	-1.18699	0.000108365	0.00127087	-0.651027	0.00366562	0.0443752	6.25185e-06	0.000119377
AKR1A1	-0.644371	9.35991e-06	0.000206815	-0.315788	0.042755	0.155824	6.29541e-06	0.000119377
BAG2	0.857139	0.00105093	0.00676813	0.761957	0.000375721	0.0155014	6.21692e-06	0.000119377
CACTIN	0.838443	8.82816e-06	0.000197199	0.287855	0.0451327	0.159432	6.26971e-06	0.000119377
CPNE2	0.628267	0.00047544	0.00378236	0.71615	0.000841185	0.0217431	6.29173e-06	0.000119377
SLC39A4	-0.934058	5.63307e-06	0.000144818	-0.593593	0.0709153	0.208159	6.28492e-06	0.000119377
VWA5A	0.832881	0.000511425	0.00398872	0.655379	0.000773132	0.0212652	6.22491e-06	0.000119377
GCSH	-0.807699	8.3858e-05	0.00106374	-0.862772	0.00484134	0.0508772	6.38085e-06	0.000120546
MTA1	1.10064	7.05139e-06	0.000166546	0.27456	0.0584165	0.185842	6.46811e-06	0.00012174
STRN4	0.982247	7.18105e-06	0.000168572	0.28325	0.0582781	0.185513	6.56481e-06	0.000123102
TRIM28	0.936365	4.74894e-07	2.46876e-05	-0.017639	0.894477	0.943425	6.65705e-06	0.000124371
MRPL37	-0.897017	3.32304e-06	9.7951e-05	0.279388	0.12976	0.291354	6.75116e-06	0.000125666
ATP5F1	-0.931102	5.34151e-06	0.000138588	-0.302874	0.0818006	0.225282	6.83524e-06	0.000126765
DDC	-0.974074	8.10876e-05	0.00103503	-1.09836	0.00546489	0.0538434	6.92593e-06	0.000127978
STXBP3	-0.500219	0.000153533	0.00162787	0.573735	0.00290486	0.0396939	6.9677e-06	0.000128282
EXOSC6	1.13199	8.71096e-06	0.000195191	0.265447	0.0530029	0.175822	7.19724e-06	0.000132028
WAS	1.08927	0.000210885	0.00207774	0.673364	0.00222022	0.035638	7.29207e-06	0.000133284
ARL8A	0.758107	0.00134435	0.00818521	0.901468	0.000350896	0.0153081	7.34333e-06	0.000133738
GYS1	0.648685	0.0241356	0.0709817	-0.978078	1.9736e-05	0.00325705	7.41047e-06	0.000134087
LMF1	-0.714437	0.000109336	0.00127701	-0.421556	0.00435979	0.0488833	7.41545e-06	0.000134087
COL3A1	-1.22025	2.0112e-05	0.000373405	0.554224	0.0239707	0.111631	7.49428e-06	0.000134552
SEC62	-0.69869	7.41845e-06	0.000172727	-0.280234	0.0649594	0.198295	7.49136e-06	0.000134552
CEACAM1	-1.03686	2.90844e-05	0.000482915	-0.492028	0.0166471	0.0935918	7.5244e-06	0.000134615
C14orf1	-0.465563	0.0932759	0.194957	-1.35363	5.40013e-06	0.00212648	7.80803e-06	0.000138709
LGALS3BP	0.827928	0.0207457	0.063432	1.89373	2.42587e-05	0.00366029	7.80166e-06	0.000138709
C8G	-0.412398	0.032388	0.0884636	-1.45398	1.56326e-05	0.00294893	7.8458e-06	0.000138893
CYP2A13	-1.06779	0.000609687	0.00456339	-0.709581	0.000840136	0.0217431	7.93147e-06	0.00013992
MS4A6A	0.933579	7.69094e-05	0.000994095	0.756354	0.00675708	0.0597886	8.03951e-06	0.000141334
CUX1	-0.514902	7.49711e-05	0.000972584	-0.46113	0.00700354	0.0608178	8.11734e-06	0.000142208
CAMSAP3	1.08771	1.89139e-05	0.000355781	0.288873	0.0282759	0.122398	8.25816e-06	0.000144176
NHP2L1	-0.651943	0.000598116	0.00449326	0.59704	0.000915846	0.0221862	8.44537e-06	0.000146938
RCN2	-0.979268	0.00026025	0.0024349	-0.918181	0.00215101	0.035247	8.6185e-06	0.000149437
RCC2	0.458632	0.000650613	0.00476494	0.589062	0.000865979	0.0217431	8.67056e-06	0.000149826
LRCH4	1.5461	6.63861e-07	3.11166e-05	-0.0242679	0.863939	0.926272	8.81608e-06	0.00015158
TJP3	1.18483	7.64867e-07	3.39582e-05	-0.0764906	0.751291	0.852324	8.83191e-06	0.00015158
EDNRB	-1.24421	7.89199e-06	0.000180518	0.323648	0.0732443	0.211253	8.88085e-06	0.000151904
AKT1	0.755665	1.20892e-05	0.00024939	0.31792	0.0508672	0.171648	9.40971e-06	0.000160409
CMPK1	-0.779466	8.57108e-06	0.000192661	-0.284472	0.072296	0.210377	9.47707e-06	0.000161015
HRSP12	-0.858457	6.24057e-06	0.000153819	-0.23882	0.102869	0.257504	9.79554e-06	0.000165869
APEH	-0.529164	2.29711e-05	0.000408451	-0.382581	0.0282584	0.122398	9.89762e-06	0.000167039
DHX8	1.01589	4.56205e-06	0.00012354	-0.19631	0.14574	0.312352	1.01218e-05	0.000169691
VAMP5	-0.460707	0.0655366	0.149955	1.17559	1.01263e-05	0.00261886	1.01043e-05	0.000169691
C11orf31	0.522259	0.0474455	0.117798	-1.60849	1.41753e-05	0.00294893	1.0231e-05	0.000170393
CHTOP	0.885993	0.00034117	0.00297764	0.565625	0.00196633	0.0336057	1.02068e-05	0.000170393
SF3B1	1.03494	5.60127e-05	0.000781227	0.382769	0.0122478	0.082036	1.04224e-05	0.000173012
ZC3H7A	1.34191	2.23568e-06	7.45846e-05	0.172966	0.31282	0.495502	1.06115e-05	0.000175576
ADAM17	0.819684	1.4112e-05	0.000283349	0.329998	0.05007	0.170924	1.07139e-05	0.000176691
HMGCS1	-0.725785	0.0639287	0.147265	-1.56057	1.1138e-05	0.00261886	1.0791e-05	0.000176812
PEX19	-0.835141	7.33326e-07	3.31761e-05	-0.00850833	0.968855	0.986644	1.07691e-05	0.000176812
SCRN2	1.06658	8.85352e-05	0.00111026	0.570657	0.00850727	0.0672558	1.13724e-05	0.000185737
SLC38A3	-0.476272	0.0740859	0.164142	-1.19705	1.024e-05	0.00261886	1.14492e-05	0.00018639
LSS	-0.727438	0.00179742	0.0101125	-0.777689	0.000423908	0.016832	1.14957e-05	0.000186547
MRPS21	1.57686	2.29396e-05	0.000408451	-0.373807	0.0335976	0.134431	1.16193e-05	0.00018795
BAX	0.895775	0.00134037	0.00817307	0.696484	0.000595343	0.0187143	1.20026e-05	0.000192917
IDI1	-0.838292	0.0195785	0.0607409	-0.857531	4.06435e-05	0.00494605	1.19711e-05	0.000192917
TRAPPC13	-0.690659	2.32087e-06	7.64496e-05	-0.134953	0.360648	0.543235	1.25497e-05	0.000201074
CHERP	1.17618	9.62421e-07	4.08272e-05	0.0151752	0.913831	0.95412	1.3143e-05	0.000209862
PTPLB	-1.11219	6.49874e-06	0.000158964	-0.219732	0.135753	0.299403	1.31812e-05	0.000209862
GDE1	-0.575848	6.31213e-05	0.000852108	-0.432152	0.0141007	0.086588	1.32903e-05	0.000210936
C6	1.40892	4.8919e-06	0.000129749	0.238374	0.188514	0.363911	1.37374e-05	0.000216675
CAP1	-0.756589	0.000126884	0.00141824	0.391536	0.00726131	0.0620501	1.37257e-05	0.000216675
NUMA1	0.760028	1.1645e-06	4.65018e-05	0.0407417	0.796473	0.884207	1.38111e-05	0.00021716
COL12A1	0.554891	0.12693	0.245814	1.19437	7.34732e-06	0.00249323	1.3882e-05	0.000217599
ALB	-1.15607	2.92482e-05	0.000484511	-0.409589	0.0328595	0.132872	1.42771e-05	0.00022156
GTF3C1	1.17439	4.51847e-06	0.000123228	0.16235	0.212751	0.390931	1.42802e-05	0.00022156
STK39	-0.718765	0.0164388	0.0534684	-1.4245	5.87118e-05	0.00605605	1.43335e-05	0.00022156
TBC1D13	0.608354	7.6147e-05	0.000986049	0.46682	0.0126939	0.0832497	1.43535e-05	0.00022156
TMEM201	1.09476	0.000111553	0.00129026	0.451667	0.00865072	0.0678782	1.43316e-05	0.00022156
TEP1	1.04935	5.44424e-05	0.000767436	0.363819	0.0178886	0.0966936	1.44546e-05	0.000222442
PFKL	0.890805	4.28594e-06	0.000119272	0.196432	0.230394	0.409116	1.46421e-05	0.000224646
HINT2	-0.379349	0.0544495	0.130562	-1.53825	1.8487e-05	0.00324643	1.49068e-05	0.000226731
SLC6A9	0.740238	5.57455e-05	0.000779057	0.550027	0.0180073	0.0967606	1.48683e-05	0.000226731
SUCLA2	-0.665825	0.0081845	0.0319077	-1.41476	0.000123039	0.00954937	1.49124e-05	0.000226731
ACAD10	-0.82551	0.000243768	0.00231676	-0.694427	0.00422549	0.0483004	1.52301e-05	0.000230868
MIOX	-1.20696	2.3003e-05	0.00040851	-0.855845	0.0454702	0.16001	1.54493e-05	0.000233492
ECHDC3	-0.641008	0.00142849	0.00851104	-1.13576	0.000738413	0.0206476	1.55713e-05	0.000234636
CELF1	0.752437	1.45052e-05	0.000290022	-0.665886	0.0735822	0.211674	1.57434e-05	0.000236197
LRP5	0.796511	0.000860053	0.00582992	0.749853	0.0012431	0.025445	1.57682e-05	0.000236197
EPS15L1	0.888072	1.34088e-05	0.000271903	-0.246824	0.0814535	0.224624	1.60851e-05	0.000240232
ACSS3	-1.15077	6.7328e-05	0.000895368	-0.660005	0.0163135	0.0928919	1.61696e-05	0.000240785
AOAH	1.23635	0.000348488	0.00301756	0.926386	0.00325936	0.0418834	1.66835e-05	0.000246263
PCCB	-0.973667	1.2903e-05	0.000263747	-0.342691	0.0878376	0.234752	1.66496e-05	0.000246263
UPF1	0.844412	2.64921e-06	8.32376e-05	0.104326	0.428404	0.607846	1.6671e-05	0.000246263
NUP153	0.908797	4.83535e-05	0.000705368	0.336762	0.0237522	0.111016	1.68566e-05	0.000248096
FAM162A	-0.898807	1.41081e-05	0.000283349	-0.448198	0.0821707	0.225859	1.70039e-05	0.000249539
MUM1	0.923341	4.29667e-06	0.000119272	-0.187189	0.27108	0.45548	1.70786e-05	0.000249911
HEATR6	1.34146	1.49168e-06	5.58247e-05	-0.0366592	0.787961	0.877316	1.7224e-05	0.000251311
SLC25A15	-0.736761	0.00153535	0.00897957	-0.717477	0.000770424	0.0212652	1.73261e-05	0.000252075
PLEKHA7	1.04659	1.41327e-06	5.345e-05	-0.0268591	0.855402	0.920599	1.76813e-05	0.000256282
SF1	0.887707	0.000584177	0.00441172	0.548069	0.00207385	0.0343323	1.77165e-05	0.000256282
GPX3	-0.640486	0.020304	0.0623156	-0.858186	6.17169e-05	0.00605605	1.82826e-05	0.000263717
COL5A2	-0.298534	0.262379	0.418963	1.49132	4.8525e-06	0.00212648	1.85555e-05	0.000266894
COPZ1	-1.42837	1.3188e-05	0.000268186	0.307848	0.0969806	0.248981	1.8634e-05	0.000267263
HBB	-1.59947	1.10301e-05	0.00023361	-0.602717	0.116723	0.275186	1.87493e-05	0.000268157
STS	-1.07299	0.000736444	0.00520667	-0.623772	0.00175798	0.0316371	1.88466e-05	0.00026879
RAB21	-0.841037	7.95827e-06	0.000181156	-0.187179	0.164512	0.334595	1.90442e-05	0.000270138
SLC26A6	1.03793	0.000897304	0.00601291	0.691569	0.00145938	0.0281276	1.90479e-05	0.000270138
SH3TC1	1.11306	2.17916e-05	0.000393847	0.42268	0.0628826	0.19477	1.98702e-05	0.000281013
STX18	1.0812	1.62059e-06	5.877e-05	-0.0216044	0.866468	0.926516	2.03271e-05	0.000286674
LAP3	-0.924577	0.000110727	0.00128487	-0.415538	0.0127616	0.0832568	2.04466e-05	0.000287559
ARRB2	0.99104	3.92978e-05	0.000602145	0.52865	0.037004	0.142745	2.09998e-05	0.000293708
FLOT1	0.955008	1.04911e-05	0.000225456	0.368097	0.138409	0.302827	2.09714e-05	0.000293708
SMPD4	1.09908	1.33369e-05	0.000270831	0.257251	0.109585	0.266813	2.10986e-05	0.000294277
COA5	-0.637602	0.0157769	0.0520172	0.823453	9.55812e-05	0.00788694	2.1722e-05	0.000302139
DDX41	0.755877	0.000694162	0.0049843	0.50328	0.00218254	0.0353561	2.18166e-05	0.000302322
MUT	-0.907329	1.88847e-05	0.000355781	-0.23053	0.0803755	0.22323	2.18546e-05	0.000302322
SLCO2B1	0.875172	0.000306242	0.00274485	-0.618782	0.00503861	0.0519705	2.21915e-05	0.000306146
HIST1H1C	-0.688727	0.0374695	0.0989587	1.85312	4.21459e-05	0.00494605	2.26749e-05	0.000311964
BCKDHB	-0.520899	4.06315e-05	0.000619263	-0.315443	0.0390923	0.147187	2.27977e-05	0.000312804
TBC1D17	0.814847	0.000169385	0.00176112	-0.364381	0.00950895	0.07166	2.30953e-05	0.000316031
ABCB10	-1.03465	0.00092356	0.00613532	-0.62637	0.00176128	0.0316371	2.33082e-05	0.000318085
GIGYF1	1.28228	6.07564e-06	0.000152114	0.132771	0.269365	0.453754	2.34404e-05	0.000319029
DDX31	1.0907	2.42118e-05	0.000424702	0.28961	0.0679186	0.203228	2.35452e-05	0.000319596
CYB5R3	-0.72576	0.000145703	0.00156732	-0.485819	0.0114307	0.0786008	2.38254e-05	0.000321675
MGEA5	0.816689	0.00043343	0.00354886	0.618521	0.00384247	0.0456073	2.38248e-05	0.000321675
COX16	-0.578876	0.000511368	0.00398872	0.633718	0.00329488	0.0418834	2.40836e-05	0.000324296
INPP5D	0.887986	0.000180072	0.00183675	0.564577	0.00946916	0.0716315	2.43525e-05	0.000327047
LYST	0.961891	3.60244e-05	0.000564701	0.357452	0.0484059	0.166981	2.48655e-05	0.000331386
PGK1	-0.787629	3.88016e-05	0.000597101	-0.327125	0.0448843	0.158977	2.48362e-05	0.000331386
S100B	-0.472306	0.0667743	0.151886	1.56005	2.6122e-05	0.00383195	2.4872e-05	0.000331386
THNSL1	-0.577518	0.00124439	0.00771791	-0.786485	0.00143461	0.0277572	2.54143e-05	0.000337723
MTERFD2	-0.464487	0.000494906	0.0038896	-0.604084	0.00362441	0.0443068	2.55271e-05	0.000338193
PDSS2	-0.526015	0.000232611	0.00224235	-0.398526	0.00772959	0.0642834	2.55833e-05	0.000338193
DDX39B	1.39989	2.46924e-06	7.93559e-05	-0.0501954	0.744941	0.84776	2.61312e-05	0.000344537
ACSS2	-1.17109	0.000435533	0.00356175	-0.800961	0.00430947	0.0487448	2.66257e-05	0.00034874
ALDOB	-0.960527	3.50818e-05	0.00055479	-0.326753	0.0533062	0.176422	2.65355e-05	0.00034874
CDC42BPB	0.88773	9.0331e-06	0.000200836	0.160491	0.208041	0.385903	2.66566e-05	0.00034874
STAT5B	0.875497	3.61344e-06	0.000104981	-0.0961684	0.521659	0.683763	2.67321e-05	0.000348826
COPS5	-0.573926	9.47923e-05	0.00116566	0.49191	0.020087	0.102	2.69839e-05	0.000349699
HSD17B4	0.673184	0.0063074	0.0260571	-0.954002	0.000302727	0.0142741	2.70541e-05	0.000349699
MINPP1	-0.715303	3.91928e-06	0.000111549	0.152374	0.48689	0.658286	2.70387e-05	0.000349699
USMG5	-1.10797	7.38887e-06	0.000172319	0.222559	0.258636	0.442464	2.70752e-05	0.000349699
CNOT3	1.46951	2.86938e-06	8.80272e-05	-0.0496598	0.676299	0.800254	2.74638e-05	0.000353815
RPTOR	0.610277	0.000370786	0.00316841	-0.706299	0.00530336	0.0531443	2.78037e-05	0.000356425
SFPQ	1.03083	8.14163e-05	0.00103776	0.34895	0.0241559	0.112091	2.78072e-05	0.000356425
NNT	-0.726032	0.00161251	0.00932164	-0.607858	0.00122313	0.0253847	2.78811e-05	0.00035647
NDUFB5	-1.02858	1.29499e-05	0.000264097	0.191091	0.152936	0.321278	2.79888e-05	0.000356945
CPSF1	1.09656	2.57361e-06	8.17606e-05	-0.0349843	0.787214	0.876878	2.85855e-05	0.000363639
ALDH16A1	-0.336493	0.0880178	0.186747	-1.246	2.34987e-05	0.0036499	2.91399e-05	0.000369334
SARNP	-0.717595	1.76947e-05	0.000337285	0.447609	0.117057	0.275352	2.91791e-05	0.000369334
LUC7L2	0.956556	0.000115316	0.00132414	0.573158	0.0182402	0.0975761	2.95988e-05	0.000373712
GSTK1	-0.72083	0.00170078	0.0097027	-0.711212	0.0012426	0.025445	2.97294e-05	0.000374428
RPL21	-0.821792	2.83505e-05	0.000472376	0.316024	0.0769161	0.2171	3.06068e-05	0.000384522
TUBA4A	-0.782791	0.00299758	0.0149339	0.653839	0.000738949	0.0206476	3.10556e-05	0.000389195
PGRMC1	-0.977433	0.000119899	0.00136032	-0.436643	0.0186351	0.0984122	3.13066e-05	0.000391371
FAM49A	0.697185	0.00391041	0.0181502	1.25753	0.000577839	0.018383	3.1635e-05	0.000394502
PPP2CA	-0.364163	0.0116863	0.0415646	1.01559	0.0002029	0.0113262	3.30826e-05	0.000411541
CFDP1	-0.650429	0.000312272	0.00278337	0.41004	0.00779814	0.0644188	3.39106e-05	0.000420807
PTPRC	0.620616	0.000786592	0.00545086	0.925597	0.00311698	0.0407445	3.41258e-05	0.000422442
TSEN54	1.27935	6.68367e-05	0.000889662	0.419791	0.0367946	0.142145	3.42218e-05	0.000422597
APOC3	-1.03622	0.000357836	0.00308542	-1.43179	0.00699109	0.0608178	3.47695e-05	0.000428316
ESD	-0.793704	3.48981e-05	0.00055252	0.324611	0.0719054	0.20999	3.48688e-05	0.000428497
DDX39A	1.05864	2.40871e-05	0.000423554	0.357693	0.106194	0.262673	3.54942e-05	0.000435126
IGHMBP2	0.725028	3.51334e-05	0.000554992	0.273534	0.0742514	0.211938	3.6148e-05	0.00044207
SLC16A2	-0.897944	1.73156e-05	0.000331368	0.296356	0.155986	0.324828	3.73328e-05	0.000455461
HP	-0.0950524	0.78641	0.86681	1.45833	3.46807e-06	0.00212648	3.76704e-05	0.000458102
UQCRC2	-0.733946	0.000487911	0.00384782	-0.722637	0.0055994	0.054558	3.77303e-05	0.000458102
ADSSL1	0.752284	0.00169492	0.00968064	0.700689	0.00162129	0.0300423	3.79347e-05	0.000458143
CHCHD5	-0.824968	0.000152764	0.00162252	0.404177	0.0179776	0.0967606	3.79138e-05	0.000458143
SREK1	1.27821	0.000145256	0.00156369	0.610987	0.018956	0.0992324	3.80051e-05	0.000458143
EXOC3L2	1.50822	4.51542e-06	0.000123228	0.132201	0.613975	0.75502	3.82469e-05	0.000459962
TRAF2	0.945873	6.45469e-05	0.000866849	0.313749	0.0435735	0.157292	3.87608e-05	0.000465038
EHBP1	-0.751459	0.000438841	0.00357678	-0.493017	0.00654642	0.0588765	3.95308e-05	0.000473155
INTS3	1.07144	5.48377e-06	0.000141509	0.102357	0.526319	0.687417	3.97015e-05	0.000474077
MYL9	-0.702287	0.00303772	0.0150782	0.647223	0.000953841	0.0224877	3.98454e-05	0.000474676
SOX13	1.00771	5.99967e-06	0.00015074	-0.120261	0.489735	0.659432	4.03648e-05	0.000479735
REXO2	-0.760896	0.000229571	0.00222355	0.397891	0.0130693	0.0839135	4.11551e-05	0.000487982
LRPPRC	-0.57317	0.00460274	0.0205051	-0.589159	0.000664676	0.0198409	4.19046e-05	0.000495708
ABHD16A	0.853528	0.000100282	0.00120875	-0.481514	0.0308358	0.128426	4.23226e-05	0.000499485
HIBADH	-0.891893	1.8972e-05	0.000356404	-0.221016	0.163575	0.333657	4.24631e-05	0.000499978
ACTN4	-0.558731	6.91657e-06	0.000164799	0.0925628	0.452762	0.628286	4.28209e-05	0.000503021
RIN3	1.04228	3.99746e-06	0.00011294	0.0511108	0.786217	0.876472	4.29642e-05	0.000503536
EPX	0.718109	0.0240847	0.0709052	1.13448	0.000132557	0.00958953	4.35941e-05	0.000509739
HEBP2	-1.17508	1.41965e-05	0.000284646	-0.166679	0.225733	0.404848	4.3746e-05	0.000510336
GCLC	0.958944	6.40966e-05	0.00086327	0.412529	0.0503172	0.17117	4.40058e-05	0.000511013
LIN7A	-1.05328	0.000197009	0.00196541	-0.346638	0.016338	0.0928919	4.39245e-05	0.000511013
TRAPPC10	0.778023	1.04838e-05	0.000225456	0.139478	0.311561	0.493952	4.45264e-05	0.000515875
D2HGDH	0.813646	0.000251439	0.00236953	-0.647709	0.0130744	0.0839135	4.47925e-05	0.000517772
F13B	-0.594551	0.000298973	0.00270001	-0.41703	0.0111518	0.0774529	4.53812e-05	0.000523383
DFFB	1.20862	1.26894e-05	0.000260644	0.151738	0.264914	0.449183	4.57284e-05	0.000523563
ELOVL5	-0.791754	0.00412666	0.0188843	-1.22305	0.000816189	0.0217197	4.58105e-05	0.000523563
LYZ	1.27064	0.000214194	0.00210355	0.652398	0.0156476	0.0915174	4.56025e-05	0.000523563
ZC3H11A	0.866571	1.54603e-05	0.000305276	0.22366	0.217174	0.394936	4.56773e-05	0.000523563
COL27A1	1.61762	5.07283e-06	0.000133803	-0.0535581	0.669045	0.794145	4.61357e-05	0.000526093
GC	-0.810028	0.000418448	0.00345988	-0.406736	0.00816886	0.066064	4.64416e-05	0.000528391
GIT2	1.45372	2.09073e-05	0.000382396	0.204381	0.165048	0.334595	4.685e-05	0.000531842
LAMC1	-0.456356	0.0346785	0.0930488	0.837497	0.000102689	0.0082167	4.82368e-05	0.00054636
LMAN1	-0.531612	0.00370479	0.0173936	-0.631803	0.000986695	0.0229548	4.94196e-05	0.000558508
VAT1L	-0.780078	0.00216151	0.0116638	0.960179	0.00169711	0.031012	4.95804e-05	0.000559076
BRK1	-0.905592	2.76467e-05	0.000462808	0.1915	0.133826	0.296574	4.99747e-05	0.000561594
WDR5	0.753038	3.61601e-05	0.000565585	-0.204201	0.102431	0.256855	5.00254e-05	0.000561594
SLC25A42	1.31931	5.78809e-06	0.000147012	0.0804894	0.644339	0.776859	5.03453e-05	0.000563934
MAVS	1.14744	0.000125335	0.00140617	-0.411505	0.0300059	0.126685	5.07363e-05	0.00056581
RAB24	1.01286	6.92659e-05	0.00091265	-0.282068	0.0541673	0.178169	5.06259e-05	0.00056581
EIF3L	-0.708708	6.65708e-06	0.000161578	0.0737749	0.573726	0.726409	5.14673e-05	0.000569622
NARS	-0.457099	0.00793318	0.0311831	0.647173	0.000480579	0.017503	5.13822e-05	0.000569622
RPS6KA3	-0.483932	0.000307582	0.00275168	0.57155	0.0124332	0.082562	5.15281e-05	0.000569622
TMEM97	-0.768616	0.00747029	0.0296983	-1.11289	0.000509893	0.0177787	5.13389e-05	0.000569622
ANKRD44	1.09224	1.11355e-05	0.000234107	0.1261	0.34983	0.533791	5.24169e-05	0.000576284
SNRNP70	1.4877	4.13313e-06	0.000116085	-0.00900475	0.943587	0.97174	5.24722e-05	0.000576284
SRRT	1.16678	6.80836e-06	0.000163859	-0.0770148	0.571446	0.724911	5.23557e-05	0.000576284
RAB1B	-0.585183	0.000170463	0.00176975	-0.377078	0.0230671	0.109155	5.28722e-05	0.00057942
DCUN1D3	0.741074	0.00296026	0.0148075	0.530386	0.001334	0.026685	5.30824e-05	0.000580467
PCNA	0.286031	0.145497	0.271792	1.2544	2.73731e-05	0.0038647	5.35019e-05	0.000583793
CYP7B1	-0.862037	2.45907e-05	0.000430292	-0.27552	0.162858	0.332709	5.37764e-05	0.000585527
NDUFAF5	-0.795518	0.000131628	0.00145873	-0.391546	0.0306057	0.127972	5.4072e-05	0.000587481
PNO1	-0.73962	0.000364586	0.00312478	-0.366471	0.0110854	0.0773341	5.42335e-05	0.000587974
BZW1	-0.600432	2.22269e-05	0.000399692	-0.22739	0.184254	0.358396	5.49014e-05	0.000592817
RUFY1	1.40898	4.96558e-05	0.000719958	0.259287	0.0824967	0.226202	5.49144e-05	0.000592817
C16orf62	0.628999	0.000250295	0.00236186	0.333313	0.0168718	0.0937897	5.64818e-05	0.000607149
RPS6KA4	0.729691	9.57245e-05	0.00117203	-0.266203	0.044056	0.158164	5.64112e-05	0.000607149
PDHB	-0.680504	4.51628e-05	0.000668815	-0.248668	0.0939443	0.244153	5.67273e-05	0.000608496
EWSR1	0.543788	0.00107249	0.00688163	0.434123	0.00405186	0.0471319	5.79975e-05	0.000618202
POLR2H	1.00026	0.000105405	0.00125363	0.601579	0.0412116	0.152515	5.79768e-05	0.000618202
ZYX	0.878584	2.68761e-05	0.000456319	0.324601	0.161692	0.331497	5.79984e-05	0.000618202
SCD	-1.0852	0.00361296	0.0170973	-1.18227	0.00120597	0.0251728	5.81402e-05	0.000618411
PTEN	-0.865822	0.000809252	0.00556473	-0.449787	0.005397	0.0535728	5.82686e-05	0.000618478
ARSA	1.00938	0.000144999	0.00156209	0.691378	0.0312717	0.129425	6.03243e-05	0.000638958
ETFB	-0.591187	0.00108383	0.00693047	-0.533099	0.00425291	0.0484044	6.12473e-05	0.00064738
DERA	-0.562099	0.00277844	0.0141153	-0.646178	0.00167211	0.0307681	6.1695e-05	0.000648863
SMAP2	-0.821592	5.09582e-06	0.000133915	0.0196671	0.910942	0.953543	6.16474e-05	0.000648863
TBC1D10A	1.63419	4.77939e-06	0.000127237	0.00429061	0.973378	0.988615	6.17721e-05	0.000648863
TTLL12	0.934793	0.000473786	0.00377145	0.509244	0.0099282	0.0734325	6.24065e-05	0.00065417
SRSF4	1.43714	2.05096e-05	0.000378003	0.189029	0.23815	0.419223	6.46175e-05	0.000675947
CASC4	-0.93148	1.60109e-05	0.000310497	-0.172468	0.306735	0.490168	6.49446e-05	0.000677863
CBS	0.803412	0.000176051	0.00181197	-0.366137	0.0279536	0.1216	6.50684e-05	0.000677863
RPL14	-0.625386	0.000410947	0.00342161	0.486689	0.012019	0.0808567	6.52878e-05	0.000678751
R3HDM2	0.892386	8.80854e-05	0.00110656	0.275585	0.0564761	0.182304	6.57217e-05	0.000681863
NDUFB11	-0.677279	0.00111097	0.00706202	0.436641	0.00449325	0.0492887	6.59313e-05	0.000682638
HSD17B11	-0.87403	0.0020675	0.0112513	-0.731044	0.00243616	0.0367978	6.64792e-05	0.000686906
AGPAT1	0.867405	0.000307415	0.00275168	-0.441626	0.0165746	0.0935157	6.71926e-05	0.000692864
CYP7A1	-0.99566	0.0103781	0.0380327	-1.58909	0.000505697	0.0177787	6.90536e-05	0.00070773
DHRS4	-0.843073	0.000204352	0.00202876	-0.689212	0.0256596	0.115719	6.89978e-05	0.00070773
SARDH	1.15194	9.96966e-06	0.000216605	-0.0932707	0.524653	0.686154	6.884e-05	0.00070773
DYM	-0.638903	4.67896e-05	0.00068745	-0.228082	0.112497	0.270412	6.92419e-05	0.000708226
ECI1	-0.529832	0.000304945	0.00273837	-0.541244	0.0173188	0.095119	6.9456e-05	0.000708983
ADAR	0.863896	0.000214517	0.00210482	0.358585	0.0247991	0.113291	6.99241e-05	0.000712325
COX7C	-0.629263	0.0214002	0.0649411	-1.23608	0.000249875	0.0129371	7.02586e-05	0.000713026
PPIL2	1.01977	6.87638e-05	0.000907556	0.275715	0.0777835	0.218613	7.02746e-05	0.000713026
CCT2	-0.61906	4.79244e-05	0.000701255	0.282656	0.112142	0.270279	7.05857e-05	0.00071475
STAU1	-0.519279	0.000279137	0.00257454	-0.386187	0.0194634	0.100182	7.12969e-05	0.000720511
AKAP17A	1.03355	2.85169e-05	0.000474595	0.162372	0.191027	0.366441	7.14729e-05	0.000720851
COX7A2L	-0.772308	0.000147897	0.00158496	-0.735829	0.0377304	0.144646	7.30801e-05	0.000734212
DCAKD	-0.848894	0.000638387	0.00470771	-0.375776	0.00874209	0.0683955	7.30876e-05	0.000734212
OCIAD2	-1.05533	1.83032e-05	0.000346114	0.231683	0.308349	0.491812	7.38484e-05	0.000740385
MRPS36	-0.898715	0.000186789	0.0018885	-0.372617	0.0303012	0.127536	7.4044e-05	0.000740879
BHMT	-0.805004	9.65655e-05	0.00117891	-0.266256	0.058935	0.18677	7.44202e-05	0.000743174
PEX6	1.1195	9.74808e-05	0.00118432	-0.267019	0.0585781	0.186132	7.46514e-05	0.000744016
ATXN10	-0.679236	2.12404e-05	0.000386327	0.15149	0.27255	0.45563	7.56027e-05	0.000752017
CAT	-0.946359	0.00228792	0.0121546	-0.955274	0.00254834	0.0371761	7.61006e-05	0.000754006
PTGES3	-0.596854	0.000373175	0.00318559	0.357163	0.015601	0.0915174	7.59985e-05	0.000754006
ACSL3	-1.13453	1.55749e-05	0.000306281	-0.167591	0.37565	0.55819	7.63456e-05	0.000754956
HBA2	-1.39405	0.000149714	0.00159683	-0.643555	0.0400732	0.14956	7.81368e-05	0.000771163
MATK	1.21004	3.05102e-05	0.000495652	-0.21081	0.201949	0.379609	8.00821e-05	0.000787293
SZT2	0.833797	0.00263534	0.0135503	-0.506884	0.00233768	0.0362862	8.00712e-05	0.000787293
SAR1B	-1.0472	0.000103165	0.00123521	-0.419819	0.0602112	0.188934	8.06838e-05	0.00079167
AP2S1	-0.552049	0.00167291	0.00958171	0.520579	0.00373227	0.0448978	8.10685e-05	0.000793907
ERGIC1	-0.598697	0.00067599	0.00490059	-0.431677	0.00926807	0.0706272	8.13245e-05	0.000794877
TBC1D2B	0.944426	0.0074746	0.029699	0.67521	0.000842261	0.0217431	8.16891e-05	0.000796902
ACSM1	-0.599648	0.00336292	0.0162805	-0.8365	0.00187747	0.0330497	8.19071e-05	0.000797491
ASNA1	-0.480264	0.00050879	0.00397685	-0.368356	0.0127699	0.0832568	8.41009e-05	0.000815714
F12	0.683207	0.00237428	0.0124881	0.7234	0.00273484	0.0387203	8.40536e-05	0.000815714
LMCD1	0.717834	0.0328648	0.0893903	1.8495	0.000199712	0.0113262	8.48921e-05	0.000821814
NUDT16	-0.781907	0.000173612	0.00179447	-0.415847	0.0382007	0.145975	8.57107e-05	0.000828155
ANAPC5	0.423838	6.41294e-05	0.00086327	0.22003	0.103646	0.258797	8.58855e-05	0.000828263
APOC1	-0.898888	0.000302336	0.00271836	-0.696987	0.0220796	0.106564	8.62273e-05	0.000829979
NOP56	0.88748	0.000775656	0.00539337	0.389668	0.00864609	0.0678782	8.65959e-05	0.000831945
ADRBK1	0.925244	5.9474e-05	0.000818105	0.211635	0.113033	0.270961	8.67882e-05	0.000832213
CEP97	0.658804	0.00143501	0.00852584	0.477081	0.00470573	0.0501854	8.71481e-05	0.000834085
CSRP1	-0.618662	0.000686246	0.00495333	0.374873	0.00987919	0.0732753	8.74672e-05	0.000835501
POLDIP2	-0.598898	0.0183092	0.0578449	-0.862169	0.000371011	0.0154276	8.76261e-05	0.000835501
HMGN2	-0.10675	0.739161	0.835801	1.11397	9.24307e-06	0.00261886	8.80924e-05	0.000836795
TBCEL	-0.768001	0.000177674	0.00182114	-0.392191	0.0384093	0.146196	8.79997e-05	0.000836795
RPL32	-0.693486	0.00360548	0.0170788	0.843907	0.00193994	0.0334415	9.00211e-05	0.000851919
STXBP2	0.609292	4.28304e-05	0.000640484	0.172449	0.163229	0.333163	8.99821e-05	0.000851919
GMPR2	0.932175	0.000241247	0.00230016	0.384844	0.0291164	0.124536	9.03751e-05	0.000853674
BPHL	-0.88811	0.00030128	0.00271399	-0.648299	0.0234077	0.110076	9.07074e-05	0.000855217
AGXT	0.582635	0.0195634	0.0607204	-1.23574	0.000363396	0.0153081	9.13832e-05	0.000858391
CSK	0.782799	0.000526404	0.00407003	0.425584	0.013496	0.0852047	9.13252e-05	0.000858391
AGK	-0.590037	0.000184626	0.00187192	-0.32926	0.0388109	0.146715	9.20496e-05	0.00086305
GNAI1	-1.09103	2.67051e-05	0.000453955	0.229109	0.270313	0.454769	9.26801e-05	0.000866162
PPP2R4	0.968682	1.04062e-05	0.000224384	-0.113424	0.69405	0.814144	9.27237e-05	0.000866162
FMNL1	1.22027	0.000251908	0.00237238	0.611758	0.0288899	0.123737	9.33767e-05	0.000870656
PNN	1.42293	9.72917e-06	0.000213653	-0.0392819	0.769357	0.864506	9.58299e-05	0.000891888
GDPD1	-0.657575	0.0510855	0.124098	-0.750132	0.000148877	0.0100822	9.72482e-05	0.000903426
KYNU	-0.762651	0.00300456	0.0149558	-0.751818	0.00253875	0.0371388	9.75117e-05	0.000903769
MYOM1	-0.241551	0.488227	0.636543	-1.64553	1.56461e-05	0.00294893	9.7642e-05	0.000903769
SDHC	-0.909615	4.52395e-05	0.000668815	0.321007	0.169306	0.340612	9.78831e-05	0.000904347
SUN1	1.22475	6.46924e-05	0.000866849	0.217723	0.119597	0.278745	9.87977e-05	0.000911134
MRPS27	-0.661484	7.45523e-05	0.000968029	-0.301943	0.10462	0.25979	9.95346e-05	0.000916261
ACCS	1.00738	2.07776e-05	0.000381027	0.283752	0.376732	0.559169	9.98632e-05	0.000917618
CS	-0.815337	0.000114048	0.00131275	-0.428831	0.0696821	0.206066	0.000101268	0.00092884
VPS9D1	1.40218	1.46772e-05	0.000293052	0.12028	0.548872	0.705769	0.000102544	0.000938848
CPT1A	0.96964	0.00829521	0.0321901	0.852227	0.00101025	0.0230446	0.000106343	0.000971864
SLC25A25	-0.956691	0.0119589	0.0421719	-1.22797	0.000703911	0.0203314	0.000106784	0.000974137
ARHGEF10L	0.921394	5.04015e-05	0.000723343	0.183883	0.167791	0.338368	0.000107238	0.000976522
PM20D1	-0.965751	3.45167e-05	0.000548888	-0.269219	0.248274	0.430728	0.000108554	0.000986726
CDC37L1	-0.739237	0.000185076	0.00187516	-0.33441	0.047109	0.164105	0.000110292	0.000998945
WDR45	-0.469687	0.00797564	0.0312811	-0.605366	0.00109109	0.0237651	0.000110099	0.000998945
FH	-0.564431	0.000316436	0.00281329	-0.485164	0.0277836	0.12126	0.000111142	0.00100306
OVCA2	1.25709	1.8272e-05	0.000345982	-0.161609	0.480333	0.65226	0.000110967	0.00100306
GTF3C2	0.823246	2.24687e-05	0.000402458	0.108335	0.395737	0.578115	0.000112306	0.00101
PEPD	-0.882962	0.00121372	0.00758031	0.393907	0.00732635	0.0623434	0.000112311	0.00101
FCGR3A	0.22996	0.470561	0.619541	1.56708	1.90569e-05	0.00324643	0.000113186	0.00101606
CREB3L3	1.12837	6.27643e-05	0.000848089	0.238384	0.144936	0.311258	0.000114689	0.00102773
AADAT	-0.658696	8.14543e-05	0.00103776	0.315369	0.112844	0.270753	0.000115789	0.00103322
FAM114A2	-0.535818	3.82052e-05	0.000590466	-0.14119	0.241057	0.422791	0.000115998	0.00103322
RFTN1	-1.20482	3.30386e-05	0.000527731	0.200083	0.277832	0.460525	0.000115645	0.00103322
WARS	0.506781	0.00950884	0.0356906	0.616523	0.000969618	0.0226573	0.000116117	0.00103322
DMAP1	0.647127	0.00122466	0.00762863	0.431494	0.00764688	0.0640162	0.000117796	0.00104632
CRYL1	-0.549233	0.0179975	0.0570999	0.724066	0.000527825	0.0178363	0.000119355	0.0010583
CDKN2AIP	0.736191	0.000640464	0.00471476	0.354675	0.0148996	0.0888091	0.000119853	0.00106002
HGS	0.861973	2.65415e-05	0.000453329	0.111268	0.359909	0.542895	0.000119967	0.00106002
LRSAM1	0.984786	3.35964e-05	0.000535444	0.19578	0.286393	0.469848	0.000120767	0.00106524
CAV1	-1.32149	9.91643e-06	0.000216106	-0.00506493	0.974222	0.988637	0.000121218	0.0010655
PLA2G6	1.14137	2.53766e-05	0.000439738	-0.131038	0.380298	0.562564	0.000121101	0.0010655
CSDE1	-0.628634	0.000133949	0.00147403	-0.292001	0.0725831	0.210492	0.00012193	0.0010699
AKR1B1	0.691218	0.0166189	0.0538581	1.26992	0.000591542	0.0187062	0.00012318	0.00107818
ILVBL	0.676952	0.000126812	0.00141824	-0.622671	0.0776041	0.218574	0.000123299	0.00107818
HDAC6	0.900713	4.68366e-05	0.00068745	-0.331016	0.213819	0.392212	0.000125297	0.00109376
CAPNS1	-0.699844	0.000233692	0.00224671	0.346781	0.04304	0.156466	0.000125798	0.00109435
HMGCL	-0.824528	0.00022999	0.00222609	-0.404994	0.0437247	0.157296	0.000125776	0.00109435
CORO1B	0.768501	0.000717198	0.0051112	0.33302	0.0142469	0.0868798	0.000127635	0.00110653
EDC4	0.984738	1.1154e-05	0.000234152	-0.0162683	0.914706	0.954657	0.00012746	0.00110653
FKBP4	-0.987686	4.07859e-05	0.000619634	-0.148306	0.253854	0.437845	0.000129195	0.00111433
ITGB2	0.935666	2.52451e-05	0.000439057	0.175739	0.409059	0.590069	0.000128886	0.00111433
PLCB1	-1.04288	7.96105e-05	0.00102164	-0.40323	0.12993	0.29161	0.000129081	0.00111433
HOMER3	0.989153	3.48997e-05	0.00055252	0.191533	0.297238	0.48266	0.000129423	0.0011144
DHX30	0.86797	3.76115e-05	0.000582551	-0.132694	0.278279	0.460789	0.000130489	0.00112168
FKBP9	-0.365017	0.00805593	0.0315058	-0.699598	0.00130225	0.0262488	0.000130768	0.00112217
NFKB1	0.683061	8.61453e-05	0.00108638	0.205106	0.122847	0.282928	0.000131821	0.00112929
UROC1	0.791516	0.000527687	0.00407553	0.450088	0.0202183	0.102261	0.000132809	0.00113583
CRP	0.351888	0.257656	0.413639	1.13285	4.15309e-05	0.00494605	0.000133172	0.00113702
COL1A1	-0.244451	0.394853	0.550231	1.90321	2.78089e-05	0.0038647	0.00013637	0.00116236
CA8	-0.827652	0.000133079	0.00146798	-0.371686	0.0827374	0.226392	0.000136715	0.00116334
ECHS1	-0.794432	0.000586559	0.00442737	-0.468955	0.0195541	0.10055	0.000141946	0.00120583
SMIM12	-0.754133	0.00101899	0.00661256	-0.58853	0.0113303	0.0781138	0.000142808	0.00121112
SPRYD7	-0.444041	0.0299366	0.0836019	0.670983	0.000391218	0.0158925	0.000144698	0.00122377
TAOK2	0.843955	9.98267e-05	0.00120534	0.208021	0.117397	0.275743	0.000144784	0.00122377
MAN1C1	0.503329	0.000346107	0.0030024	0.285113	0.033987	0.134915	0.000145281	0.00122593
USP20	1.17571	2.29481e-05	0.000408451	-0.0876773	0.523339	0.685157	0.000148077	0.00124744
NOP14	0.725631	0.000487572	0.00384782	0.367068	0.0247703	0.113291	0.000148843	0.00125111
PPP3R1	-0.669129	0.000750893	0.0052699	0.418012	0.0161031	0.0927376	0.000149006	0.00125111
ELAC2	0.571242	0.000629481	0.00465922	-0.440674	0.0193707	0.100153	0.000150158	0.00125869
CHMP2B	-0.642649	0.000192046	0.00192531	-0.260279	0.063679	0.195925	0.000150563	0.00126
MBD1	0.538224	0.00149832	0.00880757	0.871411	0.00818533	0.0660959	0.000150959	0.00126123
CUTC	-0.772588	0.000589448	0.00444214	0.385108	0.0209271	0.104359	0.000151764	0.00126586
SQLE	-0.694762	0.0342797	0.0923629	-0.940058	0.000361213	0.0153081	0.000152293	0.00126819
NUDT7	-0.600574	0.00638226	0.0263094	-0.803685	0.00194405	0.0334415	0.000152577	0.00126847
GPHN	-0.649756	1.48277e-05	0.000295232	0.0325539	0.846354	0.915339	0.000154181	0.0012797
HSPB1	-0.952559	0.00409079	0.0187622	-0.779298	0.00310092	0.0406351	0.000155712	0.00129029
MRPL50	-0.997977	3.66295e-05	0.00056981	0.136326	0.347646	0.531842	0.000156263	0.00129274
HNRNPH1	0.598066	0.00415553	0.0189921	0.562141	0.00309067	0.0406351	0.000157494	0.0013008
COX7A2	-0.767741	0.00454402	0.0203131	-0.934737	0.00288808	0.0396939	0.000160646	0.00132421
CTSA	-0.329463	0.0456765	0.11462	1.06178	0.000289751	0.0139963	0.000161897	0.00132421
ECH1	-0.550415	0.00257824	0.0133207	-0.544498	0.0051003	0.0521451	0.000160942	0.00132421
FGD5	1.15011	6.95334e-05	0.000914336	0.179894	0.189864	0.365406	0.000161528	0.00132421
FKBP1A	-0.694023	0.00129169	0.0079468	0.583608	0.0102281	0.074672	0.000161636	0.00132421
RNF11	-0.845968	2.30324e-05	0.000408526	-0.102534	0.572935	0.726278	0.000161462	0.00132421
HLA-DPB1	1.15513	0.000745113	0.00524736	1.43086	0.0178649	0.0966647	0.000162757	0.00132482
SH3BGRL	-0.805051	0.000245592	0.00232979	0.409754	0.0541829	0.178169	0.000162706	0.00132482
TTC17	0.388268	0.0483813	0.119458	-0.890733	0.000274717	0.0135587	0.00016253	0.00132482
PMPCB	-0.693138	0.000197307	0.00196564	-0.299406	0.0693403	0.205607	0.000166905	0.00135423
RBM42	0.857213	1.53239e-05	0.000303002	-0.0269132	0.892364	0.942569	0.000166828	0.00135423
RBM25	1.39944	0.000139139	0.00151726	0.242957	0.09895	0.251228	0.000167873	0.00135991
PNKP	1.10435	7.95794e-05	0.00102164	0.174064	0.174202	0.345477	0.000168937	0.00136634
VPRBP	0.728517	0.000318411	0.00282207	0.308326	0.0445475	0.158421	0.00017253	0.00139317
FPR1	0.0335749	0.905056	0.945571	2.27748	1.61937e-05	0.00294893	0.000177789	0.00143336
HSD11B1	-0.893418	0.000177834	0.00182114	-0.328136	0.0827055	0.226392	0.000178364	0.0014357
LANCL1	-0.548253	0.000215591	0.00211392	-0.256686	0.0690072	0.205284	0.000180249	0.00144857
[truncated: 4,433 more rows]

## Sheet: proteome (10yo vs. 1yo)
symbol	logFC	AveExpr	t	P.Value	Q.Value	B
[truncated: 4,936 more rows]
