# Supplementary material for: Species comparison of liver proteomes reveals links to naked mole-rat longevity and human aging
Source: BMC Biol. 2018 Aug 2;16:82. doi: 10.1186/s12915-018-0547-y (PMC6090990; doi:10.1186/s12915-018-0547-y)
Supplement: Supplementary file 7 — Table S5. NMR aging gene set enrichment, contains significantly affected gene sets from the proteomic analysis. (XLSX 47 kb) [file 12915_2018_547_MOESM7_ESM.xlsx]

## Sheet: Gene Sets UP aging NMR prot.
geneset	p.geomean	stat.mean	p.val	q.val	set.size
HOSHIDA_LIVER_CANCER_SUBCLASS_S1	4.0051e-07	4.83236	3.53034e-16	1.06157e-12	118
NABA_MATRISOME	3.62594e-06	4.51693	6.89024e-15	1.03595e-11	183
SCHUETZ_BREAST_CANCER_DUCTAL_INVASIVE_UP	4.02631e-06	4.44393	3.09534e-14	3.10256e-11	131
REACTOME_IMMUNE_SYSTEM	1.02112e-05	4.27844	8.79847e-14	6.61425e-11	407
CHEN_METABOLIC_SYNDROM_NETWORK	2.58047e-06	4.17874	3.83238e-13	2.30479e-10	421
KEGG_FOCAL_ADHESION	1.79947e-05	4.16905	1.02689e-12	5.14645e-10	94
PID_INTEGRIN1_PATHWAY	7.63073e-05	3.97946	4.827e-11	2.07354e-08	35
NABA_CORE_MATRISOME	6.80947e-05	3.82841	7.77658e-11	2.92302e-08	71
MCLACHLAN_DENTAL_CARIES_UP	4.25817e-05	3.69182	5.24728e-10	1.75318e-07	83
MCLACHLAN_DENTAL_CARIES_DN	5.84264e-05	3.59091	1.39613e-09	4.19816e-07	84
LINDGREN_BLADDER_CANCER_CLUSTER_2B	0.000249889	3.43073	2.47047e-09	6.34132e-07	130
VERHAAK_GLIOBLASTOMA_MESENCHYMAL	0.000241709	3.44249	2.53062e-09	6.34132e-07	102
REACTOME_INTEGRIN_CELL_SURFACE_INTERACTIONS	0.000339766	3.50699	2.7804e-09	6.43128e-07	43
KHETCHOUMIAN_TRIM24_TARGETS_UP	0.000347991	3.64838	3.10771e-09	6.67492e-07	24
KEGG_ECM_RECEPTOR_INTERACTION	0.000398251	3.50244	3.55447e-09	7.12552e-07	36
KEGG_LYSOSOME	0.000316544	3.28396	1.59446e-08	2.99658e-06	74
REACTOME_AXON_GUIDANCE	0.000760078	3.16241	3.23457e-08	5.72138e-06	114
REACTOME_DEVELOPMENTAL_BIOLOGY	0.000968436	3.08329	6.17293e-08	1.03122e-05	146
REACTOME_ADAPTIVE_IMMUNE_SYSTEM	0.00125433	3.03682	8.35815e-08	1.32279e-05	253
NABA_COLLAGENS	0.00120543	3.38993	8.82603e-08	1.32699e-05	14
LIM_MAMMARY_LUMINAL_MATURE_DN	0.0010904	3.13717	9.31901e-08	1.33439e-05	37
REACTOME_PLATELET_ACTIVATION_SIGNALING_AND_AGGREGATION	0.00112027	3.03631	1.08761e-07	1.44755e-05	100
REACTOME_INNATE_IMMUNE_SYSTEM	0.00125265	3.03002	1.1072e-07	1.44755e-05	104
TURASHVILI_BREAST_LOBULAR_CARCINOMA_VS_DUCTAL_NORMAL_UP	0.00107657	3.16462	1.57219e-07	1.96982e-05	26
PICCALUGA_ANGIOIMMUNOBLASTIC_LYMPHOMA_UP	0.00120692	2.95629	2.36155e-07	2.84048e-05	96
RODWELL_AGING_KIDNEY_UP	0.00114742	2.92275	2.67255e-07	3.09091e-05	189
KEGG_LEUKOCYTE_TRANSENDOTHELIAL_MIGRATION	0.00185467	2.93161	3.78197e-07	4.21199e-05	52
DELYS_THYROID_CANCER_UP	0.00193259	2.84196	5.34931e-07	5.74478e-05	154
HELLER_SILENCED_BY_METHYLATION_UP	0.00105245	2.84608	8.00884e-07	8.30434e-05	84
CHARAFE_BREAST_CANCER_LUMINAL_VS_MESENCHYMAL_DN	0.00246419	2.75187	1.12816e-06	0.000113079	164
LIU_VAV3_PROSTATE_CARCINOGENESIS_UP	0.00289809	2.83053	1.21271e-06	0.000117633	33
PID_SYNDECAN_1_PATHWAY	0.00310049	2.89027	1.44007e-06	0.000135322	20
NABA_MATRISOME_ASSOCIATED	0.00379491	2.68955	1.97691e-06	0.000180138	112
THUM_SYSTOLIC_HEART_FAILURE_UP	0.00335853	2.67394	2.09548e-06	0.000185327	181
KIM_GLIS2_TARGETS_UP	0.00285414	2.78462	2.2476e-06	0.000193101	36
ICHIBA_GRAFT_VERSUS_HOST_DISEASE_D7_UP	0.00191563	2.74377	2.59579e-06	0.000216821	47
ICHIBA_GRAFT_VERSUS_HOST_DISEASE_35D_UP	0.000916749	2.75979	2.69001e-06	0.000218618	61
JAATINEN_HEMATOPOIETIC_STEM_CELL_DN	0.00247665	2.68821	3.24309e-06	0.00025046	54
KEGG_CHEMOKINE_SIGNALING_PATHWAY	0.00368911	2.65014	3.2484e-06	0.00025046	67
REACTOME_CYTOKINE_SIGNALING_IN_IMMUNE_SYSTEM	0.00375445	2.62343	3.42617e-06	0.000257562	123
WALLACE_PROSTATE_CANCER_RACE_UP	0.000722743	2.69262	3.93715e-06	0.000284608	74
REACTOME_CHROMOSOME_MAINTENANCE	0.00434639	2.67699	3.97524e-06	0.000284608	32
WIELAND_UP_BY_HBV_INFECTION	0.00147885	2.7234	4.57676e-06	0.000319283	35
NADLER_OBESITY_UP	0.00365362	2.64705	4.67191e-06	0.000319283	43
VERRECCHIA_EARLY_RESPONSE_TO_TGFB1	0.00555586	2.60942	6.03048e-06	0.00040297	32
KAUFFMANN_DNA_REPAIR_GENES	0.0051744	2.55686	6.45642e-06	0.000422053	75
ZHONG_SECRETOME_OF_LUNG_CANCER_AND_FIBROBLAST	0.00551215	2.53265	7.00584e-06	0.000448225	103
NABA_ECM_GLYCOPROTEINS	0.00512434	2.5583	7.44115e-06	0.000453783	50
KEGG_LEISHMANIA_INFECTION	0.00345865	2.66166	7.47427e-06	0.000453783	29
NABA_BASEMENT_MEMBRANES	0.00621299	2.64911	7.58748e-06	0.000453783	17
GOLDRATH_ANTIGEN_RESPONSE	0.00536141	2.51879	7.69636e-06	0.000453783	131
PID_PDGFRB_PATHWAY	0.00599975	2.5223	7.90245e-06	0.000456974	83
HESS_TARGETS_OF_HOXA9_AND_MEIS1_DN	0.00495547	2.56522	9.64989e-06	0.000547495	36
GU_PDEF_TARGETS_UP	0.0067806	2.53218	1.01551e-05	0.000565491	34
HECKER_IFNB1_TARGETS	0.004076	2.55041	1.10013e-05	0.000601471	36
PID_INTEGRIN3_PATHWAY	0.00656867	2.54591	1.19611e-05	0.000642267	25
SANA_RESPONSE_TO_IFNG_UP	0.00376225	2.5802	1.27101e-05	0.000665465	31
REACTOME_MRNA_SPLICING	0.00500107	2.46672	1.29232e-05	0.000665465	92
REACTOME_COLLAGEN_FORMATION	0.00691651	2.60543	1.3057e-05	0.000665465	17
REACTOME_SIGNALING_BY_PDGF	0.00726944	2.45341	1.46523e-05	0.000730701	58
ANASTASSIOU_CANCER_MESENCHYMAL_TRANSITION_SIGNATURE	0.0048191	2.60335	1.4823e-05	0.000730701	21
REACTOME_PROCESSING_OF_CAPPED_INTRON_CONTAINING_PRE_MRNA	0.00473785	2.43818	1.53103e-05	0.000742547	119
REACTOME_MRNA_PROCESSING	0.00523567	2.42289	1.65699e-05	0.000790882	132
PID_CXCR4_PATHWAY	0.00725001	2.43174	1.68708e-05	0.000792664	63
REACTOME_MHC_CLASS_II_ANTIGEN_PRESENTATION	0.00787552	2.39641	2.32743e-05	0.0010767	56
CLASPER_LYMPHATIC_VESSELS_DURING_METASTASIS_DN	0.00937233	2.5435	2.4559e-05	0.00111892	13
TURASHVILI_BREAST_LOBULAR_CARCINOMA_VS_LOBULAR_NORMAL_DN	0.00801576	2.44606	2.63967e-05	0.0011847	27
BROWN_MYELOID_CELL_DEVELOPMENT_UP	0.00969439	2.35394	2.83407e-05	0.00125324	70
REACTOME_HEMOSTASIS	0.00577653	2.33557	2.92198e-05	0.00127339	192
REN_ALVEOLAR_RHABDOMYOSARCOMA_DN	0.00934802	2.32444	3.03303e-05	0.0013029	226
VERRECCHIA_RESPONSE_TO_TGFB1_C2	0.0107107	2.43454	3.44437e-05	0.00145876	16
CHARAFE_BREAST_CANCER_LUMINAL_VS_BASAL_DN	0.00988311	2.30665	3.52382e-05	0.00147168	172
MARKEY_RB1_ACUTE_LOF_UP	0.00536661	2.32363	3.66518e-05	0.00150975	100
SERVITJA_ISLET_HNF1A_TARGETS_UP	0.00982492	2.32392	3.77896e-05	0.00153559	60
BASSO_CD40_SIGNALING_UP	0.00364192	2.42655	4.09497e-05	0.00164181	32
REACTOME_DNA_REPAIR	0.0113801	2.31479	4.34629e-05	0.00171715	43
NIELSEN_SYNOVIAL_SARCOMA_DN	0.00899812	2.48017	4.39708e-05	0.00171715	13
MORI_LARGE_PRE_BII_LYMPHOCYTE_DN	0.00911387	2.35678	4.784e-05	0.00184429	25
SMID_BREAST_CANCER_BASAL_UP	0.00998451	2.26227	4.91299e-05	0.00186666	157
KEGG_PATHWAYS_IN_CANCER	0.0097473	2.26938	4.96617e-05	0.00186666	101
CROMER_TUMORIGENESIS_UP	0.0107651	2.35391	5.5793e-05	0.00207123	20
HUMMERICH_SKIN_CANCER_PROGRESSION_UP	0.0114984	2.28058	5.6583e-05	0.00207494	46
KEGG_SPLICEOSOME	0.00903247	2.24888	5.9282e-05	0.00214571	106
KEGG_REGULATION_OF_ACTIN_CYTOSKELETON	0.0131477	2.23915	5.99399e-05	0.00214571	96
SWEET_LUNG_CANCER_KRAS_UP	0.00868643	2.22666	6.16364e-05	0.00216301	254
JOHANSSON_GLIOMAGENESIS_BY_PDGFB_UP	0.0131117	2.28019	6.21335e-05	0.00216301	29
REACTOME_NCAM1_INTERACTIONS	0.0115212	2.46044	6.25814e-05	0.00216301	12
CHIANG_LIVER_CANCER_SUBCLASS_CTNNB1_DN	0.0118014	2.24698	6.68395e-05	0.00228394	54
REACTOME_SIGNALING_BY_GPCR	0.0120523	2.2128	7.24831e-05	0.00244895	100
PID_AVB3_INTEGRIN_PATHWAY	0.0136722	2.22644	8.03567e-05	0.00268481	40
KEGG_MAPK_SIGNALING_PATHWAY	0.011716	2.19084	8.73081e-05	0.00287732	87
CHICAS_RB1_TARGETS_CONFLUENT	0.00794875	2.17866	8.80325e-05	0.00287732	209
DER_IFN_ALPHA_RESPONSE_UP	0.00962437	2.225	8.99581e-05	0.00290865	39
DER_IFN_BETA_RESPONSE_UP	0.0106576	2.18575	0.000100606	0.00321831	57
POOLA_INVASIVE_BREAST_CANCER_UP	0.00806497	2.20779	0.000102049	0.00323013	51
ROSS_AML_WITH_CBFB_MYH11_FUSION	0.0140094	2.24567	0.000104636	0.0032775	20
LEE_LIVER_CANCER_SURVIVAL_DN	0.0163157	2.14229	0.000116515	0.00361196	93
REACTOME_INITIAL_TRIGGERING_OF_COMPLEMENT	0.0161739	2.32337	0.000122524	0.00375948	10
ZHONG_SECRETOME_OF_LUNG_CANCER_AND_ENDOTHELIUM	0.0155008	2.14646	0.000127371	0.00386874	50
LINDVALL_IMMORTALIZED_BY_TERT_DN	0.0158687	2.1779	0.000131962	0.0039681	26
REACTOME_CELL_CYCLE	0.0152616	2.11696	0.000135023	0.00401994	146
MARKEY_RB1_ACUTE_LOF_DN	0.0181163	2.10617	0.000147202	0.00433958	91
WU_CELL_MIGRATION	0.0136951	2.1254	0.000149479	0.00435882	58
BASAKI_YBX1_TARGETS_UP	0.0169882	2.10399	0.000150754	0.00435882	92
LIU_PROSTATE_CANCER_DN	0.0109949	2.09955	0.00015433	0.00441971	142
ZHANG_TLX_TARGETS_UP	0.0149836	2.12958	0.000157395	0.00443473	39
BIOCARTA_INTEGRIN_PATHWAY	0.0177703	2.13455	0.000157841	0.00443473	29
MOSERLE_IFNA_RESPONSE	0.0110165	2.34481	0.000159279	0.00443473	11
REACTOME_NCAM_SIGNALING_FOR_NEURITE_OUT_GROWTH	0.0165526	2.14254	0.000169269	0.00466966	27
REACTOME_IMMUNOREGULATORY_INTERACTIONS_BETWEEN_A_LYMPHOID_AND_A_NON_LYMPHOID_CELL	0.0194234	2.20064	0.000185705	0.0050765	12
KEGG_BASE_EXCISION_REPAIR	0.0181546	2.25836	0.000189308	0.00512836	10
LIAN_NEUTROPHIL_GRANULE_CONSTITUENTS	0.0132143	2.25757	0.000205287	0.00541218	14
FULCHER_INFLAMMATORY_RESPONSE_LECTIN_VS_LPS_DN	0.0136861	2.05174	0.000205359	0.00541218	176
PID_ECADHERIN_NASCENT_AJ_PATHWAY	0.0199226	2.08646	0.000206137	0.00541218	31
PARK_TRETINOIN_RESPONSE_AND_PML_RARA_FUSION	0.0189856	2.19956	0.000206984	0.00541218	12
CHIANG_LIVER_CANCER_SUBCLASS_PROLIFERATION_UP	0.015473	2.09842	0.000219868	0.00569951	30
LI_INDUCED_T_TO_NATURAL_KILLER_UP	0.0214975	2.0185	0.000256923	0.00660313	105
FLECHNER_BIOPSY_KIDNEY_TRANSPLANT_REJECTED_VS_OK_UP	0.0140472	2.07476	0.000259551	0.00661414	37
DEMAGALHAES_AGING_UP	0.0185716	2.05284	0.000266584	0.0067363	32
PID_TXA2PATHWAY	0.0166871	2.05507	0.000278959	0.00699025	30
REACTOME_SIGNALING_BY_ILS	0.021574	2.02371	0.000282001	0.00700808	47
KEGG_NEUROTROPHIN_SIGNALING_PATHWAY	0.0220208	2.00443	0.000300783	0.00741356	59
REACTOME_INTERFERON_SIGNALING	0.01426	2.00808	0.000308175	0.007534	77
PID_MYC_PATHWAY	0.0235626	2.17524	0.00031204	0.00756698	10
KAMIKUBO_MYELOID_CEBPA_NETWORK	0.0154051	2.12017	0.000323952	0.00774255	18
ZAMORA_NOS2_TARGETS_UP	0.0243093	2.0016	0.00032443	0.00774255	39
RUTELLA_RESPONSE_TO_CSF2RB_AND_IL4_DN	0.0159797	1.98272	0.000331491	0.00781784	123
DER_IFN_GAMMA_RESPONSE_UP	0.0187894	2.01111	0.000332785	0.00781784	37
BIOCARTA_COMP_PATHWAY	0.0220762	2.08318	0.000347925	0.00806284	15
CUI_TCF21_TARGETS_2_DN	0.016824	1.96313	0.000348576	0.00806284	329
LEE_AGING_CEREBELLUM_UP	0.0213101	1.99618	0.000354342	0.00808559	39
PETRETTO_CARDIAC_HYPERTROPHY	0.0212457	2.04664	0.000354938	0.00808559	19
PASQUALUCCI_LYMPHOMA_BY_GC_STAGE_DN	0.0182467	1.97769	0.000373763	0.00845041	60
BOYAULT_LIVER_CANCER_SUBCLASS_G5_DN	0.0227096	2.12676	0.000390171	0.00871091	11
KEGG_ANTIGEN_PROCESSING_AND_PRESENTATION	0.0097353	2.06698	0.000391078	0.00871091	28
QI_PLASMACYTOMA_UP	0.0174975	1.95625	0.000398383	0.00880611	98
TURASHVILI_BREAST_DUCTAL_CARCINOMA_VS_DUCTAL_NORMAL_UP	0.0223941	2.04111	0.00040121	0.00880611	18
PID_MET_PATHWAY	0.0243393	1.95774	0.000406789	0.00886388	54
SMID_BREAST_CANCER_LUMINAL_B_DN	0.00914815	1.94993	0.000418833	0.00906066	140
HOSHIDA_LIVER_CANCER_LATE_RECURRENCE_UP	0.0261825	1.98032	0.00042934	0.00915998	24
PID_FAK_PATHWAY	0.0270379	1.95397	0.00043244	0.00915998	39
TAKEDA_TARGETS_OF_NUP98_HOXA9_FUSION_8D_DN	0.020132	1.95303	0.000432563	0.00915998	66
PID_ENDOTHELIN_PATHWAY	0.0253092	1.9627	0.000442575	0.00930645	31
KIM_LRRC3B_TARGETS	0.013756	2.09589	0.000470404	0.00982295	17
KEGG_SYSTEMIC_LUPUS_ERYTHEMATOSUS	0.020448	1.97499	0.000477268	0.00989755	32
GRAESSMANN_RESPONSE_TO_MC_AND_SERUM_DEPRIVATION_UP	0.0208794	1.92768	0.000487134	0.010033	77
NEMETH_INFLAMMATORY_RESPONSE_LPS_UP	0.0215239	1.9537	0.000494605	0.0100604	37
IGLESIAS_E2F_TARGETS_UP	0.0226431	1.92049	0.000499769	0.0100604	90
LINDGREN_BLADDER_CANCER_HIGH_RECURRENCE	0.0279586	1.94754	0.000502681	0.0100604	27
NABA_ECM_REGULATORS	0.0288972	1.91739	0.000508282	0.0100604	57
GAL_LEUKEMIC_STEM_CELL_DN	0.0181871	1.93331	0.000509284	0.0100604	60
LIM_MAMMARY_STEM_CELL_UP	0.00942651	1.91981	0.000510747	0.0100604	128
REACTOME_SEMAPHORIN_INTERACTIONS	0.0264513	1.93093	0.000511888	0.0100604	37
THEILGAARD_NEUTROPHIL_AT_SKIN_WOUND_DN	0.0265156	1.90213	0.000524375	0.0102389	131
REACTOME_TOLL_RECEPTOR_CASCADES	0.0237743	1.91281	0.000548425	0.0106394	53
REACTOME_GLYCOSAMINOGLYCAN_METABOLISM	0.0295175	1.92275	0.000552982	0.0106591	31
REACTOME_SIGNALLING_TO_ERKS	0.0273711	1.95116	0.000563512	0.0107289	19
PENG_GLUCOSE_DEPRIVATION_UP	0.0299245	1.93049	0.000564205	0.0107289	23
SANA_TNF_SIGNALING_UP	0.0207708	1.95028	0.000567309	0.0107289	29
REACTOME_MEIOTIC_SYNAPSIS	0.0264775	1.98701	0.000577842	0.0108054	14
REACTOME_SIGNALLING_BY_NGF	0.0276897	1.88821	0.000578541	0.0108054	103
VECCHI_GASTRIC_CANCER_ADVANCED_VS_EARLY_UP	0.0234894	1.90925	0.000614394	0.0113441	39
REACTOME_EXTENSION_OF_TELOMERES	0.0303875	1.96648	0.000617244	0.0113441	13
REACTOME_GPCR_DOWNSTREAM_SIGNALING	0.0263467	1.88459	0.000618701	0.0113441	68
HADDAD_T_LYMPHOCYTE_AND_NK_PROGENITOR_DN	0.0249824	1.96948	0.000623012	0.0113539	16
REACTOME_NUCLEOTIDE_EXCISION_REPAIR	0.0309419	1.9058	0.00063087	0.0114279	29
KEGG_GLYCOSAMINOGLYCAN_DEGRADATION	0.0192714	2.04575	0.000643342	0.011584	12
WONG_ADULT_TISSUE_STEM_MODULE	0.0206543	1.86347	0.000658644	0.0117866	208
KEGG_OTHER_GLYCAN_DEGRADATION	0.0240521	1.99914	0.000664417	0.0117866	12
ONKEN_UVEAL_MELANOMA_UP	0.0314943	1.85532	0.000666353	0.0117866	395
PID_VEGFR1_2_PATHWAY	0.0309646	1.8756	0.000670358	0.0117881	50
BOYLAN_MULTIPLE_MYELOMA_D_DN	0.0294278	1.89455	0.000699434	0.0122279	27
KEGG_NATURAL_KILLER_CELL_MEDIATED_CYTOTOXICITY	0.031701	1.88209	0.000703806	0.0122332	30
PID_A6B1_A6B4_INTEGRIN_PATHWAY	0.0216032	1.90403	0.000728619	0.0125917	30
IWANAGA_CARCINOGENESIS_BY_KRAS_PTEN_DN	0.0207532	1.84888	0.00073941	0.0126123	130
FIGUEROA_AML_METHYLATION_CLUSTER_7_UP	0.0315307	1.86801	0.000742044	0.0126123	35
TARTE_PLASMA_CELL_VS_PLASMABLAST_UP	0.0215561	1.84717	0.000743868	0.0126123	137
APPEL_IMATINIB_RESPONSE	0.0225026	1.91258	0.000747124	0.0126123	23
KEGG_CELL_CYCLE	0.0301487	1.8752	0.000750783	0.0126123	31
LEE_LIVER_CANCER_MYC_E2F1_UP	0.0250482	1.90328	0.000758472	0.012618	27
KEGG_TOLL_LIKE_RECEPTOR_SIGNALING_PATHWAY	0.0319697	1.86562	0.000759516	0.012618	33
LEE_DIFFERENTIATING_T_LYMPHOCYTE	0.0196597	1.86793	0.000774819	0.0128015	51
BOQUEST_STEM_CELL_DN	0.0168827	1.8607	0.000783857	0.0128801	66
PID_RHOA_REG_PATHWAY	0.0336441	1.87714	0.000792968	0.012954	22
PID_CD8_TCR_PATHWAY	0.033292	1.87156	0.000796972	0.012954	23
PID_SHP2_PATHWAY	0.0312	1.86483	0.000812805	0.0131404	27
STEARMAN_TUMOR_FIELD_EFFECT_UP	0.0257484	1.9191	0.000819677	0.0131806	17
REACTOME_NGF_SIGNALLING_VIA_TRKA_FROM_THE_PLASMA_MEMBRANE	0.0337028	1.82954	0.000842038	0.0134681	66
REACTOME_P130CAS_LINKAGE_TO_MAPK_SIGNALING_FOR_INTEGRINS	0.0324954	1.91801	0.00085342	0.013578	12
ALTEMEIER_RESPONSE_TO_LPS_WITH_MECHANICAL_VENTILATION	0.0242929	1.87884	0.000858408	0.0135854	29
LEE_LIVER_CANCER_DENA_UP	0.0199809	1.90398	0.00088792	0.0138648	23
BENNETT_SYSTEMIC_LUPUS_ERYTHEMATOSUS	0.0139016	2.02188	0.000888518	0.0138648	16
WANG_RESPONSE_TO_GSK3_INHIBITOR_SB216763_UP	0.029103	1.81493	0.000889891	0.0138648	120
RIGGI_EWING_SARCOMA_PROGENITOR_UP	0.0234132	1.81774	0.000923242	0.0143102	88
REACTOME_SEMA4D_IN_SEMAPHORIN_SIGNALING	0.0367263	1.83339	0.000985539	0.0151975	22
DIRMEIER_LMP1_RESPONSE_LATE_DN	0.0348101	1.85034	0.000996538	0.0152791	18
KAYO_CALORIE_RESTRICTION_MUSCLE_UP	0.03596	1.80397	0.00100099	0.0152791	52
TSAI_RESPONSE_TO_RADIATION_THERAPY	0.0278132	1.91275	0.00101585	0.0153665	14
REACTOME_COSTIMULATION_BY_THE_CD28_FAMILY	0.0316361	1.82535	0.00101694	0.0153665	33
REACTOME_MEIOSIS	0.0309614	1.84833	0.00102885	0.0154687	21
KEGG_VIRAL_MYOCARDITIS	0.0171255	1.89782	0.00104203	0.015589	24
TSAI_RESPONSE_TO_IONIZING_RADIATION	0.0376213	1.79798	0.00106	0.0157794	41
KEEN_RESPONSE_TO_ROSIGLITAZONE_DN	0.0302346	1.7907	0.00111816	0.0165631	56
MARTENS_BOUND_BY_PML_RARA_FUSION	0.0290834	1.77051	0.001134	0.0167154	176
YAGI_AML_WITH_T_8_21_TRANSLOCATION	0.0354708	1.76761	0.00114322	0.0167492	165
REACTOME_GRB2_SOS_PROVIDES_LINKAGE_TO_MAPK_SIGNALING_FOR_INTERGRINS_	0.0365697	1.85873	0.00115243	0.0167492	12
STAMBOLSKY_TARGETS_OF_MUTATED_TP53_DN	0.0367492	1.82991	0.00115301	0.0167492	17
PETROVA_ENDOTHELIUM_LYMPHATIC_VS_BLOOD_DN	0.0339735	1.7747	0.00118418	0.0171194	61
KOINUMA_TARGETS_OF_SMAD2_OR_SMAD3	0.0355878	1.75475	0.00120829	0.0173843	329
REACTOME_DNA_REPLICATION	0.0361732	1.76175	0.00123521	0.017687	89
KEGG_PATHOGENIC_ESCHERICHIA_COLI_INFECTION	0.0398172	1.77782	0.00124611	0.0177586	31
PID_NECTIN_PATHWAY	0.0396679	1.78575	0.00125615	0.0178172	24
LINDSTEDT_DENDRITIC_CELL_MATURATION_D	0.0362012	1.77906	0.00126964	0.017924	32
CHIARADONNA_NEOPLASTIC_TRANSFORMATION_CDC25_DN	0.03645	1.75495	0.00128444	0.0180482	76
BIOCARTA_TNFR1_PATHWAY	0.0361266	1.82579	0.00132023	0.0184648	17
PID_ILK_PATHWAY	0.038673	1.7648	0.00134102	0.0186687	35
REACTOME_GENERATION_OF_SECOND_MESSENGER_MOLECULES	0.0117678	2.03029	0.00135563	0.0187851	13
GAURNIER_PSMD4_TARGETS	0.0133945	2.09275	0.00136607	0.018843	11
HOSHIDA_LIVER_CANCER_SURVIVAL_UP	0.0382344	1.76343	0.00137257	0.0188462	31
MCCABE_BOUND_BY_HOXC6	0.0307448	1.73868	0.00141323	0.0193163	98
KEGG_EPITHELIAL_CELL_SIGNALING_IN_HELICOBACTER_PYLORI_INFECTION	0.0425743	1.74727	0.00145409	0.0196446	37
PID_IL6_7_PATHWAY	0.0425631	1.76222	0.00145419	0.0196446	22
REACTOME_SIGNALING_BY_RHO_GTPASES	0.0376292	1.74142	0.00146171	0.0196446	48
HELLEBREKERS_SILENCED_DURING_TUMOR_ANGIOGENESIS	0.0370396	1.7623	0.00146428	0.0196446	30
KEGG_T_CELL_RECEPTOR_SIGNALING_PATHWAY	0.04171	1.74047	0.00146991	0.0196446	40
KEGG_NUCLEOTIDE_EXCISION_REPAIR	0.0416257	1.75596	0.00148804	0.0197989	26
FUJII_YBX1_TARGETS_DN	0.0394896	1.7288	0.00150359	0.0199176	65
KRASNOSELSKAYA_ILF3_TARGETS_UP	0.033528	1.85042	0.00153621	0.0202605	12
REACTOME_SEMA4D_INDUCED_CELL_MIGRATION_AND_GROWTH_CONE_COLLAPSE	0.0435413	1.75857	0.00156418	0.0205392	18
REACTOME_GLYCOSPHINGOLIPID_METABOLISM	0.0377995	1.77575	0.00160388	0.0208955	17
MULLIGHAN_MLL_SIGNATURE_2_UP	0.0280353	1.70826	0.001613	0.0208955	188
BRUECKNER_TARGETS_OF_MIRLET7A3_DN	0.0422335	1.73578	0.00161875	0.0208955	29
BROWNE_INTERFERON_RESPONSIVE_GENES	0.0277642	1.76196	0.0016191	0.0208955	28
NABA_ECM_AFFILIATED	0.0439406	1.71815	0.00168287	0.0214774	37
REACTOME_TELOMERE_MAINTENANCE	0.0429849	1.75685	0.00168871	0.0214774	16
SMID_BREAST_CANCER_NORMAL_LIKE_UP	0.025992	1.70983	0.00169379	0.0214774	122
REACTOME_MITOTIC_PROMETAPHASE	0.0411888	1.72361	0.00170064	0.0214774	38
SANA_TNF_SIGNALING_DN	0.0341577	1.71794	0.00170483	0.0214774	47
REACTOME_CELL_CYCLE_MITOTIC	0.0399238	1.69986	0.00170705	0.0214774	129
RADAEVA_RESPONSE_TO_IFNA1_UP	0.0399941	1.7628	0.00177394	0.022226	16
PID_GMCSF_PATHWAY	0.0392936	1.75077	0.00179665	0.0224171	19
PID_EPHA2_FWD_PATHWAY	0.0454933	1.7571	0.00185543	0.0230548	12
ZHOU_CELL_CYCLE_GENES_IN_IR_RESPONSE_24HR	0.0404629	1.70374	0.00188384	0.0233116	35
REACTOME_COMPLEMENT_CASCADE	0.0438843	1.71209	0.00194377	0.0239546	22
VANDESLUIS_COMMD1_TARGETS_GROUP_3_DN	0.0431163	1.78393	0.00197906	0.0242899	10
REACTOME_GLOBAL_GENOMIC_NER_GG_NER	0.0469597	1.71024	0.00201934	0.0245802	20
REACTOME_TRANSCRIPTION_COUPLED_NER_TC_NER	0.0473543	1.69887	0.00202654	0.0245802	26
BIOCARTA_KERATINOCYTE_PATHWAY	0.0462723	1.70716	0.00203241	0.0245802	21
JOHNSTONE_PARVB_TARGETS_2_UP	0.0369827	1.67731	0.0020354	0.0245802	68
FOSTER_TOLERANT_MACROPHAGE_DN	0.0485321	1.66216	0.00206652	0.0247984	127
DANG_REGULATED_BY_MYC_DN	0.0403882	1.66363	0.00206997	0.0247984	133
BIOCARTA_MAPK_PATHWAY	0.0469336	1.68047	0.0020976	0.0249768	35
PID_IL4_2PATHWAY	0.0475222	1.6951	0.00210864	0.0249768	22
REACTOME_EXTRACELLULAR_MATRIX_ORGANIZATION	0.0373999	1.72735	0.00210978	0.0249768	21
REACTOME_RESPONSE_TO_ELEVATED_PLATELET_CYTOSOLIC_CA2_	0.0488676	1.66878	0.00211878	0.024985	48
KEGG_FC_GAMMA_R_MEDIATED_PHAGOCYTOSIS	0.0411015	1.66298	0.00221823	0.0260555	53
SEITZ_NEOPLASTIC_TRANSFORMATION_BY_8P_DELETION_UP	0.0336383	1.72349	0.00229986	0.0268603	20
REACTOME_G_ALPHA1213_SIGNALLING_EVENTS	0.0446748	1.66451	0.00231322	0.0268603	34
REACTOME_KERATAN_SULFATE_KERATIN_METABOLISM	0.0501089	1.72992	0.00231354	0.0268603	10
REACTOME_INTERFERON_GAMMA_SIGNALING	0.0150301	1.76147	0.00236316	0.0272987	26
PID_TOLL_ENDOGENOUS_PATHWAY	0.0365014	1.74133	0.00237042	0.0272987	14
MORI_IMMATURE_B_LYMPHOCYTE_DN	0.0428091	1.66384	0.00238478	0.0272987	31
PHONG_TNF_RESPONSE_NOT_VIA_P38	0.0510897	1.63617	0.00238762	0.0272987	111
GUILLAUMOND_KLF10_TARGETS_UP	0.0498138	1.67865	0.00243248	0.0277064	20
TURASHVILI_BREAST_DUCTAL_CARCINOMA_VS_LOBULAR_NORMAL_UP	0.0497841	1.65232	0.00244896	0.0277888	33
PID_IFNG_PATHWAY	0.0512115	1.66461	0.00246909	0.0278614	21
VERHAAK_AML_WITH_NPM1_MUTATED_UP	0.0344146	1.65109	0.00247389	0.0278614	55
WUNDER_INFLAMMATORY_RESPONSE_AND_CHOLESTEROL_UP	0.0389786	1.68446	0.0025037	0.0280919	24
BOYLAN_MULTIPLE_MYELOMA_PCA1_UP	0.0383997	1.66056	0.00254209	0.0284165	35
GRADE_COLON_AND_RECTAL_CANCER_DN	0.0509728	1.64811	0.00256572	0.0284761	26
WANG_SMARCE1_TARGETS_UP	0.0452379	1.62696	0.00256636	0.0284761	87
REACTOME_PLATELET_AGGREGATION_PLUG_FORMATION	0.0511104	1.6572	0.00258636	0.0285463	20
REACTOME_SIGNALLING_TO_RAS	0.0479269	1.68961	0.00259167	0.0285463	14
JOHNSTONE_PARVB_TARGETS_3_UP	0.0390607	1.61776	0.00262156	0.0286975	206
KEGG_CELL_ADHESION_MOLECULES_CAMS	0.0266628	1.66854	0.00262448	0.0286975	37
YU_MYC_TARGETS_DN	0.0323764	1.71293	0.00267969	0.029195	19
LIAN_LIPA_TARGETS_6M	0.0343767	1.68056	0.0027034	0.0293471	22
MARTORIATI_MDM4_TARGETS_FETAL_LIVER_DN	0.0428206	1.60932	0.00271831	0.0294027	255
FIGUEROA_AML_METHYLATION_CLUSTER_3_UP	0.0538062	1.6206	0.00273234	0.0294485	46
LOPEZ_MBD_TARGETS	0.0483301	1.60507	0.00274446	0.0294736	481
WOO_LIVER_CANCER_RECURRENCE_UP	0.0449052	1.63437	0.00278596	0.0298128	34
REACTOME_SIGNAL_AMPLIFICATION	0.0447845	1.67622	0.0028135	0.0299513	16
PID_ECADHERIN_KERATINOCYTE_PATHWAY	0.0544573	1.65194	0.00282702	0.0299513	15
TAKEDA_TARGETS_OF_NUP98_HOXA9_FUSION_3D_UP	0.0400416	1.6266	0.00282879	0.0299513	44
PID_REG_GR_PATHWAY	0.0519584	1.62359	0.00286098	0.0301858	31
HOEBEKE_LYMPHOID_STEM_CELL_UP	0.0500464	1.6188	0.00287695	0.0302482	38
REACTOME_APOPTOSIS	0.0498219	1.60289	0.00289411	0.0303227	95
BURTON_ADIPOGENESIS_3	0.0544938	1.63502	0.00290477	0.0303286	19
PUJANA_XPRSS_INT_NETWORK	0.0535139	1.5906	0.00311131	0.0323727	75
HOLLMANN_APOPTOSIS_VIA_CD40_UP	0.0567106	1.58398	0.00317281	0.0328987	95
LIU_NASOPHARYNGEAL_CARCINOMA	0.0573884	1.58655	0.00334157	0.0345296	36
PID_EPO_PATHWAY	0.0539599	1.6082	0.00337369	0.0347421	20
PID_ER_NONGENOMIC_PATHWAY	0.0467687	1.60269	0.00339248	0.034802	26
REACTOME_INTEGRIN_ALPHAIIB_BETA3_SIGNALING	0.0566322	1.60477	0.00340265	0.034802	19
REACTOME_TCR_SIGNALING	0.0319716	1.62246	0.00342682	0.0348186	30
SMIRNOV_CIRCULATING_ENDOTHELIOCYTES_IN_CANCER_UP	0.0579686	1.5782	0.00342744	0.0348186	46
BURTON_ADIPOGENESIS_7	0.055629	1.5887	0.00345305	0.0349607	28
HOFFMANN_LARGE_TO_SMALL_PRE_BII_LYMPHOCYTE_UP	0.0494208	1.57665	0.00348562	0.035172	54
REACTOME_ACTIVATED_TLR4_SIGNALLING	0.051083	1.57957	0.00350592	0.0352585	41
PID_EPHB_FWD_PATHWAY	0.0599645	1.58246	0.00355216	0.0356045	25
OSMAN_BLADDER_CANCER_UP	0.0592998	1.55609	0.00357783	0.0357426	211
SCHRAETS_MLL_TARGETS_DN	0.0597008	1.62088	0.00361742	0.0359373	12
BOQUEST_STEM_CELL_UP	0.0426837	1.56678	0.00362122	0.0359373	93
ACEVEDO_LIVER_CANCER_UP	0.0570491	1.55018	0.00365554	0.0361586	500
REACTOME_GASTRIN_CREB_SIGNALLING_PATHWAY_VIA_PKC_AND_MAPK	0.0523463	1.56996	0.00370763	0.0365536	39
SMID_BREAST_CANCER_RELAPSE_IN_BONE_DN	0.0563856	1.55306	0.00374105	0.0367625	88
KLEIN_PRIMARY_EFFUSION_LYMPHOMA_DN	0.0587358	1.58874	0.00377789	0.0370036	18
MORI_LARGE_PRE_BII_LYMPHOCYTE_UP	0.0526854	1.57073	0.0038137	0.0372331	30
KEGG_COMPLEMENT_AND_COAGULATION_CASCADES	0.0494106	1.56048	0.00386766	0.0376378	45
AMIT_EGF_RESPONSE_480_HELA	0.0586574	1.54564	0.00390779	0.0379055	75
AMIT_SERUM_RESPONSE_240_MCF10A	0.0559125	1.56898	0.00395823	0.0382713	24
SENESE_HDAC3_TARGETS_UP	0.0627612	1.53524	0.00399268	0.0384038	178
REACTOME_APOPTOTIC_EXECUTION_PHASE	0.0586739	1.55296	0.00400622	0.0384038	35
RUTELLA_RESPONSE_TO_HGF_DN	0.0558956	1.54052	0.00401024	0.0384038	85
HAHTOLA_MYCOSIS_FUNGOIDES_SKIN_DN	0.0508158	1.60074	0.00402665	0.0384385	17
ONKEN_UVEAL_MELANOMA_DN	0.0587608	1.53137	0.00405356	0.0385729	264
RODRIGUES_THYROID_CARCINOMA_ANAPLASTIC_UP	0.0414143	1.52842	0.00413641	0.0392372	323
FAELT_B_CLL_WITH_VH_REARRANGEMENTS_UP	0.0624271	1.56915	0.00418335	0.0395577	16
PID_ERBB1_DOWNSTREAM_PATHWAY	0.0572259	1.53394	0.00421619	0.0397432	66
MORI_MATURE_B_LYMPHOCYTE_UP	0.0537688	1.54485	0.00431454	0.0405432	37
MEISSNER_BRAIN_HCP_WITH_H3K4ME3_AND_H3K27ME3	0.0533417	1.51975	0.00435049	0.0407537	179
PID_SYNDECAN_4_PATHWAY	0.0579133	1.56727	0.0043794	0.0408971	16
HASLINGER_B_CLL_WITH_CHROMOSOME_12_TRISOMY	0.0625414	1.5758	0.00442893	0.0412316	12
PID_RET_PATHWAY	0.0631018	1.54355	0.00450933	0.0417725	21
WANG_ESOPHAGUS_CANCER_VS_NORMAL_UP	0.0529015	1.52923	0.00451482	0.0417725	43
PID_CMYB_PATHWAY	0.0654453	1.52675	0.00453684	0.0418474	33
PID_FCER1_PATHWAY	0.065298	1.52414	0.00466321	0.0428815	31
REACTOME_HIV_INFECTION	0.0628998	1.50366	0.00472653	0.0433313	142
REACTOME_NFKB_AND_MAP_KINASES_ACTIVATION_MEDIATED_BY_TLR4_SIGNALING_REPERTOIRE	0.057934	1.52168	0.00475665	0.0434749	35
HAHTOLA_SEZARY_SYNDROM_UP	0.0673244	1.50839	0.00481862	0.0439079	48
FIGUEROA_AML_METHYLATION_CLUSTER_4_UP	0.0648454	1.5135	0.00487576	0.0442943	34
BIOCARTA_GSK3_PATHWAY	0.0668266	1.5405	0.00497857	0.0450921	14
HSIAO_HOUSEKEEPING_GENES	0.0596748	1.48778	0.00504777	0.0455815	312
ZHAN_V2_LATE_DIFFERENTIATION_GENES	0.0687092	1.51038	0.00507378	0.0455908	25
REACTOME_TRIF_MEDIATED_TLR3_SIGNALING	0.0579894	1.50866	0.00507912	0.0455908	36
ONDER_CDH1_TARGETS_2_DN	0.0629174	1.48616	0.00518677	0.0463162	118
KEGG_WNT_SIGNALING_PATHWAY	0.0596766	1.49744	0.00519074	0.0463162	47
SUNG_METASTASIS_STROMA_DN	0.0540834	1.52161	0.00521779	0.0464198	24
BOSCO_INTERFERON_INDUCED_ANTIVIRAL_MODULE	0.0573518	1.52127	0.0053332	0.0473066	20
SCHLINGEMANN_SKIN_CARCINOGENESIS_TPA_UP	0.0656393	1.52631	0.00538195	0.0475986	17
PILON_KLF1_TARGETS_UP	0.0491764	1.47457	0.0054455	0.0480194	239
KEGG_TIGHT_JUNCTION	0.0655798	1.48044	0.00546946	0.0480897	63
ZHAN_MULTIPLE_MYELOMA_DN	0.0591109	1.52361	0.00549555	0.0481338	19
UDAYAKUMAR_MED1_TARGETS_DN	0.0692082	1.47482	0.00551503	0.0481338	86
GAUSSMANN_MLL_AF4_FUSION_TARGETS_F_UP	0.0477408	1.48469	0.0055225	0.0481338	64
REACTOME_GPVI_MEDIATED_ACTIVATION_CASCADE	0.0648327	1.51982	0.00560479	0.0484327	16
PID_NFAT_3PATHWAY	0.0494812	1.51545	0.00560998	0.0484327	28
PID_CASPASE_PATHWAY	0.0690385	1.48512	0.00561219	0.0484327	31
PID_ATR_PATHWAY	0.0698952	1.53014	0.00562122	0.0484327	12
MULLIGHAN_MLL_SIGNATURE_1_UP	0.0504408	1.4643	0.00578609	0.0497108	156

## Sheet: Gene Sets DOWN aging NMR prot.
geneset	p.geomean	stat.mean	p.val	q.val	set.size
MOOTHA_HUMAN_MITODB_6_2002	4.81374e-11	-6.03139	1.19586e-24	3.59595e-21	310
MOOTHA_MITOCHONDRIA	3.71387e-10	-5.65432	5.5235e-22	8.30459e-19	318
WONG_MITOCHONDRIA_GENE_MODULE	6.62387e-07	-4.4326	3.80159e-14	3.81046e-11	173
FLECHNER_BIOPSY_KIDNEY_TRANSPLANT_REJECTED_VS_OK_DN	3.07597e-05	-3.97002	4.18104e-12	3.1431e-09	359
REACTOME_TCA_CYCLE_AND_RESPIRATORY_ELECTRON_TRANSPORT	3.00552e-05	-3.85934	4.11373e-11	2.474e-08	98
WOO_LIVER_CANCER_RECURRENCE_DN	0.000179263	-3.65944	3.91053e-10	1.95983e-07	61
REACTOME_CHOLESTEROL_BIOSYNTHESIS	0.000222256	-3.83928	7.26238e-10	2.88243e-07	20
LEE_LIVER_CANCER_DENA_DN	0.000227012	-3.6262	7.66858e-10	2.88243e-07	46
STEIN_ESRRA_TARGETS_UP	0.000113303	-3.48038	1.28029e-09	4.27759e-07	209
CHIANG_LIVER_CANCER_SUBCLASS_PROLIFERATION_DN	0.00060428	-3.28091	1.09855e-08	3.30334e-06	113
KEGG_GLYCINE_SERINE_AND_THREONINE_METABOLISM	0.00068099	-3.39347	1.50406e-08	3.98653e-06	26
HORTON_SREBF_TARGETS	0.000557815	-3.48781	1.5909e-08	3.98653e-06	21
STEIN_ESRRA_TARGETS	0.000368003	-3.17599	2.42197e-08	5.60221e-06	260
KEGG_VALINE_LEUCINE_AND_ISOLEUCINE_DEGRADATION	0.000470444	-3.28587	3.39623e-08	7.29463e-06	39
REACTOME_METABOLISM_OF_LIPIDS_AND_LIPOPROTEINS	0.000690576	-3.12983	3.64293e-08	7.30286e-06	238
CAIRO_HEPATOBLASTOMA_DN	0.00132067	-3.00776	1.22429e-07	2.3009e-05	148
BURTON_ADIPOGENESIS_5	0.000876199	-3.00745	1.79701e-07	3.17859e-05	78
RODWELL_AGING_KIDNEY_DN	0.00172858	-2.97579	2.10471e-07	3.51604e-05	66
BURTON_ADIPOGENESIS_6	0.00176552	-2.92086	2.73423e-07	4.32729e-05	129
REACTOME_RESPIRATORY_ELECTRON_TRANSPORT	0.000389674	-3.00963	3.26141e-07	4.90352e-05	55
KEGG_PEROXISOME	0.00129062	-2.94404	3.76343e-07	5.38888e-05	61
ACEVEDO_NORMAL_TISSUE_ADJACENT_TO_LIVER_TUMOR_DN	0.00205691	-2.86154	4.21452e-07	5.5719e-05	194
REACTOME_SYNTHESIS_OF_BILE_ACIDS_AND_BILE_SALTS_VIA_7ALPHA_HYDROXYCHOLESTEROL	0.00212854	-3.15715	4.26185e-07	5.5719e-05	13
KEGG_PARKINSONS_DISEASE	0.000922148	-2.9037	4.5801e-07	5.73849e-05	78
KEGG_PROPANOATE_METABOLISM	0.00214618	-2.96424	4.86317e-07	5.84942e-05	27
HOSHIDA_LIVER_CANCER_SUBCLASS_S3	0.00262252	-2.80375	6.91038e-07	7.9375e-05	193
RODWELL_AGING_KIDNEY_NO_BLOOD_DN	0.00265875	-2.82574	7.12712e-07	7.9375e-05	75
MOOTHA_VOXPHOS	0.00123293	-2.82684	9.89844e-07	0.000106302	63
REACTOME_BILE_ACID_AND_BILE_SALT_METABOLISM	0.00267512	-2.93633	1.03395e-06	0.00010721	19
REACTOME_RESPIRATORY_ELECTRON_TRANSPORT_ATP_SYNTHESIS_BY_CHEMIOSMOTIC_COUPLING_AND_HEAT_PRODUCTION_BY_UNCOUPLING_PROTEINS_	0.0007545	-2.81922	1.16618e-06	0.00011689	65
REACTOME_METABOLISM_OF_AMINO_ACIDS_AND_DERIVATIVES	0.00334981	-2.7192	1.5148e-06	0.000146936	141
VARELA_ZMPSTE24_TARGETS_DN	0.00345884	-2.81943	1.76759e-06	0.000164026	23
SCHMIDT_POR_TARGETS_IN_LIMB_BUD_UP	0.0031225	-2.86757	1.80009e-06	0.000164026	19
KEGG_FATTY_ACID_METABOLISM	0.00220992	-2.79366	1.92328e-06	0.00016705	34
WILCOX_RESPONSE_TO_PROGESTERONE_UP	0.00382939	-2.72567	1.94438e-06	0.00016705	48
REACTOME_FATTY_ACID_TRIACYLGLYCEROL_AND_KETONE_BODY_METABOLISM	0.00348422	-2.66219	2.74323e-06	0.000229136	84
REACTOME_BRANCHED_CHAIN_AMINO_ACID_CATABOLISM	0.00269347	-2.95192	3.02559e-06	0.00024589	15
SHETH_LIVER_CANCER_VS_TXNIP_LOSS_PAM4	0.00383688	-2.61061	3.78946e-06	0.000299866	134
KEGG_TRYPTOPHAN_METABOLISM	0.00469852	-2.66103	4.53582e-06	0.000349724	29
KEGG_BIOSYNTHESIS_OF_UNSATURATED_FATTY_ACIDS	0.00528897	-2.73211	5.38103e-06	0.000404519	15
STARK_PREFRONTAL_CORTEX_22Q11_DELETION_DN	0.00379232	-2.53163	6.33025e-06	0.00046427	298
REACTOME_PYRUVATE_METABOLISM_AND_CITRIC_ACID_TCA_CYCLE	0.0030835	-2.59627	8.51636e-06	0.000609731	36
YANG_MUC2_TARGETS_DUODENUM_6MO_DN	0.00669372	-2.65024	9.99255e-06	0.000674748	14
REACTOME_ALPHA_LINOLENIC_ACID_ALA_METABOLISM	0.00669205	-2.74251	1.00424e-05	0.000674748	10
WENG_POR_TARGETS_GLOBAL_UP	0.00666235	-2.62028	1.00977e-05	0.000674748	17
LEE_LIVER_CANCER_SURVIVAL_UP	0.00748437	-2.45617	1.25635e-05	0.000821272	111
REACTOME_SYNTHESIS_OF_BILE_ACIDS_AND_BILE_SALTS	0.0073863	-2.58734	1.51202e-05	0.000967371	15
KEGG_HUNTINGTONS_DISEASE	0.00617915	-2.40032	1.95679e-05	0.00122584	106
WAKABAYASHI_ADIPOGENESIS_PPARG_RXRA_BOUND_WITH_H4K20ME1_MARK	0.00890186	-2.37102	2.43666e-05	0.00149531	81
KEGG_ALZHEIMERS_DISEASE	0.00450225	-2.36984	2.64623e-05	0.00159144	95
RUAN_RESPONSE_TO_TNF_DN	0.00892663	-2.36804	2.85379e-05	0.00168262	50
KEGG_CITRATE_CYCLE_TCA_CYCLE	0.0085138	-2.41324	2.93201e-05	0.00169549	27
WENG_POR_TARGETS_LIVER_UP	0.0109179	-2.36614	3.64747e-05	0.00205728	28
REACTOME_PHASE1_FUNCTIONALIZATION_OF_COMPOUNDS	0.0110398	-2.34844	3.69449e-05	0.00205728	32
REACTOME_CITRIC_ACID_CYCLE_TCA_CYCLE	0.00892132	-2.38087	5.85429e-05	0.00314962	18
KEGG_CARDIAC_MUSCLE_CONTRACTION	0.0128068	-2.30728	5.8656e-05	0.00314962	27
REACTOME_PEROXISOMAL_LIPID_METABOLISM	0.00972668	-2.36118	7.59046e-05	0.0040043	16
HSIAO_LIVER_SPECIFIC_GENES	0.0121096	-2.18026	8.66235e-05	0.00449098	184
REACTOME_TRIGLYCERIDE_BIOSYNTHESIS	0.0108596	-2.23654	0.00010384	0.00529233	26
YANG_MUC2_TARGETS_DUODENUM_3MO_DN	0.0161293	-2.25484	0.000115517	0.00578931	14
KEGG_BUTANOATE_METABOLISM	0.0132768	-2.18149	0.000134498	0.00663008	28
KEGG_PRIMARY_BILE_ACID_BIOSYNTHESIS	0.0161099	-2.2683	0.000139973	0.0067887	12
KEGG_STEROID_BIOSYNTHESIS	0.01677	-2.23605	0.000150056	0.00716218	13
MIKKELSEN_MEF_ICP_WITH_H3K27ME3	0.0181388	-2.17929	0.000152536	0.0071668	17
REACTOME_FATTY_ACYL_COA_BIOSYNTHESIS	0.0158198	-2.23389	0.000178166	0.00824222	12
MOOTHA_PGC	0.0159469	-1.98467	0.00030816	0.01404	260
SANDERSON_PPARA_TARGETS	0.018366	-2.11513	0.00036092	0.0161983	13
YAMASHITA_LIVER_CANCER_STEM_CELL_DN	0.0263345	-1.92432	0.000506799	0.022411	50
GUO_TARGETS_OF_IRS1_AND_IRS2	0.0242427	-1.91422	0.000524868	0.0227058	65
REACTOME_AMINO_ACID_SYNTHESIS_AND_INTERCONVERSION_TRANSAMINATION	0.0293071	-2.01522	0.000528568	0.0227058	11
KAAB_HEART_ATRIUM_VS_VENTRICLE_DN	0.0280427	-1.87847	0.000599114	0.0253737	147
COULOUARN_TEMPORAL_TGFB1_SIGNATURE_DN	0.0234482	-1.8773	0.00066064	0.0275909	69
CHIANG_LIVER_CANCER_SUBCLASS_CTNNB1_UP	0.0330848	-1.85518	0.000732297	0.0301646	57
KEGG_TERPENOID_BACKBONE_BIOSYNTHESIS	0.0330747	-1.93437	0.000767734	0.031197	12
TIEN_INTESTINE_PROBIOTICS_24HR_UP	0.0260425	-1.83011	0.000783096	0.0313969	319
SERVITJA_ISLET_HNF1A_TARGETS_DN	0.0336494	-1.84721	0.00082858	0.0327527	46
IIZUKA_LIVER_CANCER_PROGRESSION_G2_G3_UP	0.0345917	-1.87552	0.000838696	0.0327527	19
KEGG_OXIDATIVE_PHOSPHORYLATION	0.00925007	-1.8316	0.000938708	0.0361884	78
REACTOME_GLUCONEOGENESIS	0.0340864	-1.83463	0.000982949	0.0374143	26
RUAN_RESPONSE_TO_TNF_TROGLITAZONE_DN	0.0305665	-1.82903	0.00113422	0.0426326	21
ACEVEDO_LIVER_CANCER_DN	0.0324513	-1.75545	0.00121105	0.0445744	291
KEGG_LYSINE_DEGRADATION	0.0342865	-1.80479	0.00121553	0.0445744	23
DELYS_THYROID_CANCER_DN	0.0308995	-1.76241	0.00125383	0.0454248	77
REACTOME_CYTOCHROME_P450_ARRANGED_BY_SUBSTRATE_TYPE	0.038446	-1.78684	0.0013098	0.0468877	22
