# Supplementary material for: Species comparison of liver proteomes reveals links to naked mole-rat longevity and human aging
Source: BMC Biol. 2018 Aug 2;16:82. doi: 10.1186/s12915-018-0547-y (PMC6090990; doi:10.1186/s12915-018-0547-y)
Supplement: Supplementary file 8 — Table S6. Comparison of cross-species and NMR aging dataset for proteomic and transcriptomic data. (XLS 2175 kb) [file 12915_2018_547_MOESM8_ESM.xls]

## Sheet: proteome
symbol	NMR.vs.GP.logFC	NMR.vs.GP.AveExpr	NMR.vs.GP.t	NMR.vs.GP.P.Value	NMR.vs.GP.Q.Value	NMR.vs.GP.B	NMR.vs.GP.in.mitocarta	age.NMR.logFC	age.NMR.AveExpr	age.NMR.t	age.NMR.P.Value	age.NMR.Q.Value	age.NMR.B
CDO1	1.57298	23.651	-2.06268	0.0720022	0.201266	-4.66393	FALSE	-4.87194	15.0159	12.7097	1.02182e-06	0.00179875	6.19106
GPX1	-1.20327	25.5642	1.69167	0.120843	0.28116	-5.37457	TRUE	-2.70275	17.0511	12.7157	1.01805e-06	0.00179875	6.1943
RDH11	2.3352	24.0476	-5.66941	0.000276632	0.0051638	0.739472	TRUE	-1.73074	18.8331	11.8853	1.7341e-06	0.0019531	5.72196
SLC22A7	-4.92238	24.178	12.0151	2.28599e-07	9.22748e-05	7.52845	FALSE	1.58209	16.3796	-10.6237	4.16767e-06	0.00212648	4.91966
SULT1C3	6.54472	25.6006	-14.4344	3.83585e-07	9.46396e-05	6.64379	FALSE	-3.94501	16.8803	10.3228	5.20747e-06	0.00212648	4.71142
ATP5L	-1.57053	26.0565	2.34813	0.045896	0.148419	-4.23454	TRUE	1.53137	15.9181	-10.6741	4.0175e-06	0.00212648	4.9538
C14orf1	-0.0909745	25.2968	0.161615	0.874751	0.93342	-6.72393	FALSE	-1.35363	17.9881	10.2744	5.40013e-06	0.00212648	4.67729
HP	0.0642395	25.6758	-0.105359	0.918125	0.957921	-6.73204	FALSE	1.45833	17.5287	-10.8778	3.46807e-06	0.00212648	5.09016
COL12A1	-2.45736	18.9798	4.56257	0.000974635	0.0113156	-0.655976	FALSE	1.19437	15.5807	-9.87221	7.34732e-06	0.00249323	4.38634
HAAO	-0.554981	29.2926	1.47143	0.171202	0.354406	-5.67642	FALSE	-1.12395	17.8007	9.75935	8.02591e-06	0.00249323	4.30232
HMGCS1	1.97254	25.2159	-2.6364	0.0244174	0.0992587	-3.87847	FALSE	-1.56057	16.5719	9.3503	1.1138e-05	0.00261886	3.98857
MYH14	-0.70952	23.2631	1.69546	0.120107	0.280249	-5.36916	FALSE	1.26745	16.1062	-9.3874	1.08065e-05	0.00261886	4.01763
SLC38A3	0.360501	24.9175	-0.774662	0.45604	0.650297	-6.42253	FALSE	-1.19705	16.7436	9.45382	1.024e-05	0.00261886	4.06936
TM7SF2	-0.393426	28.0576	0.737542	0.479086	0.66727	-6.37408	FALSE	-1.2892	18.8307	9.32122	1.14057e-05	0.00261886	3.96571
GPX4	-0.88174	25.7836	2.46552	0.0328259	0.118723	-4.16452	TRUE	-1.69943	17.8444	9.18304	1.27798e-05	0.00281208	3.856
NAT1	0.584761	24.1651	-1.14249	0.279237	0.482683	-6.07365	FALSE	-1.41126	17.1741	9.02097	1.46306e-05	0.00294893	3.72508
HINT2	-0.287576	26.1646	0.498455	0.632931	0.781064	-6.35141	TRUE	-1.53825	17.3669	8.74625	1.8487e-05	0.00324643	3.49746
GYS1	0.918173	19.5721	-0.94424	0.375449	0.580182	-6.02027	FALSE	-0.978078	15.7779	8.67073	1.9736e-05	0.00325705	3.43361
ALDH16A1	-1.22295	24.0527	2.81524	0.0179049	0.0814496	-3.57564	FALSE	-1.246	16.5091	8.47178	2.34987e-05	0.0036499	3.26264
LGALS3BP	-0.0861718	22.8121	0.09169	0.928712	0.96434	-6.7335	FALSE	1.89373	17.1663	-8.4359	2.42587e-05	0.00366029	3.23138
PCNA	-2.92411	21.5838	5.35937	0.000416463	0.00663074	0.326457	FALSE	1.2544	17.7097	-8.30084	2.73731e-05	0.0038647	3.11252
IDI1	3.84688	25.191	-4.62817	0.0015609	0.0155994	-0.891486	TRUE	-0.857531	16.7874	7.87098	4.06435e-05	0.00494605	2.72124
HIST1H1C	0.949954	29.572	-1.92008	0.0830889	0.220845	-5.03756	FALSE	1.85312	17.6282	-7.83241	4.21459e-05	0.00494605	2.68514
CRIP2	0.941081	25.0678	-1.48925	0.169708	0.352805	-5.58027	FALSE	1.16723	16.9167	-7.85853	4.11219e-05	0.00494605	2.70961
FARS2	0.62092	20.9267	-1.17929	0.264936	0.46521	-6.03286	TRUE	-0.904809	17.5479	7.61958	5.16245e-05	0.00571968	2.48291
SCP2	0.760314	29.6496	-2.22818	0.0493759	0.15525	-4.55362	TRUE	-1.06998	17.778	7.56733	5.42968e-05	0.00573482	2.43247
LGALS1	2.01428	24.9664	-2.50698	0.0305547	0.114114	-4.09549	FALSE	1.494	17.0252	-7.44067	6.14335e-05	0.00605605	2.30884
GPX3	-0.546353	22.3434	1.16068	0.282568	0.487188	-5.80155	FALSE	-0.858186	16.5062	7.43598	6.17169e-05	0.00605605	2.30423
MOGS	-1.05617	24.5643	2.18033	0.0535786	0.164565	-4.63057	FALSE	-1.04009	16.6026	7.24058	7.49152e-05	0.00699416	2.10964
SELO	-2.22209	23.3725	7.01991	3.19658e-05	0.00128179	2.79641	TRUE	-0.946295	16.1495	7.03511	9.22452e-05	0.00780997	1.89997
PAPSS2	-1.64043	24.4998	4.46446	0.00113684	0.0124325	-0.812131	FALSE	-1.14189	17.0018	7.02538	9.31695e-05	0.00780997	1.88991
AARS	-1.23651	24.1552	2.93452	0.0145612	0.0709491	-3.37244	FALSE	0.867072	16.4173	-7.05002	9.08491e-05	0.00780997	1.91536
LAMC1	0.581042	20.3105	-1.77962	0.10476	0.256949	-5.2474	TRUE	0.837497	15.8412	-6.93092	0.000102689	0.0082167	1.79162
DAO	7.13211	26.2477	-13.0393	2.90478e-07	9.43471e-05	7.20588	FALSE	-0.764347	17.5278	6.83907	0.000112985	0.00890556	1.69496
SUCLA2	0.68099	25.4689	-1.47885	0.169247	0.352155	-5.66668	TRUE	-1.41476	17.3695	6.75788	0.000123039	0.00954937	1.60859
GPAM	0.584385	21.049	-1.39355	0.192936	0.38397	-5.77676	TRUE	-1.28358	15.6159	6.72929	0.00012681	0.00954937	1.57798
RAD21	-0.247033	20.5102	0.510354	0.623178	0.773141	-6.4554	FALSE	0.903388	15.4175	-6.72118	0.000127903	0.00954937	1.56928
EPX	-1.14382	19.7476	1.79464	0.109325	0.263809	-5.10503	FALSE	1.13448	16.0864	-6.68748	0.000132557	0.00958953	1.53302
SERPINB6	-3.81447	23.9529	11.2293	4.37067e-07	9.46396e-05	6.93818	FALSE	0.796818	15.6313	-6.55434	0.000152858	0.0100822	1.38828
GDPD1	3.41697	23.4403	-7.96028	1.96232e-05	0.000980558	3.36387	FALSE	-0.750132	17.4825	6.57885	0.000148877	0.0100822	1.4151
CYB5R1	2.48995	24.0169	-3.05074	0.0133551	0.0676715	-3.17601	FALSE	0.80287	17.2939	-6.58047	0.000148617	0.0100822	1.41688
POR	0.842041	27.986	-2.7772	0.0191264	0.0848668	-3.64029	FALSE	-0.754367	17.312	6.54521	0.000154369	0.0100822	1.37827
ANXA4	0.210364	28.1246	-0.695525	0.502192	0.682192	-6.4823	FALSE	0.784535	17.2978	-6.53222	0.00015655	0.0100822	1.36401
LMNB1	0.190806	25.4002	-0.382943	0.709585	0.832334	-6.65925	FALSE	0.815575	16.8464	-6.55218	0.000153214	0.0100822	1.38591
CYP4V2	2.063	21.1768	-2.59291	0.0395704	0.135289	-3.85541	FALSE	-1.29656	16.2019	6.48604	0.00016458	0.010347	1.31311
LIPA	0.100512	23.8895	-0.210507	0.837837	0.910697	-6.63802	FALSE	0.758726	16.7757	-6.43115	0.00017472	0.0107291	1.25224
UGDH	-0.345419	28.7719	1.02541	0.328764	0.536408	-6.19667	FALSE	0.707601	17.8761	-6.38254	0.000184276	0.0109411	1.19799
SCARB2	0.482618	22.6714	-0.836634	0.426371	0.624933	-6.17014	FALSE	0.833429	15.9431	-6.38198	0.000184389	0.0109411	1.19737
CYP2E1	1.41831	28.3627	-3.21358	0.0102349	0.0571184	-2.91068	FALSE	-0.897645	17.3871	6.35177	0.000190622	0.0110624	1.16348
DAZAP1	-0.472098	23.106	0.736546	0.481819	0.667355	-6.30749	FALSE	1.03328	16.8619	-6.25494	0.000212209	0.0115534	1.05403
PREB	3.15056	24.3705	-7.2637	2.37764e-05	0.00110323	3.09153	FALSE	-0.934633	18.3341	6.22944	0.000218332	0.0117654	1.02499
SORD	-0.805358	29.7527	2.20284	0.0515608	0.160874	-4.59445	FALSE	-0.794651	16.3555	6.21741	0.000221288	0.0118042	1.01125
PSAP	1.71158	25.0409	-4.33389	0.00139825	0.0144634	-1.02196	FALSE	1.04452	17.634	-6.11215	0.000249105	0.0129371	0.890239
EBP	-0.0651223	27.87	0.115708	0.910357	0.95536	-6.65482	FALSE	-0.903777	18.4416	6.08818	0.000255965	0.0129976	0.862455
NPTN	1.11968	22.3786	-1.50935	0.1735	0.357115	-5.3894	FALSE	0.889188	16.7546	-6.03174	0.000272945	0.0135587	0.79673
GCDH	1.43343	29.4555	-4.46894	0.00112885	0.0124288	-0.804973	TRUE	-1.1809	17.7994	5.98661	0.000287413	0.0139963	0.743847
AHCY	-1.69892	30.1424	5.10307	0.000427678	0.00672179	0.179991	FALSE	-0.773435	18.1059	5.94628	0.000301057	0.0142741	0.696338
HSD17B4	-0.679838	29.0441	2.13331	0.0580418	0.174283	-4.70561	TRUE	-0.954002	17.9746	5.94148	0.000302727	0.0142741	0.690671
DMGDH	-0.968109	28.5296	2.81702	0.0178499	0.0814276	-3.57263	TRUE	-1.04689	17.2832	5.92357	0.000309051	0.0144433	0.669486
CFB	-0.886438	23.9829	2.55722	0.0280092	0.107081	-4.0115	FALSE	0.769866	17.001	-5.87535	0.000326809	0.0148782	0.612216
CPS1	-0.757713	32.6205	1.94541	0.0796544	0.214649	-4.99892	TRUE	-0.850677	16.5598	5.85043	0.000336422	0.0150563	0.582486
AKR1D1	-0.205284	29.5694	0.607317	0.556856	0.724337	-6.54198	FALSE	-1.06383	18.0572	5.8328	0.000343412	0.015113	0.561391
AGXT	-1.64475	26.9549	4.46595	0.00113419	0.0124325	-0.809761	TRUE	-1.23574	17.3455	5.78447	0.000363396	0.0153081	0.503357
HP1BP3	-1.01611	23.9596	1.87143	0.090076	0.233616	-5.11112	FALSE	0.747765	17.9019	-5.78915	0.000361405	0.0153081	0.508994
SQLE	0.0576199	22.3805	-0.121842	0.90538	0.952599	-6.73002	FALSE	-0.940058	16.0083	5.78961	0.000361213	0.0153081	0.509539
POLDIP2	-0.552543	24.4787	1.36987	0.199989	0.392013	-5.80653	TRUE	-0.862169	16.4505	5.76682	0.000371011	0.0154276	0.48207
ASPG	0.582107	22.8097	-0.797019	0.445418	0.64262	-6.32735	FALSE	0.807093	16.9393	-5.7462	0.000380127	0.0155616	0.457153
LSS	-0.102147	25.3744	0.288976	0.778361	0.878428	-6.69304	FALSE	-0.777689	17.6695	5.65419	0.000423908	0.016832	0.345183
RPL23A	-1.59889	28.5606	4.80738	0.000667695	0.00896145	-0.272135	FALSE	0.776801	18.2228	-5.60419	0.000449988	0.0170021	0.28382
COL6A1	1.53517	22.6336	-2.86041	0.0165561	0.0771511	-3.49878	FALSE	1.35117	17.401	-5.59395	0.000455543	0.0170021	0.271207
ARHGAP18	1.15999	20.5208	-2.00719	0.0718261	0.201266	-4.90373	FALSE	0.739863	16.4181	-5.60792	0.000447982	0.0170021	0.288413
MRPS35	0.70969	21.0384	-1.99409	0.0734227	0.204175	-4.92402	TRUE	-0.702177	17.0978	5.60687	0.000448545	0.0170021	0.287122
ALDH6A1	-0.679493	29.6244	1.85868	0.0919948	0.236579	-5.13025	TRUE	-0.731478	17.5361	5.59098	0.000457168	0.0170021	0.267546
LAMA5	0.605363	17.2592	-0.604867	0.566571	0.733111	-6.19784	FALSE	0.773703	15.5194	-5.6057	0.000449178	0.0170021	0.285672
RAB32	-0.417785	24.2976	1.02225	0.330187	0.536761	-6.19985	TRUE	-0.757773	17.1119	5.56549	0.000471384	0.0172873	0.23606
NARS	-2.01321	24.452	5.51888	0.000233479	0.00462403	0.793809	FALSE	0.647173	16.7752	-5.54944	0.000480579	0.017503	0.216192
BRI3BP	-0.851996	23.3401	1.29147	0.231552	0.427794	-5.70628	FALSE	-0.732593	17.2987	5.52917	0.000492478	0.0175728	0.191034
LACC1	0.774312	21.4246	-1.27154	0.248814	0.446036	-5.58966	FALSE	1.06324	15.1897	-5.53412	0.000489541	0.0175728	0.197188
OIT3	-0.868864	20.5895	0.909117	0.389079	0.5933	-6.10666	FALSE	1.05312	15.0952	-5.53156	0.000491056	0.0175728	0.19401
UGT2B17	2.14962	29.4746	-6.84519	3.96931e-05	0.00143248	2.57993	FALSE	-0.645676	16.8692	5.51227	0.000502643	0.0177787	0.170017
PNP	-2.44987	27.9216	3.82524	0.00319921	0.0262871	-1.85893	FALSE	0.826953	16.929	-5.49143	0.00051549	0.0177787	0.14405
CYP7A1	1.85814	21.2332	-2.53263	0.0314574	0.115975	-4.01916	FALSE	-1.58909	15.8207	5.50726	0.000505697	0.0177787	0.163786
DECR2	-2.51033	26.6571	5.66297	0.000190386	0.00393869	1.00046	FALSE	-0.694054	16.9802	5.46817	0.000530259	0.0178363	0.114982
CRYL1	-1.88303	27.6309	4.64902	0.000851947	0.010602	-0.519464	FALSE	0.724066	16.7107	-5.47196	0.000527825	0.0178363	0.119717
SCARB1	0.0749635	23.713	-0.100546	0.922635	0.960179	-6.48158	FALSE	-0.728989	17.9682	5.4756	0.000525496	0.0178363	0.124268
CNDP2	-1.78835	27.3581	5.27803	0.000330526	0.00577176	0.441429	FALSE	0.714507	16.9744	-5.44847	0.000543133	0.0179608	0.0902917
GGT1	-1.68534	23.291	3.97696	0.00249076	0.021894	-1.60627	FALSE	0.891139	16.0096	-5.45449	0.00053916	0.0179608	0.0978494
SLC27A5	0.439109	29.4044	-1.14495	0.278264	0.482027	-6.07096	FALSE	-0.618451	16.9145	5.4418	0.000547564	0.0179608	0.0819286
ADPRH	-3.16166	21.442	3.70336	0.00569851	0.0389658	-2.20609	FALSE	0.690949	16.5643	-5.43035	0.000555268	0.0181011	0.0675451
YWHAH	1.21302	24.8585	-2.72212	0.0210441	0.0905314	-3.73368	FALSE	0.641935	16.3737	-5.40574	0.000572238	0.0183151	0.0365514
CDH1	-0.408011	20.7643	0.363143	0.725628	0.843235	-6.46691	FALSE	0.769704	16.5527	-5.4059	0.000572123	0.0183151	0.0367595
AKR1B1	-2.04817	25.7353	4.84576	0.00062973	0.00863023	-0.212717	FALSE	1.26992	17.3391	-5.37869	0.000591542	0.0187062	0.00238698
FMO3	2.12669	28.117	-6.32771	7.70771e-05	0.00231317	1.91361	FALSE	-0.641047	17.3773	5.32228	0.00063412	0.0193501	-0.0692062
PTMS	4.29233	28.3511	-5.78352	0.00059428	0.00831991	0.217369	FALSE	-0.913306	16.0565	5.31791	0.000637553	0.0193501	-0.0747677
RAD23B	0.871569	26.8716	-1.78958	0.103068	0.254186	-5.23279	FALSE	0.92868	16.8344	-5.32903	0.000628853	0.0193501	-0.0606127
MRI1	-1.6762	22.6675	3.51698	0.00750703	0.046657	-2.48509	FALSE	0.842029	15.9295	-5.2839	0.000664995	0.0198409	-0.118191
LRPPRC	0.613708	25.0162	-1.67559	0.124014	0.285272	-5.39744	TRUE	-0.589159	17.1528	5.28429	0.000664676	0.0198409	-0.117696
COL6A2	1.10979	23.2396	-1.94694	0.079451	0.214526	-4.99657	FALSE	1.16846	16.7515	-5.27801	0.000669883	0.0198744	-0.125737
FBP1	-0.121334	30.4777	0.34171	0.739472	0.85352	-6.67521	FALSE	-0.953582	17.0086	5.2375	0.000704536	0.0203314	-0.17772
FARSA	0.682259	24.1208	-1.41755	0.186	0.375033	-5.74622	FALSE	-0.570376	16.671	5.22682	0.000714	0.0203818	-0.191474
HDHD3	-0.0655502	24.2705	0.0838772	0.935424	0.967488	-6.48329	TRUE	-0.850274	15.2338	5.23015	0.000711037	0.0203818	-0.187188
DYNC1LI1	-0.773303	21.0382	1.57491	0.148824	0.322254	-5.46662	FALSE	1.02178	16.8152	-5.20225	0.000736291	0.0206476	-0.223168
ECHDC3	0.422752	25.6573	-0.808676	0.437071	0.634887	-6.39509	TRUE	-1.13576	17.1524	5.19995	0.000738413	0.0206476	-0.226134
VWA5A	2.24396	22.4379	-6.13539	9.95123e-05	0.00246962	1.65615	FALSE	0.655379	16.3518	-5.16336	0.000773132	0.0212652	-0.273511
SLC25A15	0.246206	26.2924	-0.568583	0.581883	0.744957	-6.56581	TRUE	-0.717477	17.2976	5.16615	0.000770424	0.0212652	-0.269892
DYNLL2	0.542474	25.6263	-0.71723	0.49569	0.676755	-6.21107	FALSE	0.755723	14.9235	-5.14573	0.000790499	0.0214083	-0.29642
DHCR24	2.873	24.1526	-6.66455	4.98477e-05	0.00170427	2.35165	TRUE	-0.861057	17.678	5.12889	0.00080748	0.0217197	-0.31834
THEM6	-2.45333	24.9708	4.75747	0.00095813	0.0112864	-0.517468	FALSE	-0.82343	17.1126	5.11426	0.000822559	0.0217197	-0.337424
ACAD11	0.525269	26.267	-1.35046	0.205934	0.398963	-5.83068	TRUE	-0.854368	17.1899	5.11972	0.000816896	0.0217197	-0.330298
NUDT2	0.45999	22.0126	-0.651079	0.535084	0.708501	-6.25828	TRUE	0.925678	16.5047	-5.11743	0.000819264	0.0217197	-0.333283
TXNRD1	3.31299	24.1057	-8.49187	5.91835e-06	0.000457686	4.46295	TRUE	-0.843371	17.583	5.09841	0.000839233	0.0217431	-0.358123
ACSL5	1.91627	26.3723	-5.93457	0.000130624	0.00305229	1.3815	FALSE	-0.574156	17.6499	5.06378	0.00087697	0.0217431	-0.4035
PDLIM5	-2.04106	23.1949	3.44911	0.00830901	0.0497928	-2.54441	FALSE	0.958833	16.5198	-5.06381	0.000876945	0.0217431	-0.403469
CYP2A13	0.873441	29.3775	-2.71623	0.0212602	0.0910992	-3.74365	FALSE	-0.709581	17.1918	5.09756	0.000840136	0.0217431	-0.359233
PRMT1	0.723585	23.0264	-1.38098	0.203545	0.39659	-5.65417	FALSE	0.685466	16.7738	-5.05622	0.00088546	0.021851	-0.413439
ASAH1	4.19281	23.1188	-7.38971	2.04591e-05	0.00100683	3.24098	FALSE	0.940282	16.9083	-5.03238	0.000912796	0.0221862	-0.444811
NHP2L1	0.523413	24.8288	-1.23151	0.245642	0.443247	-5.9733	FALSE	0.59704	17.6057	-5.02976	0.000915846	0.0221862	-0.448253
LCP1	-1.12337	23.6774	2.59312	0.0263204	0.103748	-3.95129	FALSE	1.05106	15.8614	-5.01772	0.000930054	0.0222245	-0.464138
TAGLN2	-0.511666	25.3939	0.805826	0.438641	0.635461	-6.39742	FALSE	0.677806	16.8865	-5.02055	0.000926695	0.0222245	-0.460405
COQ6	-0.228233	23.6786	0.387046	0.706638	0.829776	-6.65756	TRUE	0.828609	15.8487	-5.02089	0.000926291	0.0222245	-0.459955
ACOT12	0.466519	23.4212	-1.2462	0.240425	0.437565	-5.9562	FALSE	-0.703963	17.0206	4.99851	0.000953224	0.0224877	-0.489532
MYL9	-0.535188	27.0279	1.14645	0.277671	0.481768	-6.06931	FALSE	0.647223	17.551	-4.998	0.000953841	0.0224877	-0.4902
RHOA	-2.52839	27.1054	3.25727	0.0163344	0.076557	-2.96456	FALSE	1.50161	17.2729	-4.98583	0.000968854	0.0226573	-0.506317
WARS	-0.131149	24.3133	0.361492	0.725073	0.842891	-6.66777	FALSE	0.616523	16.6251	-4.98521	0.000969618	0.0226573	-0.50713
LMAN1	-0.551631	26.7918	1.30265	0.221203	0.415539	-5.88913	FALSE	-0.631803	17.6171	4.97163	0.000986695	0.0229548	-0.525149
FAM129A	3.9931	23.9769	-8.86998	3.97801e-06	0.00037814	4.84926	FALSE	-0.832567	17.7924	4.9584	0.00100364	0.0230446	-0.542718
GSTM1	1.16029	32.466	-3.40091	0.006531	0.0427675	-2.57587	FALSE	-0.716104	16.233	4.95407	0.00100924	0.0230446	-0.54847
CPT1A	0.922643	25.0637	-1.98579	0.0744522	0.206156	-4.93685	TRUE	0.852227	16.5351	-4.95329	0.00101025	0.0230446	-0.549503
MIB1	-0.572279	19.6496	1.25524	0.243784	0.441631	-5.74845	FALSE	-0.67199	13.9834	4.96393	0.000996515	0.0230446	-0.53537
GGCT	-0.246013	24.3366	0.556158	0.591302	0.752861	-6.49629	FALSE	-0.710095	16.1728	4.93301	0.00103703	0.0232311	-0.576502
PON1	2.3241	28.3547	-3.92949	0.00269288	0.0230998	-1.68508	FALSE	0.658536	17.2554	-4.90644	0.00107329	0.0237157	-0.611982
GRHPR	-0.770649	27.3087	1.84784	0.096798	0.245132	-5.08217	TRUE	0.622905	17.5493	-4.89472	0.00108972	0.0237651	-0.627665
WDR45	0.460047	20.8805	-0.690012	0.511668	0.689012	-6.23098	FALSE	-0.605366	16.5989	4.89375	0.00109109	0.0237651	-0.628962
PRKAA2	1.83319	21.6462	-3.54922	0.00596087	0.0398373	-2.36825	FALSE	0.666517	16.3376	-4.88251	0.00110712	0.0238641	-0.644018
INMT	0.186191	29.2533	-0.428932	0.676849	0.81033	-6.63936	FALSE	-0.686984	17.3987	4.86927	0.00112633	0.0241795	-0.661779
MAPRE1	0.97344	23.5182	-1.54421	0.159985	0.339406	-5.39179	FALSE	0.559632	17.633	-4.8617	0.00113748	0.024222	-0.671951
MTCH2	0.412925	27.6003	-0.727846	0.483006	0.667887	-6.45859	TRUE	-0.840247	18.1169	4.8644	0.0011335	0.024222	-0.668325
CYB5A	-0.384848	32.6195	0.939535	0.369072	0.57549	-6.28002	TRUE	-0.654476	16.5619	4.85627	0.00114556	0.024296	-0.679255
ETFA	0.00260728	29.7947	-0.00834521	0.993502	0.997494	-6.73801	TRUE	-0.797773	17.8698	4.85281	0.00115073	0.0243081	-0.68391
FAM63A	0.0869247	21.2323	-0.229949	0.823137	0.900879	-6.63337	FALSE	0.738673	16.3024	-4.84323	0.00116519	0.0245154	-0.696797
GCK	1.78943	25.4303	-3.76613	0.00423165	0.0316692	-2.0227	FALSE	0.594391	16.8644	-4.81812	0.00120404	0.0251728	-0.730666
NNT	-0.725287	28.1549	2.21966	0.0501005	0.157072	-4.56737	TRUE	-0.607858	18.0996	4.8061	0.00122313	0.0253847	-0.746905
HOGA1	-2.54612	27.788	7.0087	3.24095e-05	0.00128373	2.78264	TRUE	-1.23613	17.5297	4.80062	0.00123195	0.0254139	-0.754329
GSTK1	1.71149	28.6837	-3.23127	0.0115527	0.0622276	-2.87487	TRUE	-0.711212	17.5917	4.79405	0.0012426	0.025445	-0.763212
FKBP9	1.10859	21.035	-1.8673	0.102644	0.253527	-4.91227	FALSE	-0.699598	15.6901	4.75837	0.00130225	0.0262488	-0.811631
ATG3	0.373781	22.3685	-0.75846	0.469291	0.660137	-6.29063	FALSE	0.592706	17.023	-4.75996	0.00129954	0.0262488	-0.809477
YTHDC2	0.927558	18.5406	-1.73246	0.116328	0.275087	-5.24848	FALSE	-0.582518	15.7695	4.74676	0.00132232	0.026552	-0.827427
NAE1	0.952886	21.6411	-2.30503	0.0432835	0.142871	-4.42889	FALSE	0.512899	16.2548	-4.72531	0.0013603	0.0270065	-0.856667
CES1	0.455953	31.9052	-1.50802	0.161741	0.341819	-5.62806	FALSE	-0.691875	16.235	4.7085	0.00139089	0.0274078	-0.879636
RAP1B	0.237685	25.2176	-0.345677	0.737318	0.852549	-6.5974	FALSE	0.902194	17.7758	-4.69578	0.00141452	0.027667	-0.897034
THNSL1	5.73143	22.9564	-8.53042	2.27579e-05	0.00107127	3.25721	TRUE	-0.786485	17.1944	4.68516	0.00143461	0.0277572	-0.911596
RPS8	-1.61793	28.4325	2.97574	0.0135585	0.0682527	-3.30206	FALSE	0.755166	17.5812	-4.685	0.0014349	0.0277572	-0.911805
ACSM5	6.92951	25.2186	-12.8811	1.16675e-07	5.41371e-05	8.12795	TRUE	-0.686658	16.3556	4.65531	0.00149268	0.0284094	-0.952576
NMI	-3.84062	22.5645	5.80592	0.000358695	0.0060997	0.611128	FALSE	0.811102	17.4743	-4.65119	0.0015009	0.0284094	-0.958244
M6PR	0.489062	22.9195	-0.719216	0.494537	0.676755	-6.20959	FALSE	0.639168	16.9308	-4.63425	0.00153519	0.0288518	-0.981577
FDFT1	3.65144	23.6727	-6.16509	0.000147798	0.00328799	1.36956	FALSE	-0.588878	16.8215	4.62897	0.00154605	0.0289528	-0.988857
PHB2	-0.00177233	27.3316	0.00474165	0.996308	0.998352	-6.73803	TRUE	-0.654541	17.3379	4.5999	0.00160736	0.0298889	-1.02902
ABHD6	0.531961	21.9172	-0.84095	0.424082	0.62316	-6.16648	FALSE	-0.84508	15.4465	4.5867	0.00163608	0.0302102	-1.04731
DERA	-1.00935	24.1928	1.72064	0.118521	0.279035	-5.26522	FALSE	-0.646178	15.5774	4.57047	0.00167211	0.0307681	-1.06981
LSM4	-0.275211	22.8788	0.557752	0.590257	0.752121	-6.49535	FALSE	0.521741	17.5708	-4.56459	0.0016854	0.0309049	-1.07799
MTMR1	0.178242	19.5899	-0.134164	0.896923	0.949098	-6.4772	FALSE	0.577956	14.1115	-4.54796	0.00172355	0.0312786	-1.1011
ABCB10	1.22129	23.7354	-2.82467	0.0176145	0.080922	-3.55961	TRUE	-0.62637	17.1994	4.53191	0.00176128	0.0316371	-1.12346
GPC4	1.68693	19.4894	-2.82534	0.0246661	0.0996463	-3.52673	FALSE	0.549266	15.9056	-4.5271	0.00177276	0.0316749	-1.13017
RAPGEF4	-0.828024	19.0677	1.22011	0.256157	0.455889	-5.78857	FALSE	-0.557028	16.2659	4.526	0.00177538	0.0316749	-1.13169
UGT1A8	-0.890131	24.0165	0.528026	0.609915	0.764735	-6.51239	FALSE	0.549141	16.1239	-4.49331	0.00185568	0.0327754	-1.17738
ACSM1	0.852514	29.0553	-1.98236	0.0748811	0.206815	-4.94214	TRUE	-0.8365	16.9643	4.4847	0.00187747	0.0330497	-1.18943
H1F0	-0.680368	28.6372	0.97639	0.351355	0.560236	-6.24498	FALSE	0.944652	17.2093	-4.47518	0.00190191	0.0332164	-1.20279
DHFR	-0.344466	26.1978	0.964064	0.35721	0.56596	-6.25683	FALSE	-0.653412	18.3164	4.4736	0.00190598	0.0332164	-1.205
RPL32	-0.196885	25.763	0.424195	0.68019	0.812227	-6.64151	FALSE	0.843907	17.4943	-4.46061	0.00193994	0.0334415	-1.22324
NUDT7	-0.0600778	20.9036	0.0859096	0.934225	0.967488	-6.39415	FALSE	-0.803685	15.6644	4.45905	0.00194405	0.0334415	-1.22542
CTSD	1.30218	28.3776	-3.62952	0.00443597	0.0329171	-2.18799	FALSE	0.553141	17.4472	-4.45348	0.00195886	0.0335868	-1.23326
HPX	-1.06971	24.2433	1.71994	0.115445	0.273897	-5.33407	FALSE	0.884911	16.9019	-4.4371	0.00200308	0.0341235	-1.25631
NOP58	0.0695337	23.6139	-0.196524	0.848043	0.915803	-6.71718	FALSE	0.484798	16.7478	-4.43219	0.00201655	0.0342149	-1.26322
SERPINA3	-2.25559	25.6925	3.79452	0.00336662	0.0271335	-1.91035	FALSE	0.894288	17.0879	-4.42707	0.00203066	0.0342618	-1.27043
CLU	1.42338	24.9445	-2.69041	0.022234	0.0940315	-3.78732	FALSE	0.768386	17.6767	-4.42357	0.00204042	0.0343022	-1.27538
CBX5	-1.02168	21.3215	1.80685	0.118838	0.279035	-4.92594	FALSE	0.615384	16.4661	-4.41904	0.00205308	0.0343022	-1.28176
APOA4	0.41779	22.4998	-0.613194	0.554527	0.723988	-6.46125	FALSE	-1.15336	16.1598	4.41806	0.00205581	0.0343022	-1.28314
A2M	1.91906	26.3584	-5.04434	0.000466777	0.0070516	0.0912112	FALSE	0.643402	17.5726	-4.413	0.0020701	0.0343323	-1.29029
SF1	-0.442615	21.9952	0.746697	0.4738	0.663172	-6.3671	FALSE	0.548069	15.9871	-4.41167	0.00207385	0.0343323	-1.29216
SERPINB1	2.04603	26.2008	-4.51409	0.00105149	0.0118265	-0.732972	FALSE	0.533359	16.7036	-4.38338	0.0021558	0.035247	-1.33217
DDX41	-0.685903	19.6187	1.47147	0.178258	0.364433	-5.54074	FALSE	0.50328	15.5133	-4.3744	0.00218254	0.0353561	-1.3449
PPT1	0.867339	23.1174	-1.38377	0.202722	0.395459	-5.59538	FALSE	0.619338	17.6945	-4.37439	0.00218256	0.0353561	-1.3449
ACAA2	-0.107727	31.019	0.294884	0.77397	0.876213	-6.69118	TRUE	-0.685136	16.8735	4.36463	0.00221201	0.0356147	-1.35874
GPI	0.759447	27.6521	-1.72886	0.113788	0.271155	-5.32122	TRUE	-0.477138	17.8728	4.35974	0.00222695	0.035638	-1.36569
AFMID	-1.63414	27.2241	4.00064	0.00239593	0.0213667	-1.56705	FALSE	0.644489	17.8793	-4.34984	0.00225748	0.0356407	-1.37975
SCPEP1	0.623561	24.2729	-1.25381	0.237755	0.435059	-5.94728	FALSE	0.756154	17.5287	-4.35534	0.00224045	0.0356407	-1.37193
RHPN2	-0.322082	19.634	0.475925	0.648139	0.792603	-6.36322	FALSE	0.794215	16.0496	-4.35244	0.00224942	0.0356407	-1.37606
HSPA2	0.306739	19.4206	-0.445049	0.669272	0.806339	-6.37858	FALSE	1.02741	15.8899	-4.35023	0.00225626	0.0356407	-1.37919
FECH	-2.82132	23.0972	3.68998	0.00400813	0.0306208	-2.08599	TRUE	-0.571561	17.466	4.34561	0.00227068	0.0356888	-1.38577
STAT1	-0.925675	24.5016	2.70177	0.0218001	0.0928311	-3.76811	FALSE	0.884866	16.5951	-4.32992	0.00232031	0.0361462	-1.40808
OS9	1.27951	21.5186	-2.51218	0.0302809	0.113445	-4.08681	FALSE	-0.608916	16.0806	4.33138	0.00231565	0.0361462	-1.40601
PAH	-1.57625	27.8632	4.23063	0.0016496	0.0159937	-1.18944	FALSE	-1.01591	17.603	4.32085	0.00234954	0.0362862	-1.42101
MYBBP1A	-1.01879	23.5505	2.78105	0.0189989	0.084575	-3.63374	FALSE	0.472735	16.7117	-4.3156	0.00236664	0.036438	-1.42849
HSD17B11	1.24677	28.8816	-3.76266	0.00354994	0.0279859	-1.96377	FALSE	-0.731044	18.5174	4.29467	0.00243616	0.0367978	-1.45838
ARPC1B	1.13319	24.4749	-2.92224	0.0164984	0.0769927	-3.38576	FALSE	0.522015	17.5572	-4.28649	0.00246395	0.0367978	-1.47008
IRAK4	0.920801	20.0669	-1.52955	0.168523	0.35172	-5.36371	FALSE	0.648559	15.9009	-4.30264	0.00240944	0.0367978	-1.44699
LRRFIP1	-0.917923	20.8078	1.2906	0.236483	0.433218	-5.65561	FALSE	0.466863	16.8025	-4.28102	0.00248268	0.0367978	-1.4779
LAMB2	0.612426	18.1289	-1.17785	0.265484	0.465505	-6.03447	FALSE	0.637957	15.4014	-4.29049	0.00245032	0.0367978	-1.46436
RAC1	-0.709658	26.8539	1.02395	0.329422	0.536408	-6.19814	FALSE	0.472192	17.7467	-4.28022	0.00248546	0.0367978	-1.47905
GSK3B	-0.553115	21.234	1.01661	0.332739	0.538752	-6.20549	FALSE	0.505421	15.83	-4.28883	0.00245595	0.0367978	-1.46672
ARFGAP3	-1.28898	21.0636	2.45181	0.033613	0.120369	-4.18729	FALSE	0.674678	16.2701	-4.26793	0.0025282	0.0371244	-1.49665
KYNU	0.344651	26.5941	-0.949709	0.364118	0.571784	-6.27046	FALSE	-0.751818	18.5957	4.26493	0.00253875	0.0371388	-1.50094
CAT	-2.08396	31.9437	6.17261	9.46751e-05	0.00246962	1.7064	TRUE	-0.955274	16.6632	4.26222	0.00254834	0.0371761	-1.50483
ACACA	3.49265	23.5953	-8.37099	6.7393e-06	0.000505033	4.33606	TRUE	-0.748579	17.1909	4.23633	0.00264182	0.0382135	-1.54201
LSP1	-1.25228	21.305	1.40664	0.200931	0.393147	-5.51731	FALSE	1.02022	16.6371	-4.23015	0.00266467	0.0382135	-1.5509
CDK7	-0.248382	20.6427	0.260767	0.801526	0.890904	-6.44957	FALSE	0.52021	15.8414	-4.22959	0.00266676	0.0382135	-1.55171
VWA8	-1.22477	24.8066	3.14032	0.0102054	0.057052	-3.02078	TRUE	-0.504987	16.9286	4.22127	0.0026979	0.0383	-1.56368
IPO5	-1.24659	22.1232	1.93758	0.0807013	0.21595	-5.01088	FALSE	0.634085	16.1333	-4.22403	0.00268751	0.0383	-1.5597
CAPG	0.0352957	24.0982	-0.0816615	0.936489	0.968083	-6.73444	FALSE	0.850446	16.7178	-4.20206	0.00277127	0.0390153	-1.59136
GLYAT	-4.29704	25.6959	6.50502	9.79526e-05	0.00246962	1.78077	TRUE	-0.830259	16.7161	4.19358	0.00280432	0.0392828	-1.60359
WASH1	0.0446563	21.8532	-0.0773882	0.939805	0.969043	-6.73481	FALSE	0.48788	16.5331	-4.18285	0.00284678	0.0396672	-1.6191
SEC14L2	2.89675	25.6447	-5.61988	0.000202304	0.00415876	0.938983	FALSE	-0.551953	16.7078	4.17555	0.00287608	0.0396939	-1.62966
MBL2	-2.55361	21.5791	5.17232	0.000536545	0.00789084	0.0701511	FALSE	0.787631	16.3096	-4.16748	0.00290883	0.0396939	-1.64134
COX7A2	-3.07491	27.0814	4.45048	0.00116219	0.0126075	-0.834498	TRUE	-0.934737	17.2689	4.17258	0.00288808	0.0396939	-1.63395
CCS	1.31432	25.7261	-2.74429	0.0202498	0.0886407	-3.69611	FALSE	-0.589819	17.7432	4.17085	0.0028951	0.0396939	-1.63646
STXBP3	-0.597779	22.8637	1.27634	0.23	0.426705	-5.92066	FALSE	0.573735	16.6575	-4.16845	0.00290486	0.0396939	-1.63993
ZNF622	-0.999337	19.2419	1.13582	0.287954	0.493809	-5.93772	FALSE	0.649821	16.0088	-4.16883	0.0029033	0.0396939	-1.63937
TSNAX	1.27223	22.451	-2.64306	0.0261891	0.103482	-3.84052	FALSE	0.444068	16.8294	-4.16377	0.00292399	0.0397979	-1.6467
SOD1	-0.669044	29.9034	1.2732	0.234018	0.430402	-5.84891	TRUE	-0.763197	17.0247	4.15886	0.00294425	0.0399707	-1.65382
GLB1	-0.920922	20.9136	1.77851	0.108133	0.261322	-5.18272	FALSE	0.834655	16.1698	-4.15697	0.00295205	0.0399738	-1.65655
BCMO1	-2.51184	22.1293	4.25773	0.00199124	0.0185316	-1.25952	FALSE	-0.480138	14.5195	4.14766	0.00299094	0.0400892	-1.67005
SH3GLB1	0.257176	21.7453	-0.274802	0.789509	0.88425	-6.62112	FALSE	0.572062	15.8587	-4.14885	0.00298593	0.0400892	-1.66832
C1RL	-1.15865	21.2003	1.70299	0.121866	0.282528	-5.29011	FALSE	0.598426	14.9035	-4.14539	0.00300053	0.0401159	-1.67335
HNRNPH1	0.666597	24.5283	-1.38048	0.199886	0.392013	-5.71894	FALSE	0.562141	15.8167	-4.12437	0.00309067	0.0406351	-1.70387
HSPB1	0.2111	27.3903	-0.467981	0.649592	0.793335	-6.62078	FALSE	-0.779298	17.0633	4.12202	0.00310092	0.0406351	-1.70729
PTPRC	0.0670998	18.0645	-0.105505	0.918836	0.957921	-6.48102	FALSE	0.925597	14.6046	-4.11835	0.00311698	0.0407445	-1.71261
PLCD1	-0.589722	19.7185	0.782314	0.458819	0.653044	-6.16081	FALSE	0.516572	15.4979	-4.10725	0.00316623	0.0412861	-1.72878
AP2A2	-0.281189	24.263	0.515484	0.617151	0.769779	-6.59609	FALSE	0.714309	16.9961	-4.0939	0.00322651	0.0418653	-1.74822
TNC	-4.53657	20.9525	7.34155	2.16637e-05	0.00103476	3.18411	FALSE	0.698502	16.0025	-4.0816	0.00328316	0.0418834	-1.76616
PGLYRP2	-3.61401	22.5025	5.23996	0.000709716	0.00944737	-0.0681868	FALSE	0.763466	16.3557	-4.0807	0.00328734	0.0418834	-1.76747
MRPS23	-0.714638	22.4716	1.36916	0.203276	0.396303	-5.73298	TRUE	-0.556375	16.3043	4.08168	0.00328281	0.0418834	-1.76605
KIF1B	-0.570356	17.91	0.858469	0.418114	0.619541	-6.09737	TRUE	-0.822751	15.3819	4.0903	0.003243	0.0418834	-1.75347
BCAS3	0.464553	18.8066	-0.79341	0.449757	0.646377	-6.26285	FALSE	-0.521331	15.2373	4.08106	0.00328566	0.0418834	-1.76695
ECM1	0.115617	20.201	-0.107777	0.916475	0.957921	-6.65579	FALSE	0.501029	16.9791	-4.07712	0.00330409	0.0418834	-1.77271
LONP1	0.0430933	26.1557	-0.12797	0.900649	0.950702	-6.72919	TRUE	0.681367	16.9491	-4.06965	0.00333921	0.0421797	-1.78361
LPP	-0.968995	23.1776	2.60203	0.025917	0.102532	-3.93632	FALSE	0.699255	16.2728	-4.05764	0.00339662	0.0424516	-1.80118
SHC1	-0.438231	19.5327	0.698358	0.506733	0.6863	-6.22495	FALSE	0.800775	16.6564	-4.04997	0.00343378	0.0426677	-1.81239
ACADM	-2.90806	29.5574	8.13122	8.75775e-06	0.000547022	4.07932	TRUE	-0.779898	17.8451	4.04122	0.00347678	0.0428993	-1.82522
TAMM41	-1.08543	22.5029	1.92479	0.0893454	0.232155	-4.86564	TRUE	-0.541	16.8912	4.04217	0.00347206	0.0428993	-1.82382
COL6A3	1.94407	23.3301	-3.59689	0.00468628	0.033846	-2.24314	FALSE	0.879971	17.132	-4.0274	0.00354577	0.043446	-1.84547
ACOX1	-0.895301	28.5882	2.18888	0.0528038	0.163184	-4.61687	TRUE	-0.8931	17.1022	4.00126	0.00368043	0.0443752	-1.88387
MLX	-1.13645	20.2101	1.35439	0.207774	0.400505	-5.7512	FALSE	-0.655359	17.2325	4.00169	0.00367815	0.0443752	-1.88323
AGT	-0.360368	23.8047	0.453326	0.659761	0.800189	-6.62794	FALSE	-0.651027	16.8192	4.00408	0.00366562	0.0443752	-1.87972
AP2S1	-3.98415	23.0772	5.62689	0.000443036	0.00678764	0.380804	FALSE	0.520579	17.376	-3.99147	0.00373227	0.0448978	-1.89828
SBF1	0.517038	18.1343	-1.02358	0.329587	0.536408	-6.19851	FALSE	0.510769	15.211	-3.98308	0.00377726	0.0452329	-1.91062
BTD	-0.00534738	22.7031	0.0126602	0.990142	0.995968	-6.73796	FALSE	-1.39562	16.7089	3.98415	0.00377148	0.0452329	-1.90905
PDHX	-1.05732	24.3577	1.26313	0.234523	0.430844	-5.93632	TRUE	-0.551394	17.2162	3.9773	0.00380865	0.0455056	-1.91915
STX6	-0.366869	20.4616	0.497829	0.631604	0.780019	-6.4047	FALSE	0.550896	14.9404	-3.97432	0.00382494	0.0455971	-1.92354
MPP6	-0.832384	21.9777	1.77044	0.106342	0.259356	-5.26083	FALSE	0.692472	17.1539	-3.96259	0.0038897	0.0460572	-1.94083
SGTA	-2.16272	22.8839	4.52097	0.00104021	0.0118144	-0.722031	FALSE	0.483567	17.5189	-3.95097	0.00395507	0.0465183	-1.958
PARP9	1.75558	21.1186	-4.60735	0.00090891	0.0109745	-0.585138	FALSE	0.844511	16.1675	-3.93995	0.00401816	0.0469467	-1.97429
BMP2K	0.706769	20.1594	-1.45633	0.182284	0.369114	-5.56	FALSE	0.55229	16.009	-3.9404	0.00401557	0.0469467	-1.97363
EWSR1	3.46566	23.2003	-2.61819	0.029958	0.112881	-3.8197	FALSE	0.434123	17.6474	-3.93413	0.00405186	0.0471319	-1.98289
PGM2	1.0745	25.3854	-2.80715	0.0181581	0.0819847	-3.58941	FALSE	0.504133	17.1284	-3.92862	0.0040841	0.0472985	-1.99105
EMILIN1	-0.215968	22.2909	0.529673	0.607622	0.764055	-6.58827	FALSE	0.792948	16.2781	-3.92125	0.00412764	0.04768	-2.00197
DDX58	0.878331	20.1949	-1.97623	0.0756537	0.208417	-4.95159	FALSE	0.480929	16.1001	-3.91342	0.00417441	0.0478955	-2.01356
ACAD10	-0.946287	25.589	2.65532	0.0236296	0.0969052	-3.84658	TRUE	-0.694427	16.9279	3.90498	0.00422549	0.0483004	-2.02608
ETFB	-0.610146	30.5707	1.74408	0.111009	0.265311	-5.2992	TRUE	-0.533099	18.1696	3.90049	0.00425291	0.0484044	-2.03274
ACSS2	5.0612	24.0115	-8.94187	1.59689e-05	0.000823285	3.5809	FALSE	-0.800961	16.646	3.89133	0.00430947	0.0487448	-2.04633
RABL6	-2.44163	20.3692	2.42412	0.0499573	0.156926	-4.0871	FALSE	0.681737	16.0641	-3.89117	0.00431052	0.0487448	-2.04659
AMT	0.711438	22.5773	-1.34199	0.211615	0.405502	-5.76638	TRUE	-0.612231	16.545	3.89383	0.004294	0.0487448	-2.04263
HSPG2	1.99415	21.6945	-5.7162	0.000176694	0.00375099	1.07601	FALSE	0.460691	16.1952	-3.88754	0.00433314	0.0487917	-2.05197
HNRNPM	0.280165	25.0742	-0.834837	0.422843	0.623137	-6.37327	FALSE	0.479953	16.5084	-3.88599	0.00434282	0.0487967	-2.05427
LMF1	1.75887	21.9038	-3.61626	0.00453598	0.0334079	-2.21039	FALSE	-0.421556	15.7792	3.88329	0.00435979	0.0488833	-2.05828
HNRNPLL	-0.295498	20.2943	0.666091	0.521619	0.69635	-6.42594	FALSE	0.446696	16.1818	-3.88053	0.0043772	0.0488884	-2.06238
FKBP11	-0.122918	26.5066	0.26962	0.792804	0.886107	-6.69884	FALSE	0.541297	17.7495	-3.87851	0.00439001	0.0489106	-2.06539
EHD1	0.387788	25.0183	-1.03568	0.324169	0.532306	-6.1863	FALSE	-0.556531	16.8769	3.87477	0.0044138	0.0489691	-2.07095
OTC	-0.434604	30.4426	1.33644	0.210317	0.403491	-5.84797	TRUE	-0.588083	18.5378	3.87077	0.00443939	0.0491497	-2.0769
UQCRFS1	-1.26544	25.7789	2.53201	0.0292592	0.110762	-4.05369	TRUE	-0.712956	16.7463	3.86829	0.00445538	0.0492191	-2.0806
DHTKD1	0.848347	24.9673	-1.78895	0.103174	0.254256	-5.23372	TRUE	-0.503137	16.5186	3.85875	0.00451728	0.0492887	-2.09479
INTS4	-0.954829	17.878	1.37293	0.205937	0.398963	-5.66404	FALSE	0.63767	13.921	-3.86052	0.00450572	0.0492887	-2.09216
ACTB	-0.301853	31.781	0.786816	0.45108	0.647991	-6.33559	FALSE	0.751806	16.245	-3.85974	0.00451079	0.0492887	-2.09331
RETSAT	-3.00912	23.8118	4.56892	0.000965018	0.0112884	-0.645914	FALSE	1.37346	17.7049	-3.85416	0.00454743	0.0493121	-2.10164
GTPBP4	-0.00176978	22.1703	0.00153446	0.998808	0.999424	-6.66212	FALSE	0.563603	16.8589	-3.85673	0.00453051	0.0493121	-2.0978
AK1	2.21111	22.979	-3.94156	0.00403441	0.0306208	-1.81685	FALSE	0.538504	16.791	-3.84631	0.00459944	0.0495707	-2.11333
FMO1	-0.67131	28.4924	1.34805	0.206681	0.399532	-5.83366	FALSE	-0.622346	17.5916	3.8447	0.00461018	0.0495853	-2.11573
GLUL	1.89214	26.9721	-4.70991	0.000775417	0.00995477	-0.423944	FALSE	-0.841373	18.1814	3.82731	0.00472798	0.0501854	-2.14168
TXNRD2	-1.64799	24.3126	3.26481	0.00824042	0.049473	-2.80802	TRUE	-0.937136	16.3474	3.83195	0.00469628	0.0501854	-2.13476
SULT2A1	-2.33944	27.9962	2.98118	0.0134315	0.0679286	-3.29277	FALSE	-0.550548	17.6054	3.82893	0.00471687	0.0501854	-2.13926
PML	-0.707841	20.8616	1.15927	0.272642	0.476098	-6.05517	FALSE	0.537906	15.3365	-3.82595	0.00473733	0.0501854	-2.14371
UTP14A	-0.669176	18.7695	0.480664	0.644924	0.790458	-6.36078	FALSE	0.443459	15.4093	-3.83091	0.00470335	0.0501854	-2.13631
CYP1A2	2.76581	28.3464	-5.0984	0.000430655	0.00672485	0.172951	FALSE	-0.674331	18.1581	3.82072	0.00477345	0.0504172	-2.15152
PDXP	-1.83136	23.3765	3.69389	0.00474011	0.0341372	-2.13726	FALSE	0.965265	15.0775	-3.80627	0.00487481	0.0508772	-2.17313
RUVBL1	0.502531	24.3651	-1.36826	0.200478	0.392498	-5.80855	FALSE	0.480635	16.9465	-3.80725	0.00486791	0.0508772	-2.17167
CLYBL	-0.209864	26.1525	0.478045	0.642652	0.789512	-6.61574	TRUE	-0.610113	17.4796	3.80751	0.00486604	0.0508772	-2.17128
CLPP	-2.68266	24.5219	5.20543	0.000367629	0.00612338	0.333505	TRUE	-0.639174	16.26	3.79775	0.00493569	0.0513131	-2.18589
CYP2C9	3.39095	26.4833	-5.29909	0.000659519	0.00892549	0.00513311	FALSE	-0.476842	17.7344	3.78554	0.00502429	0.0519649	-2.20417
SLCO2B1	-0.561885	24.0747	1.13365	0.282765	0.487225	-6.08331	FALSE	-0.618782	16.3103	3.78359	0.00503861	0.0519705	-2.2071
PFDN2	-1.57729	23.4278	3.36953	0.00936589	0.0541288	-2.66461	FALSE	0.447649	17.2437	-3.77705	0.00508692	0.0521451	-2.21691
ECH1	0.347606	27.7829	-0.727111	0.483436	0.667887	-6.45914	TRUE	-0.544498	16.9124	3.77525	0.0051003	0.0521451	-2.21961
PNPLA6	0.186282	18.6027	-0.309654	0.763688	0.869421	-6.61011	FALSE	-0.41542	16.241	3.7733	0.00511478	0.0521451	-2.22252
G6PD	-0.30872	20.6167	0.508368	0.621959	0.772513	-6.59993	FALSE	0.800683	15.4447	-3.77062	0.00513484	0.0522487	-2.22654
ADA	0.0794591	25.3001	-0.181931	0.859185	0.922218	-6.72016	FALSE	0.867735	17.2805	-3.76486	0.00517822	0.0525888	-2.23519
EPB41L3	3.52619	22.6092	-5.38476	0.000593542	0.00831991	0.110372	FALSE	-0.415399	17.4567	3.75887	0.00522374	0.052701	-2.24418
TOR1AIP2	0.353715	23.1506	-0.999346	0.340638	0.547718	-6.2226	FALSE	-0.478868	16.551	3.75816	0.00522918	0.052701	-2.24525
SARS	0.182917	24.7525	-0.420371	0.682892	0.814257	-6.64323	FALSE	0.436197	16.666	-3.76003	0.00521488	0.052701	-2.24244
SLC25A13	-0.509686	28.0035	1.33929	0.20942	0.402722	-5.84447	TRUE	-0.610442	17.2696	3.75519	0.00525195	0.0527291	-2.24971
RPTOR	-1.85361	19.5261	2.99985	0.0130048	0.0669406	-3.26088	FALSE	-0.706299	14.984	3.74853	0.00530336	0.0531443	-2.25972
CORO1A	0.145931	23.3417	-0.230634	0.823217	0.900879	-6.50963	FALSE	0.622178	17.1423	-3.74126	0.00536008	0.0534087	-2.27065
TALDO1	-0.700614	27.2814	1.84443	0.0941837	0.240305	-5.15154	FALSE	0.421945	18.4479	-3.73403	0.00541713	0.0535728	-2.28153
CISD2	0.47157	24.3195	-0.708911	0.49419	0.676755	-6.47259	TRUE	-0.43636	17.8288	3.73446	0.00541377	0.0535728	-2.28089
PRPF40A	-0.375346	21.9787	0.655927	0.52785	0.701784	-6.43293	FALSE	0.505777	16.2587	-3.73125	0.00543925	0.053691	-2.28571
DDC	-1.19342	26.4677	3.03652	0.0122063	0.0644257	-3.19823	FALSE	-1.09836	16.3587	3.72804	0.00546489	0.0538434	-2.29054
PHGDH	-0.870564	29.2946	2.50494	0.0306628	0.114114	-4.0989	FALSE	-0.542845	17.9083	3.72448	0.00549348	0.053924	-2.2959
LRRC59	0.972322	26.8624	-2.67194	0.0229578	0.0952237	-3.81852	FALSE	0.43737	18.5192	-3.7195	0.00553382	0.0541187	-2.30341
UQCRC2	0.0604174	28.1051	-0.177876	0.862287	0.924855	-6.72095	TRUE	-0.722637	18.2311	3.71147	0.0055994	0.054558	-2.31551
ACSM3	3.2464	24.1631	-8.06712	9.4024e-06	0.000576207	4.00953	TRUE	-0.701953	17.3228	3.70594	0.00564501	0.0549011	-2.32384
ACOX2	1.1678	28.8568	-2.83737	0.0172309	0.0799085	-3.538	FALSE	-0.550814	17.9029	3.69858	0.0057064	0.0549918	-2.33495
PLIN3	1.20143	26.6159	-2.92912	0.0146981	0.0710939	-3.38166	FALSE	0.473465	16.9051	-3.69079	0.00577217	0.0553227	-2.34671
STAT3	-0.558233	23.962	1.67559	0.124016	0.285272	-5.39745	FALSE	0.488418	16.4511	-3.68198	0.00584753	0.0557415	-2.36002
HEXA	-1.67342	21.8854	3.15739	0.0129352	0.0666879	-2.98787	FALSE	0.974575	16.6385	-3.6789	0.00587408	0.0558937	-2.36467
ZRANB2	-0.719056	21.4182	1.7677	0.113957	0.271357	-5.14292	FALSE	0.407595	15.1324	-3.67615	0.00589788	0.0559187	-2.36882
C21orf33	-0.531462	27.45	0.842043	0.423504	0.62316	-6.16555	TRUE	-0.637362	17.1555	3.67647	0.00589513	0.0559187	-2.36834
GLS2	-1.13909	22.5725	2.44641	0.0339275	0.120797	-4.19624	TRUE	-1.08324	16.2972	3.66753	0.00597336	0.0562768	-2.38187
TWF1	0.297074	24.2974	-0.608337	0.556206	0.72407	-6.54133	FALSE	0.527605	16.8845	-3.66395	0.00600492	0.0563268	-2.38728
COTL1	-1.81725	26.0095	1.88236	0.100372	0.250268	-4.89136	FALSE	0.645705	18.783	-3.65887	0.00605008	0.0565873	-2.39497
ACTL6A	-1.73315	21.9282	1.7637	0.107518	0.260432	-5.27067	FALSE	0.486136	16.1286	-3.65842	0.00605412	0.0565873	-2.39565
HAGH	-0.461941	28.2354	1.13588	0.281871	0.48646	-6.08087	TRUE	-0.69251	17.262	3.64526	0.00617287	0.0573925	-2.41558
MAP2K1	-0.453126	23.0652	0.970006	0.36329	0.571472	-5.996	FALSE	0.453813	17.0121	-3.64537	0.00617187	0.0573925	-2.41541
PSPC1	-1.23153	22.5242	3.59651	0.00468925	0.033846	-2.24378	FALSE	0.518486	16.4493	-3.6416	0.00620631	0.0574002	-2.42112
NADK2	0.329161	27.6164	-0.809296	0.436731	0.634676	-6.39458	TRUE	-0.519599	17.2047	3.63706	0.00624816	0.0575855	-2.42802
NSDHL	0.68494	25.3564	-1.29228	0.224637	0.421258	-5.90161	FALSE	-0.490214	17.1017	3.62616	0.00634972	0.0580993	-2.44455
RNH1	0.681461	25.3451	-1.64105	0.131079	0.295247	-5.44614	FALSE	0.512496	17.5265	-3.62045	0.00640355	0.0582051	-2.45321
TJP2	-0.39351	23.1884	1.11175	0.291645	0.496729	-6.10696	FALSE	0.40975	16.3803	-3.6146	0.00645925	0.0583309	-2.46209
SRPR	0.352255	23.8582	-0.898182	0.389702	0.593711	-6.31797	FALSE	-0.649277	17.0515	3.61464	0.00645889	0.0583309	-2.46203
GNAI2	-0.17997	26.2337	0.248649	0.808545	0.893857	-6.70469	FALSE	0.905251	17.206	-3.61695	0.00643689	0.0583309	-2.45853
LCMT1	-0.279224	21.9291	0.404817	0.694815	0.820945	-6.57357	FALSE	0.427953	16.9288	-3.61157	0.00648834	0.0584726	-2.4667
EHBP1	-1.24918	19.4903	2.29183	0.0468873	0.150782	-4.40386	FALSE	-0.493017	14.9108	3.60556	0.00654642	0.0588765	-2.47583
ACOT8	0.312167	23.7627	-0.779299	0.453423	0.649614	-6.41885	FALSE	-0.79952	16.8345	3.60463	0.00655546	0.0588765	-2.47725
FLII	-0.192609	22.0041	0.570465	0.580654	0.744414	-6.56469	FALSE	0.4079	16.1533	-3.60084	0.00659236	0.0591074	-2.483
KDELC1	-0.480647	20.1477	0.587106	0.571185	0.736486	-6.47767	FALSE	-0.649974	15.0981	3.59476	0.00665214	0.0595148	-2.49225
SLC25A1	-2.47739	27.01	5.08661	0.000438269	0.00674643	0.155168	TRUE	-0.457755	18.0933	3.59108	0.00668857	0.0596661	-2.49785
TST	-1.30874	30.2583	3.53317	0.00521821	0.0365275	-2.35107	TRUE	-0.457666	17.3123	3.58778	0.00672138	0.0597569	-2.50286
CA1	2.74794	27.7339	-4.09872	0.00204165	0.0187933	-1.40526	FALSE	0.623367	16.785	-3.58656	0.00673354	0.0597644	-2.50472
LXN	-0.295227	22.9259	0.51491	0.621942	0.772513	-6.34247	FALSE	0.730754	17.5386	-3.57973	0.00680222	0.0600711	-2.51512
FGD4	-2.16536	20.0565	2.73899	0.0247741	0.0998941	-3.633	FALSE	-0.461087	16.5379	3.57484	0.00685184	0.0602073	-2.52256
ABCB11	-0.732895	25.3799	2.24192	0.0482292	0.153276	-4.53143	FALSE	-0.503736	17.1481	3.577	0.00682987	0.0602073	-2.51927
RRS1	1.20006	18.9196	-1.44393	0.196963	0.388897	-5.38745	FALSE	0.414527	15.3884	-3.57219	0.00687894	0.060345	-2.52661
SEPT8	-1.86862	21.4395	3.91425	0.0027613	0.0235399	-1.71041	FALSE	0.44046	16.8269	-3.5678	0.00692392	0.0605384	-2.53329
MANBA	0.000159733	22.118	-0.000417524	0.999675	0.999675	-6.73805	FALSE	0.416175	16.6043	-3.56532	0.00694951	0.0606618	-2.53707
COQ7	0.770061	22.7737	-0.737231	0.481424	0.667349	-6.2499	TRUE	-0.592815	15.8203	3.5595	0.00701001	0.0608178	-2.54594
CUX1	0.126395	19.8137	-0.184634	0.858576	0.922174	-6.46829	FALSE	-0.46113	16.1057	3.56012	0.00700354	0.0608178	-2.545
CUL4B	-2.02703	20.6887	5.54144	0.000226093	0.00453303	0.826378	FALSE	0.419789	15.6718	-3.55314	0.00707669	0.0608877	-2.55564
AK3	0.494383	28.9898	-1.22911	0.246504	0.443325	-5.97608	TRUE	-0.493725	17.8916	3.55291	0.00707917	0.0608877	-2.556
GFM1	0.612608	22.993	-1.24447	0.241033	0.438179	-5.95822	TRUE	-0.52636	15.8661	3.54305	0.00718391	0.0616882	-2.57104
DHRS11	-2.95036	26.2703	8.2443	7.73427e-06	0.000514811	4.20124	FALSE	0.594097	17.4223	-3.53718	0.00724708	0.0620289	-2.58001
CAP1	0.801717	26.1153	-2.25134	0.0474581	0.151567	-4.51619	FALSE	0.391536	17.1518	-3.53586	0.00726131	0.0620501	-2.58201
HNRNPA2B1	-0.707678	27.9345	2.0002	0.0726739	0.202614	-4.91456	FALSE	0.399279	17.3024	-3.5334	0.00728801	0.0621777	-2.58577
PEPD	1.00355	24.0544	-2.37089	0.0386484	0.132875	-4.32099	FALSE	0.393907	16.5794	-3.52989	0.00732635	0.0623434	-2.59114
HEATR5B	-1.07853	18.2751	1.97499	0.0826106	0.219754	-4.84564	FALSE	0.410706	15.24	-3.52531	0.0073766	0.0625512	-2.59814
DSC2	-0.031319	20.24	0.0611173	0.952721	0.974623	-6.53669	FALSE	0.388225	14.9411	-3.52507	0.00737918	0.0625512	-2.5985
STEAP4	1.44169	22.0174	-2.92873	0.0147079	0.0710939	-3.38231	FALSE	0.770501	16.429	-3.52214	0.00741151	0.0627247	-2.60298
MDH2	-0.727198	29.8775	1.93698	0.0807817	0.21595	-5.0118	TRUE	-0.544307	17.0221	3.5209	0.00742529	0.0627407	-2.60488
ITIH3	1.16176	23.9093	-3.14533	0.0101176	0.0566588	-3.0122	FALSE	0.493779	17.0742	-3.51953	0.00744053	0.0627691	-2.60698
STARD13	1.11937	18.4101	-1.69881	0.12267	0.283581	-5.29598	FALSE	-0.670653	15.1449	3.51003	0.00754688	0.0635647	-2.6215
ATL2	-0.91939	24.4618	1.89975	0.0859457	0.225122	-5.06841	FALSE	-0.441791	15.4974	3.49884	0.00767427	0.0640162	-2.63863
APOH	0.728202	23.8586	-0.831603	0.424585	0.62316	-6.376	FALSE	0.521473	17.4634	-3.49788	0.00768534	0.0640162	-2.6401
TM6SF2	-0.290899	23.0546	0.677802	0.512908	0.69011	-6.49488	FALSE	-0.94522	17.0809	3.49796	0.00768438	0.0640162	-2.63998
DMAP1	-0.0962443	19.5408	0.158253	0.878576	0.935487	-6.4733	FALSE	0.431494	14.314	-3.50123	0.00764688	0.0640162	-2.63497
ITGA6	-2.62685	20.4438	4.2365	0.00163408	0.0159846	-1.17987	FALSE	0.466528	16.0539	-3.48756	0.00780494	0.0644188	-2.6559
DDT	2.14124	29.0717	-3.28712	0.0079315	0.0481523	-2.76992	FALSE	0.445638	14.2083	-3.48999	0.00777664	0.0644188	-2.65219
CPSF7	-0.305608	21.8416	0.761848	0.467373	0.658294	-6.28798	FALSE	0.476613	15.0801	-3.4874	0.00780686	0.0644188	-2.65616
SYPL1	0.279259	23.8972	-0.670114	0.519165	0.694813	-6.42315	FALSE	0.474088	18.3079	-3.48774	0.00780289	0.0644188	-2.65563
CIRBP	0.949736	23.8011	-2.04054	0.0745494	0.206249	-4.69662	FALSE	0.439826	15.5258	-3.47752	0.00792328	0.0648339	-2.6713
DCUN1D1	-1.33208	22.5053	2.08742	0.0800406	0.214853	-4.54883	FALSE	0.741273	16.2285	-3.47981	0.00789612	0.0648339	-2.66778
EIF2B3	0.424169	21.2429	-0.908644	0.384408	0.588894	-6.30851	FALSE	0.541299	16.4273	-3.48041	0.00788902	0.0648339	-2.66686
FIP1L1	-0.199308	21.1638	0.545485	0.597092	0.756378	-6.57933	FALSE	0.397537	15.9515	-3.47736	0.00792517	0.0648339	-2.67154
MYH9	-1.07554	26.537	2.47589	0.0322428	0.117465	-4.14728	FALSE	0.377399	16.9547	-3.47585	0.00794316	0.0648344	-2.67386
BCKDK	-0.771915	21.6146	1.26247	0.237681	0.435059	-5.8615	TRUE	-0.481607	15.398	3.46926	0.00802204	0.0652451	-2.68396
ATP2B1	-2.13914	20.9292	2.78335	0.0207551	0.0896687	-3.61237	FALSE	0.505653	15.6442	-3.46412	0.0080841	0.0654787	-2.69184
GC	0.260593	27.4919	-0.717652	0.489007	0.67274	-6.46617	FALSE	-0.406736	17.1033	3.45717	0.00816886	0.066064	-2.70251
TRAP1	-1.0746	25.2803	3.02479	0.012456	0.0650536	-3.21827	TRUE	-0.503984	17.353	3.44712	0.00829312	0.0665367	-2.71794
MAGT1	-0.0222934	25.5317	0.0639767	0.950219	0.974166	-6.73583	FALSE	-0.428775	17.0767	3.44787	0.00828378	0.0665367	-2.71679
HLCS	-1.08789	20.5127	1.6724	0.127868	0.290635	-5.33294	FALSE	-0.56863	15.792	3.44024	0.00837945	0.0670483	-2.72852
CLPB	-1.89407	23.1072	5.45293	0.000256584	0.00494747	0.698186	TRUE	-0.454239	16.2456	3.4348	0.0084482	0.0672324	-2.73688
LAMP1	-2.38664	25.7962	5.42255	0.000566764	0.00814535	0.156422	FALSE	0.641946	18.2152	-3.43249	0.00847767	0.0672324	-2.74043
GART	-0.435995	24.0503	1.08841	0.301347	0.507781	-6.13178	FALSE	0.499029	16.4744	-3.43223	0.00848098	0.0672324	-2.74083
MRPL15	0.0284364	21.4134	-0.0349676	0.972849	0.986517	-6.66145	TRUE	0.448006	17.5203	-3.43491	0.0084468	0.0672324	-2.73671
SCRN2	-1.22756	22.7439	3.07833	0.0113562	0.0614749	-3.12676	FALSE	0.570657	16.2721	-3.43017	0.00850727	0.0672558	-2.74399
FABP7	4.37993	28.8214	-6.50534	9.79147e-05	0.00246962	1.78116	FALSE	0.768399	17.1267	-3.42296	0.00860014	0.067787	-2.75509
NOP56	0.433637	24.1454	-1.31277	0.217896	0.411469	-5.87688	FALSE	0.389668	16.8534	-3.41942	0.00864609	0.0678782	-2.76053
GALNS	2.2152	20.7284	-3.65502	0.00611807	0.0407202	-2.27806	FALSE	0.581423	16.1715	-3.405	0.00883605	0.0690284	-2.78273
CDV3	-1.11866	23.0395	2.26156	0.0526268	0.162948	-4.36609	FALSE	0.514916	17.026	-3.39481	0.00897305	0.069179	-2.79844
HMGCS2	0.521122	30.765	-1.49145	0.165967	0.348006	-5.65005	TRUE	0.720395	17.1721	-3.39846	0.00892374	0.069179	-2.79281
OPA1	-0.873159	24.2798	2.38907	0.0374566	0.130117	-4.29106	TRUE	-0.380893	16.7686	3.39217	0.00900885	0.0692514	-2.80251
RPL37A	0.674355	24.6406	-1.09857	0.302984	0.509149	-5.92115	FALSE	0.541271	16.3882	-3.39051	0.00903143	0.0693241	-2.80506
OSBP	-0.726396	23.8907	1.64034	0.131229	0.29538	-5.44715	FALSE	0.42393	16.9587	-3.38589	0.00909468	0.0697083	-2.81219
FAHD1	-1.82604	24.307	3.11096	0.0107349	0.0590226	-3.07098	TRUE	-0.465655	16.388	3.38146	0.00915581	0.0699737	-2.81902
SEPT6	0.632709	24.0425	-1.00179	0.341934	0.54925	-6.14312	FALSE	0.490034	17.0245	-3.37476	0.00924895	0.0705834	-2.82935
ERGIC1	-0.406308	23.5808	0.504305	0.624712	0.774193	-6.6021	FALSE	-0.431677	16.0981	3.37339	0.00926807	0.0706272	-2.83146
FASN	1.70712	27.4395	-3.85663	0.00303705	0.0251899	-1.80647	TRUE	-0.531877	17.5987	3.3673	0.00935387	0.0710759	-2.84086
ACADL	8.22931	25.8138	-14.8157	2.97456e-08	2.73589e-05	9.29992	TRUE	-0.464421	17.6932	3.35836	0.00948124	0.0716315	-2.85466
TBC1D17	-0.928797	21.9544	2.2811	0.0477268	0.152276	-4.42081	FALSE	-0.364381	15.6902	3.35643	0.00950895	0.07166	-2.85764
PSME3	-0.703593	22.9384	1.50148	0.175477	0.360045	-5.39938	FALSE	-0.421797	16.5591	3.35527	0.00952572	0.07166	-2.85944
GIT1	-0.177801	18.7643	0.27178	0.79337	0.886435	-6.44634	FALSE	0.631681	14.3868	-3.35592	0.0095163	0.07166	-2.85843
EIF2D	-0.371606	19.2052	0.515308	0.621677	0.772513	-6.34225	FALSE	0.449069	16.1535	-3.35356	0.00955038	0.0717433	-2.86208
DNAJC16	-0.560528	18.1532	0.971588	0.36735	0.57421	-5.90323	FALSE	0.439481	15.0234	-3.34935	0.00961149	0.0720624	-2.86858
SNTB2	1.20898	21.9381	-1.01371	0.334056	0.54041	-6.20838	FALSE	0.463786	16.273	-3.34691	0.00964711	0.072162	-2.87235
CHP1	-0.0320152	24.3149	0.0632525	0.951071	0.974166	-6.59429	FALSE	-0.497207	15.8126	3.33679	0.0097963	0.0729723	-2.888
SCAMP2	0.0499708	22.9028	-0.0532135	0.959223	0.977468	-6.39671	FALSE	0.49813	16.6768	-3.33492	0.00982409	0.0729723	-2.89089
CSRP1	1.73812	26.637	-4.63869	0.000865708	0.0106508	-0.535724	FALSE	0.374873	17.5063	-3.33123	0.00987919	0.0732753	-2.89659
TTLL12	-1.80293	21.4457	4.59115	0.000932129	0.0111155	-0.610733	FALSE	0.509244	15.978	-3.32797	0.0099282	0.0734325	-2.90164
GGA1	-0.54421	21.0652	0.714902	0.497043	0.678043	-6.2128	FALSE	0.439173	16.0208	-3.32237	0.0100129	0.073795	-2.9103
MVD	2.42297	23.5324	-5.08268	0.000606886	0.00845993	-0.0545905	FALSE	-0.519785	16.6249	3.32076	0.0100374	0.0738268	-2.91279
MCCC1	-1.46949	24.936	3.48796	0.00563316	0.0386818	-2.4278	TRUE	-0.94438	16.3873	3.31345	0.0101495	0.0742759	-2.92411
FKBP1A	-1.38324	27.6076	2.11792	0.059578	0.177044	-4.73004	FALSE	0.583608	16.1789	-3.30837	0.0102281	0.074672	-2.93197
AKR1C1	-0.117176	29.9271	0.297161	0.772279	0.875825	-6.69046	FALSE	-0.476181	16.6996	3.30779	0.0102372	0.074672	-2.93287
FTCD	0.0301392	29.124	-0.078255	0.939132	0.969043	-6.73473	FALSE	-0.467672	17.2631	3.3048	0.0102837	0.0749082	-2.9375
PON3	-7.56334	26.1359	9.24368	1.24197e-05	0.000672321	3.80772	FALSE	0.904031	17.2951	-3.29813	0.0103887	0.0754406	-2.94784
CFH	-1.66758	23.1523	3.49562	0.00556059	0.0383456	-2.4148	FALSE	0.477484	16.5115	-3.29681	0.0104095	0.0754406	-2.94988
FCGR2B	1.0077	25.1902	-2.05314	0.0694215	0.196366	-4.77499	FALSE	0.632789	16.5956	-3.29488	0.0104401	0.0755263	-2.95287
NID1	1.01605	19.9055	-1.33955	0.212378	0.405913	-5.76936	FALSE	0.493526	15.429	-3.29079	0.0105053	0.0756869	-2.95921
PRKAR2B	-1.07846	21.3117	1.30581	0.231531	0.427794	-5.63788	FALSE	0.448438	15.8528	-3.28677	0.0105698	0.075944	-2.96544
GSTZ1	-2.84514	28.1843	4.80969	0.000665339	0.00896145	-0.268548	TRUE	-0.605521	17.0796	3.28478	0.0106018	0.0759679	-2.96853
DLD	-0.0284579	26.5348	0.040332	0.968603	0.983282	-6.73717	TRUE	-0.588377	17.9028	3.28359	0.0106211	0.0760026	-2.97037
GPLD1	-2.14554	22.1645	5.53118	0.000229422	0.00457155	0.811572	FALSE	-0.606498	15.0876	3.28166	0.0106523	0.0761229	-2.97336
F5	0.906541	21.014	-1.79502	0.102153	0.252698	-5.22478	FALSE	0.393613	15.9309	-3.26525	0.0109219	0.0766775	-2.99881
FUBP3	0.564184	22.6085	-1.38834	0.19447	0.385851	-5.78334	FALSE	0.468752	16.2878	-3.26915	0.0108573	0.0766775	-2.99277
GLYR1	-0.645256	21.2023	1.25671	0.247842	0.444835	-5.69463	FALSE	0.351055	17.1325	-3.26621	0.010906	0.0766775	-2.99732
RBBP4	-0.831081	23.6704	1.21246	0.26337	0.463394	-5.74459	FALSE	0.410607	18.1286	-3.26633	0.010904	0.0766775	-2.99714
LIG3	-0.578995	19.4912	0.749288	0.474508	0.663453	-6.24069	FALSE	0.514784	15.2263	-3.26923	0.0108558	0.0766775	-2.99263
JAK1	0.121606	19.7196	-0.237723	0.817279	0.899228	-6.6314	FALSE	0.428404	16.1187	-3.26458	0.0109332	0.0766775	-2.99986
TMEM245	0.155588	21.8561	-0.201086	0.845502	0.915396	-6.51659	FALSE	-0.39752	18.3201	3.27048	0.0108352	0.0766775	-2.9907
UBE3C	0.122332	19.9611	-0.199424	0.847411	0.915632	-6.46515	FALSE	-0.430596	14.737	3.27445	0.0107699	0.0766775	-2.98454
TPP1	2.31937	23.7821	-2.71569	0.0232169	0.0958176	-3.72253	FALSE	0.624196	17.5436	-3.26087	0.0109951	0.0770094	-3.00561
SSBP1	2.24959	26.1617	-3.93626	0.00406519	0.0306208	-1.82452	TRUE	-0.452571	16.9591	3.25972	0.0110145	0.0770433	-3.0074
ABI1	0.142546	21.169	-0.228622	0.826462	0.903213	-6.36894	FALSE	0.45676	15.5617	-3.25674	0.0110646	0.0772911	-3.01202
ENO3	-1.32271	21.8702	0.915882	0.393702	0.596869	-5.95495	FALSE	-0.468245	17.2126	3.24244	0.0113088	0.0780677	-3.03423
ADAM10	-1.08405	20.7273	2.95698	0.0155806	0.0742261	-3.32906	FALSE	0.472792	16.7492	-3.23698	0.0114035	0.0785161	-3.04271
CYB5R3	1.37468	27.0317	-3.04426	0.012044	0.0642348	-3.18499	TRUE	-0.485819	16.592	3.23543	0.0114307	0.0786008	-3.04514
NAP1L1	-0.309522	22.8488	0.325173	0.753145	0.862254	-6.48106	FALSE	0.445644	16.655	-3.23424	0.0114513	0.0786405	-3.04697
SMC1A	0.152314	22.2067	-0.312409	0.760994	0.867266	-6.68548	FALSE	0.42415	16.4482	-3.22905	0.0115426	0.0790619	-3.05505
WDR81	1.30489	19.1745	-1.73403	0.120002	0.280207	-5.1359	TRUE	0.455889	14.9453	-3.22744	0.011571	0.0791533	-3.05754
MRPS9	-0.118221	21.4158	0.236512	0.818803	0.899866	-6.56581	TRUE	-0.581782	16.7275	3.22077	0.0116896	0.0795977	-3.06791
NANS	-0.240629	24.3405	0.683788	0.509273	0.687667	-6.49066	FALSE	0.363462	16.4679	-3.21766	0.0117455	0.0796249	-3.07276
SDCBP	3.55125	23.0667	-9.43066	2.26073e-06	0.000273884	5.39378	FALSE	0.410356	18.0103	-3.21353	0.0118199	0.079822	-3.07918
RPL14	-0.263519	27.4206	0.545532	0.598297	0.756554	-6.50246	FALSE	0.486689	18.8376	-3.20262	0.012019	0.0808567	-3.09616
TUFM	-0.33253	27.6213	0.67837	0.512563	0.689932	-6.49448	TRUE	-0.553944	18.1696	3.19919	0.0120824	0.0811793	-3.1015
PUF60	1.29556	22.4496	-3.05009	0.0119235	0.0636964	-3.17503	FALSE	0.425424	16.1927	-3.19176	0.0122207	0.0820044	-3.11306
FTL	0.913159	29.4637	-2.40669	0.0363357	0.127175	-4.26199	FALSE	1.10608	16.5015	-3.18748	0.0123011	0.082036	-3.11973
SF3B1	0.477309	23.0483	-1.30703	0.219766	0.414045	-5.88383	FALSE	0.382769	16.3652	-3.19031	0.0122478	0.082036	-3.11532
BCAP31	0.578882	27.9835	-0.954392	0.361854	0.570812	-6.26603	FALSE	-0.454365	17.7844	3.18862	0.0122796	0.082036	-3.11795
SEC16B	-0.606484	21.5459	0.625684	0.54665	0.718275	-6.45315	FALSE	-0.388468	15.5709	3.18897	0.012273	0.082036	-3.1174
DBT	-1.82114	25.736	3.92976	0.00269167	0.0230998	-1.68463	TRUE	-0.552258	17.0689	3.18432	0.0123609	0.0823179	-3.12465
RPS6KA3	-1.36512	21.0587	3.1107	0.0107396	0.0590226	-3.07142	FALSE	0.57155	15.5006	-3.18052	0.0124332	0.082562	-3.13057
GFM2	-1.37085	21.1507	1.11291	0.297127	0.50379	-5.90603	TRUE	-0.521176	16.0084	3.17928	0.0124569	0.082562	-3.13251
ICAM1	0.181182	22.073	-0.274964	0.790106	0.88438	-6.49742	FALSE	1.02766	16.0326	-3.18007	0.0124417	0.082562	-3.13127
PCMT1	1.27937	24.0963	-3.39484	0.00659877	0.0428688	-2.5862	FALSE	-0.46003	18.0772	3.17808	0.0124797	0.0825883	-3.13437
BPNT1	0.672899	25.7787	-1.96297	0.0773507	0.210768	-4.97199	FALSE	0.361727	18.2882	-3.17101	0.012616	0.0831773	-3.14539
TDO2	-2.30752	22.2592	5.68242	0.000185257	0.00388203	1.02811	FALSE	-0.508111	16.6258	3.17017	0.0126321	0.0831797	-3.14669
NRD1	1.1808	22.1477	-2.82887	0.0174867	0.0806771	-3.55246	TRUE	-0.372406	16.0963	3.16931	0.0126488	0.0831859	-3.14803
IDO2	-3.61338	22.0802	5.9614	0.000860328	0.0106508	-0.0317453	FALSE	-0.761454	16.6965	3.16558	0.0127216	0.0832497	-3.15385
RTCA	-1.14566	21.8766	1.79828	0.104781	0.256949	-5.15422	FALSE	0.488116	16.6936	-3.1665	0.0127036	0.0832497	-3.15242
ARHGEF1	0.666104	20.7615	-1.60941	0.137864	0.305837	-5.49024	FALSE	0.383892	17.1161	-3.16574	0.0127183	0.0832497	-3.15359
TBC1D13	-0.485232	19.9334	0.740844	0.482093	0.667445	-6.19327	FALSE	0.46682	15.3052	-3.167	0.0126939	0.0832497	-3.15164
LAP3	1.75144	28.8236	-5.26707	0.000335859	0.00580599	0.425194	TRUE	-0.415538	17.5065	3.16353	0.0127616	0.0832568	-3.15704
GNS	0.545321	22.9964	-1.09868	0.297048	0.50379	-6.12091	FALSE	0.56612	16.4223	-3.16368	0.0127587	0.0832568	-3.15681
ASNA1	0.0800297	24.1941	-0.213408	0.835195	0.909696	-6.71345	FALSE	-0.368356	17.7894	3.16311	0.0127699	0.0832568	-3.15771
ASGR1	-0.814277	27.7971	2.13259	0.0581123	0.174283	-4.70675	FALSE	0.435341	16.8148	-3.15794	0.0128717	0.0837136	-3.16576
BGN	1.05443	22.8314	-1.13644	0.284361	0.489715	-6.00375	FALSE	1.19639	16.2628	-3.15512	0.0129276	0.0838707	-3.17016
CTSZ	1.86906	26.3081	-4.60905	0.000906504	0.0109745	-0.582449	FALSE	0.662371	17.5583	-3.15012	0.0130274	0.0839135	-3.17796
PYGB	2.32024	22.9442	-4.50574	0.00106537	0.0119321	-0.746271	FALSE	0.588146	16.3989	-3.15042	0.0130213	0.0839135	-3.17749
PDXK	-0.302526	25.1768	0.914011	0.381711	0.586193	-6.30362	FALSE	0.54465	15.3	-3.14763	0.0130772	0.0839135	-3.18183
D2HGDH	-0.37083	24.613	0.756196	0.466558	0.657635	-6.43699	TRUE	-0.647709	17.17	3.14777	0.0130744	0.0839135	-3.18162
CSAD	0.914205	23.8462	-1.91088	0.091302	0.23517	-4.88571	FALSE	-0.480238	18.014	3.1464	0.013102	0.0839706	-3.18376
ASMTL	-0.0849631	20.8686	0.0983479	0.923755	0.961036	-6.65685	FALSE	-0.68441	17.6988	3.14485	0.0131333	0.0840692	-3.18618
ACOX3	3.96406	24.002	-5.9613	0.000299646	0.00549858	0.78902	TRUE	-0.791788	15.921	3.14397	0.013151	0.0840804	-3.18754
RPL7A	-0.440104	28.5969	1.06025	0.313379	0.521175	-6.16117	FALSE	0.42644	18.2569	-3.1431	0.0131686	0.0840914	-3.1889
PSMA6	0.175598	27.2799	-0.539702	0.600931	0.758874	-6.58263	TRUE	0.500915	16.305	-3.1376	0.0132807	0.0844019	-3.19749
EIF5B	0.251778	22.6219	-0.49155	0.633395	0.781339	-6.60881	FALSE	-0.509321	17.0689	3.13737	0.0132852	0.0844019	-3.19784
SLC26A1	0.0824218	23.6698	-0.198233	0.84674	0.915632	-6.71682	FALSE	-0.530822	15.69	3.13719	0.013289	0.0844019	-3.19813
PTMA	-2.02265	26.9339	3.57596	0.0109237	0.059825	-2.5569	FALSE	-0.67081	15.0133	3.12567	0.0135267	0.0852047	-3.21611
PEX14	0.874792	24.0498	-1.9127	0.0841156	0.22212	-5.04878	FALSE	-0.98018	16.7188	3.12577	0.0135246	0.0852047	-3.21595
KIAA1033	-2.23148	20.9141	1.82338	0.0975061	0.246076	-5.18287	FALSE	0.357845	15.4452	-3.12561	0.013528	0.0852047	-3.2162
CSK	-0.742982	21.3704	1.20215	0.256345	0.455975	-6.00702	FALSE	0.425584	15.9577	-3.12715	0.013496	0.0852047	-3.21381
RPS27L	-0.199927	28.2215	0.428505	0.679254	0.811706	-6.49656	FALSE	0.65144	17.0228	-3.12287	0.0135851	0.0852047	-3.22048
APPL1	1.82312	21.9109	-4.92141	0.000759661	0.0098695	-0.28211	FALSE	0.529154	14.9771	-3.11817	0.0136839	0.0854193	-3.22782
C4BPA	-0.0981237	21.9555	0.21332	0.835706	0.909948	-6.63737	FALSE	0.633297	16.4643	-3.11613	0.013727	0.0855869	-3.23101
DDX23	-0.0236133	20.7958	0.0515775	0.959857	0.977468	-6.73661	FALSE	0.396775	16.8681	-3.1143	0.0137658	0.0857276	-3.23387
FUS	1.07544	25.0102	-2.05983	0.0686672	0.194617	-4.76477	FALSE	0.392319	16.2262	-3.11279	0.0137977	0.0858253	-3.23622
CRYZ	-2.07172	29.3128	6.19242	9.22041e-05	0.00246962	1.73307	TRUE	-0.401079	17.9723	3.10582	0.0139467	0.0863171	-3.2471
DPYSL3	0.963393	20.8407	-1.81273	0.106315	0.259356	-5.07946	FALSE	0.631318	16.8281	-3.10473	0.0139702	0.0863171	-3.24881
AGMAT	-1.24563	27.7879	2.92763	0.0147359	0.0710939	-3.38419	TRUE	-0.945371	18.5192	3.10192	0.0140309	0.0864571	-3.2532
GLMN	1.31154	19.4605	-1.12059	0.303675	0.509149	-5.75434	FALSE	-0.52069	15.9538	3.10253	0.0140177	0.0864571	-3.25224
CD81	0.347422	23.2527	-0.411458	0.692631	0.820746	-6.39417	FALSE	0.53595	16.0745	-3.1012	0.0140466	0.0864571	-3.25433
CYBB	1.10998	19.692	-1.69659	0.132118	0.296967	-5.14509	FALSE	0.941318	16.5801	-3.09924	0.0140891	0.086588	-3.25739
RPL11	-0.385172	27.8946	0.903746	0.389063	0.5933	-6.2357	FALSE	0.854258	19.0876	-3.09686	0.014141	0.0867271	-3.26112
ADPRHL2	-0.243557	24.3682	0.726183	0.483981	0.668293	-6.45983	FALSE	0.632342	16.1417	-3.09471	0.0141878	0.0867271	-3.26446
ANKFY1	0.304337	21.5652	-0.684753	0.508689	0.687466	-6.48998	FALSE	0.363534	16.8823	-3.09466	0.014189	0.0867271	-3.26455
CORO1B	0.117654	24.8425	-0.352593	0.731537	0.848412	-6.67117	FALSE	0.33302	17.7119	-3.09202	0.0142469	0.0868798	-3.26867
AFG3L2	-0.219434	23.9929	0.674058	0.51519	0.692033	-6.4975	TRUE	-0.536546	17.6177	3.0879	0.0143378	0.0872325	-3.27511
APRT	-1.41385	26.8404	2.48632	0.0316664	0.116217	-4.12992	FALSE	0.782484	17.9219	-3.08488	0.0144048	0.087356	-3.27984
GARS	0.347719	23.6403	-0.814265	0.434006	0.632241	-6.39048	TRUE	0.398556	16.9722	-3.08608	0.0143781	0.087356	-3.27796
FDPS	-0.719242	26.2064	1.50745	0.161885	0.341875	-5.62883	TRUE	-0.426944	17.1009	3.08331	0.0144397	0.0874498	-3.28229
PYROXD2	1.6571	22.5171	-3.60069	0.00465643	0.033846	-2.23672	FALSE	-0.486133	16.8054	3.07963	0.0145219	0.0876461	-3.28804
CLIC1	-0.360533	24.0056	0.761701	0.463406	0.655703	-6.43271	FALSE	0.588203	16.6113	-3.0801	0.0145114	0.0876461	-3.2873
TYMP	2.96385	23.7939	-8.35706	6.84158e-06	0.000505033	4.32133	FALSE	-0.382042	16.6097	3.07746	0.0145709	0.087741	-3.29144
TTC39B	1.42895	21.9	-2.52958	0.0316172	0.116168	-4.02408	FALSE	-0.477817	17.2232	3.07759	0.0145679	0.087741	-3.29124
PHF5A	-1.50609	22.7792	2.02188	0.0767634	0.209872	-4.77676	FALSE	0.810363	16.872	-3.07238	0.0146857	0.0882309	-3.29939
FAM49B	1.37315	20.4893	-2.41057	0.0385191	0.132672	-4.21516	FALSE	0.379324	15.4153	-3.07082	0.014721	0.0882427	-3.30182
COQ9	-1.06931	24.5789	1.00303	0.348148	0.555941	-5.96415	TRUE	-0.518588	16.9398	3.06564	0.0148394	0.0887509	-3.30993
LRRC57	0.515883	22.019	-1.03595	0.32964	0.536408	-5.98546	FALSE	-0.544649	16.7051	3.06486	0.0148572	0.0887568	-3.31114
CDKN2AIP	-0.0708979	20.6251	0.104942	0.918447	0.957921	-6.73209	FALSE	0.354675	15.5526	-3.06302	0.0148996	0.0888091	-3.31402
ERGIC2	-0.00888677	21.454	0.0107979	0.991676	0.996717	-6.48714	FALSE	-0.36064	20.1071	3.06321	0.0148953	0.0888091	-3.31373
C2CD2	5.11177	22.2842	-9.3753	1.11542e-05	0.000624638	3.90394	FALSE	-0.423483	16.1376	3.06085	0.0149496	0.0889091	-3.31741
UFD1L	0.312064	24.285	-0.683233	0.50961	0.687667	-6.49106	FALSE	0.546916	16.4488	-3.06011	0.0149669	0.0889091	-3.31858
CFL1	-0.672692	28.4679	1.42586	0.183649	0.371646	-5.73556	FALSE	0.394235	18.055	-3.05577	0.0150675	0.0893059	-3.32536
MAD1L1	-0.362073	18.842	0.472661	0.64636	0.791268	-6.61845	FALSE	0.355415	15.6656	-3.05164	0.0151641	0.0896468	-3.33183
ECI2	-0.132107	28.895	0.28059	0.784608	0.882454	-6.6956	TRUE	-0.852607	17.0387	3.05114	0.015176	0.0896468	-3.33261
NSFL1C	0.208827	25.0292	-0.414114	0.687324	0.816842	-6.64601	FALSE	0.419359	17.1651	-3.04308	0.0153665	0.0905695	-3.34523
HSD3B7	0.280449	23.0583	-0.828614	0.428188	0.626467	-6.30125	FALSE	-0.369144	17.8999	3.04152	0.0154036	0.0905859	-3.34767
U2AF2	-0.118045	23.9129	0.24744	0.809974	0.894336	-6.62885	FALSE	0.388117	16.3371	-3.03887	0.0154669	0.0908571	-3.35182
PTGES3	1.06627	27.2336	-2.19028	0.0633433	0.18485	-4.45397	FALSE	0.357163	18.6901	-3.03329	0.015601	0.0915174	-3.36055
LYZ	-0.566929	24.9213	0.995536	0.3424	0.54925	-6.22635	FALSE	0.652398	16.3002	-3.03137	0.0156476	0.0915174	-3.36356
FLOT2	0.117972	23.4288	-0.246624	0.810069	0.894336	-6.70523	FALSE	0.436132	17.3933	-3.0321	0.0156299	0.0915174	-3.36242
COX5B	-1.63988	27.5828	3.01912	0.0125786	0.0652189	-3.22795	TRUE	-0.871292	17.6417	3.02873	0.0157116	0.0916828	-3.36769
PRPF3	-0.118574	20.7786	0.209615	0.838077	0.910697	-6.71432	FALSE	0.337794	15.764	-3.02914	0.0157018	0.0916828	-3.36706
PRKAB1	1.29486	22.4958	-2.21027	0.0570677	0.172264	-4.49525	FALSE	-0.519322	16.9013	3.02045	0.0159147	0.092561	-3.38066
OTUB1	0.783008	24.8356	-2.29537	0.0440076	0.143799	-4.44465	FALSE	0.377672	16.6463	-3.01767	0.0159834	0.0927059	-3.38501
ANXA2	2.17749	28.8011	-6.38036	7.19319e-05	0.0022041	1.98315	FALSE	0.576007	17.3542	-3.01448	0.0160625	0.0927131	-3.39001
DHRS7B	0.728709	24.2847	-1.37928	0.197162	0.389042	-5.79474	TRUE	-0.613221	16.9344	3.01652	0.0160119	0.0927131	-3.38682
CAPN2	2.9147	22.1657	-6.15548	9.6869e-05	0.00246962	1.6833	FALSE	0.441075	15.8204	-3.01305	0.0160982	0.0927376	-3.39224
MTTP	1.16963	28.2627	-3.47828	0.00572636	0.0389921	-2.44424	FALSE	-0.395408	17.6027	3.00829	0.0162175	0.0928445	-3.3997
ZC3HAV1	1.76188	21.6143	-3.27634	0.00807927	0.048776	-2.78833	FALSE	0.353137	15.8067	-3.00814	0.0162214	0.0928445	-3.39995
ITGA9	0.976076	20.9428	-2.4506	0.0360449	0.127112	-4.15108	FALSE	0.49177	16.2261	-3.00958	0.0161852	0.0928445	-3.3977
ALDH3A2	-0.30948	28.4693	0.928614	0.374443	0.579807	-6.29018	TRUE	-0.375285	17.5244	3.00889	0.0162025	0.0928445	-3.39877
FGB	0.356927	27.2943	-0.698183	0.500597	0.681396	-6.48038	FALSE	0.430005	16.1522	-3.00791	0.0162271	0.0928445	-3.40031
HPN	-1.3717	22.5843	3.41981	0.00632424	0.0418353	-2.54369	FALSE	0.443549	16.5779	-3.00578	0.0162809	0.0928919	-3.40364
ACSS3	0.955959	26.5736	-2.86435	0.0164434	0.0769569	-3.49206	TRUE	-0.660005	17.5231	3.00449	0.0163135	0.0928919	-3.40566
RPL15	-0.408987	26.2194	0.817194	0.432404	0.630646	-6.38805	FALSE	0.384979	18.0448	-3.00224	0.0163705	0.0928919	-3.40919
INF2	-0.231658	21.097	0.368913	0.7197	0.839047	-6.66488	FALSE	0.329262	16.0489	-3.00513	0.0162972	0.0928919	-3.40466
LIN7A	0.121815	23.671	-0.201158	0.84493	0.915083	-6.64011	FALSE	-0.346638	16.8879	3.00352	0.016338	0.0928919	-3.40718
SCYL1	-1.11497	21.3608	3.16128	0.00984366	0.0556906	-2.98493	FALSE	0.583761	16.0067	-2.99831	0.0164706	0.0932275	-3.41534
AKAP12	-0.318532	20.9813	0.706822	0.495434	0.676755	-6.47412	FALSE	0.436336	15.843	-2.99856	0.0164643	0.0932275	-3.41496
EGFR	-0.895303	21.1999	1.78079	0.10456	0.256891	-5.24569	FALSE	0.436186	15.5444	-2.99484	0.0165595	0.0935157	-3.42078
DHODH	-0.380353	22.2977	0.809826	0.440775	0.637556	-6.1925	TRUE	0.590274	16.2703	-2.99488	0.0165587	0.0935157	-3.42073
MTM1	1.32147	20.1705	-2.53424	0.0291463	0.110464	-4.04996	FALSE	0.35489	16.5318	-2.99326	0.0166003	0.0935603	-3.42326
CA3	4.48951	29.3889	-11.876	2.55688e-07	9.22748e-05	7.42731	FALSE	-0.881227	16.5835	2.9903	0.0166767	0.0935918	-3.4279
CCBL2	-1.73995	26.4456	4.5023	0.00107114	0.0119556	-0.751755	TRUE	-0.358998	17.4236	2.9916	0.0166432	0.0935918	-3.42587
CEACAM1	-2.04143	23.8843	3.13393	0.0116545	0.0626719	-3.04036	FALSE	-0.492028	14.3858	2.99145	0.0166471	0.0935918	-3.4261
KMO	-0.68009	24.185	1.36871	0.20034	0.392464	-5.80798	TRUE	-0.425334	17.348	2.99053	0.0166708	0.0935918	-3.42754
PREP	-2.17532	22.5261	5.22778	0.000355753	0.0060815	0.36682	FALSE	0.642994	15.8857	-2.98628	0.0167812	0.0937058	-3.4342
CNPY3	-2.17643	22.9533	4.45654	0.00148204	0.0151373	-0.959965	FALSE	0.37845	17.6473	-2.9861	0.0167858	0.0937058	-3.43448
COPG1	-0.412892	24.969	1.32145	0.21509	0.408363	-5.86632	FALSE	0.359056	16.3778	-2.9887	0.0167183	0.0937058	-3.43041
PROX1	-1.22465	19.7428	2.58517	0.0351333	0.124442	-3.87808	FALSE	0.39354	15.9105	-2.98514	0.016811	0.0937472	-3.43599
C16orf62	0.381763	21.8401	-0.892683	0.392506	0.596564	-6.32291	FALSE	0.333313	16.3395	-2.98281	0.0168718	0.0937897	-3.43964
WDR1	-0.876557	25.6701	2.3234	0.0419392	0.139954	-4.39889	FALSE	0.408713	17.6913	-2.97688	0.017028	0.094282	-3.44893
ACAD8	-3.7655	25.7207	5.83011	0.00015081	0.00332344	1.23624	TRUE	-0.598045	17.1966	2.96404	0.0173715	0.095119	-3.46908
ASGR2	1.76666	25.9908	-3.4102	0.00744609	0.0465991	-2.59196	FALSE	0.547646	17.7061	-2.96702	0.017291	0.095119	-3.4644
NXF1	-1.52689	20.6358	2.86163	0.0204466	0.0889306	-3.44336	FALSE	0.403804	14.7724	-2.96875	0.0172447	0.095119	-3.46169
ATP6V1H	-0.829282	21.9379	1.66486	0.129388	0.292248	-5.34342	FALSE	0.561326	15.3484	-2.96479	0.0173512	0.095119	-3.4679
PTGIS	0.444719	20.4905	-0.944948	0.36643	0.57421	-6.27494	FALSE	-0.378075	16.5262	2.96368	0.0173811	0.095119	-3.46964
HMGB1	-0.290405	28.6258	0.803362	0.44	0.636863	-6.39944	FALSE	0.526899	17.2258	-2.96725	0.017285	0.095119	-3.46404
PDHA1	0.206485	25.2412	-0.659768	0.523952	0.698889	-6.50738	TRUE	-0.384655	16.8912	2.96444	0.0173605	0.095119	-3.46844
PGM3	-0.216887	22.3452	0.230813	0.822002	0.900879	-6.70929	FALSE	0.53841	15.2731	-2.96964	0.0172207	0.095119	-3.46028
ECI1	0.0773658	29.3362	-0.175148	0.864375	0.926565	-6.72147	TRUE	-0.541244	17.7053	2.96599	0.0173188	0.095119	-3.46602
HMGB2	-1.12146	25.806	1.71041	0.117241	0.276944	-5.34777	FALSE	0.507847	15.8931	-2.96122	0.0174479	0.0952866	-3.4735
COMMD1	-0.0698563	22.3167	0.0736033	0.943316	0.9715	-6.48419	FALSE	0.350199	15.2608	-2.95697	0.0175634	0.0956211	-3.48016
TMX1	-2.19629	26.0557	4.74335	0.00134009	0.0141779	-0.705813	FALSE	-0.366856	19.0056	2.9545	0.017631	0.0957917	-3.48403
VAV2	-0.236711	19.8038	0.38899	0.707133	0.830057	-6.45642	FALSE	0.392387	16.7198	-2.95466	0.0176268	0.0957917	-3.48378
PECR	-3.74541	28.4031	11.4967	3.49072e-07	9.46396e-05	7.14425	FALSE	-0.576629	18.7435	2.95138	0.017717	0.0960025	-3.48893
NAGA	0.67388	22.5343	-1.23616	0.246872	0.443559	-5.89209	FALSE	0.524021	16.554	-2.95111	0.0177244	0.0960025	-3.48935
ACAA1	-0.622297	29.518	1.86596	0.0908944	0.234865	-5.11933	TRUE	-0.590434	17.0547	2.94081	0.0180109	0.0967606	-3.50551
PTPN1	4.24886	23.611	-3.53787	0.00727693	0.0460731	-2.41111	FALSE	-0.521427	16.5029	2.93973	0.0180411	0.0968243	-3.5072
DDX21	0.381543	21.8143	-1.05692	0.314826	0.523047	-6.16461	FALSE	0.426569	16.1213	-2.93559	0.0181578	0.097253	-3.5137
ACAT2	-2.44316	29.5159	6.01897	0.000116435	0.00282225	1.49765	FALSE	-0.507557	16.752	2.93027	0.0183091	0.0976715	-3.52205
L2HGDH	-1.11436	23.4249	2.11671	0.0625627	0.183066	-4.67741	TRUE	-0.346013	15.7783	2.92955	0.0183295	0.0976715	-3.52317
GLG1	-1.9975	19.0468	2.08136	0.066292	0.189372	-4.7318	FALSE	0.347137	15.282	-2.92681	0.018408	0.0976715	-3.52748
RAB13	0.884647	22.0849	-1.86316	0.103277	0.254318	-4.91801	FALSE	0.330798	16.5193	-2.92766	0.0183836	0.0976715	-3.52614
LTN1	0.743469	18.8026	-1.36262	0.202194	0.394885	-5.81558	FALSE	-0.380781	16.4935	2.9271	0.0183997	0.0976715	-3.52702
TTC13	-0.170191	18.631	0.137238	0.894134	0.947519	-6.52841	FALSE	-1.23184	14.8633	2.92885	0.0183495	0.0976715	-3.52427
CLIC4	-1.51362	25.6898	2.97345	0.0136125	0.0682527	-3.30599	TRUE	0.336021	16.4427	-2.92121	0.0185693	0.0982612	-3.53626
PGRMC1	2.15512	29.1013	-3.43726	0.0061394	0.0407787	-2.514	FALSE	-0.436643	16.0146	2.91894	0.0186351	0.0984122	-3.53982
FBXO6	2.12997	21.5604	-2.41456	0.0506252	0.158564	-4.10025	FALSE	-0.358442	17.3397	2.91247	0.0188243	0.0991136	-3.54999
CARS	1.00007	21.3907	-1.71589	0.116206	0.275087	-5.3399	FALSE	0.440263	16.0034	-2.91105	0.0188659	0.0991824	-3.55221
NAA25	-0.072814	19.3805	0.168133	0.870528	0.930703	-6.58096	FALSE	0.338994	16.3857	-2.91012	0.0188933	0.0991824	-3.55367
CYP2B6	0.741261	30.1382	-2.02572	0.0696229	0.196639	-4.87493	FALSE	-0.433918	16.4085	2.90595	0.0190167	0.0993642	-3.56022
QKI	-0.85186	22.2071	1.34282	0.208312	0.401304	-5.84011	FALSE	0.493374	16.4173	-2.90576	0.0190224	0.0993642	-3.56052
EFTUD2	-0.25767	23.3152	0.729058	0.482295	0.667445	-6.45768	FALSE	0.356031	16.6637	-2.90448	0.0190604	0.0994524	-3.56253
MIEN1	1.32218	25.5984	-3.2533	0.00840455	0.0501343	-2.82767	FALSE	-0.427459	18.0025	2.90153	0.0191481	0.0995289	-3.56715
EIF2B2	0.374357	21.936	-0.52783	0.610046	0.764735	-6.5125	FALSE	0.371666	15.1651	-2.90006	0.0191922	0.0995618	-3.56946
HMBS	-0.134069	23.5304	0.254964	0.804993	0.891518	-6.50319	TRUE	0.318109	17.6184	-2.90007	0.019192	0.0995618	-3.56945
ELAC2	1.53441	20.8953	-2.27088	0.0458956	0.148419	-4.48449	TRUE	-0.440674	16.465	2.89413	0.0193707	0.100153	-3.57878
TGFBI	-1.20559	22.6428	1.81754	0.0984475	0.247557	-5.19153	FALSE	0.48562	17.0945	-2.89175	0.0194429	0.100173	-3.58252
STAU1	-0.721504	23.4386	1.65211	0.128779	0.292032	-5.43061	FALSE	-0.386187	16.5774	2.89107	0.0194634	0.100182	-3.58358
ECHS1	1.17145	31.2265	-3.51545	0.00537695	0.0374771	-2.38113	TRUE	-0.468955	16.7972	2.88809	0.0195541	0.10055	-3.58825
SEL1L	0.555929	21.6267	-1.09752	0.297533	0.503797	-6.12215	FALSE	-0.445916	16.7837	2.88426	0.0196714	0.100859	-3.59427
RPRD1B	-1.31073	22.2179	3.79217	0.00337983	0.0271725	-1.9143	FALSE	0.325534	15.5959	-2.88034	0.0197922	0.101304	-3.60042
NUDT19	-1.07591	21.8747	1.82525	0.0972075	0.245896	-5.1801	TRUE	-0.662846	16.0259	2.8802	0.0197966	0.101304	-3.60064
IQGAP1	0.820161	24.1225	-2.56106	0.0278236	0.106822	-4.00507	FALSE	0.362167	16.8079	-2.87322	0.0200136	0.102	-3.6116
COPS5	-1.4305	23.0137	2.23539	0.0514673	0.160736	-4.49271	FALSE	0.49191	16.0318	-2.87088	0.020087	0.102	-3.61528
MYO1E	0.0646057	21.6218	-0.149405	0.884133	0.940296	-6.72598	FALSE	0.330396	16.4801	-2.87195	0.0200535	0.102	-3.6136
UROC1	-2.07526	27.0345	5.86249	0.000144217	0.00323047	1.28144	FALSE	0.450088	17.046	-2.86671	0.0202183	0.102261	-3.62182
CLEC4G	0.57429	24.5334	-1.34897	0.206397	0.399353	-5.83253	FALSE	0.83029	16.7771	-2.86576	0.0202484	0.102261	-3.62332
SLC38A10	-0.877377	19.1376	1.34694	0.210073	0.40326	-5.76032	FALSE	0.368708	15.2135	-2.86731	0.0201995	0.102261	-3.62089
SERPING1	-0.595194	24.3432	1.08076	0.30458	0.509936	-6.13983	FALSE	0.468157	16.6592	-2.86674	0.0202174	0.102261	-3.62178
ADCK3	0.22925	24.3744	-0.528646	0.608309	0.764218	-6.58884	TRUE	-0.491338	16.0725	2.86495	0.020274	0.102261	-3.62459
HERC4	0.0410882	22.2804	-0.103234	0.91977	0.958426	-6.73228	FALSE	0.412303	16.3469	-2.86514	0.0202682	0.102261	-3.6243
CCDC50	-0.384555	20.9	0.602424	0.568096	0.734253	-6.19941	FALSE	0.442339	16.0728	-2.85745	0.0205132	0.103074	-3.63637
MCCC2	-1.06895	25.3776	2.26993	0.0459706	0.148419	-4.48604	TRUE	-0.583248	16.924	2.84989	0.0207574	0.104103	-3.64825
AOX1	-2.46562	26.8343	7.35761	2.12536e-05	0.00103033	3.20311	FALSE	-0.341577	17.0758	2.84678	0.0208585	0.104115	-3.65313
RPS5	-0.366545	26.7047	0.966542	0.356028	0.565291	-6.25446	FALSE	0.396406	16.9551	-2.84682	0.0208573	0.104115	-3.65307
TRIO	0.738006	19.0324	-0.482517	0.64367	0.789791	-6.35982	FALSE	0.3294	15.6479	-2.84793	0.0208211	0.104115	-3.65133
CUTC	2.94221	22.4008	-5.88708	0.000209217	0.00424711	1.0207	FALSE	0.385108	16.3856	-2.84468	0.0209271	0.104359	-3.65642
TLN2	0.865784	22.3019	-2.33985	0.0407693	0.13761	-4.37195	FALSE	0.326787	16.4497	-2.84391	0.0209525	0.104387	-3.65764
NPEPL1	1.38007	22.4564	-2.1947	0.0522818	0.162188	-4.60753	FALSE	0.370859	16.2852	-2.83946	0.021099	0.104721	-3.66463
SFXN3	1.14043	20.1048	-1.74348	0.123306	0.284769	-5.08199	TRUE	0.478339	14.3904	-2.83989	0.0210847	0.104721	-3.66395
COX5A	-0.849585	27.7948	2.5392	0.0288971	0.109647	-4.04166	TRUE	-0.602186	16.8699	2.83551	0.0212296	0.104975	-3.67082
LMO7	-0.637935	21.4717	1.74554	0.110746	0.26524	-5.29709	FALSE	0.491187	16.3075	-2.83571	0.0212232	0.104975	-3.67052
DAK	3.69301	26.5172	-5.7721	0.000163442	0.00353906	1.15489	FALSE	0.495953	16.2279	-2.83268	0.021324	0.104977	-3.67528
ASPDH	-1.56634	26.3545	4.47985	0.00110962	0.0123005	-0.787551	FALSE	-0.420154	18.1646	2.83252	0.0213293	0.104977	-3.67552
YARS	-0.304333	24.8952	0.926693	0.375394	0.580182	-6.29196	FALSE	0.389044	17.353	-2.83276	0.0213215	0.104977	-3.67515
LMNA	0.439939	27.8126	-1.15549	0.274119	0.477905	-6.05936	FALSE	0.340913	17.7378	-2.82966	0.0214252	0.105252	-3.68002
PDIA5	-2.32223	23.1315	4.69756	0.00079033	0.0101063	-0.443277	FALSE	0.399957	17.649	-2.82478	0.0215894	0.105862	-3.68768
PPM1F	-0.478893	22.2351	0.871715	0.403323	0.605637	-6.3415	FALSE	0.349812	16.1854	-2.82412	0.0216117	0.105873	-3.68872
EMC2	-0.102079	23.836	0.219494	0.830575	0.906183	-6.71203	TRUE	-0.371388	15.3939	2.82165	0.0216956	0.106156	-3.6926
UPB1	-2.05979	28.7546	5.669	0.000188781	0.00393052	1.00903	FALSE	0.429387	17.1624	-2.81979	0.0217588	0.106298	-3.69552
MYO1D	-1.75984	21.0175	4.06216	0.00216682	0.0197139	-1.46545	FALSE	0.428803	16.569	-2.81822	0.0218124	0.106425	-3.69798
SCLY	-1.69234	25.3394	3.14798	0.0100717	0.0565968	-3.00768	FALSE	-0.543065	16.6356	2.81785	0.0218251	0.106425	-3.69857
HSD17B12	1.31003	26.5363	-3.14672	0.0100935	0.0566213	-3.00983	FALSE	-0.585792	17.4755	2.81113	0.0220562	0.106564	-3.70912
ABCD3	-1.03133	24.7536	2.63221	0.0245955	0.0994848	-3.88553	TRUE	-0.48182	17.4858	2.81375	0.0219659	0.106564	-3.70501
RFC4	0.955499	20.8692	-1.75498	0.121231	0.28186	-5.06641	FALSE	0.456648	16.1077	-2.81268	0.0220025	0.106564	-3.70668
NPC1	0.488707	20.3263	-0.713013	0.498144	0.679249	-6.2142	FALSE	0.348859	15.0294	-2.8123	0.0220157	0.106564	-3.70728
AHSG	-0.184242	26.1928	0.318559	0.757138	0.864996	-6.6071	FALSE	-0.527352	16.9288	2.81093	0.022063	0.106564	-3.70943
MYO5A	-0.14387	18.8618	0.186563	0.856032	0.920659	-6.64318	FALSE	-0.305788	15.3614	2.8136	0.021971	0.106564	-3.70525
RPL27A	0.0318339	28.2709	-0.0827869	0.935616	0.967488	-6.73434	FALSE	0.378911	18.4476	-2.81149	0.0220438	0.106564	-3.70856
PDLIM1	-1.35978	23.7536	3.14279	0.0114869	0.0619756	-3.02591	FALSE	0.401298	15.7917	-2.80832	0.0221535	0.106745	-3.71354
CYC1	0.881824	25.8375	-1.06846	0.312405	0.520621	-6.07581	TRUE	-0.410297	16.4692	2.80637	0.0222214	0.106877	-3.7166
DCAF8	0.474074	21.1443	-0.740399	0.477433	0.666109	-6.37191	FALSE	-0.362554	16.3216	2.80542	0.0222543	0.106938	-3.71808
PPIL1	-0.424764	22.9627	0.456399	0.658633	0.799417	-6.54983	FALSE	0.353529	16.4171	-2.80353	0.0223203	0.107158	-3.72105
HEXB	1.43006	22.5974	-2.23199	0.0517573	0.161177	-4.49805	FALSE	0.731406	17.5027	-2.7974	0.0225359	0.107525	-3.73068
HSD17B7	2.30372	23.7126	-2.18386	0.0532573	0.163962	-4.62492	FALSE	-0.762233	17.6139	2.79714	0.0225453	0.107525	-3.7311
C2orf47	-1.28249	23.1007	1.56867	0.159249	0.338287	-5.31345	TRUE	-0.511388	16.1175	2.79558	0.0226005	0.107525	-3.73355
LDLR	-0.648638	19.7708	0.636538	0.543996	0.716679	-6.26811	FALSE	-0.37434	16.4634	2.79647	0.0225689	0.107525	-3.73215
HNRNPC	-0.572562	26.1664	0.951897	0.363059	0.571472	-6.26839	FALSE	0.316077	17.354	-2.78796	0.0228722	0.108427	-3.74552
RAB1B	0.251292	27.8615	-0.440346	0.669799	0.806491	-6.55751	FALSE	-0.377078	16.9416	2.78255	0.0230671	0.109155	-3.75401
GNA13	-1.35419	22.4994	2.8096	0.0180811	0.0817931	-3.58524	FALSE	0.503962	16.6716	-2.78021	0.0231521	0.109459	-3.75769
IVD	1.01565	28.3458	-2.73665	0.0205201	0.0889844	-3.70906	TRUE	-0.453752	17.4356	2.77767	0.0232445	0.109504	-3.76168
TRMT10C	0.909406	21.4037	-1.7047	0.12551	0.287892	-5.17637	TRUE	-0.628268	16.0631	2.77039	0.0235118	0.11032	-3.77311
LUC7L3	-0.628181	21.9904	1.35228	0.21219	0.405886	-5.68922	FALSE	0.378298	16.5193	-2.76894	0.0235655	0.110327	-3.7754
EMC3	0.383447	23.526	-0.896085	0.392933	0.596656	-6.24261	FALSE	-0.360899	16.3985	2.76384	0.0237547	0.111016	-3.7834
NUP153	-0.0727858	20.7471	0.204577	0.841908	0.912933	-6.71544	FALSE	0.336762	16.2022	-2.76391	0.0237522	0.111016	-3.78329
AP2M1	-0.387758	24.1246	0.610701	0.554699	0.723988	-6.53983	FALSE	0.334614	16.4679	-2.76115	0.0238553	0.111297	-3.78762
FTH1	0.306857	29.4443	-0.844518	0.417658	0.619363	-6.36505	TRUE	0.783708	16.9235	-2.75669	0.0240229	0.111677	-3.79462
SFPQ	-0.859777	24.7499	2.24249	0.048182	0.153276	-4.5305	FALSE	0.34895	16.2693	-2.75318	0.0241559	0.112091	-3.80014
RBM17	0.897768	20.9111	-2.00683	0.0718687	0.201266	-4.90428	FALSE	0.374441	16.9155	-2.75266	0.0241757	0.112091	-3.80096
DTX3L	-1.69634	21.5681	1.96404	0.0772135	0.21057	-4.97035	FALSE	0.496443	16.5508	-2.75197	0.0242018	0.112114	-3.80204
SNTB1	-1.02949	21.5436	1.17329	0.273446	0.476988	-5.84082	FALSE	0.334474	17.4653	-2.74912	0.0243103	0.112454	-3.80651
GNAS	0.531876	24.546	-0.799738	0.442005	0.63891	-6.4024	FALSE	-0.310179	17.4176	2.74893	0.0243178	0.112454	-3.80682
PLXNB1	3.48047	19.0706	-5.91754	0.000315115	0.00564898	0.739291	FALSE	-0.387348	14.8824	2.74567	0.0244426	0.112826	-3.81193
API5	-0.578764	23.0516	0.954251	0.364231	0.571784	-6.18898	FALSE	0.297519	17.2879	-2.74464	0.0244824	0.112826	-3.81356
PRRC1	-0.318429	23.4826	0.538858	0.606131	0.763766	-6.32896	FALSE	-0.352227	16.9448	2.7405	0.0246422	0.113121	-3.82006
MAP2K2	1.2287	23.0036	-2.31009	0.0454935	0.147468	-4.375	FALSE	0.473349	15.9037	-2.73686	0.0247835	0.113291	-3.82577
MRPS5	-0.734505	20.7244	1.3083	0.226048	0.422944	-5.74203	TRUE	-0.34723	16.9486	2.73432	0.0248826	0.113401	-3.82976
DHX9	0.42263	23.3253	-0.481374	0.640364	0.78814	-6.61405	FALSE	0.458465	16.7037	-2.73419	0.0248876	0.113401	-3.82996
ACSL1	-2.11476	30.1743	6.16757	9.5315e-05	0.00246962	1.69961	TRUE	-0.428943	18.3069	2.72921	0.0250835	0.113998	-3.83778
PRMT7	-0.444488	20.5181	0.442196	0.671241	0.806886	-6.37995	FALSE	-0.363079	16.3509	2.7296	0.0250681	0.113998	-3.83717
ALYREF	-0.616639	23.4024	1.05433	0.315955	0.523785	-6.16727	FALSE	0.340639	16.4594	-2.72769	0.0251436	0.114099	-3.84018
NUP133	0.24744	19.4215	-0.420717	0.68357	0.814466	-6.56654	FALSE	0.298475	16.0091	-2.72755	0.0251488	0.114099	-3.84038
GDI2	0.288433	26.94	-0.618414	0.549799	0.721514	-6.53488	FALSE	0.36132	16.8304	-2.72608	0.0252071	0.1142	-3.84269
BCAM	1.14876	22.2788	-2.0436	0.0705103	0.198781	-4.78953	FALSE	0.58494	16.2545	-2.72138	0.025394	0.114718	-3.85007
HN1	2.08227	22.2908	-4.46986	0.0014533	0.0148906	-0.940096	FALSE	0.582737	12.9225	-2.71615	0.0256041	0.115569	-3.85829
DHRS4	-0.738952	28.2101	1.38347	0.195911	0.387994	-5.78946	TRUE	-0.689212	17.486	2.71477	0.0256596	0.115719	-3.86045
SDSL	-0.224303	26.3189	0.497917	0.629053	0.778942	-6.60548	TRUE	-0.363937	16.7028	2.71423	0.0256812	0.115719	-3.86129
HMHA1	-1.74879	20.2823	3.79459	0.00404742	0.0306208	-1.97773	FALSE	0.468632	15.8146	-2.71081	0.0258199	0.116047	-3.86666
ZFR	-0.072642	20.4559	0.156666	0.878875	0.935487	-6.64875	FALSE	0.298273	15.7123	-2.7074	0.0259588	0.116275	-3.87202
DIS3L2	0.468585	19.3429	-0.772221	0.461534	0.654898	-6.22281	FALSE	-0.333587	16.2095	2.70456	0.0260754	0.116698	-3.87648
AASS	-2.10961	25.0176	4.23471	0.00163881	0.0159846	-1.18279	TRUE	-0.804988	17.0817	2.70175	0.0261909	0.117116	-3.88089
RTN4IP1	-0.584518	22.7717	1.06169	0.315314	0.523359	-6.08281	TRUE	-0.38007	16.3348	2.70021	0.0262545	0.117202	-3.88331
APOA1BP	-0.466495	24.5253	0.621722	0.553169	0.723598	-6.27793	TRUE	-0.31333	17.0081	2.69617	0.026422	0.117751	-3.88965
FAM213A	-0.289333	24.3774	0.211179	0.837327	0.910697	-6.63786	TRUE	0.894956	18.2776	-2.6956	0.0264454	0.117756	-3.89053
SLC22A18	-2.52727	24.8275	4.2999	0.00463877	0.033846	-1.69142	FALSE	-0.474196	17.307	2.69495	0.0264726	0.117777	-3.89156
ACY1	-1.44426	27.6792	4.44923	0.00116448	0.0126075	-0.836495	FALSE	-0.332332	17.7698	2.69367	0.026526	0.117865	-3.89357
HOOK2	0.545598	20.7803	-0.992257	0.353033	0.562085	-5.97463	FALSE	-0.372254	16.602	2.69288	0.0265593	0.117865	-3.89482
ATP5J	-2.03382	26.5334	3.01749	0.0186619	0.0836055	-3.24755	TRUE	-0.560231	15.9095	2.68139	0.0270442	0.119444	-3.91284
EXOC7	-0.528422	19.7353	0.857799	0.410615	0.612969	-6.35363	FALSE	0.298355	15.3792	-2.68144	0.0270421	0.119444	-3.91277
LYAR	0.421641	20.8047	-0.766069	0.464991	0.656178	-6.22766	FALSE	0.342806	15.821	-2.68123	0.0270508	0.119444	-3.91309
PIPOX	5.58211	25.4244	-11.8098	6.92353e-07	0.00013228	6.46235	FALSE	-0.499395	17.92	2.67811	0.0271842	0.119933	-3.91799
EXOSC7	-0.976352	19.5546	1.74283	0.118393	0.279035	-5.17766	FALSE	0.489781	13.8265	-2.67677	0.0272418	0.120087	-3.92009
FAM175B	-0.222133	22.7339	0.281952	0.784188	0.882454	-6.61896	FALSE	0.431059	14.6301	-2.67512	0.0273127	0.120099	-3.92268
C9	-1.16438	22.0791	2.87343	0.0178826	0.0814496	-3.46545	FALSE	0.549628	15.8726	-2.6726	0.0274212	0.120175	-3.92663
SNX3	0.686184	24.3592	-0.856969	0.415664	0.617508	-6.2096	FALSE	0.31859	18.4127	-2.67304	0.0274022	0.120175	-3.92594
SMC3	0.662809	22.677	-1.48701	0.167117	0.349964	-5.65592	FALSE	0.343556	16.3477	-2.66594	0.0277103	0.121041	-3.93707
FH	0.0806897	28.5207	-0.244458	0.811701	0.895214	-6.7058	TRUE	-0.485164	17.2197	2.66427	0.0277836	0.12126	-3.9397
C1QB	-1.23975	23.3433	0.835754	0.434082	0.632241	-6.02524	FALSE	0.476994	17.2903	-2.66291	0.0278432	0.121316	-3.94183
CBS	-1.0041	26.6205	2.17059	0.0544756	0.166138	-4.64617	FALSE	-0.366137	16.5999	2.6604	0.0279536	0.1216	-3.94577
CTTN	-0.615679	24.6124	1.36225	0.202306	0.394885	-5.81604	FALSE	0.357535	17.6384	-2.65985	0.0279779	0.121606	-3.94664
ATP5O	0.0827249	28.2151	-0.216818	0.832606	0.907599	-6.71266	TRUE	-0.474027	17.809	2.65852	0.0280366	0.121761	-3.94872
APEH	2.32349	24.9049	-6.3321	7.66336e-05	0.00231317	1.91942	FALSE	-0.382581	16.6567	2.65352	0.0282584	0.122398	-3.95656
CAMSAP3	-0.137049	19.3242	0.292364	0.775842	0.878026	-6.69198	FALSE	0.288873	15.5644	-2.65313	0.0282759	0.122398	-3.95717
KPNA3	-0.25106	22.6198	0.250645	0.808219	0.893857	-6.56205	FALSE	0.29975	16.9645	-2.65391	0.028241	0.122398	-3.95595
PDCD6IP	0.0397271	24.7937	-0.118725	0.907788	0.953589	-6.73042	FALSE	0.349772	17.5796	-2.65378	0.0282467	0.122398	-3.95615
PMM2	-0.465475	23.9757	0.869884	0.404277	0.60623	-6.34311	FALSE	0.330717	16.5453	-2.65113	0.0283649	0.122682	-3.9603
UBA6	0.026011	21.8106	-0.0600065	0.953304	0.974623	-6.7361	FALSE	0.42367	16.7542	-2.65029	0.0284028	0.122746	-3.96163
EIF5	0.672156	23.3221	-0.771628	0.461866	0.655084	-6.22328	FALSE	-0.481533	16.7714	2.64972	0.0284281	0.122755	-3.96252
HNRNPR	1.49587	22.9884	-1.70308	0.118639	0.279035	-5.35828	FALSE	0.360641	16.953	-2.6453	0.0286268	0.123098	-3.96944
NDST1	-0.948366	17.9972	1.66915	0.144155	0.316268	-5.10559	FALSE	0.50669	15.2337	-2.64485	0.0286475	0.123098	-3.97016
PPP5C	1.07023	21.9536	-1.85624	0.0955023	0.242652	-5.06987	FALSE	0.341944	16.251	-2.64336	0.0287148	0.123187	-3.97249
SART1	0.111216	21.0377	-0.126012	0.90216	0.951678	-6.72946	FALSE	0.435612	16.0352	-2.64347	0.0287097	0.123187	-3.97231
TECR	1.49111	26.9492	-4.34147	0.00138144	0.0143352	-1.0097	FALSE	-0.292832	18.0542	2.64027	0.0288548	0.123687	-3.97733
GMPR2	-2.41003	23.0713	6.21971	0.000138207	0.00317543	1.43677	FALSE	0.384844	16.216	-2.63455	0.0291164	0.124536	-3.9863
PPA1	-2.06706	25.7133	4.94637	0.000540706	0.00789084	-0.05801	FALSE	0.299557	17.7614	-2.63439	0.0291237	0.124536	-3.98654
FABP1	-2.33938	30.9201	4.69202	0.0010523	0.0118265	-0.612561	TRUE	-0.35077	17.8466	2.62924	0.0293612	0.124945	-3.99461
TAT	-1.11891	22.8238	1.76981	0.106452	0.259356	-5.26175	FALSE	-0.484924	17.16	2.62944	0.0293523	0.124945	-3.99431
COX6B1	0.22042	25.39	-0.49251	0.6352	0.783269	-6.4075	TRUE	-0.713146	17.1856	2.63053	0.0293017	0.124945	-3.9926
STRN3	0.274091	20.7734	-0.44542	0.665278	0.804378	-6.63171	FALSE	0.319457	15.8527	-2.63049	0.0293038	0.124945	-3.99267
ANK3	1.95483	19.6254	-4.64559	0.00112509	0.0124288	-0.680413	FALSE	-0.441378	15.1434	2.6218	0.0297081	0.126116	-4.00628
NVL	2.05618	19.6042	-1.58202	0.156194	0.333358	-5.29617	FALSE	0.323223	16.102	-2.61864	0.0298565	0.126508	-4.01123
SNRPD2	-0.787511	24.7635	1.296	0.226383	0.422998	-5.82188	FALSE	0.327793	15.9589	-2.61779	0.0298966	0.126508	-4.01256
NLE1	-0.27859	20.3973	0.37686	0.718746	0.838346	-6.31909	FALSE	0.476423	14.0154	-2.61799	0.0298874	0.126508	-4.01225
ECSIT	-0.94103	20.0235	1.2555	0.254207	0.452979	-5.60776	TRUE	-0.330713	16.4041	2.61489	0.0300339	0.126685	-4.01711
MAVS	-0.60362	23.6938	1.20313	0.255982	0.455827	-6.0059	TRUE	-0.411505	16.1157	2.61548	0.0300059	0.126685	-4.01618
PRKCI	0.144302	19.7505	-0.266049	0.798764	0.889295	-6.3586	FALSE	0.386175	15.0767	-2.615	0.0300287	0.126685	-4.01694
FLNA	-1.80746	24.1447	4.72901	0.000752945	0.00982155	-0.394097	FALSE	0.656993	16.4234	-2.60913	0.0303083	0.127536	-4.02613
MRPS36	-2.50985	25.7553	2.43186	0.0402047	0.136452	-4.10652	TRUE	-0.372617	16.8511	2.60928	0.0303012	0.127536	-4.0259
DCPS	-2.27536	22.0646	5.40968	0.000389355	0.00630796	0.394484	FALSE	0.361459	14.7561	-2.60765	0.0303789	0.127721	-4.02844
SGPL1	-2.96652	24.2771	4.8342	0.000640924	0.00874673	-0.230601	FALSE	-0.306613	16.5066	2.60708	0.0304063	0.127721	-4.02934
P4HB	0.963803	30.5514	-2.35584	0.039663	0.135463	-4.34573	TRUE	-0.340524	17.2668	2.60569	0.0304731	0.127721	-4.03151
NDUFA6	-1.29539	24.5779	1.49365	0.168576	0.35172	-5.57452	TRUE	-0.333096	16.6004	2.60659	0.0304301	0.127721	-4.03011
ALG5	-0.023361	23.9685	0.0379068	0.97049	0.98474	-6.73727	FALSE	-0.368601	16.6162	2.60618	0.0304496	0.127721	-4.03075
ARHGEF7	-0.313709	20.6606	0.570075	0.585855	0.748567	-6.31052	FALSE	0.299312	16.1006	-2.59984	0.0307558	0.128295	-4.04067
ABHD16A	0.790217	22.9115	-0.87642	0.400878	0.603184	-6.33736	FALSE	-0.481514	16.4274	2.5982	0.0308358	0.128426	-4.04325
NOP2	-1.46894	21.6459	2.49338	0.0312818	0.115458	-4.11815	FALSE	0.303132	16.6816	-2.59238	0.0311204	0.129112	-4.05236
PTPRK	-0.524984	18.5147	0.801167	0.448496	0.645421	-6.14556	FALSE	0.298	14.6749	-2.59196	0.0311409	0.129112	-4.05301
NUDT21	-0.0317644	22.3076	0.0636151	0.950996	0.974166	-6.48495	FALSE	0.333753	16.8048	-2.59183	0.0311472	0.129112	-4.05321
ARSA	0.179973	21.407	-0.283604	0.785877	0.882617	-6.35322	FALSE	0.691378	16.4356	-2.58931	0.0312717	0.129425	-4.05717
SERPINA1	-2.23835	27.3796	4.94554	0.000541383	0.00789084	-0.0592817	FALSE	0.474618	17.9571	-2.58743	0.0313644	0.129605	-4.0601
SCRN3	1.41856	23.1986	-2.55557	0.0302822	0.113445	-3.98214	FALSE	-0.422492	16.4986	2.58769	0.0313517	0.129605	-4.0597
NEK7	-1.85314	21.3556	3.68732	0.00478947	0.0343404	-2.14771	FALSE	0.328128	16.9372	-2.5836	0.0315552	0.13019	-4.06611
EHD4	-0.729364	22.9208	1.84497	0.0941012	0.240305	-5.15075	FALSE	0.474372	16.4956	-2.58054	0.0317078	0.130513	-4.07089
GLYCTK	-1.53898	25.895	4.16557	0.001832	0.0172975	-1.29562	TRUE	-0.64272	17.7888	2.57927	0.0317716	0.130605	-4.07288
ADPGK	-2.43272	21.1219	4.24354	0.0035324	0.0279154	-1.56551	FALSE	0.359402	16.2918	-2.57844	0.0318131	0.130642	-4.07418
ISYNA1	0.646702	23.0597	-0.831109	0.429312	0.627828	-6.1748	FALSE	0.316155	16.7515	-2.57502	0.0319855	0.131044	-4.07953
PRODH2	1.76985	23.8771	-3.87791	0.00293198	0.024544	-1.77095	TRUE	-0.670497	16.5251	2.5734	0.0320678	0.131085	-4.08207
WDR61	1.46356	22.5718	-2.31862	0.044856	0.145838	-4.36149	FALSE	0.29494	16.6715	-2.57402	0.0320362	0.131085	-4.0811
RRAS2	-0.928775	24.5251	1.31546	0.22003	0.414045	-5.79855	FALSE	0.359837	16.3833	-2.57335	0.03207	0.131085	-4.08214
CARM1	0.159322	22.2282	-0.415606	0.686267	0.816387	-6.64535	FALSE	-0.309995	17.0757	2.5723	0.0321232	0.1311	-4.08378
STUB1	2.89194	22.7577	-5.67004	0.000276406	0.0051638	0.740295	FALSE	-0.356246	15.9896	2.56558	0.0324664	0.131745	-4.0943
SLC35B2	-3.18025	19.8573	4.80192	0.00268144	0.0230998	-1.14312	FALSE	0.544435	14.7416	-2.56546	0.0324725	0.131745	-4.09449
SORBS2	-1.31244	23.5233	3.08761	0.0111759	0.0609049	-3.1109	FALSE	0.480956	17.0303	-2.56834	0.0323249	0.131745	-4.08998
UGT1A6	-0.23662	27.8305	0.443144	0.66687	0.804378	-6.63278	FALSE	-0.474017	18.1671	2.5658	0.0324547	0.131745	-4.09395
EIF2AK2	-0.339421	21.5676	0.414801	0.686837	0.816562	-6.64571	FALSE	0.423722	14.948	-2.56673	0.0324071	0.131745	-4.09249
ALB	-0.674031	31.2345	2.07752	0.0637969	0.185342	-4.79384	FALSE	-0.409589	16.5992	2.55796	0.0328595	0.132872	-4.10622
RANBP1	0.474969	24.6888	-0.723569	0.487227	0.67141	-6.38459	FALSE	0.277464	17.0353	-2.5549	0.0330189	0.133415	-4.111
ERP44	1.58285	25.7958	-3.9289	0.00269546	0.0230998	-1.68604	FALSE	-0.344837	16.3522	2.55319	0.0331083	0.133674	-4.11368
DPP7	3.08086	22.5963	-6.47196	6.38392e-05	0.00205297	2.1032	FALSE	0.506245	16.7083	-2.54312	0.0336397	0.134431	-4.12942
MRPS21	-0.933257	22.0581	2.03893	0.0794567	0.214526	-4.671	TRUE	-0.373807	14.3064	2.54391	0.0335976	0.134431	-4.12818
EML4	0.613182	22.7997	-1.56064	0.148932	0.322273	-5.55722	FALSE	0.467201	18.0165	-2.54289	0.033652	0.134431	-4.12978
SKAP2	0.587136	19.3752	-0.886487	0.400462	0.603184	-6.12694	FALSE	0.397633	16.9185	-2.54406	0.0335897	0.134431	-4.12795
DYSF	0.661548	19.8672	-0.822855	0.431295	0.629594	-6.30607	FALSE	0.702916	15.8837	-2.54197	0.0337008	0.134431	-4.13122
OPLAH	0.0390282	25.3107	-0.112411	0.912669	0.95655	-6.73121	FALSE	-0.351001	17.005	2.54108	0.0337481	0.134509	-4.1326
HSD17B10	1.90634	30.2543	-5.36549	0.000291051	0.00537122	0.570409	TRUE	-0.388221	16.7585	2.5395	0.0338326	0.134744	-4.13508
STX7	0.263119	23.7001	-0.402931	0.695276	0.820945	-6.65087	FALSE	0.314759	15.3112	-2.5382	0.0339022	0.134897	-4.13711
SNX5	1.00625	24.4799	-1.65164	0.128876	0.292032	-5.43127	FALSE	0.413789	16.725	-2.53711	0.0339605	0.134915	-4.1388
MYD88	-0.539537	19.855	0.923033	0.385684	0.590018	-6.03988	FALSE	0.272108	15.785	-2.53551	0.0340467	0.134985	-4.14131
TRNT1	1.27345	20.8013	-1.29527	0.2303	0.426705	-5.75746	TRUE	0.356478	17.3687	-2.53167	0.0342538	0.135545	-4.1473
TP53BP1	1.75399	18.124	-3.19506	0.00928823	0.0540341	-2.92719	FALSE	0.330518	15.2456	-2.52722	0.034496	0.13595	-4.15426
MCU	1.42438	22.3647	-2.66716	0.0251627	0.100775	-3.80141	TRUE	-0.631055	18.2784	2.52728	0.0344925	0.13595	-4.15416
PRPF31	-0.0582163	22.1343	0.100806	0.922112	0.959942	-6.5909	FALSE	0.294453	16.0849	-2.52808	0.0344492	0.13595	-4.15292
UBR1	0.0953922	18.6097	-0.120125	0.906706	0.953195	-6.73024	FALSE	0.311058	16.5344	-2.5245	0.0346447	0.136333	-4.15851
TXNDC12	-0.581559	23.2302	1.11172	0.301769	0.50811	-5.85385	TRUE	0.300828	18.1866	-2.52263	0.0347473	0.136635	-4.16143
VPS13D	3.29403	17.584	-3.01985	0.0140498	0.0699904	-3.22642	FALSE	-0.329232	15.4601	2.5169	0.0350636	0.137338	-4.17037
MAOA	-0.938379	27.3126	2.57883	0.0269802	0.105283	-3.97528	TRUE	-0.492609	18.492	2.51723	0.0350453	0.137338	-4.16986
RXRA	-1.22451	21.3438	1.88464	0.100032	0.250147	-4.88819	FALSE	0.349623	15.6752	-2.51656	0.0350822	0.137338	-4.1709
ACSF2	3.40249	23.8087	-7.12292	2.81839e-05	0.00118841	2.92209	TRUE	-0.918562	17.8827	2.51302	0.0352796	0.138009	-4.17643
GTPBP3	0.944121	20.7872	-1.84108	0.101755	0.252097	-4.98564	TRUE	-0.323452	16.344	2.50764	0.035581	0.138879	-4.18483
PHKG2	0.598828	23.2503	-1.8641	0.0911743	0.23517	-5.12212	FALSE	0.390044	17.2469	-2.50437	0.0357655	0.139393	-4.18993
NEDD4L	-1.69617	20.0171	2.65254	0.0257805	0.102116	-3.82514	FALSE	-0.342317	15.3037	2.50319	0.0358321	0.13955	-4.19176
SDF2L1	-0.276671	24.0392	0.483961	0.642694	0.789512	-6.35907	FALSE	0.520577	14.8988	-2.49987	0.0360212	0.140183	-4.19695
ACADS	-0.560364	29.2599	1.84709	0.093772	0.240009	-5.14758	TRUE	-0.469302	17.8036	2.49839	0.0361054	0.140398	-4.19926
CTNND1	0.202451	23.9632	-0.516405	0.61653	0.7693	-6.59558	FALSE	0.267599	16.2313	-2.49217	0.0364627	0.141443	-4.20896
BIN1	1.50969	21.0276	-1.91087	0.0874636	0.228729	-4.98928	FALSE	-0.408735	16.86	2.49079	0.0365422	0.141584	-4.21111
HNRNPA3	1.05659	27.1256	-2.66238	0.0233417	0.0962107	-3.83466	FALSE	0.386948	16.9481	-2.4899	0.0365935	0.141679	-4.21249
MMS19	1.1112	19.5392	-2.45444	0.0358161	0.126584	-4.14493	FALSE	0.308189	15.4818	-2.48863	0.0366674	0.141757	-4.21448
ENO1	0.540966	30.7195	-1.65001	0.129215	0.292059	-5.43358	FALSE	-0.364905	16.3893	2.48868	0.0366645	0.141757	-4.2144
ARRB2	0.309793	20.4694	-0.467236	0.650107	0.793335	-6.62115	FALSE	0.52865	16.4432	-2.48285	0.037004	0.142745	-4.22348
BTF3	0.0152147	24.7251	-0.0351966	0.972671	0.986517	-6.66144	FALSE	-0.274233	17.5555	2.47633	0.0373876	0.14391	-4.23364
CD2AP	-1.04503	22.4001	1.23942	0.242822	0.440607	-5.96411	FALSE	0.403981	17.317	-2.47264	0.0376066	0.144347	-4.23939
TBRG4	0.518058	21.8071	-0.978187	0.352874	0.562085	-6.16612	TRUE	-0.393396	16.3769	2.47379	0.0375383	0.144347	-4.2376
CISD1	0.283671	27.2394	-0.304976	0.766489	0.871998	-6.68794	TRUE	-0.483024	18.1376	2.47258	0.0376107	0.144347	-4.23949
COX7A2L	0.235583	24.1738	-0.288411	0.780147	0.879412	-6.4933	TRUE	-0.735829	15.6043	2.47057	0.0377304	0.144646	-4.24262
NONO	-0.937007	24.7516	1.70172	0.118899	0.279035	-5.36022	FALSE	0.364821	16.093	-2.46417	0.0381146	0.145858	-4.25259
NUDT16	1.78303	20.8613	-2.53387	0.042918	0.141953	-3.93634	FALSE	-0.415847	15.9324	2.46274	0.0382007	0.145975	-4.25481
TBCEL	1.1776	21.9489	-2.64441	0.0287458	0.1092	-3.7792	FALSE	-0.392191	17.7894	2.4593	0.0384093	0.146196	-4.26016
OAT	-1.03272	24.2755	1.45253	0.176273	0.361226	-5.70109	TRUE	-0.587611	16.4348	2.4596	0.0383911	0.146196	-4.2597
VPS25	-0.49135	23.0962	1.0202	0.340469	0.547718	-5.94728	FALSE	0.412381	15.6953	-2.45964	0.0383884	0.146196	-4.25963
CNN3	-0.220605	23.7157	0.19383	0.850998	0.918286	-6.51816	FALSE	0.429428	15.5021	-2.45905	0.0384246	0.146196	-4.26056
ASAP1	-1.68109	19.5934	1.35964	0.209942	0.403248	-5.62483	FALSE	0.364986	15.5766	-2.45717	0.0385388	0.14642	-4.26347
PAFAH1B3	0.195992	24.4827	-0.457652	0.656752	0.798028	-6.62585	FALSE	0.305432	16.7564	-2.4568	0.0385619	0.14642	-4.26406
TNPO1	0.0897893	22.2221	-0.254657	0.804025	0.891512	-6.70306	FALSE	0.365778	16.0129	-2.45631	0.0385914	0.14642	-4.26481
PARS2	0.577954	22.7344	-1.17187	0.267772	0.468601	-6.04116	TRUE	0.423187	16.3786	-2.45337	0.0387715	0.146671	-4.26939
STEAP3	0.16516	23.881	-0.246611	0.810079	0.894336	-6.70523	FALSE	0.426985	17.2038	-2.45356	0.03876	0.146671	-4.2691
AGK	1.88955	23.9568	-3.70652	0.00389874	0.0300073	-2.05815	TRUE	-0.32926	17.1516	2.45273	0.0388109	0.146715	-4.27039
PPP2R5B	2.35147	20.6083	-4.66407	0.00148812	0.0151518	-0.811239	FALSE	0.401411	15.2963	-2.44806	0.0390989	0.147187	-4.27766
BCKDHB	-1.19842	24.0643	2.40139	0.0366693	0.127929	-4.27074	TRUE	-0.315443	17.8574	2.44816	0.0390923	0.147187	-4.27749
PPIF	-0.153197	24.5915	0.249373	0.808523	0.893857	-6.62833	TRUE	-0.585929	17.8457	2.4484	0.0390778	0.147187	-4.27713
RAB8B	-0.0592435	24.7933	0.0555764	0.957414	0.977272	-6.39656	FALSE	0.384093	17.2278	-2.44854	0.0390691	0.147187	-4.27691
HEBP1	-0.762011	26.7835	1.90718	0.084891	0.223441	-5.05715	TRUE	-0.4271	16.0233	2.44619	0.0392148	0.147293	-4.28057
ESYT1	0.66186	22.3597	-1.74515	0.110816	0.26524	-5.29765	FALSE	0.344038	15.9089	-2.44633	0.039206	0.147293	-4.28034
HNRNPA1	-1.32775	24.3566	2.36477	0.0415562	0.139437	-4.2882	FALSE	0.467092	15.8054	-2.44361	0.0393753	0.147685	-4.28458
SIGMAR1	0.705748	25.6768	-0.798765	0.446814	0.643856	-6.25849	FALSE	-0.278452	16.6349	2.44216	0.0394656	0.147919	-4.28683
BBOX1	0.628311	27.8069	-1.46581	0.172696	0.355686	-5.68377	FALSE	-0.288514	17.453	2.44167	0.039496	0.147928	-4.28759
HSPA1B	-1.355	27.4439	2.79423	0.0203846	0.0889306	-3.59464	FALSE	0.466326	14.8834	-2.43494	0.0399195	0.149197	-4.29806
HBA2	-0.544423	32.7982	0.935329	0.376189	0.580182	-6.08264	FALSE	-0.643555	16.4785	2.43251	0.0400732	0.14956	-4.30183
CTNNA1	0.184651	25.2785	-0.409249	0.690779	0.820008	-6.64814	FALSE	0.318964	17.3261	-2.43264	0.040065	0.14956	-4.30163
WDR91	0.0259582	19.4342	-0.0439429	0.965884	0.981292	-6.66106	FALSE	0.428984	16.1655	-2.43034	0.0402111	0.149968	-4.3052
TOMM22	-0.435892	23.7208	0.789834	0.447514	0.644293	-6.41042	TRUE	-0.412454	15.4241	2.4288	0.0403092	0.150228	-4.3076
SPG7	0.801597	21.5894	-1.37013	0.206778	0.399532	-5.61207	TRUE	-0.655519	16.8202	2.41912	0.0409321	0.152013	-4.32264
STX12	-1.41729	23.0811	2.79528	0.0185358	0.0833853	-3.60958	FALSE	0.339284	14.8345	-2.41577	0.0411495	0.152508	-4.32784
TPI1	0.041175	29.7086	-0.136531	0.894046	0.947519	-6.72797	TRUE	-0.315085	17.3958	2.41488	0.0412078	0.152515	-4.32922
GBA	-0.193944	21.4116	0.309877	0.764339	0.869858	-6.54396	FALSE	0.382471	16.0137	-2.41347	0.0412997	0.152711	-4.33141
COX4I1	-1.34148	28.2903	3.36908	0.00689493	0.0442584	-2.63009	TRUE	-0.556983	17.4853	2.41064	0.0414852	0.152842	-4.3358
VPS45	-0.709983	20.3886	0.907746	0.38486	0.589079	-6.30932	FALSE	0.32017	15.9675	-2.41173	0.0414136	0.152842	-4.33411
VPS4B	-0.0115891	22.2079	0.0175242	0.986491	0.995378	-6.48703	FALSE	0.299626	16.8472	-2.41039	0.0415019	0.152842	-4.3362
GMFG	-1.98923	24.1813	1.26817	0.243949	0.441631	-5.68151	FALSE	0.31682	16.2931	-2.40749	0.0416923	0.153113	-4.34068
SELENBP1	0.274118	30.1578	-0.870195	0.404115	0.60623	-6.34283	FALSE	-0.292604	17.6911	2.4077	0.0416785	0.153113	-4.34036
CSE1L	1.47461	23.5206	-3.53637	0.00519002	0.0364086	-2.34564	FALSE	0.375334	17.3481	-2.40021	0.042176	0.154572	-4.35198
GCLM	-1.59015	24.4007	3.60336	0.00546938	0.0379585	-2.28157	FALSE	0.472398	16.5959	-2.39637	0.0424333	0.155211	-4.35794
NRBP1	0.263861	20.8203	-0.513457	0.622909	0.773102	-6.34327	FALSE	0.285708	14.7696	-2.39627	0.0424399	0.155211	-4.35809
EHHADH	-0.79821	29.4539	2.34594	0.0403449	0.136642	-4.36198	TRUE	-0.520886	17.4614	2.39396	0.042595	0.155513	-4.36167
F11	-0.874749	20.4573	0.848076	0.417803	0.619363	-6.28473	FALSE	-0.752836	16.5569	2.39373	0.0426107	0.155513	-4.36202
AKR1A1	0.776561	28.462	-2.32374	0.0419143	0.139954	-4.39833	FALSE	-0.315788	17.2916	2.3916	0.042755	0.155824	-4.36533
SMS	-0.838099	22.7235	1.38363	0.207582	0.400372	-5.54528	FALSE	0.36911	16.1588	-2.39051	0.0428289	0.155986	-4.36702
CAPNS1	2.4111	24.0604	-4.09443	0.00254853	0.0222517	-1.50964	FALSE	0.346781	17.2984	-2.3874	0.04304	0.156466	-4.37184
THUMPD1	-0.0603763	22.1606	0.0839481	0.934715	0.967488	-6.73423	FALSE	0.286663	16.3236	-2.38798	0.0430009	0.156466	-4.37095
TRAPPC9	0.0423519	18.9343	-0.0676379	0.947375	0.973142	-6.73557	FALSE	0.464576	14.5899	-2.38683	0.0430792	0.156466	-4.37273
STT3B	0.87048	23.3096	-1.25144	0.238585	0.436332	-5.95007	FALSE	-0.326141	17.0389	2.38391	0.0432785	0.156826	-4.37724
VPS28	-0.743723	21.7404	0.760225	0.47112	0.661564	-6.17828	FALSE	0.395742	16.0635	-2.38143	0.0434492	0.157269	-4.3811
SLC37A4	1.11166	26.2029	-2.56349	0.0277067	0.106625	-4.001	TRUE	-0.514983	16.6971	2.38023	0.0435314	0.157292	-4.38295
NAGK	-2.55045	23.0332	3.96705	0.00253161	0.0221635	-1.62271	FALSE	0.306775	16.2491	-2.37761	0.0437124	0.157296	-4.387
HMGCL	0.340422	26.6703	-0.6615	0.522885	0.697753	-6.5062	TRUE	-0.404994	17.8985	2.37743	0.0437247	0.157296	-4.38728
NQO1	-3.35217	26.7614	5.45064	0.000257427	0.00494747	0.694861	FALSE	-0.687115	17.0449	2.3749	0.0439005	0.157713	-4.3912
SORBS1	-1.57909	21.8927	2.81121	0.0180305	0.0816778	-3.58249	FALSE	0.306441	15.9269	-2.37046	0.0442102	0.158293	-4.39807
DAB2	0.799529	21.4893	-1.32164	0.218045	0.411512	-5.7911	FALSE	0.347433	16.617	-2.37171	0.0441225	0.158293	-4.39613
GUSB	0.513281	24.9686	-1.24434	0.241079	0.438179	-5.95837	FALSE	-0.4213	15.9754	2.37044	0.0442118	0.158293	-4.39811
SHPK	-0.355695	24.5171	1.01362	0.334096	0.54041	-6.20847	FALSE	0.434069	16.6557	-2.37099	0.044173	0.158293	-4.39725
CHDH	4.82109	23.2335	-5.40657	0.000274279	0.0051638	0.630586	TRUE	-0.53107	16.4785	2.3689	0.0443197	0.158421	-4.40049
OXCT1	0.861624	20.7261	-1.15291	0.285544	0.490453	-5.80994	TRUE	0.329962	15.9309	-2.36822	0.044367	0.158421	-4.40154
TXNDC15	-0.270915	21.8463	0.458907	0.661832	0.801503	-6.28149	FALSE	-0.352929	16.8353	2.36626	0.0445053	0.158421	-4.40457
MATR3	0.195203	24.12	-0.433832	0.673401	0.808579	-6.63712	FALSE	0.329895	16.7152	-2.36467	0.0446176	0.158527	-4.40704
ESAM	0.434082	20.8861	-0.548946	0.597585	0.756413	-6.37628	FALSE	0.492668	16.0925	-2.36344	0.0447044	0.158658	-4.40894
CAPZA2	-0.404147	25.0726	0.496901	0.629745	0.779058	-6.60602	FALSE	0.315655	16.5302	-2.36154	0.0448392	0.158923	-4.41188
PGK1	1.1051	29.4915	-3.19458	0.00929595	0.0540341	-2.92802	FALSE	-0.327125	17.3495	2.3609	0.0448843	0.158977	-4.41286
NDUFV3	1.61928	23.8273	-3.78304	0.00343152	0.0273847	-1.92959	TRUE	0.287411	16.2497	-2.3603	0.0449273	0.159022	-4.4138
PSPH	-1.67562	24.0517	3.77155	0.00515796	0.0362621	-2.06458	FALSE	-0.764214	16.2285	2.35656	0.0451941	0.159432	-4.41958
RUVBL2	-0.30622	24.6149	0.93834	0.369657	0.575573	-6.28113	FALSE	0.310932	16.9207	-2.35668	0.0451858	0.159432	-4.4194
KRT18	0.674581	30.1048	-1.76479	0.107328	0.260346	-5.26909	FALSE	0.283668	16.6053	-2.35579	0.0452489	0.159519	-4.42076
LIMCH1	2.29486	18.7077	-2.49713	0.0362645	0.127112	-4.0063	FALSE	-0.400155	15.5074	2.35536	0.0452804	0.159523	-4.42144
FKBP3	0.511278	26.009	-1.47597	0.170003	0.352823	-5.67046	FALSE	-0.376777	18.3231	2.35119	0.0455803	0.16001	-4.42788
LAMP2	0.319906	23.7715	-0.580156	0.57731	0.742028	-6.41499	FALSE	-0.410427	16.8816	2.35118	0.0455807	0.16001	-4.42789
NR3C1	0.263329	19.9272	-0.522479	0.612443	0.766853	-6.59226	FALSE	-0.274619	16.6951	2.35234	0.0454971	0.16001	-4.4261
SEC16A	0.132383	21.2577	-0.241544	0.814404	0.897281	-6.63041	FALSE	0.323539	15.815	-2.35136	0.0455679	0.16001	-4.42762
PPFIBP2	-1.60523	19.7797	2.69618	0.0220127	0.0935579	-3.77757	FALSE	0.345567	15.3774	-2.34895	0.0457418	0.1604	-4.43134
SNRPB2	-0.651664	22.5476	1.31506	0.217154	0.410592	-5.8741	FALSE	0.29936	16.2935	-2.34789	0.045819	0.160564	-4.43298
CSTF3	0.282756	20.94	-0.640385	0.535977	0.709394	-6.52048	FALSE	0.305652	15.6601	-2.34626	0.0459372	0.160872	-4.4355
TNPO2	0.156592	18.724	-0.271837	0.794507	0.887095	-6.35686	FALSE	0.282781	16.7363	-2.33795	0.0465453	0.162678	-4.44832
ASCC3	1.70248	19.1347	-2.92112	0.014903	0.0716051	-3.3953	FALSE	-0.28369	16.4865	2.33408	0.0468318	0.163388	-4.45431
SUPT16H	0.240795	21.5278	-0.438784	0.669924	0.806491	-6.63482	FALSE	0.254169	16.9048	-2.33395	0.0468415	0.163388	-4.45451
RSL1D1	0.462653	21.8412	-0.598887	0.565329	0.732717	-6.34604	FALSE	0.388521	16.0933	-2.3306	0.0470902	0.164105	-4.45967
TMEM205	4.79747	28.9986	-14.2891	4.24298e-08	2.75624e-05	9.00174	TRUE	-0.327792	18.063	2.32112	0.0478025	0.165973	-4.4743
TARS2	-3.17451	23.6835	7.75091	1.34324e-05	0.000703686	3.65794	TRUE	-0.419041	15.8781	2.31599	0.0481921	0.166668	-4.4822
ALDH8A1	-0.584258	27.8631	1.78988	0.103016	0.254186	-5.23234	FALSE	-0.396828	17.1254	2.31377	0.048362	0.166981	-4.48563
AP2B1	0.948594	23.9912	-1.5452	0.152595	0.327364	-5.57816	FALSE	0.316755	16.7387	-2.31325	0.0484017	0.166981	-4.48642
NUDT12	-0.999123	22.8183	1.74978	0.109984	0.264614	-5.29093	FALSE	-0.386442	17.0474	2.30944	0.0486948	0.167638	-4.4923
LAMTOR1	-0.867837	23.5813	1.55478	0.169043	0.352096	-5.25088	FALSE	0.276161	17.7426	-2.30541	0.0490061	0.168381	-4.4985
NDUFA4	-1.4014	26.873	2.14025	0.057361	0.172668	-4.69457	TRUE	-0.556246	17.5726	2.30218	0.0492573	0.168805	-4.50347
UGT1A1	-0.106841	25.4551	0.23371	0.820301	0.900114	-6.63243	FALSE	0.513398	19.1911	-2.30245	0.0492366	0.168805	-4.50306
COMMD10	0.992957	22.3771	-1.87587	0.089417	0.232155	-5.10445	FALSE	-0.258051	16.2974	2.30074	0.0493697	0.168971	-4.50569
PALMD	-0.997506	21.9734	2.10924	0.0633332	0.18485	-4.68893	FALSE	0.313761	17.237	-2.29636	0.0497134	0.170037	-4.51243
MAPK14	1.1525	23.0689	-2.41764	0.041119	0.138313	-4.12831	FALSE	0.249292	16.9621	-2.29365	0.049927	0.170656	-4.5166
CSNK1A1	0.499472	20.6997	-0.852571	0.421172	0.621635	-6.10246	FALSE	0.305605	15.2179	-2.29082	0.050151	0.17109	-4.52095
TBL2	2.77909	24.8644	-7.87905	1.16097e-05	0.000639123	3.8019	FALSE	-0.328258	17.0184	2.28989	0.0502252	0.171138	-4.52238
GCLC	-2.54769	24.5629	5.23564	0.000351677	0.00604363	0.37851	FALSE	0.412529	16.7084	-2.28873	0.0503172	0.17117	-4.52416
EPHX2	1.47082	27.8445	-4.36344	0.00133398	0.0141779	-0.974266	TRUE	-0.319752	17.9147	2.28905	0.0502914	0.17117	-4.52367
TMEM38B	1.13698	21.8678	-2.18694	0.063661	0.185113	-4.45879	FALSE	-0.485668	17.2201	2.28742	0.050422	0.171201	-4.52619
MTX2	0.832137	22.9643	-1.6871	0.128926	0.292032	-5.25471	TRUE	0.39446	17.5703	-2.28594	0.05054	0.171201	-4.52846
MRPL16	-0.880941	22.1443	1.30298	0.232445	0.428236	-5.64119	TRUE	0.383379	16.4629	-2.2861	0.0505274	0.171201	-4.52821
HSPE1	0.410567	30.6619	-1.02453	0.329161	0.536408	-6.19756	TRUE	-0.372318	18.3429	2.28748	0.0504167	0.171201	-4.52608
VPS26B	0.0229696	23.6482	-0.0455115	0.964574	0.980882	-6.73693	FALSE	-0.244338	16.252	2.28623	0.0505167	0.171201	-4.52801
TRIP11	-1.43883	19.0034	2.12706	0.0586604	0.17528	-4.71553	FALSE	0.274033	15.2176	-2.28231	0.0508313	0.171648	-4.53404
ANGPTL3	1.2828	20.7169	-1.98067	0.0818804	0.21799	-4.78445	FALSE	-0.50578	16.4762	2.28332	0.0507498	0.171648	-4.53248
SCAMP3	-0.473713	23.8042	0.840725	0.424201	0.62316	-6.16667	FALSE	0.331127	14.9718	-2.28218	0.0508412	0.171648	-4.53422
ST13	0.274231	28.5425	-0.613382	0.552993	0.723598	-6.53811	FALSE	0.330906	17.8014	-2.28259	0.0508082	0.171648	-4.53359
PBDC1	2.53638	21.9801	-3.23293	0.0137199	0.0685573	-2.93809	FALSE	0.258272	17.9214	-2.28096	0.0509399	0.171784	-4.53611
ARPC1A	-1.70863	23.1116	1.88163	0.0955519	0.242652	-4.92776	FALSE	-0.304338	17.3063	2.27576	0.0513604	0.172761	-4.54409
GLIPR2	0.920811	23.0218	-1.90619	0.0881266	0.229908	-4.99622	FALSE	0.387683	15.8755	-2.27447	0.0514655	0.173004	-4.54607
SOD2	1.61627	28.4377	-3.75807	0.00357724	0.0281329	-1.97149	TRUE	-0.514174	17.9325	2.27028	0.0518076	0.173937	-4.5525
PSMD11	0.767091	26.2958	-1.96886	0.0765934	0.209583	-4.96294	FALSE	-0.265471	16.8122	2.26865	0.0519421	0.174163	-4.55501
CLINT1	0.23829	24.6641	-0.430362	0.675842	0.810295	-6.63871	FALSE	0.272582	16.2026	-2.26874	0.0519341	0.174163	-4.55486
HNRNPL	0.610905	25.2853	-1.44466	0.178423	0.364433	-5.71131	FALSE	0.2695	16.3579	-2.26691	0.0520852	0.174532	-4.55768
SKIV2L2	0.130833	20.3511	-0.317776	0.757713	0.865176	-6.60737	FALSE	0.371999	15.4009	-2.26495	0.0522466	0.17474	-4.56068
PCBP1	-0.302771	27.4825	0.317619	0.757828	0.865176	-6.60742	FALSE	0.319617	16.7643	-2.26533	0.0522151	0.17474	-4.5601
MRPS22	0.739062	22.2888	-1.27051	0.231987	0.428122	-5.92758	TRUE	-0.328466	16.0052	2.26034	0.0526295	0.175133	-4.56776
PANK1	0.887291	20.0704	-1.14338	0.289233	0.494638	-5.8202	FALSE	0.48537	14.3365	-2.26297	0.0524109	0.175133	-4.56373
UBE4B	-0.610807	19.4511	0.520557	0.613735	0.767163	-6.59331	FALSE	0.416365	15.0576	-2.26158	0.0525264	0.175133	-4.56586
PRPF8	0.117638	22.1307	-0.353056	0.7312	0.848412	-6.671	FALSE	0.258625	16.5257	-2.26071	0.0525983	0.175133	-4.56719
SNRNP40	0.0559194	21.9688	-0.156374	0.878776	0.935487	-6.72483	FALSE	0.294018	17.283	-2.26112	0.0525644	0.175133	-4.56656
ACY3	1.39018	25.5456	-2.46233	0.0330071	0.118723	-4.16981	FALSE	0.796447	16.7247	-2.25953	0.052697	0.175137	-4.569
NUDCD3	-0.938213	21.2377	1.26324	0.245618	0.443247	-5.68716	FALSE	-0.409108	14.8783	2.25989	0.0526667	0.175137	-4.56844
ITPR2	-0.0982797	19.9647	0.245094	0.811222	0.894989	-6.70563	FALSE	-0.260575	15.6959	2.25897	0.0527434	0.175165	-4.56986
YARS2	1.64311	21.0462	-2.44269	0.0365214	0.127687	-4.16377	TRUE	-0.345965	17.5251	2.25273	0.0532664	0.176422	-4.57941
ALDOB	0.522698	31.8068	-1.61504	0.136636	0.304117	-5.48244	FALSE	-0.326753	16.6478	2.25226	0.0533062	0.176422	-4.58014
BFAR	-0.628281	21.2329	1.00151	0.345052	0.551812	-6.0196	FALSE	-0.316336	15.7654	2.25309	0.0532363	0.176422	-4.57887
CASP7	-0.4484	20.2112	0.734228	0.489435	0.67274	-6.10686	FALSE	-0.357969	15.6275	2.25173	0.0533508	0.176422	-4.58095
COG6	-0.0288358	20.9186	0.0533039	0.958623	0.977468	-6.66057	FALSE	0.304442	15.3527	-2.252	0.0533278	0.176422	-4.58053
GNE	0.356054	24.6004	-1.00688	0.337174	0.543764	-6.21516	FALSE	-0.458421	17.0228	2.25037	0.0534657	0.176691	-4.58303
NDRG2	-0.0269921	28.1869	0.0657078	0.948875	0.974043	-6.73571	FALSE	-0.336662	18.3356	2.24791	0.0536745	0.17727	-4.58681
ANXA6	0.367271	28.3631	-0.875073	0.401577	0.603852	-6.33855	FALSE	0.255647	17.6966	-2.246	0.0538365	0.177472	-4.58972
AP2A1	-0.0495621	23.5726	0.0779838	0.939343	0.969043	-6.73476	FALSE	0.392008	16.4066	-2.24634	0.0538077	0.177472	-4.58921
SH3BGRL	1.53029	25.0579	-3.03222	0.0156853	0.0743734	-3.18013	FALSE	0.409754	16.6122	-2.24195	0.0541829	0.178169	-4.59593
RAB24	1.54665	23.2305	-2.71609	0.0256812	0.101957	-3.71707	TRUE	-0.282068	16.5956	2.24213	0.0541673	0.178169	-4.59565
HNRNPUL2	-0.75487	22.4693	1.12246	0.287275	0.492904	-6.09544	FALSE	0.306179	16.8414	-2.24135	0.0542337	0.178225	-4.59684
STBD1	-0.67642	26.2832	1.40122	0.197633	0.389273	-5.57387	FALSE	0.438525	16.1749	-2.23983	0.0543644	0.178433	-4.59917
TMLHE	-2.75598	22.3981	3.99082	0.00376012	0.0293109	-1.74583	TRUE	-0.356313	15.9069	2.23916	0.054422	0.178511	-4.60019
SYNRG	-1.20916	19.5623	2.83491	0.0173044	0.0800639	-3.54218	FALSE	-0.327084	15.9069	2.23618	0.0546794	0.178622	-4.60476
GNL3	0.660609	20.1017	-0.98118	0.362953	0.571472	-5.8941	FALSE	0.291916	17.145	-2.23602	0.0546928	0.178622	-4.60499
VWF	-1.74913	19.5515	3.18544	0.00944315	0.0542856	-2.94364	FALSE	0.583857	14.4401	-2.23175	0.0550639	0.179391	-4.61153
SNX1	-0.075889	23.3856	0.21489	0.834069	0.908775	-6.71311	FALSE	0.320751	16.205	-2.23099	0.05513	0.179495	-4.61269
UBLCP1	0.584971	20.3781	-0.785853	0.460707	0.65466	-6.06644	FALSE	0.334195	16.7294	-2.22553	0.0556074	0.180493	-4.62103
TXN	0.0385293	30.3558	-0.0837012	0.934906	0.967488	-6.73426	FALSE	0.532725	18.4507	-2.22092	0.0560143	0.18148	-4.62807
FAAH	3.65274	23.4557	-8.28401	7.40623e-06	0.000511818	4.24371	FALSE	-0.346173	16.227	2.21865	0.056216	0.181796	-4.63154
IDH3A	0.916267	23.1149	-1.61415	0.14402	0.316268	-5.29923	TRUE	-0.327431	16.9433	2.21928	0.0561596	0.181796	-4.63057
ACADVL	-0.408889	27.6816	0.932634	0.37246	0.57855	-6.28645	TRUE	-0.383273	17.7914	2.21827	0.0562498	0.181796	-4.63212
COPS6	-0.325887	23.5003	0.625092	0.545576	0.717791	-6.53055	FALSE	0.434544	16.0645	-2.2185	0.0562289	0.181796	-4.63176
MLEC	0.806928	25.7374	-1.75236	0.109524	0.264092	-5.28718	FALSE	-0.281692	17.8321	2.21503	0.0565385	0.182349	-4.63707
LRRC47	0.448907	22.8167	-0.817242	0.432378	0.630646	-6.38801	FALSE	-0.271064	16.2719	2.2127	0.0567473	0.182632	-4.64063
CFI	-1.04508	22.5368	1.65137	0.128933	0.292032	-5.43166	FALSE	0.277273	16.0643	-2.21182	0.0568265	0.182647	-4.64197
SUOX	0.379473	25.4155	-1.06899	0.309605	0.517016	-6.15211	TRUE	-0.606635	17.8743	2.20878	0.0571002	0.183199	-4.64661
RPL4	-0.214026	27.3382	0.439877	0.669158	0.806339	-6.63431	FALSE	0.293218	17.1063	-2.20673	0.0572855	0.183682	-4.64974
KNG1	0.873285	26.255	-2.0082	0.0717034	0.201266	-4.90215	FALSE	0.238772	16.6333	-2.20233	0.0576846	0.184465	-4.65643
HNRNPD	0.839256	26.5906	-1.75701	0.108698	0.262491	-5.28042	FALSE	0.270081	16.9634	-2.20233	0.0576849	0.184465	-4.65644
CRBN	-1.55239	20.6406	1.66638	0.129081	0.292059	-5.34131	FALSE	-0.262405	15.5189	2.20126	0.0577823	0.184603	-4.65807
MTO1	-1.2276	19.4916	3.22404	0.0100622	0.0565968	-2.89367	TRUE	-0.256578	14.8591	2.19971	0.0579241	0.184732	-4.66043
NOTCH2	2.6942	18.4307	-2.1024	0.0722557	0.20173	-4.58039	FALSE	-0.444357	13.5255	2.19967	0.0579278	0.184732	-4.66049
SCCPDH	-0.516539	24.1608	0.586432	0.570276	0.73619	-6.55501	TRUE	0.482094	17.619	-2.2001	0.057888	0.184732	-4.65983
STRN4	0.546154	19.7071	-0.743517	0.48057	0.667349	-6.19122	FALSE	0.28325	15.8515	-2.19585	0.0582781	0.185513	-4.6663
C11orf54	-2.77456	26.4917	7.03716	3.12962e-05	0.00127063	2.81755	FALSE	-0.322558	16.5765	2.19267	0.0585722	0.186132	-4.67115
PEX6	-0.215444	19.9104	0.282215	0.785667	0.882617	-6.44316	FALSE	-0.267019	15.4447	2.1926	0.0585781	0.186132	-4.67125
PKM	1.53052	25.1544	-2.28989	0.0444231	0.145011	-4.45357	FALSE	0.31013	16.9903	-2.19166	0.0586656	0.186298	-4.67269
BHMT	-0.112258	30.8187	0.364558	0.722852	0.841311	-6.66658	FALSE	-0.266256	16.4505	2.18876	0.058935	0.18677	-4.6771
ATG4B	-0.904082	21.097	1.6544	0.135504	0.302486	-5.29937	FALSE	-0.285843	15.9105	2.18675	0.0591219	0.186926	-4.68015
TMED4	-0.627328	25.2818	1.27912	0.235662	0.431958	-5.72074	FALSE	-0.444294	16.8769	2.18732	0.0590695	0.186926	-4.6793
SHMT2	-1.83875	27.3018	4.35045	0.00136185	0.0142686	-0.995223	TRUE	-0.334972	17.4513	2.18393	0.0593859	0.187312	-4.68444
CHMP6	-0.707484	22.3153	1.3606	0.214433	0.40829	-5.57301	FALSE	-0.310531	15.0598	2.18439	0.0593432	0.187312	-4.68375
ETFDH	-1.08564	27.6288	3.12742	0.0104346	0.0579341	-3.04282	TRUE	-0.339129	18.1158	2.18317	0.0594575	0.187348	-4.6856
IBA57	0.990933	23.9013	-2.11315	0.060062	0.178156	-4.7376	TRUE	-0.288581	17.6238	2.17773	0.059971	0.188628	-4.69388
FAM188A	2.73089	22.0158	-4.3717	0.00220754	0.0198617	-1.20858	FALSE	0.477808	15.2086	-2.17704	0.0600362	0.188721	-4.69493
EXOC2	-0.436798	19.0824	0.629627	0.544177	0.716679	-6.45056	FALSE	0.247857	15.4555	-2.17624	0.0601119	0.188846	-4.69614
GCKR	2.98644	26.2395	-5.96458	0.000125378	0.00297246	1.42291	FALSE	0.260739	16.7085	-2.17532	0.060199	0.188934	-4.69753
SNW1	-1.7797	21.1742	2.74249	0.0222083	0.0940315	-3.67892	FALSE	0.285107	15.8187	-2.17481	0.0602477	0.188936	-4.69831
ERC1	-1.77565	21.1472	1.91757	0.0834366	0.221091	-5.04137	FALSE	0.310917	15.455	-2.17423	0.0603031	0.188997	-4.6992
ZMPSTE24	-0.0727994	24.0201	0.144734	0.888026	0.943341	-6.65071	FALSE	-0.355522	16.6468	2.17079	0.0606315	0.189577	-4.70442
BCKDHA	-2.36007	25.2386	6.29876	8.00734e-05	0.00234305	1.87521	TRUE	-0.495619	16.0752	2.1695	0.0607552	0.189851	-4.70638
NUP210	0.245584	21.2591	-0.666759	0.519654	0.694813	-6.50257	FALSE	0.275961	16.3442	-2.16775	0.060923	0.190263	-4.70903
ITIH2	-0.871899	24.2064	1.827	0.100083	0.250147	-5.11257	FALSE	-0.299387	17.3573	2.16676	0.0610187	0.190449	-4.71054
OLA1	-0.0122789	24.047	0.02588	0.97985	0.99145	-6.73768	FALSE	-0.288603	17.3719	2.16628	0.0610647	0.19048	-4.71126
ATP11C	-2.29219	21.9803	5.45398	0.000256197	0.00494747	0.699716	FALSE	-0.388895	15.8102	2.16304	0.0613781	0.191345	-4.71619
SIN3A	-0.429446	19.1553	0.448439	0.665382	0.804378	-6.48717	FALSE	0.233455	15.8031	-2.15917	0.0617539	0.192289	-4.72205
FMO5	-3.75743	27.0877	10.2526	2.35198e-06	0.000273884	5.36796	FALSE	-0.418989	16.5125	2.15707	0.0619585	0.192631	-4.72523
AGFG1	-1.24709	22.946	2.89775	0.0155188	0.0741249	-3.43515	FALSE	0.304157	15.9001	-2.15685	0.0619802	0.192631	-4.72557
ALDH1L2	-0.627675	24.1617	1.63214	0.13296	0.298241	-5.45862	TRUE	0.323475	17.4513	-2.15655	0.0620097	0.192631	-4.72602
HSPD1	0.300223	30.3373	-0.813236	0.434569	0.632501	-6.39133	TRUE	-0.316366	16.5075	2.15282	0.0623757	0.19354	-4.73167
TNXB	2.22185	21.1775	-4.12925	0.00194295	0.0181865	-1.35513	FALSE	0.40194	15.8535	-2.14836	0.0628163	0.194679	-4.73843
EBNA1BP2	-2.74737	20.5235	3.8549	0.00584781	0.0394879	-2.07574	FALSE	0.305379	16.2078	-2.14554	0.0630964	0.195318	-4.7427
YWHAQ	1.2592	26.373	-2.47821	0.0321133	0.117195	-4.14341	FALSE	0.391224	16.535	-2.14465	0.0631848	0.195344	-4.74404
GYS2	0.576293	25.4535	-1.29471	0.223827	0.419983	-5.89869	FALSE	0.311678	17.174	-2.14412	0.0632376	0.195344	-4.74484
YWHAZ	0.268203	27.6116	-0.654984	0.526905	0.701101	-6.51065	FALSE	0.306198	16.9541	-2.14462	0.0631877	0.195344	-4.74409
TMEM33	-0.168821	26.318	0.356491	0.728703	0.8459	-6.66969	FALSE	-0.244325	17.6763	2.14397	0.0632529	0.195344	-4.74508
ADO	0.920846	21.4788	-0.700757	0.505321	0.685009	-6.2232	FALSE	-0.266685	16.6196	2.14249	0.0634003	0.19557	-4.74731
EEF1G	0.678161	26.7283	-1.90424	0.0853071	0.224354	-5.06161	FALSE	-0.311903	17.8636	2.13991	0.0636591	0.195925	-4.75122
PI4KA	-0.268806	18.9543	0.472373	0.646559	0.791268	-6.61859	TRUE	0.309078	15.8222	-2.1395	0.0637005	0.195925	-4.75184
MGAT1	-1.82819	22.2452	1.7613	0.115083	0.273364	-5.09798	FALSE	-0.234083	15.5423	2.13765	0.0638871	0.19627	-4.75465
IDE	-0.734737	22.9756	1.6379	0.131742	0.296327	-5.45056	TRUE	-0.365962	16.6338	2.1359	0.0640632	0.196696	-4.75728
PRDX4	-0.274511	26.7697	0.429674	0.676327	0.810295	-6.63903	TRUE	-0.375095	16.7744	2.13489	0.0641654	0.196781	-4.75881
SERPINF2	-1.24517	23.9098	2.23478	0.0488221	0.154405	-4.54297	FALSE	0.270435	17.2961	-2.13305	0.0643515	0.197084	-4.76159
FLNB	1.79721	24.9983	-5.40971	0.000273039	0.0051638	0.635177	FALSE	0.262243	17.5935	-2.13203	0.0644554	0.19716	-4.76313
KHK	1.30332	27.2725	-3.3285	0.00738951	0.0465138	-2.69929	FALSE	-0.494134	17.8818	2.13183	0.0644756	0.19716	-4.76343
UQCRC1	-0.0863143	27.3653	0.219881	0.830282	0.906168	-6.71194	TRUE	-0.276403	16.8387	2.12894	0.0647706	0.197833	-4.76781
SEC62	2.09887	23.4692	-4.0233	0.00468734	0.033846	-1.85175	FALSE	-0.280234	18.896	2.12709	0.0649594	0.198295	-4.7706
RER1	1.06628	23.969	-1.23809	0.24619	0.443325	-5.88986	FALSE	0.291791	17.4941	-2.12432	0.0652441	0.198705	-4.77478
ILF3	-0.262302	23.6864	0.57417	0.578236	0.742337	-6.56247	FALSE	0.292459	15.8398	-2.125	0.0651736	0.198705	-4.77375
ATP2A2	-0.0162242	25.9415	0.046842	0.963539	0.980137	-6.73686	FALSE	-0.228126	17.1013	2.12441	0.0652342	0.198705	-4.77464
PPP2R5A	-2.02495	23.3533	4.35482	0.00172257	0.0165041	-1.11253	FALSE	0.256857	15.657	-2.1184	0.0658551	0.200049	-4.78371
MIOS	1.66545	20.6009	-3.79101	0.00407015	0.0306208	-1.98338	FALSE	-0.364366	16.2159	2.11894	0.0657992	0.200049	-4.78289
NDUFAB1	0.0786677	23.9015	-0.0795466	0.93875	0.969043	-6.48368	TRUE	0.368592	15.6505	-2.11704	0.065997	0.200075	-4.78577
GBA2	2.12603	20.4309	-3.6206	0.00801105	0.0485446	-2.39445	FALSE	-0.243613	15.7998	2.11493	0.066217	0.200405	-4.78895
DAG1	-0.90828	22.3346	1.65763	0.127646	0.290535	-5.42285	FALSE	-0.286417	16.3242	2.1149	0.0662199	0.200405	-4.78899
ISCA1	-0.0272954	22.9725	0.0637955	0.950491	0.974166	-6.6599	TRUE	0.238624	17.0078	-2.11491	0.0662188	0.200405	-4.78898
RPL6	-0.12567	27.5152	0.373148	0.716641	0.837275	-6.6632	FALSE	0.278498	17.2178	-2.11031	0.0667001	0.201614	-4.7959
MSI2	-0.988149	22.0491	1.67732	0.135908	0.303179	-5.17082	FALSE	0.417819	15.6971	-2.10873	0.0668666	0.201777	-4.79829
PRKAR2A	-0.41879	23.5534	0.78288	0.451409	0.648177	-6.416	FALSE	0.28321	16.8006	-2.1071	0.0670385	0.201957	-4.80074
ANXA11	1.77133	24.4074	-3.44218	0.00608825	0.040605	-2.50562	FALSE	0.28603	17.5282	-2.10604	0.0671503	0.202178	-4.80234
HBS1L	-0.914042	21.6573	1.43978	0.179767	0.365966	-5.71763	FALSE	-0.314163	16.1992	2.10523	0.067237	0.202209	-4.80357
SYP	-0.802746	23.4335	0.858353	0.41239	0.614867	-6.27588	FALSE	-0.388801	15.9432	2.10268	0.0675074	0.202681	-4.8074
KLKB1	-0.998506	21.7577	1.82189	0.104821	0.256949	-5.01284	FALSE	-0.420125	17.2444	2.10105	0.067681	0.203082	-4.80986
ATP2B2	1.91677	21.1347	-4.362	0.00133706	0.0141779	-0.976601	FALSE	0.309619	15.3784	-2.09884	0.0679169	0.203228	-4.81318
ARHGAP5	-1.52001	17.9619	2.68641	0.0243717	0.0991973	-3.77013	FALSE	-0.410455	15.409	2.09714	0.0680991	0.203526	-4.81574
PES1	-1.60405	19.2735	1.98527	0.0812936	0.216605	-4.83059	FALSE	0.383008	16.5937	-2.09737	0.0680745	0.203526	-4.8154
PFAS	-2.75032	22.0838	7.35976	3.70322e-05	0.00139861	2.74379	FALSE	0.317211	15.5664	-2.0965	0.0681678	0.203617	-4.8167
MAGI3	0.849066	18.4335	-1.64859	0.136703	0.304117	-5.25288	FALSE	-0.406401	14.8233	2.09179	0.0686748	0.204784	-4.82378
RPL10A	-1.1394	27.2446	2.33942	0.0407999	0.13761	-4.37267	TRUE	0.413466	18.3616	-2.09073	0.0687898	0.204895	-4.82538
LANCL1	0.784246	23.5391	-1.67685	0.123765	0.285272	-5.39566	FALSE	-0.256686	16.8385	2.08873	0.0690072	0.205284	-4.82839
ANXA7	0.541872	26.3252	-1.22526	0.247891	0.444835	-5.98053	FALSE	0.233134	16.8761	-2.08889	0.0689894	0.205284	-4.82814
CCDC134	-0.789058	21.4888	1.59956	0.147226	0.320419	-5.31872	FALSE	0.291576	15.9114	-2.08696	0.0691997	0.205536	-4.83105
PMPCB	-0.167784	23.5126	0.437456	0.670856	0.806886	-6.63544	TRUE	-0.299406	16.4084	2.08567	0.0693403	0.205607	-4.83298
RFC2	0.485554	20.8186	-1.23065	0.245952	0.443325	-5.9743	FALSE	0.296159	15.6361	-2.084	0.069522	0.20603	-4.83548
IDH1	-1.21381	30.8331	3.19528	0.00928471	0.0540341	-2.92682	TRUE	-0.307002	16.5038	2.08321	0.0696085	0.206055	-4.83666
CS	-1.93547	26.0956	2.94264	0.0143579	0.070623	-3.35858	TRUE	-0.428831	18.6478	2.08254	0.0696821	0.206066	-4.83767
GAMT	-0.383523	25.489	0.597915	0.562875	0.729828	-6.5479	FALSE	-0.316317	16.3299	2.08247	0.06969	0.206066	-4.83778
DLST	0.122031	27.3777	-0.352079	0.731912	0.848412	-6.67136	TRUE	-0.315701	16.0728	2.08162	0.0697831	0.206225	-4.83905
SMAD2	0.567288	21.3868	-0.993456	0.357388	0.565966	-5.88231	FALSE	-0.424124	14.147	2.07901	0.0700703	0.206777	-4.84297
TAB1	-0.489686	19.6843	0.70006	0.503153	0.683211	-6.33461	FALSE	0.245444	15.543	-2.07954	0.0700122	0.206777	-4.84218
F2	-1.94239	23.3792	2.48764	0.0315939	0.116168	-4.12772	FALSE	0.296106	16.4132	-2.07615	0.0703867	0.207544	-4.84726
DMXL1	0.483213	17.9339	-0.777732	0.454306	0.64976	-6.4201	FALSE	0.233435	14.7166	-2.07313	0.0707213	0.208048	-4.85178
TPD52L2	0.213038	24.8989	-0.410345	0.69	0.819423	-6.64766	FALSE	-0.290527	16.9139	2.07251	0.0707914	0.208048	-4.85273
SPR	-1.57412	26.9181	3.37626	0.00681113	0.0438071	-2.61787	TRUE	-0.222499	17.2102	2.07146	0.0709077	0.208159	-4.85429
WTAP	0.876713	19.945	-1.56503	0.160092	0.339411	-5.31815	FALSE	0.354179	14.8255	-2.07108	0.0709499	0.208159	-4.85486
CYP51A1	0.63625	22.2724	-0.997579	0.341454	0.548759	-6.22434	FALSE	-0.25214	16.8398	2.06577	0.0715453	0.209556	-4.86281
AGL	0.271081	26.6747	-0.746204	0.472314	0.66181	-6.44469	FALSE	-0.343297	17.3375	2.06542	0.0715848	0.209556	-4.86334
ENOSF1	-2.85307	23.3451	5.34047	0.000626707	0.00863023	0.0561031	FALSE	-0.303691	15.9573	2.06444	0.0716955	0.209648	-4.86481
GCAT	-5.17194	25.6332	9.94617	1.37665e-06	0.000212922	5.86647	TRUE	-0.391792	16.2693	2.06119	0.0720632	0.20999	-4.86968
TIPRL	-1.7395	22.6526	2.84919	0.0186131	0.0835717	-3.50499	FALSE	-0.408753	17.535	2.06228	0.0719393	0.20999	-4.86804
ESD	-0.856946	28.1999	2.57383	0.0272147	0.105356	-3.98366	FALSE	0.324611	17.6712	-2.06258	0.0719054	0.20999	-4.86759
SNX17	0.54334	22.6706	-1.17762	0.265573	0.465505	-6.03473	FALSE	0.356465	15.573	-2.06186	0.0719867	0.20999	-4.86867
SRSF9	0.232124	22.3555	-0.617651	0.551709	0.722852	-6.45837	FALSE	0.328263	16.8026	-2.0614	0.0720384	0.20999	-4.86935
DAP3	-2.5733	21.5127	5.41508	0.00057195	0.00818368	0.147338	TRUE	-0.360952	16.7839	2.05844	0.072375	0.210377	-4.87379
CMPK1	0.402944	27.4277	-1.01845	0.331904	0.538598	-6.20365	FALSE	-0.284472	15.9461	2.05913	0.072296	0.210377	-4.87275
CTSB	0.286666	25.5886	-0.495857	0.630456	0.779245	-6.60656	FALSE	0.371751	16.7975	-2.05813	0.0724097	0.210377	-4.87424
UEVLD	0.282582	20.6117	-0.45258	0.666141	0.804378	-6.28463	FALSE	0.230931	15.0136	-2.05802	0.072423	0.210377	-4.87442
NUDCD2	-0.0784241	24.2337	0.123041	0.90502	0.952586	-6.53044	FALSE	0.230244	16.2651	-2.05835	0.0723857	0.210377	-4.87393
CSDE1	-0.166776	22.8658	0.363134	0.723883	0.84211	-6.66714	FALSE	-0.292001	16.4799	2.05661	0.0725831	0.210492	-4.87652
ITFG1	-1.30195	20.4098	1.68171	0.129989	0.292995	-5.26209	FALSE	-0.239178	17.7428	2.05254	0.0730496	0.211253	-4.88261
PPWD1	-1.02516	19.6796	1.46304	0.191863	0.382782	-5.36423	TRUE	0.251587	16.4618	-2.05099	0.0732274	0.211253	-4.88492
MAP4K4	0.467576	19.8032	-0.769992	0.462784	0.655527	-6.22457	FALSE	0.275022	13.8189	-2.05086	0.0732424	0.211253	-4.88512
FAF2	-0.316224	22.0221	0.610885	0.554581	0.723988	-6.53971	FALSE	-0.27143	15.702	2.05098	0.0732289	0.211253	-4.88494
VARS	-1.52505	24.1169	4.59218	0.00093063	0.0111155	-0.609101	FALSE	0.219438	16.368	-2.04912	0.0734429	0.211674	-4.88771
FGG	1.31925	27.0223	-2.94302	0.0143485	0.070623	-3.35793	FALSE	0.429388	17.7089	-2.04749	0.0736311	0.211674	-4.89015
MRPL45	-1.50095	20.3758	2.41271	0.050756	0.158667	-4.1028	TRUE	0.264022	16.3851	-2.04857	0.0735068	0.211674	-4.88854
CELF1	-0.440794	21.4891	0.806127	0.438474	0.635461	-6.39718	FALSE	-0.665886	16.1577	2.04792	0.0735822	0.211674	-4.88951
PDE3B	0.119653	19.8778	-0.108152	0.91646	0.957921	-6.59006	FALSE	-0.250854	16.4207	2.04756	0.0736228	0.211674	-4.89004
ITFG3	2.90115	21.8829	-5.40374	0.000579922	0.00818951	0.11004	FALSE	-0.266679	17.1319	2.0461	0.0737921	0.211676	-4.89222
DRG2	-1.55638	22.0202	2.84869	0.0186287	0.0835717	-3.50582	FALSE	-0.301792	15.3672	2.0461	0.0737919	0.211676	-4.89222
APOOL	-0.122594	22.8418	0.30083	0.770988	0.875277	-6.54696	TRUE	0.304092	16.8386	-2.04641	0.0737559	0.211676	-4.89176
MOXD1	4.75249	22.2798	-11.4931	2.3172e-06	0.000273884	5.25376	FALSE	-0.360649	16.439	2.0455	0.0738616	0.211747	-4.89312
EML3	1.36783	20.125	-3.37176	0.00792148	0.0481523	-2.65409	FALSE	0.259858	16.1612	-2.0452	0.0738969	0.211747	-4.89357
ANXA1	1.62279	26.0185	-4.11131	0.00200034	0.0185632	-1.38458	FALSE	0.503437	17.7322	-2.04382	0.0740569	0.211924	-4.89562
YLPM1	-1.63404	20.0149	1.04634	0.329038	0.536408	-5.92119	FALSE	0.291893	15.0511	-2.04326	0.0741228	0.211924	-4.89647
PLD3	0.0487954	23.9581	-0.0711907	0.944942	0.971889	-6.59371	FALSE	0.637531	18.0732	-2.04314	0.0741364	0.211924	-4.89664
PELO	0.0215231	22.6532	-0.0443671	0.965555	0.981265	-6.66104	FALSE	-0.327848	14.8257	2.0426	0.0741996	0.211924	-4.89745
TTC39C	-1.16926	20.4012	2.49674	0.0333883	0.119829	-4.07697	FALSE	-0.399532	15.8863	2.04187	0.0742846	0.211938	-4.89854
FUBP1	1.19563	23.2999	-2.98487	0.0133461	0.0676715	-3.28648	FALSE	0.231322	16.0144	-2.03885	0.0746376	0.212601	-4.90304
VPS13A	1.00492	19.463	-1.80046	0.101246	0.25122	-5.21677	FALSE	-0.285418	16.4504	2.03833	0.0746992	0.212661	-4.90382
PSMC2	0.4363	26.1481	-1.34055	0.209025	0.402199	-5.84292	FALSE	0.282065	16.4539	-2.03738	0.0748101	0.212862	-4.90523
CCT4	0.243711	26.7704	-0.684748	0.508692	0.687466	-6.48998	FALSE	0.236434	16.4621	-2.03504	0.0750859	0.213347	-4.90872
ESYT2	0.708227	21.6938	-1.24606	0.240472	0.437565	-5.95636	FALSE	0.23033	16.5749	-2.03411	0.0751957	0.213499	-4.91011
MRE11A	0.64939	19.1423	-0.885655	0.396108	0.598957	-6.32918	FALSE	0.232799	17.154	-2.03285	0.0753449	0.213808	-4.91199
CFL2	0.763141	24.1928	-1.66596	0.129165	0.292059	-5.34189	FALSE	0.437784	16.9363	-2.03218	0.0754233	0.213889	-4.91298
PPP1CC	-0.132761	21.8753	0.196623	0.848881	0.916306	-6.57527	FALSE	0.235029	16.6923	-2.03062	0.0756087	0.214096	-4.91531
PPOX	1.41003	21.2003	-1.7191	0.118809	0.279035	-5.2674	TRUE	-0.254818	17.6591	2.03005	0.0756759	0.214172	-4.91615
UBAP2	0.619821	19.6205	-0.603083	0.559562	0.726983	-6.54465	FALSE	0.311174	14.8592	-2.02584	0.0761776	0.215476	-4.92242
YTHDF3	-0.277157	20.9733	0.491533	0.635862	0.783788	-6.40802	FALSE	0.269138	15.7233	-2.02354	0.0764534	0.216141	-4.92584
ALG9	0.184321	20.8986	-0.322652	0.754134	0.862955	-6.60568	FALSE	0.333178	16.8209	-2.01798	0.0771242	0.217571	-4.93412
RNF20	-0.501762	19.4372	0.953652	0.367367	0.57421	-6.12214	FALSE	0.242344	15.5732	-2.01598	0.0773665	0.218022	-4.93709
ILVBL	1.36966	21.8926	-1.81411	0.106089	0.259356	-5.02385	FALSE	-0.622671	16.5817	2.01402	0.0776041	0.218574	-4.93999
EPHX1	-0.522428	31.4947	1.75081	0.109801	0.264368	-5.28944	FALSE	-0.345763	16.362	2.01306	0.0777208	0.218613	-4.94142
DLAT	-0.369495	24.4816	1.08323	0.303534	0.509149	-6.13724	TRUE	-0.293784	16.9998	2.01339	0.0776813	0.218613	-4.94093
PSMD4	-0.214868	24.9702	0.428569	0.677105	0.81033	-6.63953	FALSE	0.262733	17.5122	-2.01216	0.0778312	0.218613	-4.94276
TCEA1	-1.25499	22.2302	3.16343	0.00980731	0.0556906	-2.98126	FALSE	0.257775	15.8285	-2.0107	0.0780101	0.218901	-4.94493
VPS51	0.308133	20.2222	-0.546318	0.59654	0.755974	-6.57885	FALSE	0.254709	16.3095	-2.00889	0.0782309	0.219287	-4.94761
DDX19A	-0.123079	23.3019	0.278811	0.787253	0.883591	-6.49626	FALSE	0.28227	14.2069	-2.00802	0.0783376	0.21947	-4.9489
CAPN1	2.05916	24.6268	-6.42407	6.79405e-05	0.00216344	2.04059	FALSE	0.28107	16.4419	-2.00728	0.0784296	0.219611	-4.95001
RBP1	2.65319	27.7455	-5.1271	0.000412695	0.00660313	0.216179	FALSE	0.394443	17.6293	-2.00454	0.0787673	0.220071	-4.95407
TBCE	-0.552926	21.124	0.682663	0.511555	0.689012	-6.41434	FALSE	-0.252176	15.5344	2.00522	0.0786827	0.220071	-4.95306
FAM172A	-0.156754	20.3219	0.220177	0.831085	0.906435	-6.5122	FALSE	0.2309	16.7893	-2.00458	0.0787614	0.220071	-4.954
FAS	6.99448	25.9615	-14.2727	4.19568e-07	9.46396e-05	6.57892	FALSE	0.636023	12.3528	-2.00066	0.0792471	0.221197	-4.95981
CADM1	2.22175	22.3698	-4.5225	0.00103771	0.0118144	-0.719592	FALSE	-0.253505	16.3709	1.9989	0.0794666	0.221458	-4.96243
STAM2	-5.5109	23.4808	3.143	0.0132238	0.0675602	-3.05556	FALSE	-0.241951	16.3108	1.99901	0.0794532	0.221458	-4.96227
ARFGAP2	0.901265	24.6925	-2.47451	0.0323195	0.117552	-4.14957	FALSE	-0.28227	16.1593	1.99789	0.0795925	0.221575	-4.96393
GALT	1.61426	23.901	-3.11041	0.0121113	0.064277	-3.07868	FALSE	-0.25515	16.5902	1.99621	0.0798025	0.222043	-4.96642
RNF14	-1.78372	20.8606	2.9948	0.0230081	0.0952237	-3.31094	FALSE	-0.249804	15.7151	1.99146	0.0803982	0.22323	-4.97344
MUT	0.725984	27.528	-2.30253	0.0434703	0.143051	-4.43298	TRUE	-0.23053	17.668	1.99164	0.0803755	0.22323	-4.97317
NUDC	0.273768	25.4551	-0.5819	0.573211	0.738219	-6.55778	FALSE	-0.233633	17.3964	1.98928	0.0806733	0.223641	-4.97667
SQRDL	1.87055	25.4534	-5.10195	0.00042839	0.00672179	0.178304	TRUE	0.428643	17.9797	-1.98636	0.0810439	0.223846	-4.98099
PAFAH1B1	1.10327	25.7338	-2.29831	0.0437861	0.143654	-4.43986	FALSE	0.215394	17.1222	-1.98742	0.080909	0.223846	-4.97942
POLB	-0.417776	20.0543	0.688546	0.515846	0.692057	-6.14071	FALSE	0.260988	16.2701	-1.9871	0.0809493	0.223846	-4.97989
EPS15L1	-1.05262	22.1153	3.32412	0.00744499	0.0465991	-2.70676	FALSE	-0.246824	16.7268	1.98314	0.0814535	0.224624	-4.98575
HNRNPDL	0.740678	24.2807	-1.40424	0.201615	0.394247	-5.52023	FALSE	0.264765	16.3079	-1.9796	0.0819053	0.225282	-4.99097
RAN	0.397904	28.1526	-1.10166	0.295808	0.502765	-6.11774	FALSE	0.265899	18.764	-1.97965	0.0818989	0.225282	-4.9909
ATP5F1	0.00988829	28.3094	-0.023632	0.9816	0.992293	-6.73774	TRUE	-0.302874	18.2185	1.98042	0.0818006	0.225282	-4.98976
FAM162A	-1.25086	25.4299	2.53976	0.0339029	0.120797	-3.94067	TRUE	-0.448198	18.2379	1.97754	0.0821707	0.225859	-4.99402
COBLL1	-0.346463	23.4576	0.936255	0.370679	0.576613	-6.28308	FALSE	-0.23113	16.3579	1.97697	0.0822433	0.225859	-4.99485
RUFY1	-0.534809	21.7014	1.12805	0.285013	0.490175	-6.08939	FALSE	0.259287	17.0046	-1.97501	0.0824967	0.226202	-4.99775
SEC11A	0.417004	24.7103	-0.779726	0.455042	0.649945	-6.34126	FALSE	0.237373	16.7957	-1.97523	0.0824684	0.226202	-4.99743
AHCYL1	-1.43893	24.1063	4.0564	0.00218726	0.019789	-1.47494	TRUE	0.265688	15.7983	-1.97343	0.082701	0.226392	-5.00008
HSD11B1	-1.07259	30.3253	3.40494	0.00648629	0.0426605	-2.569	FALSE	-0.328136	18.5493	1.97339	0.0827055	0.226392	-5.00014
SUB1	-0.682123	26.7466	1.09086	0.300315	0.506977	-6.12919	FALSE	0.240621	17.9357	-1.97374	0.082661	0.226392	-4.99963
PTGS1	0.0424981	21.8337	-0.104517	0.91899	0.957921	-6.65616	FALSE	-0.424697	16.1421	1.97113	0.082999	0.226873	-5.00347
TARSL2	-1.65014	20.8096	4.63892	0.000865396	0.0106508	-0.535358	FALSE	-0.223206	16.0207	1.96695	0.0835435	0.227889	-5.00963
SEC24C	-0.311173	24.271	0.456447	0.657589	0.798449	-6.62643	FALSE	0.281346	16.2525	-1.9675	0.0834713	0.227889	-5.00882
MPST	0.169855	27.166	-0.345302	0.73685	0.852311	-6.67389	TRUE	-0.269034	18.3285	1.96493	0.0838086	0.228376	-5.01262
CCDC93	1.40022	22.3567	-2.43021	0.0372847	0.129658	-4.18375	FALSE	0.220524	16.2866	-1.96221	0.084166	0.228996	-5.01662
ERH	-0.74705	26.4706	0.760417	0.474712	0.663453	-6.08664	FALSE	0.42679	17.2529	-1.95824	0.08469	0.229948	-5.02246
THOC5	-0.497734	19.4729	0.72171	0.490423	0.673528	-6.31867	FALSE	-0.623164	14.9973	1.9583	0.0846812	0.229948	-5.02237
COPS8	-0.748242	24.1618	1.68444	0.12226	0.283239	-5.38487	FALSE	0.225233	15.2042	-1.95745	0.0847947	0.230057	-5.02363
GSTP1	-0.237915	26.0955	0.53413	0.604644	0.762377	-6.58577	FALSE	0.546435	16.7756	-1.95645	0.0849264	0.230234	-5.02509
MGST1	0.691735	31.5615	-1.89661	0.086394	0.226114	-5.07315	TRUE	-0.284553	14.554	1.95543	0.085062	0.230484	-5.02659
ME2	-1.22791	21.3669	2.34649	0.0460153	0.148419	-4.23705	TRUE	0.285779	17.0959	-1.95375	0.0852865	0.230737	-5.02907
MRPL2	0.564511	20.6041	-0.725098	0.491132	0.673932	-6.2052	TRUE	0.414585	17.1607	-1.95193	0.0855288	0.231203	-5.03173
ACP2	0.196741	23.1414	-0.277833	0.787978	0.884004	-6.55421	FALSE	-0.451313	17.2802	1.9518	0.0855463	0.231203	-5.03192
SART3	-0.0194554	21.8493	0.0445588	0.965406	0.981265	-6.66103	FALSE	0.237501	16.4344	-1.94979	0.0858158	0.231537	-5.03488
HTRA2	-1.1613	22.4601	1.28308	0.23434	0.43075	-5.77182	TRUE	0.349461	16.0383	-1.94853	0.0859851	0.231795	-5.03673
HARS	0.32968	24.484	-0.716107	0.489921	0.673123	-6.46731	FALSE	-0.248242	17.3055	1.94758	0.0861122	0.23202	-5.03812
EFHD2	0.705907	24.3518	-1.26077	0.235336	0.431605	-5.93909	FALSE	0.257123	16.6089	-1.94488	0.086476	0.232762	-5.04208
TJP1	0.445821	21.9862	-1.08964	0.300829	0.50758	-6.13048	FALSE	0.292358	16.3767	-1.94448	0.0865303	0.23279	-5.04267
MACF1	-0.997436	20.4514	1.98965	0.0739714	0.204999	-4.93088	FALSE	0.268029	16.0078	-1.93902	0.0872723	0.23407	-5.05069
NDUFA9	-0.594953	25.3406	1.37424	0.198671	0.390608	-5.80106	TRUE	0.263152	16.2173	-1.93907	0.0872649	0.23407	-5.05061
HSPA1A	-0.570369	26.7554	1.12804	0.291044	0.496227	-5.88993	FALSE	0.374101	16.2675	-1.9384	0.0873568	0.234178	-5.0516
MFN1	1.09573	20.2777	-2.0654	0.0651165	0.187332	-4.81288	TRUE	-0.264704	14.943	1.93628	0.0876462	0.234604	-5.0547
PRKAA1	-1.21166	22.9262	2.09932	0.0614859	0.180893	-4.75947	FALSE	0.296967	16.2971	-1.93557	0.0877434	0.234619	-5.05574
RABGGTB	1.24028	22.0366	-1.83015	0.0995801	0.249758	-5.10799	FALSE	-0.252889	17.6727	1.93574	0.0877194	0.234619	-5.05549
PCCB	-0.510149	28.241	1.1928	0.259831	0.460376	-6.01763	TRUE	-0.342691	17.186	1.93488	0.0878376	0.234752	-5.05675
ZW10	-0.929149	20.7543	1.62639	0.134185	0.300488	-5.46664	FALSE	0.323706	15.7093	-1.93413	0.0879409	0.234755	-5.05785
REPS1	-0.22191	20.1771	0.240328	0.815319	0.89768	-6.63073	FALSE	0.334973	16.3469	-1.9339	0.087972	0.234755	-5.05818
UTP15	0.0774615	19.3696	-0.139773	0.892192	0.946388	-6.58575	FALSE	0.232692	16.2423	-1.93003	0.0885053	0.235583	-5.06385
AIFM1	-1.13393	27.3025	3.03593	0.0122187	0.0644257	-3.19924	TRUE	-0.320937	17.1285	1.92839	0.0887326	0.235689	-5.06626
MED23	1.81302	18.2652	-2.54094	0.042502	0.141148	-3.92664	FALSE	0.299499	15.6825	-1.92866	0.088695	0.235689	-5.06586
INPP5F	1.32451	19.5503	-1.95365	0.0902557	0.233616	-4.79165	FALSE	-0.314988	14.6095	1.92867	0.0886928	0.235689	-5.06584
EPPK1	2.01409	19.2723	-1.51529	0.163104	0.343332	-5.54612	FALSE	0.618946	16.1753	-1.92919	0.0886218	0.235689	-5.06509
UBL5	0.160585	22.8892	-0.293593	0.777298	0.87825	-6.43956	FALSE	0.247475	16.8546	-1.92813	0.0887682	0.235689	-5.06663
BAIAP2	-3.06742	21.6974	4.5867	0.000938611	0.0111263	-0.617764	FALSE	-0.32723	16.029	1.92751	0.0888545	0.235799	-5.06754
HSPA4	-0.891407	24.838	2.0704	0.0645689	0.186584	-4.80503	FALSE	0.224704	16.7991	-1.92575	0.0890979	0.236209	-5.07011
FN3KRP	-1.78626	22.4931	2.0138	0.0777418	0.211148	-4.78867	FALSE	0.234743	16.3441	-1.92543	0.0891432	0.236209	-5.07058
CLUH	-0.62076	24.2206	1.95331	0.0786097	0.212593	-4.98681	FALSE	-0.271382	16.8564	1.92545	0.0891402	0.236209	-5.07055
DNAJB11	-0.888017	24.1088	2.05958	0.0657601	0.188683	-4.82201	FALSE	-0.269457	17.0971	1.92447	0.0892769	0.236327	-5.07199
AGPS	-1.80361	22.6101	3.95925	0.00256423	0.0222691	-1.63564	FALSE	-0.271284	15.4139	1.92344	0.0894201	0.236469	-5.07349
BTF3L4	-0.0485011	24.7616	0.110502	0.914372	0.957408	-6.65546	FALSE	-0.25289	16.6427	1.92178	0.089652	0.236963	-5.07592
VPS26A	-0.596965	24.7422	1.44392	0.178626	0.364433	-5.71227	FALSE	0.258664	16.3701	-1.92096	0.0897666	0.237091	-5.07711
SNRNP200	-0.224784	22.4334	0.553857	0.591555	0.752889	-6.57449	FALSE	0.205918	16.5328	-1.92024	0.0898679	0.237177	-5.07817
HSD17B13	0.976978	30.1398	-3.05635	0.0117952	0.0633238	-3.16433	FALSE	0.223443	16.2256	-1.91748	0.0902556	0.237844	-5.0822
ARPC5	0.753066	25.1728	-2.02706	0.0694658	0.196366	-4.87284	FALSE	0.241276	17.6908	-1.91383	0.0907706	0.238963	-5.08753
UGT1A3	4.71321	27.8147	-9.26988	2.65092e-06	0.000273884	5.24098	FALSE	-0.275894	17.1169	1.91311	0.0908719	0.23911	-5.08857
SRSF3	-0.152079	25.4509	0.213579	0.83606	0.910028	-6.51376	FALSE	0.395812	18.9942	-1.91123	0.0911392	0.239456	-5.09132
ZC3H15	-0.863237	22.1878	1.2206	0.260454	0.460411	-5.73549	FALSE	0.229121	15.3183	-1.91085	0.0911932	0.239479	-5.09187
GMPS	-1.08276	22.3003	2.36491	0.0390483	0.133786	-4.33082	FALSE	0.247244	16.4512	-1.90955	0.0913783	0.23981	-5.09377
FAM98B	0.744045	23.8439	-1.59549	0.140948	0.311427	-5.50949	FALSE	0.269564	17.1294	-1.90772	0.0916389	0.240052	-5.09643
ATP6V1B2	-0.570792	24.4655	1.58673	0.142918	0.31471	-5.52155	FALSE	0.222121	15.8543	-1.90832	0.0915524	0.240052	-5.09555
ACSM2A	1.78894	28.597	-5.09085	0.000435512	0.00673591	0.161572	TRUE	-0.273631	16.8127	1.90485	0.0920491	0.241007	-5.10061
RPS10	-0.306641	24.4883	0.548897	0.596077	0.755682	-6.50052	FALSE	-0.2469	17.7684	1.90246	0.0923923	0.241666	-5.10409
TOM1L1	1.21033	20.9132	-1.53307	0.174203	0.357973	-5.27798	FALSE	0.305105	15.8803	-1.90196	0.0924645	0.241735	-5.10482
RBM12	-0.753251	21.0359	1.56244	0.148511	0.322254	-5.55478	FALSE	0.273359	16.9278	-1.899	0.0928918	0.242612	-5.10912
LZTFL1	2.58207	21.6771	-4.62873	0.00115285	0.0125653	-0.705135	FALSE	-0.272176	16.829	1.89768	0.0930834	0.242872	-5.11105
ACLY	-1.44703	24.7646	4.05866	0.00217924	0.0197714	-1.47122	TRUE	0.340252	16.4241	-1.89315	0.0937418	0.243774	-5.11763
LTF	-1.73188	24.7465	3.80967	0.00328292	0.0267484	-1.88497	FALSE	0.524537	16.2465	-1.89491	0.0934861	0.243774	-5.11508
MLLT4	-0.57274	21.5641	1.56213	0.148582	0.322254	-5.55519	FALSE	0.248743	15.808	-1.89379	0.0936483	0.243774	-5.1167
NDUFB7	0.0821566	24.2919	-0.186492	0.856564	0.920927	-6.51969	TRUE	0.279395	17.1437	-1.89377	0.0936509	0.243774	-5.11672
PDHB	0.177558	25.8444	-0.424928	0.679673	0.811908	-6.64118	TRUE	-0.248668	16.5158	1.89176	0.0939443	0.244153	-5.11964
NCL	-0.229096	26.7435	0.615516	0.551637	0.722852	-6.53674	FALSE	0.257815	17.6574	-1.89015	0.0941805	0.244647	-5.12199
TMEM214	-0.95064	22.1386	1.70322	0.118612	0.279035	-5.35807	FALSE	0.464567	17.1499	-1.88879	0.0943798	0.245044	-5.12396
RPS23	0.0138478	25.6285	-0.0176314	0.986352	0.995378	-6.59632	FALSE	-0.238987	17.5831	1.88838	0.0944407	0.245082	-5.12456
CTDP1	-0.895071	18.5641	1.68407	0.129523	0.29235	-5.20464	FALSE	0.338659	14.9353	-1.88714	0.0946223	0.245432	-5.12635
SHMT1	-0.315379	29.7761	1.03151	0.326032	0.533128	-6.19053	TRUE	0.221944	17.6738	-1.88477	0.0949726	0.245979	-5.1298
CPT2	1.23631	25.1742	-2.57768	0.027034	0.105283	-3.9772	TRUE	-0.330409	17.1572	1.88259	0.0952948	0.24663	-5.13295
RABEPK	0.202433	20.3115	-0.403374	0.698308	0.823136	-6.39775	FALSE	0.287886	15.8204	-1.88244	0.0953174	0.24663	-5.13318
HNRNPK	-0.149033	26.6927	0.430638	0.675647	0.810295	-6.63858	FALSE	0.246453	16.7738	-1.88146	0.095463	0.246885	-5.1346
GAA	-0.334306	22.3085	0.740862	0.47541	0.664142	-6.44876	FALSE	0.32238	17.1747	-1.88087	0.0955494	0.246988	-5.13544
CA2	1.38466	27.2999	-2.61119	0.0255085	0.101783	-3.92091	FALSE	-0.475407	17.4981	1.87918	0.0958019	0.247277	-5.1379
SEPSECS	0.91089	22.9612	-1.24904	0.239426	0.436884	-5.95288	FALSE	0.24499	16.6086	-1.8786	0.0958887	0.247381	-5.13874
GALK1	-1.16734	27.7569	3.47277	0.00578016	0.0391941	-2.45361	FALSE	-0.208452	18.2566	1.87786	0.095998	0.247542	-5.13981
LONP2	-0.315156	22.8941	0.911257	0.383093	0.587482	-6.30613	TRUE	-0.354888	16.2374	1.87674	0.0961662	0.247734	-5.14144
GPS1	-0.590073	23.9315	1.53068	0.156112	0.333358	-5.59775	FALSE	0.341391	16.5723	-1.8757	0.0963205	0.24801	-5.14293
DEK	-1.09781	22.9498	2.10685	0.0607062	0.179342	-4.74756	FALSE	0.232437	16.2976	-1.87456	0.0964913	0.248071	-5.14458
H6PD	-0.947089	24.9029	1.50155	0.163379	0.343467	-5.63667	FALSE	-0.262801	16.8961	1.87429	0.096532	0.248071	-5.14497
COPZ1	0.243034	25.8498	-0.530484	0.608277	0.764218	-6.51102	FALSE	0.307848	16.0096	-1.87131	0.0969806	0.248981	-5.14929
CDC5L	-0.306722	21.1197	0.461948	0.654793	0.796244	-6.54712	FALSE	0.243446	16.2899	-1.86926	0.0972896	0.249653	-5.15225
SHANK3	2.20258	19.0112	-2.77019	0.0267412	0.104801	-3.60725	FALSE	0.283615	15.2446	-1.86796	0.0974868	0.249916	-5.15413
HNRNPUL1	-0.502333	22.4338	0.974794	0.352109	0.561163	-6.24653	FALSE	0.206738	16.3549	-1.86708	0.0976202	0.250137	-5.1554
CTH	0.0983414	29.5078	-0.275412	0.788473	0.884004	-6.69715	FALSE	-0.208018	16.5865	1.86674	0.0976712	0.250146	-5.15589
NCKAP1L	1.95673	18.0847	-3.38851	0.00771057	0.0473072	-2.627	FALSE	0.425119	15.1871	-1.86598	0.0977877	0.250323	-5.157
MMAA	2.34484	23.8716	-4.61219	0.000902094	0.0109738	-0.577501	FALSE	-0.267093	18.0951	1.86374	0.0981281	0.25043	-5.16023
COPZ2	-1.52345	23.673	3.28561	0.00910498	0.0536029	-2.79366	FALSE	-0.237147	16.5334	1.86377	0.098123	0.25043	-5.16018
AIMP2	-1.76607	22.6766	3.26781	0.0161145	0.0758775	-2.95084	FALSE	0.217756	15.9313	-1.86352	0.0981615	0.25043	-5.16055
EARS2	0.885273	19.6617	-1.07913	0.320413	0.528289	-5.79723	TRUE	0.204903	16.49	-1.86234	0.0983421	0.250625	-5.16226
RPS16	0.304211	26.9297	-0.591989	0.566688	0.733111	-6.55158	FALSE	-0.28369	18.8432	1.86233	0.0983431	0.250625	-5.16227
AGXT2	-4.34865	26.4979	8.84673	4.07478e-06	0.00037814	4.82596	TRUE	-0.285254	16.1438	1.85985	0.0987219	0.250827	-5.16584
COPE	2.21316	24.7172	-5.16802	0.000388464	0.00630796	0.277575	FALSE	0.328192	17.587	-1.86113	0.0985265	0.250827	-5.164
GEMIN5	1.60865	17.4796	-1.67085	0.143813	0.316109	-5.10341	FALSE	-0.265581	14.5155	1.86018	0.0986724	0.250827	-5.16537
SPCS2	0.10025	23.6861	-0.133167	0.89664	0.949098	-6.72846	FALSE	0.252293	16.3939	-1.85971	0.0987445	0.250827	-5.16605
RBM25	0.176093	21.1475	-0.290389	0.77731	0.87825	-6.6926	FALSE	0.242957	16.7704	-1.85837	0.09895	0.251228	-5.16798
MDN1	0.987876	15.044	-1.17303	0.277887	0.481768	-5.78811	FALSE	0.30485	14.0852	-1.85793	0.0990175	0.251279	-5.16862
PLA2G4A	0.0709066	19.1659	-0.110166	0.915731	0.957921	-6.39147	FALSE	0.259694	14.4714	-1.85629	0.0992686	0.251795	-5.17097
CLEC4F	-2.07175	21.1232	2.15661	0.0585959	0.175248	-4.61566	FALSE	-0.511526	14.935	1.85556	0.0993814	0.25196	-5.17203
UAP1	0.479293	22.1237	-0.92865	0.374425	0.579807	-6.29015	FALSE	-0.239869	16.1712	1.85417	0.0995959	0.252383	-5.17403
PEX1	-1.36177	20.6244	3.09993	0.0109409	0.059825	-3.08983	FALSE	-0.207012	15.7888	1.85308	0.0997649	0.25269	-5.1756
ITGB1	-0.067853	24.2782	0.192001	0.851492	0.918514	-6.71813	FALSE	0.229294	17.4903	-1.85237	0.0998746	0.252847	-5.17662
ACO2	-0.739215	29.2748	2.25762	0.0469506	0.150836	-4.50601	TRUE	-0.307127	16.9971	1.85069	0.100136	0.253387	-5.17905
SLC25A5	2.92393	26.6228	-4.24995	0.00159916	0.0157396	-1.15799	TRUE	0.309282	18.1553	-1.85022	0.100209	0.25345	-5.17972
EIF2B1	1.15107	22.8196	-2.63531	0.0244637	0.0992898	-3.88031	FALSE	0.220128	16.5257	-1.84882	0.100426	0.253757	-5.18174
BUB3	-0.0288331	24.666	0.0515271	0.960001	0.977468	-6.66067	FALSE	0.254393	16.8828	-1.84807	0.100544	0.253933	-5.18282
DSG2	1.98831	21.4875	-4.12763	0.00242308	0.0215031	-1.45849	FALSE	0.258285	15.8804	-1.84544	0.100954	0.254442	-5.1866
UBE2K	0.889045	24.7311	-2.33404	0.0411787	0.138313	-4.38147	FALSE	0.229236	17.4907	-1.84588	0.100886	0.254442	-5.18597
USP15	-0.57558	22.4068	1.46949	0.171717	0.355081	-5.67896	FALSE	-0.243732	16.45	1.84541	0.100959	0.254442	-5.18665
GLUD1	-0.453674	31.4424	1.27458	0.230598	0.427014	-5.92275	TRUE	-0.420673	16.8214	1.84559	0.100931	0.254442	-5.18639
PRELP	1.52367	21.2731	-1.15535	0.284609	0.489883	-5.80732	FALSE	0.719677	17.1492	-1.84487	0.101044	0.254465	-5.18743
QDPR	-0.725068	29.1802	2.00622	0.0719421	0.201266	-4.90522	TRUE	-0.205848	17.1543	1.84393	0.101191	0.254592	-5.18877
STRN	-0.00479043	20.7588	0.00453731	0.996476	0.998352	-6.66211	FALSE	0.426797	15.4297	-1.8422	0.101462	0.255153	-5.19125
ABCE1	-1.35579	23.8323	3.61804	0.00452239	0.0333835	-2.20738	FALSE	-0.210434	17.3223	1.84164	0.101551	0.255255	-5.19207
SNX27	-0.488563	21.3258	1.01685	0.332628	0.538752	-6.20524	FALSE	-0.239857	16.7897	1.8375	0.102205	0.256532	-5.19801
WDR5	-1.55201	20.5543	2.39447	0.0466654	0.150217	-4.1572	FALSE	-0.204201	16.4222	1.83607	0.102431	0.256855	-5.20006
ACO1	0.559378	26.9035	-1.42057	0.185143	0.373739	-5.74235	TRUE	-0.267842	17.3027	1.83467	0.102653	0.257168	-5.20207
LACTB	-2.36738	25.9722	6.39458	7.06064e-05	0.00219621	2.00187	TRUE	0.300562	16.4939	-1.83322	0.102884	0.257504	-5.20415
HRSP12	0.776982	32.6847	-2.08059	0.0634661	0.18485	-4.789	TRUE	-0.23882	16.5406	1.83332	0.102869	0.257504	-5.20402
PSME2	1.41584	24.9992	-3.64433	0.00432696	0.032308	-2.16298	FALSE	-0.224551	17.3146	1.8285	0.103639	0.258797	-5.21092
C1S	-1.2912	21.8597	2.62828	0.0268392	0.105029	-3.86448	FALSE	0.224655	14.8472	-1.82898	0.103563	0.258797	-5.21024
NCK1	0.858788	21.2197	-1.24517	0.243693	0.441631	-5.88166	FALSE	0.233387	15.9992	-1.82883	0.103587	0.258797	-5.21045
PRPF4	-0.429651	21.1619	0.916692	0.38037	0.584765	-6.30116	FALSE	0.241543	15.1886	-1.82653	0.103956	0.259325	-5.21374
FCHO2	-1.59415	19.7873	2.46167	0.0474223	0.151567	-4.0355	FALSE	0.242473	16.2767	-1.82534	0.104148	0.259558	-5.21545
MYO1B	-0.578684	24.1687	1.55044	0.151343	0.325538	-5.57107	FALSE	-0.222085	17.7033	1.82467	0.104255	0.259661	-5.2164
ATP6V1D	-1.28415	22.6497	3.38641	0.00669422	0.0433124	-2.60056	FALSE	0.312315	15.9329	-1.82233	0.104634	0.25979	-5.21976
GOSR1	0.649951	20.6709	-0.841154	0.427136	0.62549	-6.11222	FALSE	-0.256061	17.6516	1.82156	0.104758	0.259975	-5.22085
PRPF19	-0.229775	23.6626	0.609707	0.555332	0.723988	-6.54046	FALSE	0.2789	16.9007	-1.82087	0.10487	0.260008	-5.22184
PHYH	-4.95391	27.3222	15.2752	2.20242e-08	2.73589e-05	9.5485	TRUE	-0.289534	17.951	1.81992	0.105025	0.260271	-5.22321
MPP1	1.32616	21.2347	-2.65817	0.0235129	0.0967935	-3.84177	FALSE	0.284239	16.2353	-1.81817	0.105309	0.260852	-5.2257
TP53RK	0.620178	22.7072	-0.73366	0.481339	0.667349	-6.37702	FALSE	0.241808	17.9861	-1.81771	0.105384	0.260915	-5.22635
UBE2O	-0.696787	20.1157	0.925284	0.376092	0.580182	-6.29326	FALSE	0.31744	15.34	-1.8163	0.105615	0.261366	-5.22838
LETMD1	-1.86506	22.8487	3.37139	0.0112943	0.0612983	-2.74178	TRUE	-0.292206	16.2379	1.8114	0.106417	0.26298	-5.23537
ATP1B3	-3.39813	24.7377	6.71581	4.67081e-05	0.00161391	2.41689	FALSE	0.243308	17.0143	-1.81067	0.106537	0.263031	-5.23641
ASL	-0.782472	28.6267	2.3254	0.041795	0.139949	-4.39562	FALSE	-0.246018	16.991	1.81083	0.106512	0.263031	-5.23619
RPL22	0.586452	29.1923	-0.988685	0.350929	0.559832	-6.03208	FALSE	0.376011	12.9999	-1.81029	0.1066	0.263063	-5.23696
DOCK1	1.00649	20.2403	-1.60226	0.142654	0.314341	-5.42955	FALSE	-0.232958	15.7047	1.80707	0.107133	0.263463	-5.24156
CCT8	0.221012	27.5544	-0.680137	0.511489	0.689012	-6.49324	FALSE	0.232063	17.7861	-1.80761	0.107043	0.263463	-5.24078
HNRNPF	-0.195658	22.4267	0.25299	0.805278	0.891518	-6.70351	FALSE	0.204142	15.8896	-1.80689	0.107161	0.263463	-5.2418
KHSRP	-0.0371095	24.1286	0.108647	0.91558	0.957921	-6.73166	FALSE	-0.21058	15.8245	1.80707	0.107133	0.263463	-5.24156
ISCA2	-1.8159	23.1081	2.45472	0.0426532	0.141365	-4.06912	TRUE	-0.252188	16.5587	1.80624	0.107269	0.263605	-5.24273
DDX18	0.342993	20.3007	-0.51873	0.617575	0.770013	-6.39339	FALSE	0.308351	16.1794	-1.80495	0.107484	0.26401	-5.24457
OSGEP	1.61803	24.0771	-2.86336	0.0164716	0.0769782	-3.49375	FALSE	-0.347553	16.9171	1.8041	0.107625	0.264235	-5.24579
PPP3CA	-0.661002	22.7264	0.951068	0.368602	0.57531	-6.12458	FALSE	0.29891	18.4203	-1.80375	0.107684	0.264255	-5.24629
ATP5B	-0.795131	30.6145	2.17643	0.0539356	0.165267	-4.63681	TRUE	-0.356825	17.1515	1.80071	0.108191	0.265007	-5.25062
ADH1C	-0.663787	31.817	1.66619	0.125903	0.288449	-5.41075	FALSE	0.623307	17.0626	-1.79881	0.108508	0.265438	-5.25331
EMD	0.780246	22.8304	-1.57153	0.146395	0.319712	-5.54237	FALSE	0.27696	17.0915	-1.79899	0.108479	0.265438	-5.25307
ADCK5	-0.370907	21.6047	0.728418	0.48652	0.671006	-6.25655	TRUE	-0.29854	15.3254	1.79875	0.108517	0.265438	-5.2534
SLCO1B3	3.89523	25.5912	-5.28045	0.000463167	0.00702975	0.218971	FALSE	-0.377755	17.0565	1.79747	0.108732	0.26584	-5.25522
DENR	0.254504	23.2676	-0.367859	0.721256	0.840259	-6.58889	FALSE	0.231516	16.6921	-1.79666	0.108868	0.26605	-5.25637
NDUFS3	-1.76744	24.46	2.72029	0.0211109	0.0906985	-3.73677	TRUE	-0.268985	16.5652	1.79507	0.109136	0.266089	-5.25864
RHOT1	-0.564328	21.3691	0.758806	0.465062	0.656178	-6.43497	TRUE	-0.285423	16.3042	1.79516	0.109122	0.266089	-5.25851
QTRT1	2.21849	21.5521	-3.01895	0.0160105	0.0755846	-3.24712	TRUE	0.25023	16.09	-1.79452	0.109229	0.266191	-5.25942
RPL28	1.09886	26.4368	-0.964738	0.362105	0.57093	-6.11163	FALSE	0.213777	18.7645	-1.7918	0.109688	0.266819	-5.26328
WASF2	-0.0741861	22.8472	0.144665	0.888448	0.943341	-6.58499	FALSE	-0.247605	16.5671	1.79201	0.109652	0.266819	-5.26298
SUCLG2	0.445407	29.1379	-1.39391	0.192829	0.38397	-5.77629	TRUE	-0.256091	17.5818	1.7912	0.10979	0.26682	-5.26413
HMGCR	1.99432	20.0295	-2.3836	0.0402802	0.136566	-4.25822	FALSE	-0.433552	15.9444	1.78903	0.110158	0.267345	-5.26721
QARS	-0.999269	23.0801	2.46539	0.0328334	0.118723	-4.16474	FALSE	-0.196725	16.7453	1.78851	0.110246	0.267437	-5.26795
TNS1	-0.0207733	22.532	0.0599886	0.953318	0.974623	-6.7361	FALSE	0.214763	16.5171	-1.78769	0.110387	0.267458	-5.26912
NDUFS2	-0.541604	25.0697	0.717609	0.489032	0.67274	-6.4662	TRUE	-0.263685	16.6993	1.78581	0.110706	0.268061	-5.27178
RRP12	-1.16475	18.9442	1.47818	0.176498	0.361453	-5.47713	FALSE	0.212531	15.5093	-1.78499	0.110847	0.268122	-5.27295
XPO5	0.906368	20.2893	-1.32917	0.21262	0.405991	-5.85688	FALSE	0.213333	16.0858	-1.78477	0.110884	0.268122	-5.27326
PPP1R2	-1.16701	20.2768	1.33717	0.213124	0.406623	-5.77226	FALSE	-0.212099	17.0275	1.78225	0.111316	0.269044	-5.27684
DES	0.165131	24.8767	-0.332903	0.74663	0.859034	-6.60206	FALSE	0.373332	17.0726	-1.78067	0.111588	0.269576	-5.27907
SUCLG1	0.755161	27.7111	-1.93962	0.0804271	0.215712	-5.00777	TRUE	-0.378672	17.9395	1.77931	0.111822	0.270019	-5.281
CCT2	0.595756	26.3321	-1.43349	0.181514	0.367784	-5.72575	FALSE	0.282656	17.4617	-1.77746	0.112142	0.270279	-5.28363
MICU2	0.247225	21.8664	-0.397934	0.70078	0.824792	-6.51018	TRUE	-0.353111	15.8004	1.77685	0.112246	0.270279	-5.28448
EPB41L1	-0.0201552	20.5728	0.0161646	0.987487	0.995765	-6.5386	FALSE	-0.246295	16.4304	1.77711	0.112201	0.270279	-5.28412
RAP1GDS1	-0.66233	22.1526	0.464634	0.651908	0.794283	-6.62243	FALSE	-0.227416	16.2694	1.77458	0.11264	0.270632	-5.2877
WDR12	1.24677	21.6232	-2.5699	0.0274007	0.105823	-3.99025	FALSE	0.232374	16.6929	-1.7738	0.112775	0.270712	-5.2888
C19orf70	-0.811245	25.4543	1.91143	0.084293	0.222407	-5.0507	TRUE	0.302148	17.4037	-1.77404	0.112733	0.270712	-5.28846
AADAT	4.49411	26.8814	-10.5003	8.26661e-07	0.000149166	6.34682	TRUE	0.315369	17.3014	-1.7734	0.112844	0.270753	-5.28936
NT5C2	-1.10193	23.7452	1.87264	0.0930186	0.238645	-5.04578	FALSE	0.210672	17.2105	-1.77253	0.112996	0.270961	-5.2906
GPD2	-0.455745	20.2233	0.680475	0.517343	0.693491	-6.23779	TRUE	0.38378	15.6387	-1.77012	0.113417	0.271757	-5.29401
CCDC124	-1.64085	21.7109	3.46924	0.00985902	0.0556906	-2.60443	FALSE	-0.235542	17.0658	1.76885	0.113639	0.271907	-5.2958
STX5	-1.43571	22.044	3.02839	0.0157784	0.0747059	-3.23251	FALSE	0.341403	16.4679	-1.76798	0.113791	0.271907	-5.29703
HAL	-1.41688	25.171	2.4446	0.0340338	0.120943	-4.19924	FALSE	0.498257	16.9554	-1.76821	0.11375	0.271907	-5.2967
UBA3	0.601231	22.5044	-1.66536	0.126072	0.288449	-5.41193	FALSE	0.215298	16.6404	-1.76711	0.113942	0.271907	-5.29825
CHML	-0.170758	20.1744	0.159845	0.877367	0.934981	-6.47302	FALSE	-0.229365	15.1336	1.76811	0.113767	0.271907	-5.29684
HSD17B6	-1.21187	30.1258	2.97357	0.0136095	0.0682527	-3.30577	FALSE	-0.309652	18.5439	1.76673	0.114009	0.271944	-5.29879
CDH5	-1.6625	20.4232	2.37118	0.0537747	0.164929	-4.15989	FALSE	0.240229	15.3384	-1.7662	0.114102	0.271966	-5.29953
PHLDB2	-0.600279	20.5859	1.12444	0.292481	0.497631	-5.89377	FALSE	-0.197913	15.6389	1.7658	0.114173	0.271966	-5.30011
HSPA9	-0.0775601	28.9066	0.247243	0.809603	0.894336	-6.70506	TRUE	-0.244169	17.7806	1.76331	0.114611	0.272762	-5.30361
ADK	-1.85873	28.7291	5.45108	0.000257265	0.00494747	0.695499	FALSE	-0.278188	17.3012	1.76297	0.11467	0.272781	-5.30409
MYLK	-2.55429	23.0717	7.55892	1.67685e-05	0.000851001	3.4384	FALSE	-0.238828	16.0652	1.76172	0.114892	0.273061	-5.30586
PRDX1	3.84206	29.7022	-8.62852	5.11876e-06	0.000437519	4.6044	FALSE	0.222902	17.327	-1.76038	0.11513	0.273258	-5.30775
RPS21	-0.275045	25.4524	0.288192	0.778944	0.878476	-6.69328	FALSE	-0.245761	17.783	1.76049	0.11511	0.273258	-5.3076
PMVK	1.35012	24.424	-2.24424	0.0540867	0.165418	-4.4438	FALSE	-0.244929	16.7169	1.75968	0.115253	0.273428	-5.30873
DICER1	-0.303221	16.5625	0.662229	0.525891	0.700613	-6.36144	FALSE	-0.213072	14.9468	1.75777	0.115592	0.273799	-5.31143
WARS2	0.210144	23.2286	-0.371884	0.717553	0.837446	-6.6637	TRUE	0.305946	16.7898	-1.75778	0.11559	0.273799	-5.31141
GSS	0.114209	25.0142	-0.254589	0.804076	0.891512	-6.70308	FALSE	0.24031	17.1435	-1.75401	0.116262	0.274833	-5.31672
QPRT	0.307792	24.9869	-0.608484	0.556112	0.72407	-6.54124	FALSE	-0.261506	17.4549	1.75285	0.116471	0.275081	-5.31836
SLC25A10	0.903395	27.1428	-2.04646	0.0672319	0.191384	-4.84256	TRUE	-0.25252	17.6596	1.75234	0.116561	0.275083	-5.31907
HBB	-0.373427	33.8904	1.09504	0.298566	0.504811	-6.12477	FALSE	-0.602717	15.7181	1.75143	0.116723	0.275186	-5.32034
COG4	-0.969646	19.7641	1.28803	0.226056	0.422944	-5.9067	FALSE	0.458927	16.1944	-1.74901	0.117159	0.275352	-5.32375
SARNP	0.224354	25.3137	-0.610142	0.555055	0.723988	-6.54018	FALSE	0.447609	17.192	-1.74958	0.117057	0.275352	-5.32296
KDSR	1.97469	22.5374	-3.67346	0.00595427	0.0398373	-2.20922	FALSE	0.262519	16.6573	-1.74642	0.117627	0.275854	-5.3274
SCFD1	-0.399	23.3431	0.92777	0.37486	0.58006	-6.29096	FALSE	0.278651	16.4949	-1.74638	0.117634	0.275854	-5.32745
PVRL2	2.31204	20.2922	-4.50945	0.00137133	0.0142759	-0.8812	FALSE	0.242462	15.8196	-1.74516	0.117854	0.276126	-5.32917
RAB9A	-0.0860444	23.1824	0.170918	0.867969	0.928884	-6.64622	FALSE	0.394272	16.7479	-1.74471	0.117935	0.27617	-5.32979
DCTN2	-0.424337	23.2983	0.99547	0.34243	0.54925	-6.22641	FALSE	0.188591	16.9883	-1.74355	0.118145	0.27644	-5.33142
CTNNB1	0.0383506	24.706	-0.106717	0.917074	0.957921	-6.73189	FALSE	0.232467	16.5237	-1.74287	0.11827	0.276487	-5.33238
FKBP15	-0.0713105	20.128	0.106818	0.917214	0.957921	-6.6559	FALSE	0.187247	15.9366	-1.74308	0.118232	0.276487	-5.33209
PCK2	-0.812213	29.4617	2.23213	0.0490435	0.154804	-4.54724	TRUE	-0.321525	16.8177	1.73967	0.118852	0.277602	-5.33687
NDUFA5	-2.57855	25.8828	4.61454	0.000898797	0.0109738	-0.573786	TRUE	-0.324186	17.5669	1.73727	0.11929	0.278342	-5.34023
GGCX	-1.12162	21.6911	2.58708	0.0265974	0.104581	-3.96143	FALSE	0.427989	16.7799	-1.73707	0.119327	0.278342	-5.34051
LIPC	-0.66533	21.2414	1.20999	0.253453	0.452776	-5.99808	FALSE	0.318208	15.6368	-1.73498	0.119711	0.278745	-5.34344
DMD	-0.119139	21.6189	0.22607	0.825592	0.90287	-6.71046	FALSE	0.231469	16.462	-1.7354	0.119634	0.278745	-5.34285
SERPIND1	0.984728	22.6941	-1.78809	0.110436	0.265111	-5.11427	FALSE	0.19043	16.7368	-1.73095	0.120453	0.279979	-5.34909
ARHGAP17	-0.782884	19.449	1.23872	0.259954	0.460376	-5.62654	FALSE	0.217378	15.4519	-1.72958	0.120705	0.280441	-5.35099
PANK4	-0.104701	20.4482	0.15582	0.881087	0.937364	-6.38463	FALSE	-0.305445	15.623	1.72879	0.120852	0.28066	-5.3521
ARHGAP35	0.627503	19.7917	-1.07008	0.309139	0.516504	-6.15098	FALSE	0.342043	16.4266	-1.72665	0.121249	0.28124	-5.35509
CDS2	-1.02147	22.3817	0.956338	0.374424	0.579807	-5.91761	FALSE	-0.227592	16.8207	1.72637	0.121301	0.28124	-5.35548
FAM3C	-0.47681	21.4276	0.413789	0.690998	0.820008	-6.39313	FALSE	0.319371	16.5879	-1.72679	0.121223	0.28124	-5.3549
DNM1L	-0.792959	22.0905	1.55816	0.149514	0.322875	-5.56059	TRUE	-0.225991	16.8176	1.72463	0.121624	0.28134	-5.35791
C19orf10	-1.07928	26.9125	2.54654	0.0307393	0.114235	-3.99671	FALSE	-0.292041	18.6148	1.72293	0.121941	0.281702	-5.36028
SNX14	0.534167	19.4745	-0.738438	0.487048	0.67141	-6.10365	FALSE	0.21444	15.2767	-1.72182	0.12215	0.28206	-5.36183
RAE1	-1.05803	21.1525	1.33245	0.21461	0.408315	-5.778	FALSE	0.314834	15.2325	-1.72067	0.122365	0.282145	-5.36344
NFKB1	0.156753	20.0265	-0.290934	0.777521	0.87825	-6.61618	FALSE	0.205106	16.119	-1.71811	0.122847	0.282928	-5.36702
PCBD1	-2.44733	29.2026	2.63411	0.0245149	0.0992898	-3.88234	FALSE	0.224028	18.1423	-1.71713	0.123031	0.283228	-5.36838
FGGY	0.622619	25.0108	-0.585094	0.571141	0.736486	-6.55583	FALSE	0.284107	16.6359	-1.71641	0.123166	0.283291	-5.36938
PROSC	1.30843	24.2518	-1.94437	0.0797924	0.214719	-5.00051	TRUE	0.210542	17.0605	-1.71443	0.12354	0.283906	-5.37214
CYP20A1	2.5081	22.2979	-5.46414	0.000362146	0.00612338	0.467673	FALSE	-0.235445	18.3337	1.71414	0.123594	0.283907	-5.37254
DDX42	0.602375	20.7877	-1.38391	0.195783	0.387982	-5.78892	FALSE	0.184741	16.577	-1.71281	0.123846	0.284265	-5.37439
GOLGA5	4.71824	24.2776	-4.47506	0.00144225	0.0148241	-0.932354	FALSE	0.258832	16.0616	-1.71161	0.124074	0.284638	-5.37607
TMEM30A	-1.92622	22.2919	3.2746	0.0092689	0.0540341	-2.81152	FALSE	-0.314867	14.7498	1.71069	0.124248	0.284717	-5.37734
NDUFAF7	-0.157816	21.4661	0.183165	0.858242	0.92212	-6.71992	TRUE	0.243178	15.809	-1.71058	0.124271	0.284717	-5.3775
AKT2	-1.98999	21.0705	2.47346	0.0376465	0.130497	-4.09288	FALSE	-0.195948	16.5473	1.70716	0.124921	0.285596	-5.38225
FAM129B	-1.25642	20.6928	1.92204	0.0858996	0.225122	-4.97267	FALSE	0.289121	16.3143	-1.70584	0.125173	0.285596	-5.38408
STAMBP	1.01264	21.3646	-1.85758	0.0991857	0.248961	-4.96214	FALSE	0.217338	15.3371	-1.70591	0.125161	0.285596	-5.384
CKAP5	0.619698	20.546	-0.750497	0.469835	0.660617	-6.44139	FALSE	0.21756	15.8737	-1.70629	0.125088	0.285596	-5.38346
PPP1R12A	-0.224405	20.6779	0.549883	0.594179	0.75416	-6.57679	FALSE	0.215158	16.2614	-1.70572	0.125196	0.285596	-5.38425
DDX5	-0.38208	23.6566	0.504261	0.624742	0.774193	-6.60212	FALSE	0.205769	17.6047	-1.70593	0.125157	0.285596	-5.38397
OGDH	-0.0248214	25.7106	0.0667308	0.94808	0.973558	-6.73564	TRUE	-0.190269	16.5478	1.70025	0.126249	0.287628	-5.39186
CGN	-0.623082	23.047	1.74674	0.110531	0.265143	-5.29535	FALSE	0.184313	16.1911	-1.69928	0.126436	0.28768	-5.3932
ST6GAL1	0.412518	24.1276	-1.17122	0.268021	0.468784	-6.04189	FALSE	0.337691	17.5125	-1.69903	0.126483	0.28768	-5.39354
TM9SF2	0.0129345	22.2808	-0.0213758	0.983454	0.99324	-6.59624	FALSE	0.310832	16.7305	-1.699	0.12649	0.28768	-5.39359
NCLN	0.576884	24.1207	-1.27814	0.229389	0.426429	-5.91852	FALSE	-0.289398	16.2169	1.69846	0.126594	0.28779	-5.39433
ERBB2IP	0.193228	18.5077	-0.29615	0.773658	0.876172	-6.61453	FALSE	0.200452	15.6742	-1.69819	0.126647	0.28779	-5.39471
PRPSAP1	0.555502	21.2983	-0.750466	0.476624	0.665267	-6.18587	FALSE	-0.304733	14.085	1.69732	0.126816	0.287925	-5.39592
RMDN2	2.4707	23.8578	-4.57288	0.000959069	0.0112864	-0.639641	FALSE	0.396023	17.7641	-1.69611	0.127049	0.288083	-5.39759
NOL6	1.04051	18.0155	-1.83801	0.107209	0.260249	-4.95278	FALSE	0.202708	14.7732	-1.69349	0.127558	0.288218	-5.40122
CAMK2G	-0.882089	22.0157	1.65876	0.13461	0.30111	-5.23911	FALSE	-0.329731	15.5269	1.69356	0.127546	0.288218	-5.40113
CTAGE5	0.122378	22.5146	-0.329746	0.748232	0.85966	-6.67951	FALSE	0.198399	16.2101	-1.69162	0.127923	0.288578	-5.40381
MECR	-2.05077	25.3903	6.14737	9.7927e-05	0.00246962	1.67234	TRUE	-0.312043	17.4117	1.6892	0.128396	0.289165	-5.40715
RPL18	-0.483454	29.0547	0.967118	0.355753	0.565291	-6.2539	FALSE	-0.230088	17.1391	1.68861	0.128512	0.289165	-5.40797
SPTAN1	0.375211	26.0942	-0.925972	0.375751	0.580182	-6.29263	FALSE	0.231613	17.2608	-1.68893	0.12845	0.289165	-5.40753
ALDH3B1	-0.52879	18.9005	0.858089	0.41508	0.617105	-6.20863	FALSE	0.497072	15.2944	-1.68915	0.128407	0.289165	-5.40723
LMAN2L	0.793352	21.5323	-0.710785	0.499444	0.680698	-6.21585	FALSE	-0.237125	16.5758	1.68346	0.129525	0.29095	-5.41508
MRPL37	-0.0463516	21.7043	0.0697493	0.945735	0.971889	-6.73541	TRUE	0.279388	16.8831	-1.68228	0.12976	0.291354	-5.41672
PLCB1	2.34281	18.8985	-4.00937	0.00290232	0.0243585	-1.64131	FALSE	-0.40323	15.2285	1.68142	0.12993	0.29161	-5.4179
BOP1	-2.12504	18.691	1.90648	0.0968304	0.245132	-4.85774	FALSE	0.178996	16.5024	-1.68007	0.130198	0.292088	-5.41977
DYNC1LI2	-0.824491	21.4962	0.967254	0.355688	0.565291	-6.25377	FALSE	0.187911	17.2046	-1.67878	0.130454	0.292245	-5.42155
HDGFRP2	0.248363	20.2146	-0.563663	0.587976	0.750097	-6.42497	FALSE	-0.426359	15.7091	1.67875	0.13046	0.292245	-5.42159
DDX24	-0.260103	18.852	0.232587	0.821749	0.900879	-6.50914	FALSE	0.243889	16.2953	-1.67816	0.130577	0.292245	-5.4224
MESDC2	-1.53515	25.1003	4.02821	0.00229028	0.0205492	-1.52147	FALSE	0.349639	16.2653	-1.67484	0.13124	0.293119	-5.42698
PTPN9	-1.0675	19.6202	2.62433	0.0270157	0.105283	-3.87088	FALSE	0.212653	16.4133	-1.67442	0.131324	0.293119	-5.42756
NADK	-0.429471	24.3179	1.10427	0.297375	0.503797	-6.03827	FALSE	-0.239679	16.1951	1.67469	0.131269	0.293119	-5.42718
PSMD9	0.0722762	25.1761	-0.171772	0.866961	0.92841	-6.7221	FALSE	-0.228722	17.152	1.67464	0.13128	0.293119	-5.42726
CALD1	-1.18413	27.1381	2.81244	0.0179922	0.0816778	-3.58041	FALSE	0.204836	16.3342	-1.67322	0.131563	0.293501	-5.4292
MAOB	0.908213	28.0164	-2.12903	0.0584646	0.175163	-4.71241	TRUE	-0.24953	17.3092	1.67084	0.132041	0.294223	-5.43248
NSF	0.611539	23.8086	-1.0327	0.325497	0.533128	-6.18932	FALSE	0.212351	17.3348	-1.67023	0.132165	0.294251	-5.43333
PSMB4	-0.321105	26.8949	0.736693	0.477834	0.666247	-6.45193	FALSE	0.199238	16.0694	-1.6704	0.132131	0.294251	-5.4331
SEPHS1	0.103514	22.8949	-0.209484	0.839152	0.911561	-6.57241	FALSE	0.182843	16.664	-1.66651	0.132915	0.295302	-5.43844
PPP1R3B	0.432814	20.2293	-0.575041	0.582665	0.745077	-6.30749	FALSE	-0.232718	16.6112	1.66569	0.133081	0.295418	-5.43956
HTT	2.15523	18.1503	-2.44621	0.0339394	0.120797	-4.19657	FALSE	-0.2484	14.8239	1.66398	0.133427	0.295939	-5.44191
WDFY1	0.936435	21.7736	-2.00731	0.0748063	0.206784	-4.84466	FALSE	0.276815	16.3545	-1.66124	0.133986	0.296715	-5.44568
CCT3	0.435669	27.1193	-1.41228	0.187505	0.376339	-5.75295	FALSE	0.200945	16.5559	-1.66116	0.134002	0.296715	-5.44579
SLC4A1	0.600084	25.1549	-1.35479	0.204597	0.397914	-5.82532	FALSE	-0.474545	19.0397	1.65634	0.134987	0.298171	-5.45239
AKAP1	1.16398	22.0828	-2.73948	0.0204195	0.0889306	-3.70426	TRUE	0.264963	16.0588	-1.65403	0.135463	0.298946	-5.45556
DDAH1	3.19764	27.6847	-8.95083	3.66038e-06	0.000360271	4.92982	TRUE	-0.17809	16.821	1.65243	0.135791	0.299403	-5.45774
SRPK1	-1.90588	21.1769	4.04587	0.00347701	0.0276138	-1.66686	FALSE	-0.270706	14.1837	1.65169	0.135943	0.299507	-5.45875
TOP1	-0.701262	22.6029	1.52109	0.158473	0.33712	-5.61061	FALSE	0.279137	17.2182	-1.64764	0.136783	0.301027	-5.46429
GOPC	-1.24974	20.9932	2.21444	0.0610918	0.179897	-4.41905	FALSE	0.210095	16.2053	-1.64512	0.137307	0.301756	-5.46773
UFSP2	-0.0413625	22.8641	0.130349	0.898814	0.949412	-6.72886	FALSE	-0.276653	16.7045	1.64515	0.1373	0.301756	-5.46769
C7	-0.0156313	18.7635	0.0243715	0.981136	0.992132	-6.59617	FALSE	0.525315	15.1516	-1.64354	0.137638	0.301978	-5.4699
UBE4A	1.05592	22.8744	-2.93938	0.0144393	0.0707373	-3.36415	FALSE	-0.177311	16.2292	1.64081	0.138208	0.302732	-5.47361
UBE2J1	-1.3084	21.7667	2.32491	0.0573595	0.172668	-4.22351	FALSE	0.262511	15.1087	-1.64053	0.138268	0.302732	-5.474
FERMT3	0.171875	22.6062	-0.464584	0.651943	0.794283	-6.62246	FALSE	-0.350111	16.8343	1.64056	0.138262	0.302732	-5.47396
SPECC1	-1.63642	18.0922	2.16263	0.0720046	0.201266	-4.44615	FALSE	0.378784	14.9722	-1.6395	0.138483	0.302827	-5.4754
FLOT1	0.649811	23.1974	-1.6598	0.127201	0.289928	-5.41978	FALSE	0.368097	16.3037	-1.63985	0.138409	0.302827	-5.47492
CYFIP1	0.636683	22.5537	-1.55899	0.14932	0.322681	-5.55946	FALSE	0.260145	16.0807	-1.63851	0.138691	0.303156	-5.47674
PTPN23	0.206034	21.9003	-0.495796	0.630498	0.779245	-6.6066	FALSE	0.189074	16.1643	-1.63786	0.138827	0.303204	-5.47763
MRPL22	-0.54762	22.1435	1.22694	0.25371	0.452776	-5.8367	TRUE	0.339833	15.6185	-1.63691	0.139029	0.303519	-5.47893
PAFAH2	-1.2296	22.6753	2.70775	0.0215752	0.0922055	-3.758	FALSE	-0.659409	15.5382	1.63626	0.139165	0.30369	-5.47981
PCCA	-0.993658	27.378	2.41012	0.0361208	0.127112	-4.25631	TRUE	-0.329664	17.4273	1.63464	0.139507	0.304059	-5.48201
CYP4A11	-0.650334	28.4582	1.81737	0.098474	0.247557	-5.19177	FALSE	0.227794	17.8373	-1.63325	0.139801	0.304324	-5.48391
PTPN11	-0.56816	21.4912	1.12105	0.29384	0.499683	-5.95356	FALSE	0.20667	16.5437	-1.63257	0.139946	0.304514	-5.48484
MPP7	3.09539	20.4529	-6.84253	0.0001143	0.00279132	1.73162	FALSE	0.214525	16.1359	-1.63056	0.140372	0.30519	-5.48757
OXSM	2.41605	21.8663	-2.93725	0.018174	0.0819847	-3.32654	TRUE	-0.246127	19.414	1.62591	0.141366	0.307097	-5.49389
PIK3R1	1.61226	20.2485	-3.72353	0.00378943	0.0294451	-2.02952	FALSE	-0.210663	15.4413	1.62342	0.1419	0.307643	-5.49727
NCSTN	0.0995323	20.381	-0.131647	0.898843	0.949412	-6.47758	FALSE	0.191854	17.0746	-1.62413	0.141746	0.307643	-5.4963
SLC25A6	-2.05965	26.4618	3.90861	0.00338978	0.0271852	-1.79845	TRUE	-0.185169	19.5732	1.62166	0.142277	0.308064	-5.49965
CUL2	-0.974757	20.4975	0.77843	0.458062	0.652251	-6.21789	FALSE	0.281198	16.3006	-1.62168	0.142273	0.308064	-5.49963
EHD3	-0.520803	25.905	1.09186	0.299897	0.506647	-6.12814	FALSE	-0.223936	16.9536	1.6171	0.143261	0.309813	-5.50582
GBE1	0.270384	27.2647	-0.759738	0.464529	0.656178	-6.43424	FALSE	-0.276552	17.6788	1.61569	0.143568	0.310223	-5.50774
TARBP2	1.2575	20.5962	-1.90958	0.0963852	0.244386	-4.85342	FALSE	-0.222754	17.4456	1.61426	0.143878	0.310384	-5.50966
SNX2	0.0348079	25.9969	-0.105008	0.918396	0.957921	-6.73208	FALSE	0.216363	17.6235	-1.61239	0.144287	0.311012	-5.5122
CBR1	-3.4527	25.4153	3.71035	0.00387382	0.0298864	-2.05169	FALSE	-0.322545	17.385	1.61	0.144807	0.311258	-5.51542
ALDH7A1	-0.750586	28.7624	2.28024	0.0451646	0.146548	-4.46927	TRUE	-0.201985	17.6734	1.6089	0.14505	0.311258	-5.51691
VAPB	-0.536448	27.0972	1.53028	0.15621	0.333358	-5.59828	FALSE	-0.285426	17.5895	1.60897	0.145033	0.311258	-5.51681
MTHFS	-0.200604	26.7856	0.606756	0.557214	0.724513	-6.54233	TRUE	-0.27852	18.3753	1.60938	0.144943	0.311258	-5.51626
PPM1B	0.0573542	22.8943	-0.133042	0.896736	0.949098	-6.72848	FALSE	0.199565	16.7121	-1.61059	0.144679	0.311258	-5.51463
ESRP2	0.0509696	21.9177	-0.0875434	0.932106	0.966011	-6.65794	FALSE	-0.208338	15.9548	1.61127	0.144531	0.311258	-5.51371
SRSF7	0.00183441	25.6983	-0.00471615	0.996337	0.998352	-6.6621	FALSE	0.218096	17.4861	-1.61052	0.144694	0.311258	-5.51472
NLRX1	-4.41703	21.3104	7.14134	8.41275e-05	0.00239069	2.027	TRUE	0.244127	16.0774	-1.60696	0.145474	0.311915	-5.51952
CPSF2	0.997076	19.8278	-1.16144	0.277966	0.481768	-5.8538	FALSE	0.211782	16.5682	-1.60523	0.145855	0.312352	-5.52186
HOOK1	0.181982	20.3054	-0.304851	0.767229	0.872534	-6.61171	FALSE	0.215373	16.119	-1.60188	0.146595	0.313428	-5.52638
MAN2A1	-1.07286	21.6519	1.26245	0.234756	0.430863	-5.93711	FALSE	0.317088	16.5928	-1.60043	0.146916	0.313877	-5.52833
TMEM120A	0.734662	23.4441	-1.1505	0.278816	0.482218	-5.98842	FALSE	-0.258817	16.6186	1.60039	0.146924	0.313877	-5.52838
PEX5	-1.50614	22.6706	3.88648	0.0028908	0.0243585	-1.75667	FALSE	0.193934	16.1679	-1.59763	0.147538	0.314057	-5.5321
TMED9	1.50217	25.6402	-2.90518	0.0169693	0.078963	-3.41361	FALSE	-0.196761	16.3654	1.5993	0.147166	0.314057	-5.52985
PSME1	-0.471044	27.2006	1.18463	0.262908	0.463083	-6.02685	FALSE	0.210501	17.9053	-1.59863	0.147316	0.314057	-5.53076
PALM	-0.355683	21.0307	0.675307	0.514428	0.691582	-6.49663	FALSE	0.260362	16.3053	-1.59822	0.147407	0.314057	-5.53131
ZZEF1	0.234356	20.1123	-0.325719	0.75119	0.861839	-6.68093	FALSE	-0.196646	16.0555	1.59882	0.147274	0.314057	-5.5305
PGRMC2	-1.4361	26.6637	3.55583	0.00589845	0.039665	-2.35765	FALSE	-0.39947	16.7933	1.59694	0.14769	0.314243	-5.53302
GPD1L	2.46619	24.3286	-4.35467	0.00135273	0.0142652	-0.988415	FALSE	-0.308639	17.1826	1.59596	0.147909	0.314328	-5.53434
DHRS13	-2.8926	20.8958	2.81182	0.0251587	0.100775	-3.54645	FALSE	-0.261972	14.96	1.59613	0.147872	0.314328	-5.53412
SVIL	-1.02351	19.6116	2.23531	0.0487781	0.154405	-4.54212	FALSE	-0.284389	14.3821	1.59638	0.147815	0.314328	-5.53377
RARS2	1.55172	20.3581	-2.67971	0.0271923	0.105356	-3.72465	TRUE	-0.303062	15.9503	1.59274	0.148629	0.315591	-5.53867
GIPC1	-0.498846	21.2758	0.778801	0.460761	0.65466	-6.16361	FALSE	-0.218445	16.8682	1.5925	0.148682	0.315591	-5.53899
PIP4K2B	-2.2797	22.0113	3.88692	0.00436396	0.0325095	-1.89605	FALSE	0.47146	12.7747	-1.59069	0.14909	0.316091	-5.54142
PPCS	0.710948	24.4731	-1.80681	0.100197	0.250147	-5.2074	FALSE	0.213527	18.3423	-1.59065	0.149097	0.316091	-5.54147
YPEL5	-0.377124	21.1853	0.90173	0.392768	0.596656	-6.17006	FALSE	-0.29629	15.6621	1.59032	0.149173	0.316125	-5.54192
ECHDC2	2.00429	26.5158	-3.46417	0.0058651	0.0395225	-2.46823	TRUE	-0.306774	18.2438	1.58932	0.149396	0.316167	-5.54325
GOLIM4	0.548066	20.6665	-1.32435	0.217179	0.410592	-5.78782	FALSE	-0.269389	15.1138	1.58916	0.149432	0.316167	-5.54347
PTCD3	-0.283664	19.5832	0.522052	0.613906	0.767163	-6.51571	TRUE	-0.448469	14.8287	1.58995	0.149256	0.316167	-5.54242
NUP50	-1.86936	20.652	4.39703	0.00161807	0.0158776	-1.04905	FALSE	0.183233	15.3042	-1.58773	0.149755	0.316723	-5.54539
PCM1	-0.411046	17.8491	0.662397	0.528209	0.701974	-6.25048	FALSE	0.27878	13.607	-1.58733	0.149845	0.316787	-5.54593
WDR77	0.454896	22.5505	-0.764091	0.46386	0.655871	-6.35362	FALSE	0.305012	17.8499	-1.5865	0.150033	0.317056	-5.54704
NDUFB9	-2.57733	25.3366	4.71954	0.000764001	0.0098695	-0.408891	TRUE	-0.383068	16.8209	1.58321	0.150778	0.317863	-5.55144
MX1	1.57216	23.5928	-4.23165	0.00164689	0.0159937	-1.18777	FALSE	0.896774	17.7167	-1.58382	0.15064	0.317863	-5.55063
ARHGAP1	0.136051	24.3178	-0.334035	0.745088	0.857868	-6.67799	FALSE	-0.223814	16.4788	1.58296	0.150836	0.317863	-5.55179
ADI1	0.836275	25.7146	-2.30382	0.0433736	0.142878	-4.43087	FALSE	-0.196618	16.8429	1.58207	0.151038	0.318162	-5.55298
MGAT2	0.708288	20.895	-1.31991	0.215586	0.409009	-5.8682	FALSE	0.222708	16.514	-1.58093	0.151296	0.318578	-5.55449
RNF214	0.105052	19.8214	-0.190212	0.855173	0.92004	-6.37795	FALSE	-0.17399	14.8917	1.57805	0.151954	0.319709	-5.55835
ROCK2	-0.529671	21.1292	1.32364	0.21439	0.40829	-5.86366	FALSE	0.213145	16.5362	-1.57683	0.152232	0.320167	-5.55998
NDUFB5	-2.74399	24.6874	4.97353	0.000993739	0.0114863	-0.433832	TRUE	0.191091	17.6399	-1.57377	0.152936	0.321278	-5.56407
PAICS	1.66977	25.6123	-3.32042	0.00749227	0.046657	-2.71308	TRUE	0.271121	17.1364	-1.57298	0.153117	0.321278	-5.56512
S100A8	-0.705507	27.357	1.35334	0.205043	0.398314	-5.82711	FALSE	0.837504	16.6824	-1.57268	0.153186	0.321278	-5.56553
RPL12	-0.532128	27.4163	1.26485	0.23393	0.430402	-5.93428	FALSE	-0.24985	17.57	1.57295	0.153123	0.321278	-5.56516
PIGS	-0.52734	20.0279	0.923119	0.379398	0.583745	-6.21803	FALSE	-0.28451	16.0051	1.57283	0.153151	0.321278	-5.56532
CLTC	-0.192974	26.5357	0.623415	0.546635	0.718275	-6.53164	FALSE	0.17569	17.3533	-1.57296	0.153121	0.321278	-5.56514
BIRC6	-1.35335	16.7433	2.0823	0.0661902	0.189372	-4.73036	FALSE	-0.234878	14.7685	1.57103	0.153567	0.321692	-5.56772
SERBP1	-0.526093	24.5121	0.944234	0.366778	0.57421	-6.27561	FALSE	-0.205478	16.9117	1.56912	0.154008	0.322361	-5.57027
PARVA	-1.30849	23.8758	2.44709	0.0338877	0.120797	-4.19511	FALSE	0.195863	17.0811	-1.5676	0.154358	0.322966	-5.57229
DIAPH1	0.538062	22.3064	-0.821333	0.430149	0.628203	-6.38461	FALSE	0.273362	16.7876	-1.56531	0.15489	0.323694	-5.57534
CYP4F3	0.320193	24.0892	-0.59023	0.569175	0.735159	-6.47573	FALSE	0.233567	17.1676	-1.56547	0.154853	0.323694	-5.57512
EIF4A3	0.208848	24.2171	-0.443909	0.666334	0.804378	-6.63242	FALSE	0.210144	16.9964	-1.56555	0.154836	0.323694	-5.57502
PITPNB	0.0560915	24.8056	-0.132211	0.897377	0.949098	-6.72859	FALSE	-0.259728	16.9903	1.56342	0.155331	0.32423	-5.57785
KIAA1598	-1.35787	22.2648	3.58815	0.005603	0.0385562	-2.30589	FALSE	0.214132	17.3165	-1.56229	0.155595	0.324269	-5.57936
PXN	-0.801261	20.4982	1.46858	0.17902	0.364779	-5.54442	FALSE	0.363499	15.2015	-1.56287	0.155458	0.324269	-5.57858
AMDHD1	1.66721	27.638	-3.80913	0.0032859	0.0267484	-1.88589	FALSE	-0.3484	18.5418	1.56183	0.155701	0.324361	-5.57996
LUM	0.585573	24.5825	-1.47965	0.172202	0.355212	-5.59277	FALSE	0.359705	17.697	-1.55975	0.156188	0.325015	-5.58273
OCRL	0.284877	18.9744	-0.420254	0.685034	0.815612	-6.50033	FALSE	0.184769	16.3973	-1.5597	0.156199	0.325015	-5.58279
DSTN	1.0622	27.5769	-3.2517	0.00842776	0.0501343	-2.83042	FALSE	0.220282	18.2014	-1.55887	0.156395	0.325294	-5.5839
FDXR	0.46222	23.2686	-0.948813	0.364553	0.572013	-6.2713	TRUE	-0.246979	16.7909	1.55771	0.156667	0.325731	-5.58544
F13A1	1.85842	21.7866	-3.9069	0.00339875	0.02719	-1.80112	FALSE	-0.281307	15.8845	1.55712	0.156805	0.325891	-5.58622
ALAD	0.884862	28.4024	-2.32306	0.0419636	0.139954	-4.39945	FALSE	0.201503	16.6188	-1.55433	0.157463	0.326872	-5.58992
SFXN5	-1.23671	23.2195	1.91103	0.0912808	0.23517	-4.8855	TRUE	-0.234406	17.0568	1.55313	0.157746	0.327074	-5.59151
PRDX5	-2.1226	29.3865	5.05616	0.000629552	0.00863023	-0.0917329	TRUE	-0.218915	18.6973	1.55242	0.157914	0.327294	-5.59245
UQCRB	-1.40752	27.0432	3.5545	0.00503351	0.0358527	-2.31491	TRUE	-0.3441	17.2737	1.55163	0.1581	0.327422	-5.59349
ALDH1A1	1.07191	33.2402	-3.02378	0.012478	0.0650536	-3.22001	FALSE	-0.251	15.3748	1.55177	0.158067	0.327422	-5.59331
TPD52	0.676067	25.4389	-1.31243	0.221009	0.415415	-5.8022	FALSE	-0.174788	18.3564	1.55009	0.158467	0.327485	-5.59554
HNF4A	0.230092	21.3976	-0.379322	0.715317	0.836711	-6.40799	FALSE	0.241756	17.1109	-1.54994	0.158502	0.327485	-5.59574
USP14	1.63959	25.3744	-4.26948	0.00154986	0.015585	-1.12627	FALSE	-0.188376	16.3238	1.54957	0.15859	0.327538	-5.59623
SMU1	2.95093	22.646	-1.67452	0.143078	0.31485	-5.09869	FALSE	0.22557	16.8397	-1.54906	0.15871	0.327587	-5.59689
RDX	-0.308399	25.5369	0.717148	0.489305	0.67274	-6.46654	FALSE	-0.200965	17.1299	1.54895	0.158738	0.327587	-5.59705
IGF2R	0.915436	19.9237	-1.97498	0.0758119	0.208675	-4.95351	FALSE	0.200092	16.0586	-1.54751	0.159081	0.327782	-5.59895
CC2D1A	-0.368056	20.7598	0.627413	0.544113	0.716679	-6.52904	FALSE	-0.252167	16.4981	1.54753	0.159075	0.327782	-5.59892
CHCHD3	-0.478147	26.3325	1.00462	0.338211	0.545166	-6.2174	TRUE	-0.288068	16.596	1.5465	0.159322	0.3279	-5.60029
PACSIN2	0.59947	23.9144	-1.17919	0.264975	0.46521	-6.03297	TRUE	0.204388	15.3952	-1.54274	0.16022	0.329359	-5.60526
LBR	-1.15821	22.0873	2.2369	0.0590702	0.17618	-4.38653	FALSE	0.247906	16.692	-1.54215	0.160361	0.329521	-5.60603
ALDH9A1	-0.27855	29.7181	0.763012	0.462658	0.655527	-6.43169	TRUE	0.279242	18.2523	-1.53659	0.1617	0.331497	-5.61336
ZYX	0.328601	21.6531	-0.703416	0.501166	0.68141	-6.27504	FALSE	0.324601	14.2359	-1.53663	0.161692	0.331497	-5.61332
FMR1	2.37211	20.8714	-3.217	0.00894467	0.0528223	-2.88969	FALSE	0.236716	15.4541	-1.53506	0.162069	0.331868	-5.61537
HADHB	0.634169	27.8651	-1.3935	0.192949	0.38397	-5.77681	TRUE	0.257067	17.2092	-1.53508	0.162065	0.331868	-5.61535
BLVRB	2.19706	30.5061	-4.94507	0.000541766	0.00789084	-0.0599991	FALSE	-0.237154	17.1489	1.53312	0.162541	0.332447	-5.61793
PSIP1	-2.0307	20.9315	2.70074	0.0237996	0.0974795	-3.74684	FALSE	0.273627	15.2156	-1.53359	0.162426	0.332447	-5.61731
STXBP2	1.8659	22.3975	-4.54396	0.00100342	0.0115163	-0.685506	FALSE	0.172449	16.7275	-1.53029	0.163229	0.333163	-5.62165
UBE3A	0.134593	21.4974	-0.335001	0.74438	0.857661	-6.67764	FALSE	0.163545	15.6918	-1.53013	0.163269	0.333163	-5.62187
HIBADH	0.302195	28.4789	-0.951629	0.363189	0.571472	-6.26865	TRUE	-0.221016	16.9082	1.52887	0.163575	0.333657	-5.62352
A1CF	-0.712202	24.3673	1.73429	0.11279	0.26917	-5.31338	FALSE	0.293343	16.8195	-1.52827	0.163722	0.333829	-5.62431
RAB21	1.40971	24.3833	-2.67879	0.0226867	0.0945911	-3.80696	FALSE	-0.187179	17.2411	1.52505	0.164512	0.334595	-5.62854
SET	0.610736	25.473	-1.21703	0.250874	0.448957	-5.99	FALSE	-0.214049	18.0204	1.52559	0.164379	0.334595	-5.62783
ATP6V0D1	-0.365971	23.5436	0.651418	0.530628	0.704612	-6.436	FALSE	0.297898	17.3427	-1.5235	0.164891	0.334595	-5.63056
MRPL1	0.241599	21.7485	-0.406611	0.69464	0.820945	-6.44887	TRUE	0.27412	16.6866	-1.52394	0.164783	0.334595	-5.62999
ANK1	-0.128206	22.4483	0.24247	0.813199	0.896258	-6.70632	FALSE	-0.418712	16.8474	1.52377	0.164825	0.334595	-5.63021
ABHD11	3.43194	24.7074	-8.49778	5.88104e-06	0.000457686	4.46912	TRUE	-0.359828	17.7098	1.519	0.166003	0.335885	-5.63647
MRC1	1.3352	23.7515	-2.93449	0.0145619	0.0709491	-3.37248	FALSE	0.30828	17.0801	-1.51902	0.165998	0.335885	-5.63644
CDAN1	-1.61499	20.1731	2.68673	0.0302342	0.113445	-3.72933	FALSE	-0.217148	14.0952	1.51947	0.165886	0.335885	-5.63585
SURF4	0.797324	22.9577	-0.632245	0.54435	0.716679	-6.3245	FALSE	-0.21202	16.8011	1.51955	0.165865	0.335885	-5.63574
UBE2N	0.808887	26.48	-1.63687	0.135176	0.30196	-5.38216	FALSE	0.179095	17.3129	-1.51696	0.166507	0.336463	-5.63913
UTRN	-0.698342	21.4927	1.53979	0.153897	0.329505	-5.58547	FALSE	0.192557	16.6963	-1.51572	0.166815	0.336754	-5.64075
NSUN2	4.42485	22.4876	-8.19183	8.19208e-06	0.000532158	4.14486	FALSE	0.224241	16.6012	-1.51161	0.16784	0.338368	-5.64613
ARHGEF10L	-0.698733	20.5	1.42781	0.190093	0.380654	-5.54079	FALSE	0.183883	17.4455	-1.51181	0.167791	0.338368	-5.64587
PRDX3	0.906639	28.3663	-1.83854	0.0951031	0.242081	-5.16033	TRUE	-0.221249	18.3491	1.5091	0.168467	0.339442	-5.6494
GLRX	0.808208	28.453	-1.52182	0.158291	0.33712	-5.60963	FALSE	0.267273	17.2173	-1.50825	0.168681	0.339742	-5.6505
GPT2	-3.65538	23.5152	7.60285	2.85078e-05	0.00118841	3.00015	TRUE	-0.394711	16.7513	1.50656	0.169107	0.340471	-5.65271
FBL	1.51348	22.5687	-1.96226	0.0774435	0.210844	-4.97309	FALSE	0.271951	17.8322	-1.50622	0.169193	0.340513	-5.65316
LRP1	0.835921	23.2892	-2.25284	0.0473364	0.151476	-4.51376	FALSE	0.220114	16.7514	-1.50343	0.169894	0.341376	-5.65678
UBR3	-0.771691	18.0264	1.25381	0.248836	0.446036	-5.69794	FALSE	0.171265	14.9003	-1.50298	0.170009	0.341376	-5.65737
HSD17B8	3.74521	25.4575	-10.7589	6.56628e-07	0.00013228	6.56168	TRUE	-0.36162	17.0308	1.50154	0.170374	0.341848	-5.65925
RBKS	1.8758	24.3798	-2.63304	0.0266283	0.104581	-3.85677	FALSE	0.367666	16.9883	-1.50084	0.170551	0.341934	-5.66016
PARP1	-1.63836	22.4155	3.80216	0.00332414	0.0269247	-1.89755	FALSE	0.218599	16.7986	-1.49939	0.170918	0.34228	-5.66204
ATE1	2.05511	21.5132	-3.27679	0.0107789	0.0591383	-2.80546	FALSE	0.181977	15.5509	-1.49955	0.170877	0.34228	-5.66183
TOM1	0.536967	21.5155	-0.80494	0.439129	0.635885	-6.39815	FALSE	-0.230807	15.7458	1.4989	0.171043	0.34228	-5.66267
NOLC1	-0.449155	20.6275	0.789898	0.454648	0.649945	-6.15471	FALSE	0.184276	17.9056	-1.49632	0.171699	0.343462	-5.66602
CLTB	-1.52894	24.5807	3.16238	0.00982505	0.0556906	-2.98305	FALSE	0.198339	18.334	-1.49558	0.171889	0.343582	-5.66699
TRIP12	-1.30088	19.6297	2.27528	0.0481876	0.153276	-4.42998	FALSE	0.196867	15.1357	-1.49337	0.172454	0.344107	-5.66986
RINT1	-0.43423	20.4991	0.857974	0.41514	0.617105	-6.20873	FALSE	-0.185892	15.3021	1.49236	0.172711	0.344321	-5.67116
RPAP3	0.377192	20.5097	-0.513836	0.618263	0.770279	-6.59698	FALSE	0.210932	16.2156	-1.49172	0.172876	0.344383	-5.67199
IKBIP	1.98337	20.2054	-2.62181	0.0380327	0.131415	-3.81585	FALSE	0.206414	15.7156	-1.49046	0.1732	0.344898	-5.67363
AAMDC	0.914121	24.2787	-1.11799	0.289092	0.494638	-6.10026	FALSE	0.207864	17.4886	-1.49021	0.173265	0.344898	-5.67395
BROX	0.389468	23.1842	-1.06037	0.313324	0.521175	-6.16104	FALSE	-0.163595	16.0413	1.4899	0.173343	0.344922	-5.67434
GNL1	2.31256	20.2116	-4.4013	0.00125619	0.0135411	-0.913355	FALSE	0.236148	16.1393	-1.48957	0.173429	0.344964	-5.67478
SEC24A	0.466456	23.5922	-0.943766	0.367006	0.57421	-6.27605	FALSE	-0.184821	16.8769	1.48761	0.173933	0.345446	-5.67731
TBL1XR1	0.37597	21.3762	-0.628523	0.546667	0.718275	-6.38421	FALSE	0.2486	16.0024	-1.48781	0.173883	0.345446	-5.67706
ZBTB8OS	1.57997	23.6943	-3.32705	0.00851438	0.0505571	-2.72647	FALSE	-0.192953	16.6748	1.48628	0.174276	0.345477	-5.67903
PRPF4B	1.52856	20.15	-1.97663	0.0935632	0.239663	-4.69909	FALSE	0.180649	15.8178	-1.4865	0.174221	0.345477	-5.67875
SEC14L4	-0.0849958	25.5042	0.198982	0.846169	0.915632	-6.71666	FALSE	-0.191501	16.7003	1.48683	0.174134	0.345477	-5.67832
PNKP	0.0706286	19.8819	-0.123801	0.904437	0.952532	-6.53033	FALSE	0.174064	15.2948	-1.48657	0.174202	0.345477	-5.67866
CDH2	0.794773	22.2629	-1.78879	0.106377	0.259356	-5.16792	FALSE	-0.219106	16.4707	1.48507	0.17459	0.34584	-5.6806
PPP2R5D	0.58385	22.4925	-1.3785	0.197396	0.389042	-5.79572	FALSE	0.184538	16.9981	-1.48354	0.174987	0.346236	-5.68258
SPTBN1	0.241168	25.8163	-0.691623	0.50454	0.684522	-6.48509	FALSE	0.1834	16.9276	-1.48238	0.175288	0.346702	-5.68407
PSMF1	-0.320166	22.7571	0.472528	0.650447	0.793335	-6.36496	FALSE	0.267461	16.4488	-1.48162	0.175485	0.346962	-5.68505
CRK	0.799021	22.2642	-1.44878	0.184324	0.372428	-5.56958	FALSE	0.182602	17.4642	-1.47438	0.177377	0.350047	-5.69439
SEC63	-0.232878	23.9922	0.569681	0.581166	0.744414	-6.56516	FALSE	-0.217589	16.5799	1.47346	0.177617	0.350226	-5.69557
MTX1	-0.106322	22.6309	0.173189	0.86724	0.92841	-6.47056	TRUE	0.186642	15.7518	-1.47328	0.177666	0.350226	-5.69581
FGA	-0.18363	27.4254	0.401478	0.696312	0.82181	-6.6515	FALSE	0.201204	17.3321	-1.47195	0.178015	0.350782	-5.69751
ALDH1L1	-0.649402	30.1176	2.1209	0.0592768	0.176472	-4.72531	TRUE	-0.198151	17.3808	1.46962	0.17863	0.351732	-5.70051
NDUFV2	-1.15456	25.1962	2.41096	0.0360686	0.127112	-4.25492	TRUE	-0.188898	17.2197	1.46895	0.178806	0.351802	-5.70137
CSNK2B	-0.831355	23.6133	1.56912	0.159146	0.338287	-5.31287	FALSE	0.212399	15.771	-1.46849	0.178928	0.351802	-5.70196
GAPDH	-0.442265	31.287	1.15132	0.275752	0.478869	-6.06395	TRUE	-0.188999	16.8616	1.46848	0.178932	0.351802	-5.70198
FAF1	0.532165	21.4406	-0.847242	0.423948	0.62316	-6.10703	FALSE	-0.173444	16.8887	1.46858	0.178904	0.351802	-5.70184
CP	-0.703424	23.9946	1.76367	0.107524	0.260432	-5.27072	FALSE	0.296607	16.8044	-1.4675	0.179189	0.351911	-5.70322
SSH3	-0.41791	20.6002	0.67416	0.518653	0.694674	-6.29594	FALSE	-0.357918	14.6064	1.4676	0.179164	0.351911	-5.7031
TOLLIP	-0.305119	22.2065	0.439991	0.671245	0.806886	-6.4912	FALSE	0.166058	15.6285	-1.46772	0.179132	0.351911	-5.70295
AP1M1	0.963044	24.1027	-2.16019	0.0554488	0.168631	-4.66279	FALSE	0.193324	16.5459	-1.46683	0.179367	0.352002	-5.70409
THRAP3	0.524934	23.35	-1.20005	0.257125	0.457111	-6.00941	FALSE	0.176005	16.3286	-1.46565	0.17968	0.352485	-5.7056
COMT	2.04659	27.2582	-3.54309	0.00513145	0.0361539	-2.33425	TRUE	-0.307641	17.3457	1.46522	0.179794	0.352579	-5.70615
ATP5C1	-1.45118	27.8974	3.24453	0.00853194	0.0505689	-2.84266	TRUE	-0.280369	17.936	1.46382	0.180167	0.352917	-5.70795
SRGAP2	-0.891046	19.1941	0.928793	0.382884	0.587438	-6.03459	FALSE	-0.21229	13.6688	1.46123	0.180858	0.354007	-5.71127
TMOD3	-0.517452	23.9201	1.47526	0.170191	0.352989	-5.6714	FALSE	-0.160929	16.7321	1.46069	0.181003	0.35416	-5.71196
GHITM	0.274788	24.8806	-0.405744	0.693273	0.820945	-6.64966	TRUE	-0.185977	17.7609	1.46018	0.181139	0.354295	-5.71262
FAH	-1.25191	28.6974	2.18004	0.0536053	0.164565	-4.63104	FALSE	-0.184329	16.4675	1.45758	0.181835	0.354867	-5.71594
ACADSB	-0.0727027	30.9408	0.205549	0.841169	0.912835	-6.71523	TRUE	-0.273323	17.4801	1.45303	0.183058	0.356991	-5.72175
PRMT5	0.495021	21.9478	-1.17381	0.267029	0.467553	-6.039	FALSE	0.208871	16.7498	-1.4519	0.183364	0.357454	-5.72319
SEPT2	-0.93558	23.9593	1.7722	0.106038	0.259356	-5.25827	FALSE	0.169582	16.1931	-1.45082	0.183656	0.357892	-5.72457
NDUFC2	-0.457446	25.5747	0.591988	0.568046	0.734253	-6.47464	TRUE	-0.208215	16.632	1.44977	0.18394	0.358313	-5.7259
FKBP5	1.85152	23.5646	-2.97321	0.0136181	0.0682527	-3.30639	FALSE	-0.223365	17.455	1.44907	0.18413	0.358396	-5.7268
BZW1	0.919076	23.551	-1.60964	0.137815	0.305837	-5.48993	FALSE	-0.22739	18.189	1.44861	0.184254	0.358396	-5.72738
PARP12	0.168981	20.2029	-0.324248	0.752964	0.862254	-6.60513	FALSE	0.207997	15.3943	-1.44872	0.184226	0.358396	-5.72725
NDUFB10	-1.7317	24.1909	3.19228	0.010596	0.0585302	-2.94533	TRUE	0.200884	16.1646	-1.44679	0.184749	0.359094	-5.7297
DNAJA3	0.183383	23.3965	-0.269008	0.793829	0.886642	-6.62282	TRUE	-0.186934	15.4476	1.44594	0.184981	0.359412	-5.73078
YIF1A	0.319063	23.3727	-0.324628	0.754631	0.862955	-6.42903	FALSE	-0.238971	16.2488	1.44447	0.185383	0.360062	-5.73266
CC2D1B	2.75663	22.3654	-3.20235	0.0104237	0.0579341	-2.92895	FALSE	0.183101	15.8092	-1.44193	0.186076	0.361142	-5.73588
SPG20	-0.0280471	20.7484	0.0605107	0.953189	0.974623	-6.59448	FALSE	-0.163458	15.872	1.44095	0.186344	0.361529	-5.73712
EXOC1	0.283765	19.2491	-0.52722	0.611923	0.766497	-6.44608	FALSE	0.158184	16.4348	-1.44055	0.186455	0.361613	-5.73764
EIF3K	-3.18664	22.7527	5.09965	0.00125905	0.0135411	-0.52756	FALSE	-0.38968	15.559	1.43873	0.186954	0.361782	-5.73995
TATDN1	1.05132	24.334	-2.89781	0.0155172	0.0741249	-3.43506	FALSE	-0.253238	18.2215	1.4388	0.186934	0.361782	-5.73985
DGAT1	2.6468	23.1682	-5.38065	0.00028474	0.00528478	0.592636	FALSE	-0.275021	15.2996	1.43614	0.187668	0.36303	-5.74323
TFIP11	-0.482409	19.6004	0.454923	0.660899	0.800672	-6.48402	FALSE	0.298529	14.5419	-1.43518	0.187933	0.36341	-5.74445
UBTF	-0.758412	20.0885	0.994912	0.356732	0.565838	-5.88091	FALSE	0.265936	16.7588	-1.43474	0.188055	0.363513	-5.74501
ADSL	-1.1254	24.0545	2.61273	0.0254405	0.101637	-3.91832	FALSE	-0.213649	16.458	1.43316	0.18849	0.363911	-5.747
EEF1D	0.776468	26.4489	-2.35037	0.0400383	0.136172	-4.35471	FALSE	0.262919	17.8042	-1.43365	0.188355	0.363911	-5.74638
MAPRE3	-0.359845	22.3688	0.759093	0.466702	0.657635	-6.35752	FALSE	0.183631	17.1444	-1.43261	0.188642	0.363911	-5.7477
RPS9	-0.872164	28.2124	1.98041	0.0751262	0.207315	-4.94515	FALSE	0.214762	18.6188	-1.43144	0.188968	0.364344	-5.74918
NFIC	0.869575	20.7837	-2.13344	0.060869	0.179566	-4.65157	FALSE	-0.245267	16.7092	1.43117	0.189043	0.364355	-5.74952
NEK9	-0.687429	21.8173	0.480552	0.640929	0.78838	-6.61447	FALSE	-0.182458	16.5792	1.4296	0.18948	0.365065	-5.75151
KRT8	0.337829	30.6709	-0.691438	0.508281	0.687466	-6.28369	FALSE	0.183445	17.1479	-1.42838	0.189818	0.365406	-5.75304
RAD50	0.913423	19.478	-1.34899	0.213202	0.406623	-5.63773	FALSE	0.167067	15.4207	-1.42792	0.189948	0.365416	-5.75363
RABGAP1	-0.305421	19.8889	0.422673	0.682191	0.814018	-6.56566	FALSE	-0.198711	15.5686	1.4277	0.190008	0.365416	-5.75391
SEPT9	0.384352	24.1243	-0.816667	0.43465	0.632501	-6.31122	FALSE	-0.158317	17.0386	1.42723	0.190139	0.365535	-5.7545
OXA1L	-1.64986	22.5135	2.12459	0.075961	0.208909	-4.49814	TRUE	-0.207237	16.86	1.42554	0.190612	0.366094	-5.75664
EEFSEC	1.45915	22.7967	-2.82078	0.0177338	0.0811261	-3.56623	TRUE	-0.242516	16.821	1.42082	0.191936	0.367918	-5.76259
MSMO1	1.01865	25.3157	-1.49312	0.168713	0.35172	-5.57522	FALSE	-0.251854	17.2365	1.41882	0.192499	0.368864	-5.76511
RAB12	0.789886	20.2047	-1.09541	0.308395	0.515526	-5.87092	FALSE	-0.269585	16.7902	1.4155	0.193437	0.370209	-5.76928
ACTR1B	3.94182	23.6209	-3.24762	0.0112684	0.0612983	-2.89477	FALSE	0.182676	15.6714	-1.41391	0.193886	0.370714	-5.77127
MARS	-1.59564	23.8559	4.25865	0.001577	0.0156639	-1.14385	FALSE	0.207931	16.5896	-1.41276	0.194214	0.371005	-5.77272
TMX2	1.09363	22.5372	-2.08162	0.0662634	0.189372	-4.73139	FALSE	-0.187162	15.9756	1.41289	0.194177	0.371005	-5.77255
STAT2	-0.432346	21.8165	0.79485	0.444718	0.641975	-6.40637	FALSE	0.162064	16.9726	-1.41264	0.194249	0.371005	-5.77287
RENBP	0.0917422	22.4597	-0.202131	0.844191	0.914846	-6.63989	FALSE	0.164724	16.2122	-1.41223	0.194364	0.371091	-5.77338
RPL38	-0.164516	26.6118	0.293658	0.776273	0.878208	-6.54928	FALSE	0.235724	18.3681	-1.41077	0.194782	0.37162	-5.77522
GOLGB1	-0.0809101	21.6831	0.204839	0.841709	0.912933	-6.71538	FALSE	-0.178423	16.208	1.41026	0.194926	0.37176	-5.77585
USO1	0.484389	25.3538	-1.22976	0.246271	0.443325	-5.97533	FALSE	-0.183498	17.3397	1.4074	0.195743	0.372592	-5.77944
SEC13	0.568287	24.0705	-0.524002	0.611421	0.766164	-6.59142	FALSE	0.212093	16.4326	-1.40725	0.195785	0.372592	-5.77962
COPA	0.00875753	25.31	-0.0283208	0.97795	0.990144	-6.73761	FALSE	0.175159	18.0962	-1.40698	0.195864	0.372607	-5.77997
ACP1	2.32728	26.2981	-3.53113	0.00735035	0.0463572	-2.4212	FALSE	0.317239	16.4498	-1.40508	0.196407	0.373236	-5.78234
TPT1	0.0502306	23.5038	-0.0776604	0.939752	0.969043	-6.65883	FALSE	-0.246021	18.0734	1.40409	0.196691	0.373642	-5.78357
KIAA1715	1.21371	22.1919	-2.94118	0.0143942	0.070623	-3.36107	FALSE	0.195544	17.5925	-1.4034	0.196891	0.373887	-5.78444
SPCS3	0.335492	25.9464	-0.781581	0.454003	0.64976	-6.33979	FALSE	0.159811	18.1287	-1.4027	0.197093	0.374003	-5.78532
SON	1.41114	21.0613	-2.60753	0.0256708	0.101957	-3.92706	FALSE	0.163847	17.3876	-1.40168	0.197386	0.374289	-5.78659
AARS2	-0.333968	21.922	0.48347	0.638925	0.786916	-6.61298	TRUE	-0.21949	15.9724	1.40177	0.19736	0.374289	-5.78648
SMARCB1	-0.356413	20.0668	0.740828	0.479354	0.667349	-6.30423	FALSE	-0.324033	14.7831	1.40099	0.197585	0.374494	-5.78745
CNOT1	-0.160396	20.3719	0.402861	0.695326	0.820945	-6.6509	FALSE	0.162929	15.9074	-1.40033	0.197776	0.374625	-5.78828
COG3	1.22378	18.9898	-1.08364	0.303358	0.509149	-6.1368	FALSE	0.186615	15.517	-1.39811	0.198416	0.375661	-5.79104
LDHA	1.91211	29.4182	-4.90517	0.000575434	0.00818951	-0.121195	FALSE	0.295396	17.6827	-1.39539	0.199208	0.376396	-5.79444
LDHB	-4.03718	26.961	10.1489	1.13924e-06	0.000190105	6.04545	TRUE	-0.345689	16.8938	1.39481	0.199375	0.376438	-5.79516
HSPA14	0.748943	20.568	-1.56065	0.152134	0.326807	-5.48579	FALSE	-0.190207	15.2785	1.39446	0.199478	0.376498	-5.7956
SPG21	1.33663	22.5041	-3.28174	0.00916234	0.0538142	-2.79994	FALSE	0.240367	15.4944	-1.39142	0.200364	0.378036	-5.79938
EPS15	1.93821	20.6811	-3.31564	0.00755383	0.046657	-2.72125	FALSE	0.157398	16.7329	-1.38904	0.201059	0.379075	-5.80233
PIK3AP1	1.35306	21.6199	-2.9983	0.0130396	0.0670138	-3.26353	FALSE	0.197345	16.0246	-1.3888	0.20113	0.379075	-5.80264
ECHDC1	0.893099	26.414	-2.92005	0.0149306	0.0716317	-3.39712	TRUE	0.272483	16.4861	-1.38832	0.201271	0.379195	-5.80323
DPP3	-0.813607	25.6626	2.265	0.04636	0.149382	-4.49403	FALSE	0.185808	17.1779	-1.38766	0.201464	0.379195	-5.80405
MARC2	0.649196	26.9911	-0.940856	0.368426	0.57531	-6.27878	TRUE	-0.19747	17.588	1.3876	0.201481	0.379195	-5.80412
AKR1B10	4.88491	23.1027	-8.20554	3.04068e-05	0.00125014	2.98918	TRUE	-0.217718	17.4702	1.38578	0.202015	0.379609	-5.80638
MRRF	-1.09899	22.5017	3.04653	0.0134477	0.0679286	-3.18288	TRUE	0.198866	16.4875	-1.38495	0.202259	0.379609	-5.80741
DBI	0.470794	28.1284	-0.966618	0.355991	0.565291	-6.25438	TRUE	-0.204035	17.736	1.38616	0.201905	0.379609	-5.80591
NELFB	-0.105427	20.373	0.112024	0.913483	0.956786	-6.53186	FALSE	-0.176152	15.0563	1.38512	0.202211	0.379609	-5.8072
PSMD3	0.731056	25.6353	-1.69964	0.119301	0.279535	-5.3632	FALSE	-0.280265	17.6327	1.38323	0.202767	0.380125	-5.80954
AGPAT3	1.51178	24.4118	-1.80548	0.100416	0.250268	-5.20936	FALSE	0.245326	17.72	-1.38175	0.203203	0.380807	-5.81137
ATXN2L	-1.50385	21.6158	3.88629	0.00289171	0.0243585	-1.75699	FALSE	0.150166	15.8581	-1.3781	0.204285	0.382428	-5.81589
RCC1	-1.18766	22.4717	2.76111	0.0196677	0.0866198	-3.66759	FALSE	-0.43232	15.4974	1.37676	0.204682	0.382765	-5.81754
CES2	-1.17656	28.0492	1.87974	0.0888454	0.231411	-5.09862	FALSE	0.329769	17.3034	-1.377	0.204613	0.382765	-5.81725
HARS2	0.149103	21.4754	-0.266795	0.796176	0.887433	-6.55749	TRUE	-0.229889	16.382	1.37642	0.204784	0.38282	-5.81796
GSDMD	1.33527	22.3004	-1.96029	0.0807432	0.21595	-4.91552	FALSE	-0.372457	16.7968	1.37545	0.205074	0.38309	-5.81916
ATP5S	-1.62855	23.2758	2.16159	0.0661245	0.189372	-4.49534	TRUE	-0.283475	18.5819	1.37513	0.20517	0.383134	-5.81956
SLC27A4	-0.316476	21.1032	0.585511	0.570871	0.736486	-6.55558	FALSE	-0.21202	15.9521	1.37394	0.205523	0.383658	-5.82102
UBR5	-1.50808	15.9966	1.96831	0.0797004	0.214649	-4.90348	FALSE	-0.187171	16.1213	1.37281	0.205862	0.384155	-5.82242
CLPX	-0.653667	24.6076	1.82056	0.0979595	0.246645	-5.18705	TRUE	-0.167129	16.9136	1.37218	0.206051	0.384203	-5.8232
RPS12	0.174321	26.5856	-0.431897	0.674762	0.809615	-6.63801	FALSE	0.260544	17.2575	-1.3723	0.206014	0.384203	-5.82305
TMEM109	0.48593	25.7675	-1.05001	0.3235	0.531745	-5.97126	FALSE	-0.178234	18.2068	1.37173	0.206186	0.384216	-5.82376
XPOT	-0.00837581	21.4327	0.0213194	0.9834	0.99324	-6.7378	FALSE	0.216025	16.0589	-1.37129	0.206315	0.384321	-5.82429
IDH3B	-0.412321	22.6346	0.919899	0.378769	0.583053	-6.29822	TRUE	-0.158252	15.1167	1.36984	0.206752	0.384863	-5.82608
NRDE2	-1.11409	18.0237	1.3505	0.223713	0.419983	-5.49873	FALSE	0.148586	15.7479	-1.36854	0.207142	0.385201	-5.82768
COL4A3BP	-0.66922	19.6646	0.982321	0.357586	0.566003	-5.98422	FALSE	0.182071	15.116	-1.36836	0.207196	0.385201	-5.8279
MDH1	0.183737	30.0077	-0.541421	0.599789	0.757726	-6.58165	TRUE	-0.164395	17.6325	1.36624	0.207833	0.385789	-5.83051
CDC42BPB	0.614656	21.0349	-1.66444	0.126258	0.288589	-5.41323	FALSE	0.160491	16.4429	-1.36555	0.208041	0.385903	-5.83135
PARK7	0.198184	27.9689	-0.439673	0.669301	0.806339	-6.63441	TRUE	0.303941	17.0552	-1.36386	0.208554	0.386498	-5.83344
SNRPA	-0.131213	23.7004	0.236039	0.818053	0.89947	-6.70797	FALSE	-0.308417	17.6381	1.36376	0.208581	0.386498	-5.83355
IRS1	-0.541374	18.8447	1.3418	0.208633	0.401683	-5.84137	FALSE	-0.277773	14.8487	1.36045	0.209585	0.387931	-5.83762
AP4E1	-1.87982	19.1773	4.41086	0.00209243	0.0191983	-1.18901	FALSE	0.197574	14.7376	-1.35646	0.2108	0.389243	-5.84251
MON2	1.29172	21.5112	-3.39955	0.00654607	0.04278	-2.57818	FALSE	0.16936	16.715	-1.35342	0.21173	0.390631	-5.84622
ERLIN1	-1.44295	23.6478	3.31436	0.00757027	0.046657	-2.72342	FALSE	-0.181223	17.6859	1.35328	0.211774	0.390631	-5.8464
MAN2B1	-0.041296	22.2748	0.0961079	0.925288	0.962015	-6.73305	FALSE	0.258043	16.3834	-1.35301	0.211856	0.390647	-5.84673
MSN	-0.85017	25.1662	1.6653	0.126084	0.288449	-5.41201	FALSE	0.251327	16.6786	-1.35275	0.211935	0.390655	-5.84704
RPL34	-0.668257	27.2699	1.20212	0.259191	0.460256	-5.93097	TRUE	0.207211	17.7213	-1.35223	0.212094	0.390721	-5.84768
PIGT	-0.257224	21.1831	0.466227	0.653118	0.794803	-6.42096	FALSE	0.192813	16.2699	-1.35206	0.212146	0.390721	-5.84789
RBBP7	0.474444	23.0735	-0.508079	0.628833	0.778942	-6.25565	FALSE	-0.160948	16.5241	1.35131	0.212375	0.390786	-5.8488
PITPNA	0.0307288	23.5132	-0.0718723	0.944087	0.971889	-6.73525	FALSE	0.273177	17.6014	-1.35138	0.212355	0.390786	-5.84872
CTPS2	-1.61793	22.6738	2.98921	0.0132463	0.0675602	-3.27906	FALSE	0.173131	15.9049	-1.35046	0.212638	0.390879	-5.84984
STIP1	0.41646	26.4885	-1.27917	0.229039	0.426314	-5.91729	FALSE	-0.157451	17.492	1.35043	0.212645	0.390879	-5.84987
GTF3C1	1.3058	17.7061	-1.73885	0.12415	0.285379	-5.08825	FALSE	0.16235	15.5122	-1.35009	0.212751	0.390931	-5.85029
PLS1	-2.58155	21.98	5.28147	0.000462528	0.00702975	0.220368	FALSE	-0.194641	16.5346	1.34966	0.212884	0.391041	-5.85082
CYB5B	-0.941941	27.2821	1.42091	0.18817	0.377269	-5.66817	TRUE	-0.217415	16.5044	1.34839	0.213274	0.391427	-5.85236
HDAC6	1.70322	21.9876	-4.38395	0.00129122	0.0137956	-0.94124	FALSE	-0.331016	15.8245	1.34662	0.213819	0.392212	-5.85451
ASS1	0.0794738	31.5148	-0.190721	0.85247	0.919232	-6.7184	FALSE	-0.201038	16.4991	1.3462	0.21395	0.392287	-5.85503
DNM1	-0.610656	22.2834	0.944855	0.371584	0.577466	-6.07378	FALSE	0.153281	18.795	-1.34437	0.214518	0.392675	-5.85726
IL6ST	0.544345	19.0144	-1.16061	0.282593	0.487188	-5.80162	FALSE	0.209558	13.8555	-1.34334	0.214834	0.392968	-5.85851
RPL10	-0.850647	25.9514	1.33457	0.210909	0.404387	-5.85027	FALSE	0.150127	17.4235	-1.34259	0.215067	0.393	-5.85942
MYO6	0.101389	22.9814	-0.223846	0.827277	0.903799	-6.71099	FALSE	-0.184057	16.6109	1.33963	0.215988	0.394001	-5.86302
SRSF5	1.04324	24.8844	-1.5969	0.143845	0.316109	-5.43685	FALSE	0.212633	16.7475	-1.3384	0.216371	0.394425	-5.86451
GMFB	0.822844	24.242	-0.910402	0.39637	0.599074	-5.95992	FALSE	-0.18982	16.9069	1.3381	0.216466	0.394425	-5.86488
SEC31A	0.0889055	25.4153	-0.225498	0.826025	0.903039	-6.71059	FALSE	-0.176759	17.7712	1.33793	0.216519	0.394425	-5.86508
TXNL1	-1.76135	25.2508	2.92697	0.0147529	0.0710939	-3.38532	FALSE	0.242872	16.1062	-1.33708	0.216784	0.394642	-5.86611
ZC3H11A	-1.09534	20.5949	2.05086	0.0667344	0.190469	-4.83567	FALSE	0.22366	15.8359	-1.33584	0.217174	0.394936	-5.86762
PLXNB2	-0.344057	22.2519	0.923746	0.376855	0.580657	-6.29468	FALSE	0.170326	15.9259	-1.33592	0.217149	0.394936	-5.86753
DSCR3	0.254335	22.0714	-0.60245	0.561354	0.728436	-6.46809	FALSE	0.149759	16.7709	-1.33542	0.217304	0.395037	-5.86813
DBNL	-0.303188	23.7555	0.736507	0.477942	0.666247	-6.45207	FALSE	-0.303413	16.1379	1.33466	0.217543	0.395336	-5.86905
PPP1CA	-0.0812204	24.8818	0.204323	0.842102	0.912933	-6.7155	FALSE	0.171813	18.3436	-1.33212	0.218339	0.396351	-5.87212
LRBA	0.677938	21.2432	-1.80073	0.101201	0.25122	-5.21637	FALSE	0.186951	16.354	-1.32918	0.219266	0.397587	-5.87568
NACA	-0.201905	27.6048	0.592356	0.566451	0.733111	-6.55136	FALSE	-0.210651	14.4284	1.32908	0.219298	0.397587	-5.8758
PGP	-0.0806937	23.2336	0.197714	0.847135	0.915632	-6.71693	FALSE	-0.158521	15.8315	1.32838	0.219518	0.397829	-5.87664
GSTT1	-1.02813	26.8938	1.60038	0.139857	0.30965	-5.50274	FALSE	0.184094	16.8414	-1.32786	0.219683	0.397991	-5.87727
NPL	-0.384598	23.0451	0.727265	0.483346	0.667887	-6.45902	FALSE	0.375118	17.3008	-1.32755	0.21978	0.398031	-5.87764
MARK2	0.969355	19.629	-1.71627	0.119341	0.279535	-5.2714	FALSE	-0.182753	16.1157	1.32686	0.219998	0.398152	-5.87847
EMC10	1.00982	22.7617	-1.82229	0.10974	0.264368	-4.97445	FALSE	-0.170887	16.9604	1.3242	0.220844	0.399093	-5.88169
KIAA1671	-1.07316	18.4178	1.70485	0.121509	0.282103	-5.28749	FALSE	0.308913	14.289	-1.32425	0.220828	0.399093	-5.88163
NAA35	0.357144	19.4411	-0.683642	0.515453	0.692057	-6.23554	FALSE	-0.157884	16.7606	1.3219	0.221573	0.400043	-5.88445
COQ3	-0.0502569	22.1605	0.0614853	0.952634	0.974623	-6.4851	TRUE	-0.181725	17.0706	1.32062	0.22198	0.400641	-5.88599
RPLP2	-0.23088	27.9688	0.38554	0.708555	0.831426	-6.58173	FALSE	-0.172175	17.8157	1.31663	0.223258	0.40226	-5.8908
C8B	-1.3068	20.8655	2.4467	0.0362787	0.127112	-4.15733	FALSE	0.208768	15.6403	-1.31594	0.223478	0.402388	-5.89162
PECAM1	0.233602	21.2902	-0.457007	0.6572	0.798275	-6.62616	FALSE	0.175655	16.7532	-1.31593	0.223481	0.402388	-5.89163
NUMB	-1.97842	21.3687	2.91604	0.0216123	0.0922429	-3.39464	FALSE	0.228429	16.8563	-1.31473	0.223866	0.402943	-5.89307
APOA1	3.60918	25.64	-4.99364	0.000503592	0.00757254	0.0141636	FALSE	-0.253251	17.4616	1.31335	0.224311	0.403332	-5.89473
METTL7A	-3.60407	25.9845	4.31467	0.00238755	0.021363	-1.28763	FALSE	-0.361411	16.5764	1.31086	0.225112	0.404085	-5.89771
WAPAL	0.132827	19.2437	-0.258012	0.801505	0.890904	-6.70213	FALSE	-0.296973	13.9911	1.31095	0.225083	0.404085	-5.8976
RANBP10	0.605692	21.3893	-0.955767	0.363504	0.571472	-6.18755	FALSE	-0.20802	15.2892	1.30987	0.225431	0.40452	-5.89889
HEBP2	-0.173336	24.6617	0.395097	0.70087	0.824792	-6.65421	FALSE	-0.166679	18.5408	1.30894	0.225733	0.404848	-5.90001
GNB1	-0.381518	25.6267	0.51534	0.621656	0.772513	-6.34223	FALSE	0.361322	16.6644	-1.3085	0.225876	0.404906	-5.90054
SIRT2	-1.5464	23.2423	3.35142	0.00818575	0.0492614	-2.687	FALSE	0.204133	16.7017	-1.3078	0.226103	0.405051	-5.90138
SHOC2	0.167433	19.7891	-0.283602	0.784645	0.882454	-6.44273	FALSE	-0.163942	15.4007	1.30777	0.226111	0.405051	-5.90141
DNAJC11	0.49655	22.4372	-1.17955	0.264836	0.46521	-6.03257	TRUE	0.160223	16.5995	-1.30647	0.226532	0.405494	-5.90296
NAA15	0.110787	22.2959	-0.256893	0.802345	0.891251	-6.70244	FALSE	-0.151685	17.0473	1.30606	0.226665	0.405494	-5.90345
FXR2	1.21702	19.8719	-1.43998	0.186725	0.375941	-5.58069	FALSE	-0.190927	13.4763	1.30311	0.227626	0.406299	-5.90697
COQ5	0.127315	23.9972	-0.349	0.734154	0.850404	-6.67252	TRUE	-0.197351	16.115	1.30348	0.227505	0.406299	-5.90653
PAF1	0.0683174	19.9733	-0.131983	0.89816	0.949412	-6.58692	FALSE	0.190342	14.7518	-1.30439	0.227209	0.406299	-5.90545
CORO1C	2.33117	23.832	-3.09111	0.0125	0.065064	-3.11015	FALSE	0.158218	17.9221	-1.30216	0.227934	0.406395	-5.9081
RFC3	0.457684	19.8308	-0.875787	0.409228	0.612078	-6.08228	FALSE	0.240709	16.3674	-1.30215	0.227938	0.406395	-5.90812
ARCN1	-0.203225	25.9797	0.467519	0.649911	0.793335	-6.62101	FALSE	0.17796	16.9619	-1.30249	0.227827	0.406395	-5.90771
TIMM44	-0.291213	24.4384	0.602562	0.559896	0.727126	-6.54498	TRUE	-0.222572	16.5796	1.30134	0.228202	0.406727	-5.90908
GAK	1.24369	20.6518	-2.68011	0.0226348	0.0944958	-3.80472	FALSE	0.147304	16.0627	-1.29952	0.228797	0.407532	-5.91125
ATG9A	-1.02166	19.0994	1.54076	0.172357	0.355212	-5.26839	FALSE	0.160707	15.3821	-1.29949	0.228808	0.407532	-5.91129
HGFAC	2.34378	21.6575	-3.78558	0.00505365	0.0359174	-2.04398	FALSE	-0.163919	16.6131	1.29764	0.229414	0.408189	-5.91349
GHR	1.64876	19.874	-2.75414	0.0241921	0.0988376	-3.60957	FALSE	-0.283842	16.5071	1.29742	0.229485	0.408189	-5.91375
NUP88	0.69187	20.4709	-1.59716	0.140573	0.311022	-5.50718	FALSE	-0.16207	15.7056	1.29776	0.229374	0.408189	-5.91334
SF3B3	0.134358	23.3906	-0.404818	0.693931	0.820945	-6.65006	FALSE	0.233367	16.5543	-1.29609	0.229922	0.40869	-5.91533
GTF2I	-1.83143	21.7802	4.27936	0.00152552	0.0154255	-1.11023	FALSE	0.174061	16.2974	-1.29563	0.230073	0.40882	-5.91588
DKC1	-0.257778	22.1383	0.73046	0.481474	0.667349	-6.45663	FALSE	0.147133	16.7298	-1.29497	0.230292	0.409072	-5.91667
PFKL	0.96423	25.4419	-2.67778	0.0227265	0.0946357	-3.80866	FALSE	0.196432	17.269	-1.29466	0.230394	0.409116	-5.91704
MOV10	-0.58146	22.2543	1.08285	0.303693	0.509149	-6.13763	FALSE	0.168927	17.536	-1.29328	0.230846	0.409781	-5.91867
PPP4R1	-0.119514	19.6833	0.214983	0.836626	0.910339	-6.37233	FALSE	0.196374	15.9334	-1.29289	0.230974	0.409871	-5.91913
PSMD13	0.306421	25.5082	-0.994644	0.342813	0.54925	-6.22722	FALSE	0.153785	17.794	-1.29231	0.231167	0.410075	-5.91982
OTUD4	-0.907207	19.7929	1.45033	0.180019	0.366126	-5.63065	FALSE	0.164304	15.3846	-1.29149	0.231436	0.410415	-5.92079
NAP1L4	-0.357778	23.9738	0.749993	0.470126	0.660701	-6.44178	FALSE	0.207223	15.5848	-1.28773	0.232683	0.412487	-5.92525
DPYD	-2.70371	24.2322	5.21219	0.000363994	0.00612338	0.343587	FALSE	-0.32968	16.8081	1.28601	0.233254	0.413361	-5.92728
ATP6V1E1	0.261962	23.5937	-0.537475	0.603629	0.761689	-6.50707	FALSE	-0.17735	17.3371	1.28227	0.234502	0.414876	-5.9317
PSME4	1.38558	19.5272	-3.30185	0.00773403	0.0473072	-2.74477	FALSE	-0.14922	15.0221	1.28094	0.234947	0.415503	-5.93327
LGALS3	2.67079	22.8611	-2.92271	0.0214038	0.0915937	-3.38494	FALSE	0.364877	17.5299	-1.28047	0.235104	0.415503	-5.93383
KANK3	-0.827056	20.143	1.78028	0.107829	0.26097	-5.18017	FALSE	0.198891	15.374	-1.28028	0.235166	0.415503	-5.93405
POLDIP3	-0.916183	21.1762	1.71611	0.11937	0.279535	-5.27162	FALSE	0.178902	17.7629	-1.28027	0.235171	0.415503	-5.93406
GNAI3	1.23679	24.6833	-1.25632	0.239806	0.437333	-5.8687	FALSE	0.155224	16.6135	-1.27956	0.235408	0.415783	-5.9349
DHRS7	0.00546892	27.2973	-0.014029	0.989076	0.995856	-6.73794	FALSE	-0.219589	17.0819	1.2766	0.236401	0.417397	-5.93838
CLASP2	-3.00785	18.8334	5.40775	0.000390363	0.00630796	0.391871	FALSE	0.165478	14.0192	-1.27282	0.237676	0.418668	-5.94282
PTGES2	0.0757503	22.0159	-0.11251	0.913109	0.956703	-6.58953	TRUE	-0.245747	17.3916	1.27203	0.237942	0.418996	-5.94375
EZR	1.38911	23.1095	-3.34322	0.00720602	0.0458027	-2.67418	FALSE	-0.235242	16.5041	1.27029	0.238533	0.419617	-5.9458
SAE1	-0.527789	22.7519	1.10021	0.296411	0.503264	-6.11929	FALSE	0.158792	16.4825	-1.2703	0.238528	0.419617	-5.94578
DCXR	-0.315204	29.1008	0.909258	0.384099	0.588746	-6.30795	TRUE	-0.182452	17.5807	1.26986	0.238676	0.41973	-5.94629
PPIL4	-1.59407	20.6499	2.85476	0.0236286	0.0969052	-3.48383	FALSE	-0.257767	14.7926	1.26946	0.238813	0.419831	-5.94677
PTPRA	0.9302	19.0367	-1.45618	0.178435	0.364433	-5.62313	FALSE	-0.465268	15.9923	1.26324	0.240933	0.422713	-5.95405
FAM114A2	-0.260114	22.1915	0.672529	0.517695	0.693677	-6.42146	FALSE	-0.14119	15.4814	1.26287	0.241057	0.422791	-5.95448
EPB41L2	-1.64577	22.6334	1.31847	0.216052	0.40951	-5.86996	FALSE	0.149846	15.9944	-1.26249	0.241186	0.422877	-5.95492
ACTR3	0.707858	26.0095	-1.43823	0.180196	0.366137	-5.71963	FALSE	0.17349	16.6608	-1.26117	0.241638	0.423194	-5.95646
IK	-0.377729	21.0927	0.690352	0.505306	0.685009	-6.486	FALSE	-0.186529	15.9562	1.26164	0.241477	0.423194	-5.95591
SSU72	-1.08093	21.1878	1.87718	0.101147	0.25122	-4.89855	FALSE	0.175678	15.2933	-1.25983	0.2421	0.423634	-5.95803
PTPRF	-1.29221	19.6046	2.64789	0.0239359	0.097914	-3.85911	FALSE	-0.211985	15.4001	1.25946	0.242224	0.423712	-5.95845
DAD1	0.939398	27.4288	-2.13736	0.0604783	0.179064	-4.6455	FALSE	0.319087	18.2818	-1.25799	0.242731	0.424036	-5.96017
DHX29	0.248642	19.8188	-0.549153	0.597449	0.756413	-6.37616	FALSE	-0.188735	15.6235	1.25818	0.242664	0.424036	-5.95994
TPM3	-1.76809	26.0344	4.17348	0.00180874	0.0171778	-1.28269	FALSE	-0.189505	19.2614	1.25767	0.24284	0.424086	-5.96054
STX17	-3.13094	22.2512	2.95784	0.0176017	0.080922	-3.29477	TRUE	-0.238891	17.0952	1.25685	0.243124	0.424301	-5.9615
RDH10	0.621227	21.5483	-0.950759	0.36591	0.573865	-6.19228	FALSE	0.179379	16.3992	-1.25028	0.245395	0.427558	-5.96914
DNAJC7	-0.78595	21.2536	1.50893	0.168627	0.35172	-5.43764	FALSE	-0.180373	15.9666	1.24999	0.245494	0.427591	-5.96947
NUP85	-1.03107	20.2967	1.8515	0.100126	0.250147	-4.97081	FALSE	-0.179245	15.6793	1.24849	0.246016	0.428352	-5.97121
DERL1	0.165259	23.5427	-0.31475	0.759937	0.866365	-6.6084	FALSE	0.229059	16.4123	-1.24762	0.246317	0.4286	-5.97221
ABCC2	-0.642987	22.8921	1.43956	0.179828	0.365966	-5.71791	FALSE	-0.196322	17.0594	1.24667	0.246648	0.428894	-5.97332
CPPED1	-0.703539	26.3595	1.87782	0.0891281	0.231776	-5.10151	FALSE	0.281735	17.8034	-1.24589	0.246922	0.429228	-5.97422
ITSN2	-0.730528	18.9139	1.04201	0.321363	0.529573	-6.17987	FALSE	0.151061	15.5809	-1.24364	0.247706	0.430419	-5.97682
ALDH5A1	1.86248	26.8152	-4.82052	0.000654429	0.00889367	-0.251767	TRUE	-0.202287	17.947	1.24314	0.247883	0.430473	-5.97741
PNPLA8	0.449772	20.5914	-1.03778	0.325742	0.533128	-6.10721	TRUE	-0.147679	16.5233	1.2423	0.248177	0.430701	-5.97838
GFPT1	0.964862	22.5952	-2.06344	0.065333	0.187789	-4.81596	FALSE	0.254248	16.6048	-1.24156	0.248436	0.430867	-5.97923
ANPEP	-0.469969	25.0109	1.19286	0.25981	0.460376	-6.01757	FALSE	0.217909	16.6408	-1.24072	0.248732	0.431097	-5.9802
TFG	-0.712501	25.0196	1.80464	0.100554	0.250268	-5.2106	FALSE	0.140449	16.4924	-1.23826	0.249596	0.432311	-5.98304
FAM98A	-0.364894	22.2057	0.742818	0.478211	0.666337	-6.30271	FALSE	-0.176821	16.1536	1.23749	0.249865	0.432635	-5.98392
NHLRC2	2.50255	23.7781	-6.31545	7.83309e-05	0.00231317	1.89736	FALSE	0.242203	17.1824	-1.23587	0.250436	0.43334	-5.98579
TERF2IP	-2.31774	20.4171	3.07368	0.0172137	0.0799085	-3.16642	FALSE	-0.138073	14.5292	1.23533	0.250629	0.43339	-5.98642
ACAD9	-1.65307	23.5037	2.77997	0.0190346	0.084575	-3.63558	TRUE	-0.195861	16.6506	1.23136	0.252035	0.435678	-5.99098
C14orf166	-0.874493	22.5805	1.3021	0.228062	0.42474	-5.69375	FALSE	0.136575	18.3755	-1.22929	0.25277	0.436663	-5.99335
LARP7	0.922134	20.8184	-1.7482	0.110268	0.265101	-5.29323	FALSE	0.150602	16.296	-1.2286	0.253014	0.436941	-5.99414
FSCN1	0.476907	23.3301	-1.12611	0.288491	0.494227	-6.01492	FALSE	0.27395	16.4103	-1.22783	0.25329	0.437275	-5.99503
LETM1	-0.209303	24.1912	0.557083	0.589429	0.75136	-6.57261	TRUE	-0.21911	17.1589	1.22661	0.253723	0.437845	-5.99642
NGEF	-0.0834286	19.5818	0.146271	0.888313	0.943341	-6.38626	FALSE	0.188285	16.5134	-1.2262	0.253869	0.437845	-5.99689
FKBP4	-0.000207484	26.0127	0.000652826	0.999492	0.999675	-6.73805	FALSE	-0.148306	17.5772	1.22624	0.253854	0.437845	-5.99684
HPD	-0.835246	30.7009	2.72993	0.0207607	0.0896687	-3.72044	FALSE	-0.174962	17.7942	1.22477	0.254382	0.43813	-5.99853
SEH1L	1.10077	20.8418	-2.37072	0.0386596	0.132875	-4.32127	FALSE	0.131859	15.6898	-1.22525	0.254209	0.43813	-5.99798
CCZ1	-0.00278717	23.8433	0.00448456	0.996508	0.998352	-6.73804	FALSE	0.153611	15.1014	-1.22477	0.254379	0.43813	-5.99852
SSR1	-0.356999	25.7001	0.928462	0.374518	0.579807	-6.29032	FALSE	0.204741	15.1619	-1.22239	0.255232	0.439192	-6.00125
EIF2B5	1.01741	21.716	-1.50797	0.161753	0.341819	-5.62813	FALSE	0.337875	15.8679	-1.22198	0.25538	0.439281	-6.00172
NDUFS6	1.35727	25.4959	-1.4068	0.196028	0.387994	-5.56695	TRUE	-0.188501	17.1155	1.22178	0.25545	0.439281	-6.00194
PDCD5	0.182204	23.9044	-0.273549	0.790442	0.88438	-6.62149	FALSE	0.194403	18.0561	-1.22025	0.256001	0.439942	-6.00369
POLR2B	0.961238	21.4557	-2.06901	0.0647207	0.186856	-4.80721	FALSE	0.196175	15.6036	-1.21683	0.257233	0.441341	-6.00759
CCDC58	-0.456512	23.8947	0.600962	0.560921	0.728166	-6.54599	TRUE	0.219176	16.4162	-1.21602	0.257525	0.441698	-6.00851
PPP6R1	2.07283	20.0266	-3.37353	0.0140796	0.0700313	-2.81409	FALSE	0.159514	15.8794	-1.21508	0.257864	0.441849	-6.00958
DIS3	-0.781478	19.811	1.57531	0.148732	0.322254	-5.46607	FALSE	-0.130716	15.3217	1.2153	0.257784	0.441849	-6.00933
RAB5A	-0.245163	25.4438	0.246408	0.810749	0.894771	-6.62912	FALSE	-0.222929	16.0984	1.21403	0.258244	0.442213	-6.01078
RBM15	0.702968	18.8815	-1.16934	0.274946	0.478833	-5.9012	FALSE	-0.178824	14.9519	1.21293	0.258641	0.442464	-6.01202
USMG5	-0.449943	28.5382	0.839024	0.420595	0.621635	-6.36973	TRUE	0.222559	16.7325	-1.21295	0.258636	0.442464	-6.01201
RPL24	-0.280232	27.316	0.76538	0.461308	0.654898	-6.42984	FALSE	0.204612	17.661	-1.21216	0.258923	0.442659	-6.01291
AADAC	2.62155	26.578	-6.14035	9.88523e-05	0.00246962	1.66286	FALSE	0.258045	16.908	-1.2109	0.259381	0.442688	-6.01434
TAPT1	-1.34326	21.8384	2.95126	0.0141453	0.0702505	-3.34386	FALSE	-0.157172	17.4911	1.21105	0.259327	0.442688	-6.01417
EIF3C	-0.275858	24.7137	0.629277	0.54294	0.716274	-6.52782	FALSE	0.17179	16.459	-1.21073	0.259443	0.442688	-6.01453
RBM39	-0.28838	22.0368	0.559853	0.587607	0.74992	-6.57098	FALSE	0.175707	15.516	-1.21089	0.259382	0.442688	-6.01434
AGO1	0.139266	19.1265	-0.172857	0.86693	0.92841	-6.52237	FALSE	-0.432345	14.7871	1.21142	0.25919	0.442688	-6.01374
AGRN	-0.220387	18.3026	0.498361	0.629866	0.779058	-6.52853	FALSE	0.169071	15.7255	-1.21027	0.259607	0.442825	-6.01505
MTSS1	0.0470697	19.7669	-0.066015	0.949428	0.974043	-6.39585	FALSE	0.197419	15.4267	-1.2083	0.260326	0.443764	-6.01728
PHKB	-0.641151	22.118	1.37885	0.19729	0.389042	-5.79528	FALSE	0.186961	16.687	-1.20673	0.260899	0.444454	-6.01906
PFDN6	-0.308463	21.2811	0.366888	0.722937	0.841311	-6.46544	FALSE	-0.136023	17.3639	1.20686	0.260852	0.444454	-6.01892
NDUFA10	-2.71818	25.3373	6.16321	9.5873e-05	0.00246962	1.69372	TRUE	-0.17052	16.6598	1.20419	0.261828	0.44575	-6.02194
UBXN7	-2.41373	20.7206	3.10614	0.0139948	0.0698237	-3.1124	FALSE	-0.195275	15.5586	1.2038	0.26197	0.445789	-6.02238
TFR2	0.749554	23.2275	-1.37722	0.197779	0.389324	-5.79733	FALSE	-0.239181	17.3207	1.20366	0.26202	0.445789	-6.02253
SPTBN2	3.37193	22.0935	-6.31536	7.83402e-05	0.00231317	1.89725	FALSE	-0.149896	16.4401	1.2019	0.262665	0.446742	-6.02452
UHRF1BP1L	-0.488096	20.1201	0.577621	0.57731	0.742028	-6.48347	FALSE	0.167046	15.7984	-1.20074	0.263094	0.447328	-6.02584
KEAP1	-1.26543	20.6066	3.18983	0.0106385	0.0586651	-2.94933	FALSE	-0.22514	14.4888	1.20028	0.263263	0.447471	-6.02636
RPS2	-0.784555	26.4661	1.68769	0.121622	0.282163	-5.38024	FALSE	0.178748	17.7233	-1.19644	0.264677	0.449151	-6.03068
HPGD	-3.32094	21.8674	5.64179	0.00043525	0.00673591	0.419225	FALSE	0.193956	18.215	-1.1957	0.264951	0.449183	-6.03151
SMARCC2	-1.84914	20.1025	3.38196	0.00674525	0.0435558	-2.60815	FALSE	0.153308	15.911	-1.19366	0.265707	0.450031	-6.03381
FARP2	1.39813	20.221	-2.93635	0.0161193	0.0758775	-3.36274	FALSE	-0.134596	15.833	1.19315	0.265893	0.450202	-6.03437
AAK1	-0.550992	19.6723	0.76378	0.464037	0.655871	-6.35386	FALSE	0.149273	15.5509	-1.19281	0.266021	0.450257	-6.03476
CYP2D6	-0.386143	29.6077	1.18555	0.262559	0.462719	-6.02582	FALSE	-0.137802	16.7023	1.18952	0.267242	0.451618	-6.03845
UCHL3	0.271717	24.2927	-0.242426	0.815167	0.89768	-6.45466	FALSE	0.195258	16.7878	-1.18975	0.267158	0.451618	-6.0382
UBE2V1	2.26652	24.5462	-3.27442	0.00927168	0.0540341	-2.81182	FALSE	0.20665	16.3599	-1.18924	0.267349	0.451653	-6.03877
RPL27	-1.40022	27.2476	1.55967	0.152364	0.327084	-5.4871	FALSE	0.171736	17.8352	-1.18834	0.267683	0.451928	-6.03977
PDAP1	-0.243244	25.4398	0.526972	0.609429	0.764735	-6.58977	FALSE	-0.134483	17.6995	1.18835	0.267681	0.451928	-6.03977
NDUFS1	-1.08314	25.8848	2.78779	0.0187782	0.0838849	-3.6223	TRUE	-0.15578	17.0579	1.18761	0.267957	0.452102	-6.0406
RPS18	-0.499568	28.9192	1.41198	0.18759	0.376339	-5.75333	TRUE	0.171499	18.0745	-1.18709	0.26815	0.452283	-6.04118
TANGO6	1.26522	18.6125	-1.96614	0.0799809	0.214853	-4.90674	FALSE	-0.160413	16.5338	1.18651	0.268365	0.452502	-6.04182
LZIC	-0.879052	22.9321	1.64262	0.137947	0.305837	-5.31535	FALSE	-0.126982	17.0651	1.18304	0.269664	0.453967	-6.0457
PGM5	-0.160077	21.1524	0.334468	0.745487	0.858023	-6.6015	FALSE	0.156288	15.8239	-1.18213	0.270008	0.454402	-6.04673
WBP2	-0.643744	23.2673	0.991457	0.35829	0.566565	-5.88424	FALSE	0.141996	16.3574	-1.18064	0.270568	0.455054	-6.04839
H2AFY	-0.257826	24.9699	0.66613	0.52004	0.694813	-6.50301	FALSE	0.14221	17.3688	-1.17981	0.270878	0.455286	-6.04931
VPS13C	0.481271	21.0328	-1.14355	0.27882	0.482218	-6.07249	FALSE	0.190913	16.6563	-1.1789	0.271222	0.45549	-6.05032
ARPC4	0.372874	26.5564	-0.984111	0.347723	0.555536	-6.2375	FALSE	-0.154903	17.7848	1.1788	0.271259	0.45549	-6.05043
PRDX6	0.691654	30.6776	-2.28927	0.044471	0.145022	-4.45459	TRUE	0.191582	17.5636	-1.17826	0.271464	0.455545	-6.05104
FOCAD	-0.621725	19.2919	1.43471	0.181174	0.367324	-5.72418	FALSE	-0.155777	15.4734	1.1784	0.27141	0.455545	-6.05088
LPIN2	-2.13514	21.0296	4.31557	0.00182622	0.0172932	-1.1718	FALSE	-0.23738	15.9876	1.17679	0.272019	0.455615	-6.05268
FAM120B	1.52528	19.3539	-2.66626	0.027774	0.106758	-3.74544	FALSE	-0.137217	16.2684	1.17573	0.272419	0.455615	-6.05385
SEC22B	1.11199	27.2137	-2.32704	0.0416777	0.1397	-4.39294	FALSE	-0.162357	17.0364	1.17788	0.271607	0.455615	-6.05146
VTN	-0.529484	24.552	1.30586	0.220151	0.414045	-5.88525	FALSE	0.21992	16.3551	-1.17636	0.272179	0.455615	-6.05315
NUP107	0.122517	20.9988	-0.254444	0.804185	0.891512	-6.70312	FALSE	0.185953	15.0999	-1.17737	0.2718	0.455615	-6.05203
BYSL	-0.16816	18.7078	0.237886	0.819579	0.89993	-6.36652	FALSE	-0.176847	15.4033	1.17637	0.272178	0.455615	-6.05314
ATXN10	0.346836	23.0208	-0.905809	0.385837	0.590018	-6.31108	FALSE	0.15149	15.8979	-1.17538	0.27255	0.45563	-6.05424
ABHD14B	-1.38715	28.736	3.19369	0.00931007	0.0540341	-2.92953	FALSE	-0.282399	17.3023	1.17328	0.273347	0.456516	-6.05657
IDH2	-0.498411	30.9189	1.57121	0.146469	0.319712	-5.54281	TRUE	-0.200923	16.9343	1.17216	0.273771	0.456516	-6.05782
FAM213B	0.414615	23.437	-0.819601	0.438558	0.635461	-6.13036	FALSE	0.163328	17.0475	-1.17318	0.273385	0.456516	-6.05668
TXNDC9	-0.226453	21.6686	0.422663	0.683344	0.814466	-6.44171	FALSE	0.197638	17.753	-1.17233	0.273706	0.456516	-6.05762
EMC1	0.0909317	22.8314	-0.286251	0.780389	0.879412	-6.69388	FALSE	-0.153098	16.8601	1.17325	0.273358	0.456516	-6.05661
MYH10	-1.11302	23.4772	2.95024	0.0141703	0.0702674	-3.34561	FALSE	0.124524	16.2438	-1.1716	0.273985	0.456584	-6.05844
PPA2	-0.358544	27.0644	0.837789	0.421258	0.621635	-6.37077	TRUE	0.170168	17.9211	-1.17181	0.273904	0.456584	-6.0582
XRCC6	0.569977	22.153	-1.39091	0.193711	0.38458	-5.78009	FALSE	0.167109	16.956	-1.17035	0.274461	0.457233	-6.05983
CBR4	4.19733	25.175	-7.02924	9.42712e-05	0.00246962	1.91756	TRUE	-0.221451	18.5008	1.16949	0.274787	0.457558	-6.06077
HADHA	0.379874	28.1958	-1.00016	0.340261	0.547654	-6.2218	TRUE	0.21916	17.2379	-1.1688	0.275051	0.457782	-6.06154
STOM	0.804775	26.7989	-1.80976	0.099713	0.249849	-5.20304	TRUE	0.196302	16.8633	-1.1652	0.276427	0.459204	-6.06553
PTGR1	0.254002	29.5665	-0.530652	0.606967	0.763941	-6.58772	FALSE	-0.206988	15.8238	1.16407	0.276856	0.459772	-6.06676
METAP2	-1.5662	21.6224	2.06829	0.076041	0.208952	-4.62916	FALSE	0.251168	16.5717	-1.16375	0.276982	0.459836	-6.06713
DCTN1	1.9475	23.0456	-4.93634	0.00054895	0.00795977	-0.0733688	FALSE	0.141695	15.9386	-1.16267	0.277395	0.460088	-6.06831
MLXIPL	-1.96377	19.8503	4.30374	0.00185875	0.0174487	-1.1897	FALSE	-0.151649	14.6684	1.16021	0.278341	0.460789	-6.07103
DHX30	-0.75055	19.8174	1.3544	0.204715	0.397914	-5.8258	TRUE	-0.132694	13.804	1.16037	0.278279	0.460789	-6.07085
SLC29A1	-2.91428	24.4236	5.94275	0.000306101	0.00555428	0.767968	FALSE	0.233947	16.2001	-1.15975	0.278519	0.460939	-6.07154
UMPS	-1.55155	21.6596	2.63796	0.0243518	0.0991973	-3.87585	FALSE	0.138276	17.3964	-1.15698	0.279583	0.462122	-6.07457
ENPP1	1.4913	19.2808	-1.93902	0.0986563	0.247823	-4.74975	FALSE	-0.172143	16.2707	1.15701	0.279572	0.462122	-6.07454
GSTM3	1.85883	28.8542	-4.67323	0.000820608	0.0103308	-0.48143	FALSE	0.214532	16.7476	-1.15633	0.279837	0.462199	-6.0753
RPL7	-0.6289	28.2721	1.68289	0.122567	0.283546	-5.38708	FALSE	0.151694	18.7167	-1.15618	0.279893	0.462199	-6.07545
EFTUD1	0.819312	20.6568	-1.24906	0.239418	0.436884	-5.95285	FALSE	-0.178303	15.2641	1.15553	0.280146	0.462473	-6.07617
ELP2	1.68074	19.6724	-2.44412	0.0433327	0.142878	-4.08463	FALSE	0.151474	16.1407	-1.15503	0.280341	0.46265	-6.07673
CSTF2	0.026701	20.8882	-0.02688	0.979194	0.991095	-6.53835	FALSE	0.147512	16.3623	-1.15321	0.281044	0.463376	-6.07872
AK2	-1.46436	26.66	3.88931	0.00287733	0.0243585	-1.75196	TRUE	-0.139039	17.298	1.1507	0.28202	0.46455	-6.08147
OXR1	2.2228	21.0877	-4.34716	0.001369	0.0142759	-1.00053	TRUE	0.172333	16.3126	-1.14867	0.282811	0.465708	-6.08369
PSMA4	0.629971	26.5679	-1.1709	0.270924	0.473606	-5.96594	FALSE	0.133373	16.6081	-1.14617	0.283786	0.466876	-6.08642
DOCK6	-0.884897	21.0338	0.31547	0.759407	0.866365	-6.60815	FALSE	-0.257477	15.2809	1.14639	0.283699	0.466876	-6.08618
MAGI1	-1.66054	20.2994	2.57053	0.0295392	0.111432	-3.95796	FALSE	-0.154961	16.2842	1.14567	0.283979	0.466904	-6.08696
HAX1	-1.81194	22.4704	2.59772	0.0309403	0.114334	-3.8513	FALSE	-0.214191	14.5299	1.1441	0.284597	0.467628	-6.08868
NDUFA7	-2.06232	24.9385	3.8909	0.00286979	0.0243585	-1.74931	TRUE	-0.175784	16.8711	1.14344	0.284856	0.467909	-6.0894
TM9SF3	0.4875	22.3182	-0.672	0.519959	0.694813	-6.29745	FALSE	0.188578	16.2725	-1.14239	0.285266	0.468435	-6.09054
ADD3	0.451727	23.2469	-1.30841	0.219317	0.413672	-5.88217	FALSE	-0.171486	16.4441	1.14095	0.285832	0.46922	-6.09211
LRSAM1	1.36346	20.417	-2.03908	0.0710332	0.199581	-4.79643	FALSE	0.19578	16.5808	-1.13952	0.286393	0.469848	-6.09366
WFS1	2.10378	20.3351	-3.70503	0.00568462	0.0389528	-2.16254	FALSE	-0.324688	16.213	1.13841	0.286832	0.470422	-6.09487
VPS36	0.596614	21.9144	-1.2692	0.232436	0.428236	-5.92913	FALSE	0.128901	15.9638	-1.13715	0.287329	0.470507	-6.09624
EXOC5	-0.474403	20.0998	0.971349	0.356091	0.565291	-6.1727	FALSE	0.158871	16.0178	-1.1378	0.287073	0.470507	-6.09554
HSP90B1	0.388229	29.8694	-1.11736	0.289351	0.494638	-6.10094	FALSE	0.141804	17.4291	-1.1346	0.288338	0.472013	-6.09901
ABCB6	-0.00260454	21.7817	0.00481247	0.996253	0.998352	-6.73803	TRUE	-0.228584	17.1613	1.13312	0.288926	0.472829	-6.10062
NAMPT	0.0998675	23.5918	-0.265126	0.796169	0.887433	-6.70013	FALSE	-0.172647	16.2893	1.13254	0.289154	0.473055	-6.10124
LYN	0.503377	22.4529	-1.20956	0.25361	0.452776	-5.99857	FALSE	0.217467	16.2318	-1.13054	0.289947	0.474206	-6.1034
POLR2C	0.0667254	22.598	-0.135499	0.895466	0.948622	-6.52867	FALSE	0.13464	16.1041	-1.12841	0.290796	0.475006	-6.1057
DCTN4	-0.139857	21.6289	0.309009	0.763505	0.869421	-6.68661	FALSE	0.124505	16.111	-1.12644	0.291583	0.475997	-6.10783
FETUB	1.1188	24.0237	-2.45387	0.033493	0.120072	-4.18386	FALSE	0.147469	16.8576	-1.12346	0.292774	0.477498	-6.11103
TCEB2	-0.00283372	25.9888	0.00636947	0.99504	0.998352	-6.73802	FALSE	0.17576	18.7971	-1.12194	0.293384	0.478198	-6.11267
TMX4	1.11541	22.7881	-1.76431	0.114553	0.272378	-5.14767	FALSE	-0.128214	15.3337	1.1197	0.294286	0.479372	-6.11508
MFN2	-1.28697	22.1148	3.39765	0.0065673	0.0428325	-2.58142	TRUE	-0.169218	16.7501	1.1186	0.294728	0.479944	-6.11626
DDAH2	-1.57842	23.0726	3.18688	0.0123636	0.0647802	-2.94271	FALSE	-0.145176	15.6814	1.11495	0.296203	0.4819	-6.12017
DNAJC3	-0.543837	23.5352	1.3225	0.214755	0.408315	-5.86505	FALSE	-0.232188	17.339	1.11438	0.296432	0.482125	-6.12078
DDO	1.84014	24.2131	-2.73854	0.0204529	0.0889306	-3.70586	FALSE	1.0849	17.2629	-1.11379	0.296672	0.482353	-6.12141
SLTM	-1.27271	20.4707	2.69044	0.022233	0.0940315	-3.78728	FALSE	0.141696	15.8799	-1.11358	0.296755	0.482353	-6.12163
HSD17B14	5.21293	26.6935	-14.976	8.50919e-08	4.60631e-05	8.20163	FALSE	0.141261	17.4977	-1.11301	0.296988	0.482434	-6.12224
LARP1	-0.201448	21.7348	0.468838	0.649	0.793335	-6.62035	FALSE	-0.139776	16.889	1.11304	0.296975	0.482434	-6.12221
HOMER3	1.78862	20.8836	-2.94055	0.0208571	0.0899009	-3.35904	FALSE	0.191533	17.0864	-1.11239	0.297238	0.48266	-6.1229
NLN	1.34498	20.2059	-2.55136	0.0332878	0.1196	-3.9228	TRUE	-0.147157	15.3772	1.11023	0.298115	0.483521	-6.12521
HPRT1	-0.395643	25.644	0.551834	0.59289	0.75416	-6.57566	FALSE	0.138607	17.2226	-1.10879	0.298701	0.484026	-6.12674
MRPL44	0.00410584	21.5902	-0.00670568	0.994809	0.998352	-6.53872	TRUE	0.163928	15.5331	-1.10735	0.299288	0.484679	-6.12828
SUN2	-1.94144	21.7861	3.82173	0.00321789	0.0263267	-1.8648	FALSE	0.181083	16.6742	-1.10517	0.300178	0.485088	-6.1306
RSU1	-0.865543	24.6401	1.59403	0.144486	0.316661	-5.44074	FALSE	-0.279795	16.2737	1.10609	0.299804	0.485088	-6.12962
FERMT2	-0.473338	24.2967	1.08824	0.301417	0.507781	-6.13196	FALSE	0.144885	17.0153	-1.10602	0.299832	0.485088	-6.1297
MTDH	-0.289349	25.0292	0.786709	0.449261	0.64595	-6.41293	FALSE	0.153372	16.8137	-1.10588	0.29989	0.485088	-6.12985
NAA38	0.297036	24.912	-0.514369	0.622302	0.772644	-6.34276	FALSE	0.124974	17.5977	-1.10567	0.299975	0.485088	-6.13007
C2CD5	0.185095	20.2141	-0.283747	0.783597	0.882192	-6.49475	FALSE	-0.204163	14.6279	1.10516	0.300183	0.485088	-6.13061
AMACR	5.70934	26.4086	-10.1196	1.1706e-06	0.000190105	6.01983	TRUE	-0.268983	17.5704	1.10442	0.300485	0.485279	-6.13139
C3	-0.890531	26.6356	2.3053	0.0432637	0.142871	-4.42846	FALSE	0.158544	17.3623	-1.10113	0.301836	0.486419	-6.13489
PSMB2	-0.147792	25.514	0.226437	0.825314	0.902869	-6.71037	FALSE	0.12852	18.0791	-1.10083	0.301957	0.486466	-6.1352
PBLD	-4.65144	25.0424	10.2677	5.55876e-06	0.000451371	4.51595	FALSE	0.35722	14.7207	-1.09979	0.302385	0.486561	-6.13631
PALM3	1.40194	22.7333	-1.74616	0.110634	0.265195	-5.29618	FALSE	-0.174918	15.5739	1.10007	0.30227	0.486561	-6.13601
BAAT	4.23464	28.9723	-11.3677	3.88848e-07	9.46396e-05	7.04551	FALSE	-0.135956	17.1081	1.09841	0.302956	0.487331	-6.13777
RPS6	-0.585974	28.0895	1.13948	0.280437	0.4845	-6.07695	FALSE	-0.150186	18.5461	1.09725	0.303431	0.487799	-6.139
NPLOC4	0.4886	23.4817	-1.45846	0.174669	0.358612	-5.69338	FALSE	0.132664	17.6755	-1.09615	0.303884	0.487933	-6.14016
ITGA5	1.22576	20.9465	-2.25701	0.0530067	0.163656	-4.42442	FALSE	0.193876	15.9681	-1.09542	0.304189	0.488065	-6.14094
TUBGCP2	-1.30504	18.4791	1.00549	0.347041	0.55472	-5.96175	FALSE	0.137757	16.6104	-1.09528	0.304244	0.488065	-6.14108
ALS2	-1.63536	16.8318	1.6055	0.145914	0.318929	-5.3108	FALSE	-0.120866	14.491	1.09477	0.304458	0.488125	-6.14162
SPTB	-0.326811	22.9153	0.616988	0.550703	0.722408	-6.5358	FALSE	-0.249472	16.4583	1.09346	0.304998	0.488386	-6.143
HPCAL1	1.42265	22.7938	-2.74753	0.0201366	0.0882642	-3.69063	FALSE	0.142429	17.0615	-1.09314	0.30513	0.488449	-6.14334
P4HA1	-0.599566	19.4371	0.861303	0.416651	0.618219	-6.09492	FALSE	-0.149832	14.8735	1.09274	0.305296	0.488566	-6.14376
TBC1D9B	1.91943	19.5612	-4.34241	0.00175465	0.0167621	-1.13125	FALSE	0.137685	16.5851	-1.08909	0.306811	0.490168	-6.1476
BAG6	-0.464477	21.386	0.733059	0.479954	0.667349	-6.45467	FALSE	0.140136	14.5761	-1.08703	0.307669	0.491025	-6.14977
APEX1	-0.843086	24.168	1.21401	0.251976	0.450672	-5.99347	FALSE	0.169969	16.5509	-1.08601	0.308095	0.491556	-6.15084
OCIAD2	2.89317	26.0454	-3.71897	0.0038184	0.0295289	-2.03719	TRUE	0.231683	17.8037	-1.0854	0.308349	0.491812	-6.15148
DOCK7	-0.0992169	18.6087	0.169484	0.869065	0.929751	-6.64648	FALSE	0.128492	15.5009	-1.08482	0.308594	0.492054	-6.15209
PHB	-0.584049	27.6386	1.62614	0.134239	0.300488	-5.46699	TRUE	-0.163881	17.0926	1.0842	0.308851	0.492168	-6.15274
BCL2L13	-0.0737721	25.2824	0.161559	0.874794	0.93342	-6.72394	TRUE	-0.155543	16.0375	1.08366	0.309076	0.492249	-6.1533
NUP35	0.351309	20.8222	-0.61769	0.553447	0.723669	-6.3913	FALSE	0.169349	13.5115	-1.08236	0.309621	0.492732	-6.15466
SSRP1	-0.184529	20.5699	0.361692	0.724928	0.842891	-6.6677	FALSE	0.178645	15.5911	-1.08202	0.309766	0.492732	-6.15502
UGP2	1.38337	29.0252	-4.21872	0.0016815	0.0162168	-1.20884	FALSE	0.11595	17.5544	-1.08051	0.310399	0.492983	-6.1566
PRKAG1	0.982898	24.8781	-2.48229	0.0318877	0.116766	-4.13662	FALSE	0.170092	17.7545	-1.08091	0.31023	0.492983	-6.15618
FBLN1	-1.33143	20.6477	2.2728	0.0483857	0.153623	-4.43389	FALSE	0.157049	15.4507	-1.0806	0.310359	0.492983	-6.1565
CDK5RAP3	0.880176	23.8106	-2.22855	0.0493452	0.15525	-4.55303	FALSE	0.148918	16.6187	-1.08062	0.310352	0.492983	-6.15649
EEA1	-0.548918	23.5142	1.35652	0.204062	0.39712	-5.82316	FALSE	0.126254	16.8211	-1.08036	0.310459	0.492983	-6.15675
RPS3A	-0.415884	27.9059	1.22947	0.246375	0.443325	-5.97566	FALSE	0.152752	17.9653	-1.07943	0.310852	0.493195	-6.15773
DNAJA2	0.359863	23.7467	-0.725909	0.484142	0.668293	-6.46003	FALSE	-0.141861	16.8505	1.07942	0.310856	0.493195	-6.15774
LMTK2	0.779686	18.997	-1.66745	0.132843	0.298185	-5.22731	FALSE	-0.194562	14.2498	1.07832	0.311316	0.493711	-6.15888
AP1G1	2.29379	22.8936	-2.2322	0.049038	0.154804	-4.54714	FALSE	0.117349	16.763	-1.07652	0.312076	0.49462	-6.16077
EIF3E	0.658845	24.4405	-1.9177	0.0834195	0.221091	-5.04119	FALSE	0.15681	16.706	-1.07564	0.312448	0.49506	-6.16168
PPM1A	-0.619348	23.2175	1.54044	0.153741	0.329387	-5.5846	FALSE	0.125147	16.6324	-1.07286	0.313621	0.496473	-6.16457
NECAP1	-1.3753	23.3011	2.88608	0.0196815	0.0866198	-3.40558	FALSE	-0.155498	16.8987	1.06957	0.315017	0.498167	-6.16799
KRAS	0.117204	24.2275	-0.235113	0.819244	0.899866	-6.63207	FALSE	0.156508	16.3313	-1.06922	0.315163	0.498167	-6.16835
COPS7A	-1.09356	23.9925	2.68878	0.0242763	0.0990572	-3.76628	FALSE	0.119775	17.1503	-1.06849	0.315475	0.498511	-6.16911
MTR	1.04308	19.2442	-2.37743	0.0382153	0.131906	-4.31023	FALSE	-0.199641	14.2785	1.06488	0.317012	0.500341	-6.17285
RPS14	-0.526001	29.3833	1.21702	0.250879	0.448957	-5.99002	TRUE	0.138722	16.2653	-1.06223	0.318146	0.501831	-6.17559
COPS4	-0.851589	24.321	2.43358	0.034688	0.122998	-4.21751	FALSE	0.142986	16.2911	-1.06066	0.31882	0.501893	-6.17721
FAM91A1	0.919087	20.3695	-1.85595	0.104391	0.256671	-4.928	FALSE	0.186562	16.0764	-1.06188	0.318295	0.501893	-6.17595
VCL	-0.475231	25.358	1.19108	0.260477	0.460411	-6.01958	FALSE	0.139941	17.1015	-1.06048	0.318894	0.501893	-6.17739
ATP6V0A1	-0.0397183	20.494	0.0571634	0.955514	0.976561	-6.73628	FALSE	-0.160787	16.8164	1.06036	0.318946	0.501893	-6.17751
TIMM9	-0.930799	23.8967	1.58159	0.151265	0.325538	-5.39723	TRUE	0.136354	17.9989	-1.05943	0.319345	0.502362	-6.17847
NASP	2.50515	22.6091	-3.91456	0.00335872	0.0271335	-1.78913	FALSE	-0.14449	17.4321	1.05603	0.320809	0.504224	-6.18198
PLEC	-1.56235	25.742	4.56202	0.000975479	0.0113156	-0.656854	FALSE	0.116204	17.2159	-1.05464	0.321407	0.504488	-6.1834
GET4	1.71898	21.4296	-2.90985	0.0218073	0.0928311	-3.40363	FALSE	-0.178847	16.4975	1.05453	0.321455	0.504488	-6.18351
PRPS1	-1.36628	23.3794	1.1025	0.301368	0.507781	-5.91702	FALSE	-0.163328	16.5715	1.05512	0.321198	0.504488	-6.1829
CSNK2A2	0.523544	21.6456	-0.718226	0.495111	0.676755	-6.21033	FALSE	0.182355	15.7494	-1.05492	0.321284	0.504488	-6.18311
PNPT1	-1.44478	23.1974	3.84305	0.00310613	0.0256711	-1.82916	TRUE	0.136563	17.7461	-1.05028	0.323293	0.50662	-6.18787
SEC23B	1.24455	20.8314	-2.22387	0.0558552	0.169233	-4.42305	FALSE	0.245642	15.9485	-1.05029	0.323288	0.50662	-6.18786
MAN2C1	1.08705	20.9775	-2.50478	0.030671	0.114114	-4.09915	FALSE	0.214158	16.8686	-1.0496	0.323588	0.506782	-6.18857
RANGAP1	-0.139251	23.0212	0.320298	0.755177	0.86306	-6.6828	FALSE	0.116031	16.8261	-1.04724	0.324613	0.507999	-6.19098
TOMM70A	-0.191353	25.285	0.273001	0.790274	0.88438	-6.69786	TRUE	-0.137465	17.3432	1.04714	0.324654	0.507999	-6.19108
HSPA5	0.240084	30.2091	-0.645404	0.532848	0.70642	-6.51712	FALSE	0.132083	17.197	-1.04579	0.325243	0.508619	-6.19246
DUSP3	-1.88757	23.4675	4.85318	0.000836317	0.0104879	-0.379574	FALSE	0.166876	17.7211	-1.0444	0.325849	0.509417	-6.19388
ALDOA	0.898575	26.6119	-2.43486	0.0346116	0.122862	-4.21539	FALSE	0.187534	17.6825	-1.04117	0.32726	0.511319	-6.19716
CDK11B	-0.47782	20.2952	0.698434	0.504118	0.684235	-6.27865	FALSE	-0.132393	16.4539	1.04008	0.327737	0.511762	-6.19827
ACIN1	-0.56129	21.6669	0.866	0.414233	0.616603	-6.09084	FALSE	-0.154199	16.3342	1.03867	0.328355	0.512424	-6.1997
DNAJB2	3.27442	22.6801	-3.53815	0.00727389	0.0460731	-2.41069	FALSE	-0.162301	16.3682	1.03761	0.328819	0.512697	-6.20078
STAM	-0.981478	20.8706	1.4684	0.172006	0.355165	-5.68038	FALSE	0.139049	15.942	-1.0376	0.328821	0.512697	-6.20078
RRBP1	-0.301739	26.8238	0.773443	0.456729	0.650925	-6.42349	FALSE	0.123367	17.457	-1.03588	0.329577	0.513571	-6.20252
LDHD	4.44755	25.5638	-8.34585	1.33039e-05	0.000703686	3.73934	TRUE	0.259395	17.1979	-1.03354	0.330609	0.515028	-6.20489
VAC14	-0.00640191	20.9314	0.0115894	0.990976	0.996498	-6.73797	FALSE	0.122425	16.7035	-1.03327	0.330726	0.515059	-6.20516
ABAT	0.777989	26.2941	-1.91306	0.0840646	0.22212	-5.04822	TRUE	0.154821	17.6705	-1.03265	0.331003	0.515339	-6.2058
KHDRBS1	0.881969	24.3288	-2.09412	0.0649217	0.187103	-4.7122	FALSE	-0.159025	17.5786	1.02836	0.3329	0.517432	-6.21012
XPO7	0.745042	22.5669	-1.70305	0.118643	0.279035	-5.35831	FALSE	0.121201	16.7807	-1.02848	0.332844	0.517432	-6.20999
CAPZA1	-1.00982	25.4409	1.47683	0.169777	0.352805	-5.66933	FALSE	0.134176	16.3061	-1.02828	0.332936	0.517432	-6.2102
PDIA4	-0.764828	28.6396	2.12028	0.0593397	0.176498	-4.7263	FALSE	0.130388	17.6541	-1.02805	0.333038	0.517439	-6.21044
VDAC1	-0.554242	27.8126	1.04629	0.319475	0.527782	-6.17551	TRUE	-0.140706	18.1777	1.02693	0.333535	0.518058	-6.21156
STRAP	0.0672959	24.2475	-0.165397	0.871849	0.93131	-6.72326	FALSE	-0.117891	17.0576	1.02627	0.333828	0.518361	-6.21223
UCHL1	-0.309199	22.2025	0.585415	0.572274	0.737598	-6.47871	FALSE	0.236881	16.6746	-1.0254	0.334213	0.518807	-6.2131
ATP13A1	1.55614	22.2075	-3.17999	0.00953195	0.0546027	-2.95295	FALSE	-0.190663	16.098	1.02289	0.335331	0.520236	-6.21562
EIF3A	0.257555	24.4753	-0.550153	0.594001	0.75416	-6.57664	FALSE	0.130954	16.7523	-1.02114	0.33611	0.521151	-6.21737
MRPS30	-1.83291	20.8601	1.37126	0.206439	0.399353	-5.66609	TRUE	0.150541	15.2692	-1.02067	0.336319	0.52131	-6.21784
PSMD8	-0.325349	24.2867	0.719433	0.487955	0.671843	-6.46485	FALSE	-0.140906	17.8004	1.0204	0.33644	0.521343	-6.21811
CPNE3	1.95272	24.1558	-2.55927	0.0279101	0.106901	-4.00807	FALSE	0.149779	17.8624	-1.01686	0.338028	0.523324	-6.22165
GALM	2.5455	27.0827	-2.35093	0.0399998	0.136172	-4.35379	FALSE	-0.186478	17.7651	1.01623	0.33831	0.523324	-6.22228
CARKD	-1.09398	24.4738	1.86413	0.0911701	0.23517	-5.12208	TRUE	0.173221	18.0254	-1.01625	0.338298	0.523324	-6.22225
DDX27	-0.574935	19.2124	0.872979	0.410659	0.612969	-6.08474	FALSE	0.151967	16.4376	-1.01622	0.338312	0.523324	-6.22229
TPR	-0.183333	22.2491	0.359905	0.726224	0.843524	-6.66839	FALSE	0.12339	16.8422	-1.01668	0.338106	0.523324	-6.22183
OSTF1	1.06955	22.8729	-1.34289	0.219834	0.414045	-5.59415	FALSE	0.151937	17.1315	-1.0134	0.339582	0.52452	-6.2251
RPS26	0.465444	27.7356	-1.00601	0.340003	0.547512	-6.13896	FALSE	0.187436	16.9011	-1.01247	0.34	0.524858	-6.22603
NCBP1	-0.599795	20.9314	1.23589	0.244079	0.441631	-5.96822	FALSE	0.12853	16.3983	-1.01202	0.3402	0.525013	-6.22647
PSMB7	0.841121	25.1187	-1.0592	0.328724	0.536408	-5.81745	FALSE	-0.196869	17.6152	1.01078	0.340761	0.525725	-6.2277
RICTOR	-2.16963	17.6228	1.50011	0.170852	0.354126	-5.50396	FALSE	-0.169974	14.8861	1.00966	0.341266	0.526197	-6.22881
COMMD4	1.2389	22.8829	-2.53082	0.0315523	0.116168	-4.02209	FALSE	0.129783	17.0835	-1.00942	0.341373	0.526209	-6.22905
ATP6V1A	-0.598275	24.2044	1.71784	0.115839	0.274631	-5.33709	FALSE	0.121382	16.7565	-1.00869	0.341705	0.526286	-6.22978
VDAC3	0.20294	25.0524	-0.207372	0.840214	0.912168	-6.63873	TRUE	-0.165179	17.3909	1.00865	0.341722	0.526286	-6.22982
ARL1	-0.194028	24.565	0.42894	0.67895	0.811641	-6.43884	FALSE	0.155376	14.745	-1.00806	0.341991	0.526546	-6.23041
NDUFA13	-1.66825	26.0267	3.07783	0.0127748	0.0660712	-3.13181	TRUE	-0.164617	16.7235	1.00745	0.342265	0.526815	-6.23101
AZGP1	0.212422	22.0938	-0.450054	0.665824	0.804378	-6.37615	FALSE	0.205302	15.9357	-1.0069	0.342517	0.527048	-6.23156
SCAF1	-1.14484	19.3795	2.22738	0.0555463	0.168769	-4.41775	FALSE	-0.113396	16.3011	1.00439	0.343651	0.52864	-6.23403
PPME1	0.852722	22.2938	-1.27933	0.240209	0.437565	-5.66865	FALSE	0.12311	15.6867	-1.00373	0.343954	0.528952	-6.23469
NAALADL2	1.1562	21.0063	-1.49546	0.168114	0.351373	-5.57216	FALSE	0.132295	16.9551	-1.00184	0.344812	0.529655	-6.23655
TARS	-4.11907	22.691	5.88049	0.000140687	0.00318238	1.30649	TRUE	0.133366	16.115	-0.999409	0.345921	0.530587	-6.23895
NUP188	0.98043	18.7699	-1.97901	0.078328	0.212185	-4.88739	FALSE	0.194241	15.5399	-0.998567	0.346305	0.530982	-6.23978
KIF1C	-0.494867	19.5147	0.67809	0.516282	0.692356	-6.29318	FALSE	-0.137576	15.242	0.998183	0.346481	0.530982	-6.24016
HSDL2	-0.274154	27.7711	0.761512	0.463514	0.655703	-6.43286	TRUE	-0.17607	17.1806	0.997778	0.346666	0.531112	-6.24056
TTPA	-2.17087	23.2178	3.00564	0.0143819	0.070623	-3.24962	FALSE	0.161785	17.2166	-0.995796	0.347573	0.531842	-6.2425
UBXN1	0.783203	24.0797	-1.84354	0.0974665	0.246076	-5.08845	FALSE	-0.135437	17.2552	0.996508	0.347247	0.531842	-6.24181
RTP3	1.63211	19.921	-1.58396	0.162333	0.342064	-5.2142	FALSE	-0.179985	15.4495	0.995002	0.347937	0.531979	-6.24328
NFU1	0.467485	23.5761	-0.767701	0.459987	0.654132	-6.42802	TRUE	-0.138809	16.1821	0.995065	0.347908	0.531979	-6.24322
PON2	0.556891	24.8734	-0.990933	0.344537	0.551259	-6.23085	FALSE	-0.146393	17.6857	0.994094	0.348353	0.532307	-6.24417
PDCD11	1.20249	18.3625	-1.94278	0.080005	0.214853	-5.00294	FALSE	0.108672	15.71	-0.993214	0.348757	0.53277	-6.24504
OXSR1	0.537239	22.1899	-1.18055	0.264456	0.465054	-6.03145	FALSE	0.112058	16.7583	-0.992533	0.34907	0.533016	-6.2457
ATP1B1	-0.389793	25.6011	0.96459	0.356959	0.565838	-6.25632	FALSE	0.160226	15.8471	-0.992424	0.34912	0.533016	-6.24581
ANKRD44	0.506225	19.1332	-1.04959	0.323684	0.531779	-5.97169	FALSE	0.1261	15.5637	-0.990881	0.34983	0.533791	-6.24732
ARHGDIA	1.14025	27.669	-1.93374	0.08122	0.216587	-5.01675	FALSE	0.117961	16.7578	-0.987309	0.351477	0.535531	-6.25081
RPL35A	0.486976	27.7897	-0.802012	0.451961	0.648397	-6.05332	TRUE	0.134311	17.6796	-0.985708	0.352217	0.536349	-6.25237
DIP2B	-1.08939	21.0263	1.49659	0.171746	0.355081	-5.45354	FALSE	-0.129802	15.9857	0.983471	0.353253	0.537461	-6.25455
SGCD	-0.352395	20.718	0.754928	0.474102	0.663172	-6.18241	FALSE	-0.157447	15.7766	0.983085	0.353432	0.537579	-6.25492
SFXN2	-2.24322	24.9237	5.59722	0.000208889	0.00424711	0.906547	TRUE	-0.167217	15.9002	0.981699	0.354075	0.538092	-6.25627
AIDA	-0.224439	20.0417	0.420528	0.686287	0.816387	-6.39007	FALSE	-0.135095	15.1264	0.981075	0.354365	0.538379	-6.25688
HMOX1	2.27979	25.4958	-4.05244	0.00220143	0.0198617	-1.48147	FALSE	0.238465	16.5132	-0.98076	0.354512	0.538446	-6.25718
MAP2K4	0.90536	22.2311	-2.01925	0.0770805	0.210561	-4.72795	FALSE	0.142015	17.496	-0.978542	0.355544	0.539699	-6.25933
PACS1	1.74914	19.31	-1.40513	0.196507	0.388705	-5.56902	FALSE	-0.211646	15.4534	0.978329	0.355643	0.539699	-6.25954
LRRC8D	1.27199	19.3332	-2.40151	0.0391022	0.133829	-4.22964	FALSE	0.135868	16.9265	-0.977643	0.355963	0.539699	-6.2602
PDCD4	-0.55799	21.2039	0.6877	0.506907	0.6863	-6.48789	FALSE	-0.281051	15.8105	0.977911	0.355838	0.539699	-6.25994
IMMT	-0.207177	25.3874	0.474	0.645437	0.790788	-6.61778	TRUE	-0.17377	17.0759	0.977452	0.356052	0.539699	-6.26039
RABGEF1	0.0688134	20.6191	-0.162089	0.874722	0.93342	-6.64781	FALSE	-0.106012	15.6195	0.977571	0.355997	0.539699	-6.26027
ICT1	-0.409774	22.2641	0.485112	0.644137	0.789791	-6.26802	TRUE	0.163014	16.6422	-0.977073	0.356229	0.539736	-6.26075
KIAA0196	-1.0948	21.226	1.73314	0.113001	0.269477	-5.31505	FALSE	0.14607	15.6172	-0.97423	0.357557	0.541204	-6.2635
PLS3	0.149946	26.1739	-0.395547	0.700548	0.824792	-6.65402	FALSE	-0.162351	17.8431	0.973526	0.357887	0.54131	-6.26418
KLC4	0.0626256	21.6742	-0.116777	0.909293	0.954552	-6.73067	FALSE	-0.115807	16.0117	0.973423	0.357935	0.54131	-6.26428
GLO1	-0.0426522	27.2548	0.0775298	0.939695	0.969043	-6.73479	FALSE	-0.170684	18.5026	0.973595	0.357854	0.54131	-6.26411
NFS1	-1.29554	23.6579	2.62698	0.0248197	0.0998941	-3.89434	TRUE	-0.165961	17.1912	0.973189	0.358045	0.541321	-6.26451
USP24	-0.552382	19.0683	0.949671	0.364137	0.571784	-6.2705	FALSE	0.147437	15.2832	-0.971804	0.358694	0.542028	-6.26584
NOS3	-0.493615	19.7411	1.08512	0.302733	0.509149	-6.13524	FALSE	0.175256	14.0784	-0.971281	0.358939	0.542208	-6.26635
ANP32A	1.83491	25.4092	-1.68951	0.128454	0.291762	-5.19721	FALSE	0.112432	15.5463	-0.970596	0.359261	0.542435	-6.267
IFIH1	-2.95098	20.3338	4.9516	0.000728184	0.00965363	-0.239214	FALSE	0.124598	15.1137	-0.969758	0.359654	0.542822	-6.26781
LRCH1	0.936143	18.5948	-1.03368	0.339625	0.547173	-5.84298	FALSE	0.14142	15.4651	-0.96928	0.359879	0.542895	-6.26827
HGS	-0.17924	22.5286	0.419606	0.684352	0.8151	-6.56704	FALSE	0.111268	17.0536	-0.969217	0.359909	0.542895	-6.26833
[truncated: 1,078 more rows]

## Sheet: RNAseq
symbol	NMR.vs.GP.RNAseq.log2FoldChange	NMR.vs.GP.RNAseq.pvalue	NMR.vs.GP.RNAseq.qvalue	age.RNAseq.log2FoldChange	age.RNAseq.pvalue	age.RNAseq.qvalue
C1R	-0.839859	7.62267e-07	2.2568e-06	12.0905	1.83112e-285	2.61777e-281
C1S	0.133704	0.401524	0.471086	8.53543	8.54238e-265	4.07073e-261
CXXC5	0.598268	0.00135053	0.00262562	9.48227	4.36797e-162	1.24889e-158
C1QB	0.0578128	0.789788	0.827916	4.14876	1.50215e-30	6.92733e-28
C1QC	0.677785	0.0100668	0.016932	2.37162	1.62641e-28	6.83857e-26
GALNT10	0.702374	0.00381347	0.00691231	1.93415	8.6071e-18	2.92969e-15
MYO5A	0.302629	0.0911449	0.126714	-1.8868	2.0125e-16	6.39349e-14
NT5DC3	-1.82443	2.73449e-14	1.61282e-13	1.71785	3.90151e-16	1.21252e-13
ACMSD	4.54836	2.26614e-99	4.61678e-97	-1.46196	1.6009e-13	4.57728e-11
PENK	5.16774	8.05955e-28	1.16359e-26	-2.10573	2.80937e-13	7.87504e-11
BMP7	1.2691	0.00478707	0.0085347	-2.5122	3.06811e-13	8.43494e-11
SEPW1	1.38662	1.83872e-15	1.20112e-14	-1.04452	3.6196e-13	9.58256e-11
LYPD1	1.36005	7.78615e-09	2.84213e-08	-2.27888	9.84761e-13	2.51396e-10
CCDC152	1.34634	4.80496e-10	1.96809e-09	-1.29128	1.98628e-12	4.98172e-10
SLC22A7	-1.36676	7.72979e-09	2.82578e-08	2.16449	4.93827e-12	1.19657e-09
VAC14	-0.538203	9.90567e-06	2.56943e-05	0.848257	7.11033e-12	1.69416e-09
SULT1C2	6.14429	2.15042e-68	1.86097e-66	-2.37449	1.11566e-11	2.61466e-09
SCP2	0.511265	0.0365889	0.0554304	-1.38171	2.37325e-11	5.3854e-09
XPO5	1.1054	6.11205e-19	5.14812e-18	1.01393	3.54578e-11	7.92039e-09
PEAR1	1.42787	3.30417e-07	1.01801e-06	1.79219	5.13858e-11	1.11305e-08
TAF8	2.79617	4.26667e-66	3.47698e-64	1.61168	8.10803e-11	1.70459e-08
ZMYND12	3.60525	2.06734e-36	4.60513e-35	-1.11735	1.00371e-10	2.07957e-08
STAT6	-1.49857	7.28878e-17	5.32315e-16	1.37928	1.09222e-10	2.1992e-08
SEC24B	0.239723	0.0220627	0.0348042	1.08459	1.95661e-10	3.77996e-08
CA3	3.96598	2.71709e-39	7.02921e-38	-2.10979	3.79305e-10	6.86398e-08
LZTS1	0.795697	0.0168601	0.0271655	2.12389	4.08073e-10	7.11441e-08
EPS8L2	0.145945	0.437322	0.507304	1.42396	5.97875e-10	1.01753e-07
ZNF76	-0.61345	0.00186543	0.00354973	1.52828	7.39891e-10	1.24441e-07
PNPLA4	1.91309	7.80559e-24	9.04394e-23	-0.765679	9.34182e-10	1.55291e-07
LIF	-2.54815	0.000105311	0.000241461	2.22297	1.36736e-09	2.12475e-07
DCAF15	-0.193335	0.324832	0.391247	1.32996	1.36454e-09	2.12475e-07
WASH1	0.0580018	0.808201	0.843029	1.23445	1.33911e-09	2.12475e-07
CRYZ	-1.74936	1.17697e-15	7.80314e-15	-1.13658	1.53368e-09	2.35757e-07
ENPP3	2.31821	4.21932e-71	4.00589e-69	1.17028	2.18121e-09	3.24819e-07
VPS39	0.177215	0.11019	0.150265	1.07421	2.33636e-09	3.44336e-07
COPS2	-0.586265	0.0102991	0.0172931	-0.707015	2.8027e-09	4.08852e-07
C1QTNF9	5.06272	9.37266e-27	1.27653e-25	-1.77646	3.27937e-09	4.61706e-07
ANK3	0.908764	2.08648e-05	5.20636e-05	-0.933413	3.22803e-09	4.61706e-07
RABEP2	0.410496	0.142183	0.1883	1.7963	3.84501e-09	5.33672e-07
HIP1R	0.327192	0.174375	0.225856	1.67365	3.96495e-09	5.45028e-07
CCDC101	-1.63606	1.59264e-11	7.43412e-11	1.46434	4.04664e-09	5.50959e-07
BPGM	2.00635	1.36566e-41	4.03468e-40	-1.03335	4.25745e-09	5.74194e-07
STRBP	0.223024	0.247764	0.308412	-1.05663	5.15982e-09	6.76741e-07
HAAO	0.191046	0.156552	0.205355	-1.05113	5.27562e-09	6.81822e-07
PDLIM4	2.91088	3.2447e-15	2.07114e-14	1.41272	5.49051e-09	6.94623e-07
APLNR	0.3854	0.194547	0.248755	-1.09214	5.74667e-09	7.14386e-07
FARS2	0.710027	0.00275584	0.00510989	-1.12568	6.17373e-09	7.60859e-07
AMDHD1	1.94504	6.13118e-15	3.81647e-14	-1.06357	6.22968e-09	7.61193e-07
ZCCHC14	-0.703322	8.63906e-05	0.000200098	1.46661	6.6243e-09	8.0255e-07
RBP5	1.24513	6.51866e-08	2.17193e-07	-0.886244	7.02813e-09	8.37285e-07
INPPL1	-0.162992	0.342532	0.409966	1.13706	7.60685e-09	8.9874e-07
MAU2	-0.147081	0.279929	0.34338	1.54691	8.99465e-09	1.04543e-06
GGH	1.13965	8.47595e-07	2.49432e-06	-1.69638	9.88736e-09	1.13863e-06
ASB1	1.70282	1.28576e-27	1.84362e-26	0.836443	1.04275e-08	1.16463e-06
ATG14	-1.03057	1.26335e-07	4.09352e-07	1.07765	1.0387e-08	1.16463e-06
SLC27A1	1.11529	1.21932e-12	6.31554e-12	1.46839	1.09499e-08	1.21348e-06
NAB2	-2.01288	6.72852e-15	4.16708e-14	1.66772	1.62079e-08	1.75901e-06
ADAMTS17	2.0516	1.40157e-12	7.20605e-12	1.74711	1.62416e-08	1.75901e-06
NCKAP5L	0.934962	0.000232711	0.000507286	1.53932	1.87671e-08	1.98737e-06
NYAP1	3.93131	6.58292e-23	7.25754e-22	1.56788	2.07628e-08	2.15099e-06
SLC1A4	5.79653	1.36852e-47	5.06924e-46	-1.12031	2.1355e-08	2.19634e-06
FAM73B	-0.118916	0.307739	0.373187	1.37486	2.33337e-08	2.3658e-06
CNKSR1	-1.08785	0.00693421	0.012023	2.02818	2.98491e-08	2.94292e-06
PRPH	1.5517	0.0899136	0.125216	2.18159	3.17248e-08	3.10642e-06
FOXK2	-0.780723	0.000199693	0.000440117	1.55735	3.60393e-08	3.45783e-06
VPS35	1.57679	6.77745e-22	6.99859e-21	-1.01231	3.88409e-08	3.70179e-06
METTL7A	-2.91582	3.65061e-24	4.34298e-23	-1.61444	3.97745e-08	3.7409e-06
DVL3	0.110898	0.616003	0.673964	1.26743	4.02433e-08	3.76025e-06
ERP44	0.743893	1.16016e-06	3.36953e-06	-0.892375	4.18268e-08	3.85778e-06
ALDH7A1	-0.11885	0.47059	0.538108	-0.857707	4.37665e-08	3.98526e-06
FBXO31	-2.41711	1.52456e-29	2.44004e-28	0.967466	4.65421e-08	4.18462e-06
TANGO2	-2.51524	2.22452e-60	1.52123e-58	1.4288	4.7232e-08	4.19397e-06
DNAJC19	1.17797	3.18039e-05	7.75588e-05	-1.1063	5.22203e-08	4.60828e-06
BRPF1	-0.983406	3.68739e-09	1.39386e-08	1.08319	5.53169e-08	4.82201e-06
WBSCR16	-0.919274	5.45553e-07	1.64406e-06	0.779743	5.66887e-08	4.91164e-06
C1QL1	2.67932	0.00244665	0.00456773	-1.54339	5.77671e-08	4.97493e-06
ULK1	0.938944	0.000656233	0.00133945	1.67425	6.71757e-08	5.58339e-06
C1QTNF3	-4.86392	5.18101e-76	5.9606e-74	-1.64236	7.08512e-08	5.78793e-06
ZNF618	1.76512	1.02726e-11	4.86232e-11	1.67928	7.08269e-08	5.78793e-06
CES1	0.533956	0.0065779	0.011456	-1.21015	7.01672e-08	5.78793e-06
SF3A2	0.361388	0.00557653	0.00984348	1.08557	7.34591e-08	5.93317e-06
VAV2	0.991264	1.27998e-05	3.27581e-05	1.64698	7.50685e-08	6.0291e-06
TAB1	0.335926	0.0522229	0.0766338	1.29479	7.59425e-08	6.06522e-06
FGF21	2.15581	0.00611606	0.0107184	2.08353	7.88197e-08	6.26004e-06
ST13	0.780192	0.00242373	0.00452841	-0.950917	8.43148e-08	6.62288e-06
PAPSS2	-0.925679	0.00434222	0.00780706	-1.38777	8.92985e-08	6.93811e-06
GLTSCR1	0.224888	0.119424	0.161059	1.31118	9.46551e-08	7.23631e-06
SAFB2	-0.139829	0.450997	0.519286	1.7135	9.90657e-08	7.53321e-06
GMEB2	-0.262872	0.139133	0.184737	1.30392	1.06317e-07	7.91617e-06
AHR	-0.29117	0.406163	0.475787	-1.42635	1.06024e-07	7.91617e-06
SUOX	0.459115	0.00587275	0.0103216	-0.778508	1.0741e-07	7.95615e-06
ZNF219	0.573527	0.0115842	0.0192558	1.11898	1.15238e-07	8.49195e-06
TMEM45A	4.66871	1.02286e-21	1.04193e-20	-1.90623	1.21421e-07	8.76688e-06
SLC16A10	-1.26439	7.27282e-06	1.91546e-05	-1.75427	1.27442e-07	9.02078e-06
G6PD	0.274471	0.254957	0.316158	0.942215	1.29723e-07	9.09077e-06
PBX1	-1.99069	1.08561e-22	1.18484e-21	-1.11375	1.31154e-07	9.14623e-06
IRAK1	0.430934	0.0209048	0.033095	1.47353	1.34136e-07	9.30878e-06
OLA1	0.323738	0.00665577	0.0115792	-0.975068	1.4929e-07	1.01631e-05
AKR1D1	0.117161	0.451391	0.519579	-1.13609	1.48978e-07	1.01631e-05
C1QTNF1	-1.53114	1.11018e-05	2.86449e-05	1.04066	1.59583e-07	1.08123e-05
NOTUM	0.453043	0.0447106	0.0665643	-1.10834	1.61707e-07	1.09046e-05
STARD5	-0.296656	0.120444	0.16219	-0.95215	1.63708e-07	1.09363e-05
PANK4	-1.59857	1.63977e-12	8.39104e-12	1.31875	1.70143e-07	1.12575e-05
TMEM175	-0.872348	4.21152e-06	1.14338e-05	1.28052	1.70878e-07	1.12575e-05
TRIP10	0.0399844	0.884449	0.906892	1.50713	1.75048e-07	1.14793e-05
WIPF2	-0.913846	2.28287e-06	6.40578e-06	1.19933	1.7595e-07	1.14857e-05
ARHGAP4	3.91869	9.65723e-49	3.88634e-47	1.12711	1.78346e-07	1.15892e-05
ACSS1	1.13955	0.000245089	0.000532606	1.07666	1.87979e-07	1.21052e-05
ABLIM3	-0.20831	0.330987	0.397779	1.38145	2.03009e-07	1.30144e-05
HNRNPM	-0.0560275	0.523931	0.58891	0.585947	2.04133e-07	1.30281e-05
ADK	-2.15827	2.82442e-50	1.22756e-48	-0.881085	2.14174e-07	1.34291e-05
BGN	0.933708	5.67277e-14	3.2651e-13	-1.06005	2.13418e-07	1.34291e-05
STAT3	-0.164492	0.335772	0.402786	1.04902	2.16866e-07	1.35385e-05
LGALS8	2.25599	2.80576e-56	1.65286e-54	-0.721326	2.19362e-07	1.36348e-05
PPP1R12C	0.262001	0.2037	0.259319	1.38518	2.25245e-07	1.39399e-05
CA13	-2.85808	2.06891e-09	8.01581e-09	1.73964	2.27297e-07	1.40036e-05
NELFA	0.506014	4.01392e-06	1.09337e-05	0.967925	2.31433e-07	1.40454e-05
ASPG	-0.551156	0.0303826	0.0466936	1.55341	2.38417e-07	1.43815e-05
INTS9	0.872466	9.10206e-07	2.67134e-06	1.07158	2.41466e-07	1.44435e-05
DHX37	-0.226567	0.148392	0.195701	1.32508	2.43779e-07	1.45211e-05
JOSD2	2.72067	2.01367e-13	1.10689e-12	1.74099	2.66975e-07	1.56421e-05
PUS1	1.02541	3.5276e-08	1.2028e-07	1.02533	2.70325e-07	1.57738e-05
KLHL12	-0.72206	1.04986e-06	3.06282e-06	1.1863	2.7395e-07	1.59203e-05
DUS3L	1.42168	4.6539e-05	0.000111327	1.63351	2.76063e-07	1.59781e-05
CLCN6	0.030832	0.860335	0.887002	1.20202	2.78936e-07	1.60147e-05
PLCG1	-0.275506	0.0302949	0.0465734	0.952144	2.83869e-07	1.62328e-05
FXR2	-1.04468	3.93814e-28	5.82619e-27	0.683831	3.17053e-07	1.79154e-05
ZNF319	0.010774	0.952688	0.962928	0.981077	3.30702e-07	1.84676e-05
SARS2	0.680367	2.54337e-05	6.29184e-05	1.17266	3.36531e-07	1.86239e-05
SH3BP1	-0.861781	0.00382818	0.0069364	1.58418	3.37409e-07	1.86239e-05
DGAT1	1.66032	2.0449e-80	2.73933e-78	-0.723798	3.53319e-07	1.94271e-05
GPR65	2.01184	1.19759e-07	3.88949e-07	-1.76615	3.57434e-07	1.95033e-05
DGKZ	-0.77352	0.00122153	0.00238955	1.3099	3.65285e-07	1.98145e-05
RBM5	-0.0552025	0.813397	0.847168	1.46723	3.65908e-07	1.98145e-05
AGL	0.368272	0.353045	0.420823	-0.894677	4.19393e-07	2.24622e-05
PTDSS2	-0.0777763	0.583795	0.644422	1.30787	4.43069e-07	2.33731e-05
TSPAN31	0.482472	0.00136249	0.0026457	-0.847012	4.54715e-07	2.38993e-05
PHF1	-0.882085	8.06612e-05	0.000187627	1.29216	4.67417e-07	2.43876e-05
TRIM28	0.6739	6.8639e-06	1.81509e-05	0.936365	4.74894e-07	2.46876e-05
IDH1	-0.19542	0.376773	0.445823	-0.997417	4.79806e-07	2.48526e-05
KIAA1239	1.58366	0.0464914	0.0690206	1.95115	4.87339e-07	2.50611e-05
FBF1	0.440431	0.0498052	0.0734165	1.39035	4.8614e-07	2.50611e-05
ETFA	0.947471	5.08082e-06	1.36648e-05	-1.10814	5.07485e-07	2.58185e-05
TPRA1	1.23808	3.72195e-08	1.26466e-07	1.31766	5.33535e-07	2.68571e-05
CARD9	1.57227	3.00456e-11	1.36595e-10	1.27643	5.5836e-07	2.78473e-05
CYTH3	0.511938	0.00214091	0.00403391	0.996982	5.79828e-07	2.86459e-05
VARS	0.592452	0.0100036	0.0168431	1.09635	5.82347e-07	2.86459e-05
LRRC42	1.44237	0.0111197	0.01855	-1.90093	5.79576e-07	2.86459e-05
POLR3E	-0.403702	0.0269436	0.0417892	1.44068	5.83098e-07	2.86459e-05
FXYD1	1.21732	6.39487e-06	1.69841e-05	-0.959713	5.97367e-07	2.91466e-05
BGLAP	-0.641804	0.168227	0.219025	1.75523	6.00974e-07	2.92229e-05
ZFAND6	-0.0103236	0.931793	0.946308	-0.797512	6.10837e-07	2.94024e-05
DHRS7B	-0.650314	3.03084e-06	8.38432e-06	-0.687121	6.16764e-07	2.95881e-05
UBE2Q2	3.59378	3.98409e-47	1.44298e-45	-0.741156	6.32865e-07	3.00071e-05
WNT2	0.144937	0.581142	0.641783	-1.43822	6.38609e-07	3.00314e-05
TRAF7	-0.01196	0.965817	0.973418	1.44061	6.36971e-07	3.00314e-05
LRCH4	1.41934	1.51948e-06	4.35108e-06	1.5461	6.63861e-07	3.11166e-05
CSNK1D	-0.482597	0.00611823	0.0107203	1.04046	6.72642e-07	3.13458e-05
PAIP2	-0.335522	0.0173646	0.0279061	-0.921249	6.73136e-07	3.13458e-05
KCNJ9	3.39657	5.51837e-09	2.04875e-08	1.90263	6.93698e-07	3.20942e-05
CDC14B	-1.11308	9.32109e-06	2.42294e-05	1.15906	7.06188e-07	3.24619e-05
REXO1	-0.638859	1.13196e-05	2.91838e-05	1.15355	7.04053e-07	3.24619e-05
ZNF205	0.425838	0.0267161	0.0414562	1.30513	7.17819e-07	3.28908e-05
PLEKHH3	0.179404	0.53488	0.599426	1.46946	7.2479e-07	3.31042e-05
TBC1D14	-1.37159	3.63851e-14	2.11918e-13	0.954845	7.27642e-07	3.31286e-05
PEX19	0.272751	0.0449246	0.066857	-0.835141	7.33326e-07	3.31761e-05
COL6A1	-1.40852	0.000121707	0.00027685	1.58881	7.40264e-07	3.31967e-05
HINFP	-0.0244085	0.891785	0.913552	1.19855	7.61473e-07	3.39183e-05
ZNF513	-0.0235004	0.927496	0.942923	1.52107	7.61595e-07	3.39183e-05
CMTR1	0.447551	0.00167315	0.00320755	0.862148	7.81015e-07	3.45678e-05
RALGDS	-0.591468	0.0204844	0.0324662	1.15207	7.86713e-07	3.47125e-05
URB1	-0.353292	0.0436388	0.0650921	1.11456	7.99472e-07	3.51669e-05
NOTCH4	-0.360253	0.280738	0.344243	1.41632	8.15213e-07	3.57493e-05
COL11A2	-0.025704	0.941489	0.953975	1.82828	8.34594e-07	3.64873e-05
RASSF7	-0.277435	0.251912	0.312938	1.3468	8.72881e-07	3.78142e-05
HDAC4	-0.0672638	0.694129	0.742982	1.33484	9.05602e-07	3.88783e-05
HS1BP3	-1.17839	1.08786e-05	2.81062e-05	1.29539	9.12647e-07	3.90635e-05
SECISBP2	-0.891491	1.59838e-16	1.13511e-15	1.16226	9.30954e-07	3.97281e-05
TREX2	0.737963	0.00634807	0.0110774	1.44254	9.72794e-07	4.11452e-05
FAM160B2	-0.659267	0.016165	0.0261414	1.54235	1.04594e-06	4.35939e-05
TMEM63A	1.80071	3.86185e-11	1.73313e-10	1.59497	1.05412e-06	4.3678e-05
PAXIP1	0.336758	0.0114008	0.0189768	1.08072	1.05712e-06	4.3678e-05
HOGA1	-0.564547	0.0704725	0.100753	-1.16719	1.10931e-06	4.54405e-05
ZNF746	-0.954889	7.47537e-11	3.28842e-10	1.14518	1.11589e-06	4.54788e-05
GPSM1	-0.159576	0.571957	0.633858	1.44697	1.11869e-06	4.54788e-05
GPI	1.06681	1.43363e-10	6.1435e-10	-0.966919	1.12537e-06	4.54867e-05
DMGDH	0.665951	5.23772e-05	0.000124683	-0.918438	1.14612e-06	4.61549e-05
NUMA1	0.36759	1.06862e-06	3.11385e-06	0.760028	1.1645e-06	4.65018e-05
MTCH2	1.25815	2.93418e-15	1.87783e-14	-0.876345	1.17758e-06	4.68369e-05
TMEM81	-0.0756374	0.859457	0.886284	1.46692	1.26048e-06	4.96415e-05
SIN3B	-1.06247	6.44222e-05	0.000151804	1.43667	1.26851e-06	4.98204e-05
ARHGEF2	0.0935604	0.458334	0.526432	1.10871	1.30668e-06	5.1017e-05
ARHGAP17	-0.981672	3.50776e-14	2.04668e-13	1.29113	1.3181e-06	5.10523e-05
GLI1	1.48423	0.00550856	0.00972701	1.89306	1.32005e-06	5.10523e-05
PHLDB1	-0.989695	1.40222e-05	3.57091e-05	1.29626	1.35837e-06	5.20623e-05
ITIH2	0.436851	0.0124661	0.020634	-0.872301	1.39852e-06	5.30323e-05
CUBN	-0.777298	0.0265353	0.0412149	1.60157	1.39833e-06	5.30323e-05
FERMT3	0.137471	0.537157	0.601633	0.91559	1.39553e-06	5.30323e-05
PLEKHA7	-0.231107	0.083807	0.117582	1.04659	1.41327e-06	5.345e-05
DENND6B	0.474326	0.174776	0.226285	1.50167	1.44225e-06	5.44022e-05
PIK3CD	-0.55607	0.00135205	0.00262752	1.48522	1.45491e-06	5.47353e-05
KBTBD4	-0.743345	0.000255523	0.000553926	1.10168	1.47554e-06	5.53657e-05
HEATR6	1.52456	2.87026e-16	1.98925e-15	1.34146	1.49168e-06	5.58247e-05
HEBP1	0.630248	0.000640065	0.00130836	-0.83336	1.49622e-06	5.58484e-05
LIN7B	-1.99426	6.93928e-15	4.29217e-14	1.40941	1.50975e-06	5.60606e-05
PLEKHM2	-0.453038	9.22071e-06	2.39876e-05	0.571949	1.53932e-06	5.68634e-05
OLFML2B	-2.14104	2.49259e-22	2.6323e-21	-1.39198	1.5581e-06	5.74089e-05
GSTM1	0.831695	0.000749302	0.00151864	-1.38043	1.56756e-06	5.76087e-05
AMH	-0.95785	0.113415	0.153965	1.89934	1.58415e-06	5.80691e-05
IKBKE	2.1346	1.35869e-09	5.36615e-09	1.34298	1.59609e-06	5.83574e-05
GFAP	4.78193	3.67854e-07	1.12766e-06	1.68614	1.62382e-06	5.877e-05
INPP5E	-0.221777	0.228725	0.287346	1.25631	1.62346e-06	5.877e-05
PIDD	-1.23877	1.23804e-07	4.01553e-07	1.18445	1.65588e-06	5.97789e-05
HPN	0.194106	0.35837	0.42639	1.14408	1.67351e-06	5.99613e-05
CHP1	0.186648	0.55421	0.61755	-0.669485	1.69457e-06	6.05639e-05
OSBP	0.803551	1.23529e-05	3.17058e-05	1.34544	1.70637e-06	6.06824e-05
CNDP1	8.85906	5.14264e-51	2.33906e-49	-1.1463	1.77148e-06	6.2531e-05
LRAT	-0.646497	0.0145194	0.0237473	-1.48802	1.87727e-06	6.59397e-05
CSRP2BP	-0.0658715	0.578424	0.639648	1.03513	1.90031e-06	6.64226e-05
CRYZL1	0.212228	0.199528	0.254355	-0.78011	1.92932e-06	6.71085e-05
MARK4	-0.165724	0.244368	0.304767	0.984259	1.9816e-06	6.87596e-05
RSG1	-0.193548	0.423123	0.493055	1.39292	2.01948e-06	6.95674e-05
RAB32	2.28102	4.57874e-27	6.36414e-26	-1.12223	2.03094e-06	6.97942e-05
SUCLG1	1.00429	1.39672e-08	4.94338e-08	-0.862932	2.04183e-06	6.98325e-05
PBX2	0.0263909	0.862798	0.888886	0.951658	2.03887e-06	6.98325e-05
CERK	-0.442224	0.0043802	0.00786665	1.01668	2.04901e-06	6.9911e-05
ZNF26	1.42333	1.27741e-05	3.2701e-05	1.61028	2.05745e-06	7.00317e-05
UNC93B1	-1.07324	4.96148e-10	2.03006e-09	0.878054	2.07812e-06	7.03999e-05
CLK4	-0.245712	0.464682	0.532463	1.30965	2.12079e-06	7.16756e-05
GCHFR	0.15106	0.545498	0.609161	-0.946559	2.12885e-06	7.17784e-05
PRICKLE3	-0.627193	0.0404328	0.0607362	1.52377	2.19066e-06	7.35156e-05
PTP4A1	1.26971	7.22841e-05	0.000169107	-1.41028	2.20625e-06	7.38653e-05
RINT1	1.37825	7.37636e-10	2.9758e-09	1.03747	2.23816e-06	7.45846e-05
ZC3H7A	-1.36373	9.66841e-07	2.82991e-06	1.34191	2.23568e-06	7.45846e-05
NPR2	-0.0959509	0.823097	0.855647	1.4728	2.25577e-06	7.49963e-05
CNN3	-1.3687	1.65136e-19	1.44701e-18	-0.872399	2.30407e-06	7.62476e-05
TRAPPC13	1.64713	4.5522e-30	7.49427e-29	-0.690659	2.32087e-06	7.64496e-05
C1QTNF5	-0.758857	0.00086525	0.00173779	1.10652	2.34035e-06	7.69091e-05
PRKCG	-1.66234	2.03359e-06	5.74091e-06	1.65305	2.36274e-06	7.71179e-05
RIOK1	0.0410328	0.80675	0.841784	1.13852	2.37152e-06	7.72282e-05
SLC1A3	1.257	0.08117	0.11421	1.7412	2.45047e-06	7.90788e-05
DDX39B	0.660861	0.02669	0.0414288	1.39989	2.46924e-06	7.93559e-05
PATL1	0.154961	0.233908	0.292992	1.16656	2.5011e-06	8.01697e-05
SBNO2	-0.685069	0.000324127	0.000692363	1.2802	2.56544e-06	8.16899e-05
CROCC	0.175231	0.326809	0.393192	1.46985	2.56567e-06	8.16899e-05
CPSF1	0.342059	0.116263	0.157318	1.09656	2.57361e-06	8.17606e-05
FBXL19	2.31864	3.07079e-12	1.53917e-11	1.28953	2.59793e-06	8.22363e-05
ABHD5	0.103092	0.621418	0.679054	1.04369	2.60008e-06	8.22363e-05
RBCK1	-1.36028	4.42036e-22	4.59859e-21	0.989816	2.61696e-06	8.24055e-05
EP300	-0.73878	2.27736e-07	7.14936e-07	1.07039	2.61425e-06	8.24055e-05
UPF1	-0.247636	0.00413022	0.0074507	0.844412	2.64921e-06	8.32376e-05
CAD	3.07674	1.53503e-14	9.2319e-14	1.6993	2.66593e-06	8.34138e-05
SLC10A1	0.964315	4.16199e-08	1.40845e-07	-1.17958	2.69553e-06	8.41381e-05
PIP5K1C	-2.08261	1.19297e-21	1.20892e-20	1.1814	2.70519e-06	8.42559e-05
ING5	0.00395902	0.982341	0.985263	1.4828	2.7377e-06	8.50159e-05
PHYKPL	-0.397906	0.0352668	0.0535269	1.28268	2.77854e-06	8.59784e-05
SART3	-0.943415	1.17887e-12	6.11573e-12	0.792691	2.79159e-06	8.61957e-05
DYNLT3	0.271143	0.353813	0.421584	-0.840767	2.86851e-06	8.80272e-05
CNOT3	0.16869	0.576088	0.637714	1.46951	2.86938e-06	8.80272e-05
DDX55	1.30998	6.93865e-06	1.83337e-05	1.37199	2.88812e-06	8.84122e-05
SLC41A1	0.192556	0.474401	0.54177	1.17773	2.95527e-06	9.00823e-05
MAP3K6	2.03523	3.50054e-25	4.39433e-24	1.06957	2.98984e-06	9.0749e-05
TNFAIP6	3.53221	4.41122e-18	3.5071e-17	1.63137	3.04135e-06	9.21169e-05
RPL4	1.41509	3.00881e-11	1.36725e-10	-0.816945	3.05746e-06	9.2409e-05
SUCLG2	0.806485	0.00514687	0.00912789	-1.0755	3.06717e-06	9.25069e-05
PLEKHM1	-0.7741	2.27596e-08	7.91486e-08	0.960575	3.11331e-06	9.35039e-05
UBE2O	-0.401372	0.000140487	0.000316622	0.803868	3.10858e-06	9.35039e-05
IFRD2	-0.452648	0.00471957	0.00842202	0.783362	3.17578e-06	9.51803e-05
RNPEPL1	-0.0765709	0.715779	0.762401	1.28951	3.22596e-06	9.60798e-05
MSRB1	0.319329	0.0120621	0.0199925	-0.704038	3.24238e-06	9.6368e-05
TRIM62	1.0575	0.00679664	0.0118075	1.41237	3.29861e-06	9.76334e-05
DPH1	-0.368782	0.0602732	0.0872834	1.09836	3.29445e-06	9.76334e-05
MRPL37	2.17929	1.2663e-58	8.14684e-57	-0.897017	3.32304e-06	9.7951e-05
TM7SF2	0.810429	2.59693e-05	6.41459e-05	-1.12451	3.31782e-06	9.7951e-05
SLC35C2	-0.325145	0.122687	0.164937	1.25675	3.43263e-06	0.000100766
TMEM168	0.285101	0.141294	0.187199	-0.812718	3.45059e-06	0.000101085
CRYGS	2.73864	1.9975e-13	1.09862e-12	1.8186	3.48757e-06	0.00010196
PTPRT	1.44652	0.00696484	0.0120675	1.81362	3.50779e-06	0.000102342
JAK1	-0.430555	1.4695e-06	4.21291e-06	0.81868	3.59571e-06	0.000104693
CORO2B	3.32173	8.68089e-38	2.07556e-36	1.60875	3.62568e-06	0.000104981
STAT5B	-0.483932	0.00500958	0.00890541	0.875497	3.61344e-06	0.000104981
QDPR	0.104668	0.506627	0.572288	-0.869562	3.62763e-06	0.000104981
CIDEC	0.877068	0.0793292	0.111862	1.80561	3.66414e-06	0.000105823
KMT2B	-0.200463	0.447693	0.516333	1.43071	3.69768e-06	0.000106577
DAGLA	1.84425	3.01901e-14	1.77102e-13	1.25655	3.71831e-06	0.000106741
RAPSN	3.08838	5.51684e-11	2.44779e-10	1.52162	3.93391e-06	0.000111549
MINPP1	1.45797	1.09156e-08	3.92296e-08	-0.715303	3.91928e-06	0.000111549
RHBDL1	3.97388	3.94148e-20	3.64997e-19	1.58016	4.07943e-06	0.000114802
SNRNP70	0.547495	0.0697478	0.0998483	1.4877	4.13313e-06	0.000116085
SBF1	0.723984	0.00489514	0.00871782	1.29383	4.2013e-06	0.000117538
MSX2	3.27457	9.89158e-13	5.17271e-12	-1.57934	4.29063e-06	0.000119272
PTPN4	0.960795	2.17519e-10	9.20831e-10	-0.945107	4.31509e-06	0.000119551
ATAT1	-0.826233	0.000193709	0.000427603	1.51671	4.4602e-06	0.000122857
GTF3C1	1.07794	2.33511e-07	7.32362e-07	1.17439	4.51847e-06	0.000123228
COX11	1.0748	1.95389e-06	5.52546e-06	-0.924274	4.49768e-06	0.000123228
SLC27A5	1.98246	6.34632e-30	1.03434e-28	-0.697967	4.56274e-06	0.00012354
DHX8	0.0679248	0.732833	0.778108	1.01589	4.56205e-06	0.00012354
FAM65A	-0.0610981	0.756608	0.799704	0.973112	4.59231e-06	0.000124105
RMND5B	-1.77154	2.94994e-51	1.34801e-49	0.781159	4.61652e-06	0.00012429
ENHO	0.355307	0.129922	0.173685	-1.21742	4.70363e-06	0.00012616
SETD5	-0.77236	0.000127638	0.000289531	1.27029	4.77029e-06	0.000127231
TBC1D10A	1.7761	2.18625e-05	5.43865e-05	1.63419	4.77939e-06	0.000127237
ANKEF1	-1.19711	0.00145044	0.00280369	1.66488	4.85622e-06	0.000129042
C6	-1.24343	7.27324e-09	2.67287e-08	1.40892	4.8919e-06	0.000129749
PHGDH	-0.250025	0.0777959	0.110052	-1.1838	5.00123e-06	0.000132403
ESRRA	-1.15195	2.46766e-08	8.56021e-08	1.18242	5.0261e-06	0.000132815
COL27A1	-3.16664	4.59439e-26	6.05506e-25	1.61762	5.07283e-06	0.000133803
EML3	1.11163	3.0112e-06	8.33472e-06	0.966598	5.08818e-06	0.000133915
SMAP2	0.798088	8.28537e-06	2.16928e-05	-0.821592	5.09582e-06	0.000133915
SETX	-0.281846	0.0129355	0.0213387	0.974374	5.27235e-06	0.000138047
BMP2	1.78613	2.28661e-10	9.65491e-10	-1.23006	5.29562e-06	0.000138403
KAT6B	-1.03037	1.99534e-11	9.22572e-11	1.07947	5.33101e-06	0.000138569
SOD1	0.706374	0.0231387	0.0363316	-0.951074	5.33024e-06	0.000138569
ATP5F1	0.542596	0.000616277	0.0012637	-0.931102	5.34151e-06	0.000138588
DIEXF	-1.07689	3.08975e-09	1.17658e-08	1.29394	5.38859e-06	0.000139304
INTS3	0.374568	0.0351593	0.053372	1.07144	5.48377e-06	0.000141509
SLC31A2	0.166424	0.432855	0.502837	0.724068	5.62159e-06	0.000144804
USP11	1.35041	1.45123e-06	4.16297e-06	1.22066	5.64238e-06	0.000144818
SLC39A4	-0.770907	0.00283643	0.00524933	-0.934058	5.63307e-06	0.000144818
SLC9B2	-2.66523	3.61074e-13	1.95512e-12	1.70423	5.78072e-06	0.000147012
SLC25A42	-0.174299	0.284997	0.349027	1.31931	5.78809e-06	0.000147012
KCND1	2.31988	1.36947e-06	3.94593e-06	1.55992	5.89518e-06	0.0001489
SOX13	1.35841	2.45245e-24	2.93903e-23	1.00771	5.99967e-06	0.00015074
ETS1	-1.89104	1.73958e-11	8.08524e-11	-0.9826	6.03684e-06	0.000151408
GIGYF1	-1.06354	2.48665e-05	6.1562e-05	1.28228	6.07564e-06	0.000152114
PKIA	1.48829	0.0305129	0.0468792	-1.56269	6.12415e-06	0.000152176
FA2H	-0.640736	0.126727	0.169855	1.55037	6.12001e-06	0.000152176
CMC2	-0.155373	0.479825	0.547005	-0.813126	6.13133e-06	0.000152176
RIPK1	0.144568	0.518132	0.583532	1.08733	6.11887e-06	0.000152176
CHRNB1	6.71527	6.73668e-237	1.64695e-233	0.936019	6.19603e-06	0.00015325
HRSP12	1.43158	1.03165e-13	5.79896e-13	-0.858457	6.24057e-06	0.000153819
PGS1	-0.911776	5.21424e-10	2.12636e-09	1.21703	6.23201e-06	0.000153819
MED26	0.191337	0.278672	0.342139	0.899054	6.25608e-06	0.000153936
CEP85	-1.48967	6.17926e-16	4.17314e-15	1.04836	6.50487e-06	0.000158964
PTPLB	0.834752	1.3505e-06	3.89575e-06	-1.11219	6.49874e-06	0.000158964
DNAH9	1.50783	0.000108684	0.000248498	1.55055	6.57519e-06	0.000160408
EIF3L	1.14806	2.91607e-18	2.35089e-17	-0.708708	6.65708e-06	0.000161578
CLYBL	1.67338	2.37097e-31	4.19272e-30	-0.66862	6.70352e-06	0.000161881
SIGMAR1	0.249767	0.264963	0.32699	-1.00988	6.7029e-06	0.000161881
STC2	-2.51418	1.4986e-07	4.81431e-07	1.63635	6.74393e-06	0.000162582
SRRT	-0.512913	0.0220402	0.0347798	1.16678	6.80836e-06	0.000163859
ARHGAP26	-1.43704	3.89492e-09	1.47003e-08	-1.47415	6.86512e-06	0.000164671
SMIM19	0.537372	0.00422117	0.0076034	-1.08087	6.89649e-06	0.000164799
TXNDC15	0.518385	0.0158071	0.0256306	-0.840156	6.89513e-06	0.000164799
ACTN4	0.395382	0.0169595	0.0273043	-0.558731	6.91657e-06	0.000164799
SRSF11	-0.148195	0.62371	0.681102	1.4557	6.90534e-06	0.000164799
MCRS1	0.366186	0.0904284	0.125861	1.09942	6.99526e-06	0.000165845
NDFIP1	0.117497	0.388222	0.457345	-0.872291	6.9935e-06	0.000165845
STAMBPL1	1.21614	3.91847e-06	1.06976e-05	1.27219	7.02224e-06	0.000166208
N4BP1	-0.527211	0.00153315	0.00295364	0.770831	7.09866e-06	0.000167187
STRN4	-0.0431442	0.743249	0.78797	0.982247	7.18105e-06	0.000168572
ALAS2	3.07585	6.25162e-21	6.0891e-20	-1.39795	7.28508e-06	0.000170454
SPHK1	1.88916	7.21774e-12	3.47012e-11	1.19063	7.28179e-06	0.000170454
USMG5	0.116286	0.681325	0.731358	-1.10797	7.38887e-06	0.000172319
TRMT10C	0.806503	3.27125e-09	1.24279e-08	-1.0105	7.48751e-06	0.000174051
TRMU	1.90218	7.95089e-16	5.32546e-15	1.17942	7.52359e-06	0.000174606
MTMR3	-1.20713	6.34665e-21	6.17551e-20	0.841064	7.53592e-06	0.000174609
VPS37D	-0.498488	0.0907917	0.126277	1.48166	7.55313e-06	0.000174724
KRI1	0.653688	0.00704738	0.0121954	1.23348	7.57661e-06	0.000174984
ST3GAL4	-0.768314	0.000467044	0.000974236	1.15282	7.6188e-06	0.000175675
ARHGEF1	-0.627128	0.0166287	0.0268382	1.26167	7.82904e-06	0.000179365
EDNRB	0.525576	0.0895358	0.124796	-1.24421	7.89199e-06	0.000180518
PCDH18	-1.16431	5.23878e-16	3.55764e-15	-1.04176	7.96499e-06	0.000181156
ANKRD54	-1.25645	9.15887e-08	3.0126e-07	1.11603	7.95094e-06	0.000181156
RAB21	0.633826	0.00518439	0.00919111	-0.841037	7.95827e-06	0.000181156
KCTD13	0.537748	0.00818786	0.0140153	1.34396	8.13617e-06	0.000184334
ARAP1	-0.306628	0.0643763	0.0928245	0.766951	8.36142e-06	0.000188839
ARMC9	-0.462756	0.0925165	0.128529	1.38966	8.4612e-06	0.000190791
CMPK1	0.281155	0.304692	0.369905	-0.779466	8.57108e-06	0.000192661
TRIM27	0.95929	0.000365216	0.000775728	1.31686	8.64097e-06	0.000193927
EXOSC6	-2.60557	9.1156e-14	5.14971e-13	1.13199	8.71096e-06	0.000195191
PHLDB3	1.13331	9.44298e-05	0.00021738	1.33887	8.74814e-06	0.000195717
CACTIN	-0.342217	0.00466005	0.00832188	0.838443	8.82816e-06	0.000197199
SSBP4	0.738086	0.0525664	0.0770916	1.29052	8.94088e-06	0.000199405
EVI5L	-0.369174	0.0335502	0.0511438	1.10707	9.02412e-06	0.000200836
CDC42BPB	0.0773739	0.529568	0.594062	0.88773	9.0331e-06	0.000200836
MROH1	-0.203858	0.33021	0.397016	1.08453	9.25686e-06	0.000205491
YPEL3	1.10041	0.000274503	0.000592443	1.13798	9.28648e-06	0.000205829
AKR1A1	0.303679	0.211412	0.267937	-0.644371	9.35991e-06	0.000206815
PNN	-0.504448	0.123072	0.165388	1.42293	9.72917e-06	0.000213653
FBP1	0.2079	0.465774	0.533349	-1.26393	9.81038e-06	0.000215106
MKNK1	-0.309339	0.0583272	0.0847646	0.87407	9.84551e-06	0.000215546
ASXL1	0.116852	0.689031	0.738334	1.22449	9.86463e-06	0.000215634
CAV1	1.43348	0.000812206	0.00163798	-1.32149	9.91643e-06	0.000216106
DBT	0.0841756	0.772465	0.813651	-1.15317	9.95435e-06	0.000216602
SARDH	-0.92043	7.05685e-06	1.86259e-05	1.15194	9.96966e-06	0.000216605
CRTAP	0.236481	0.184211	0.237088	-0.918907	1.01344e-05	0.00021985
MED14	0.527895	2.96828e-06	8.22518e-06	0.991498	1.02947e-05	0.00022299
CACNG5	3.4083	0.00110183	0.00217102	1.33599	1.03351e-05	0.000223519
WDR35	1.7569	2.23677e-25	2.83701e-24	0.753863	1.05347e-05	0.000225456
TRAPPC10	-1.00317	1.29065e-17	9.95371e-17	0.778023	1.04838e-05	0.000225456
FLOT1	1.02203	2.53132e-06	7.0705e-06	0.955008	1.04911e-05	0.000225456
POLA2	0.90102	4.52773e-05	0.000108495	0.947412	1.05213e-05	0.000225456
GPHA2	10.0055	2.42434e-29	3.82998e-28	-1.49819	1.05795e-05	0.000226076
POSTN	1.07133	0.000279368	0.00060188	-1.24204	1.06063e-05	0.000226309
DCP1A	-0.21662	0.211236	0.267783	1.04789	1.07838e-05	0.000229754
PQLC2	2.57514	1.49342e-12	7.65487e-12	1.43784	1.09566e-05	0.000232824
AGO4	-1.04418	2.46126e-05	6.09487e-05	1.07236	1.09604e-05	0.000232824
NSMF	1.5161	5.73346e-08	1.92144e-07	1.35783	1.10292e-05	0.00023361
ELTD1	-1.66267	2.01963e-12	1.02757e-11	-0.918662	1.11105e-05	0.000234061
ANKRD44	0.544693	0.000869486	0.00174551	1.09224	1.11355e-05	0.000234107
EDC4	-0.467766	0.00306655	0.00564318	0.984738	1.1154e-05	0.000234152
EZH1	-0.0919762	0.386505	0.455596	1.0998	1.12008e-05	0.000234791
LPIN1	2.08028	1.60115e-19	1.40553e-18	1.28402	1.13388e-05	0.000236987
ATL2	-1.11884	8.68085e-05	0.000200876	-0.911805	1.14266e-05	0.000238475
SMYD3	3.18981	1.58455e-73	1.59746e-71	-0.934462	1.14746e-05	0.000238779
DNAJC12	0.43528	0.00118084	0.00231366	-1.20023	1.15486e-05	0.000239968
ATP13A2	-0.123791	0.431637	0.501623	0.808576	1.1634e-05	0.000241043
ZDHHC18	0.503046	0.145886	0.192656	1.03135	1.19426e-05	0.000247079
AKT1	0.699753	5.17925e-09	1.92797e-08	0.755665	1.20892e-05	0.00024939
UBE3B	0.116833	0.284573	0.348552	1.13244	1.23024e-05	0.000253423
FSD2	1.83082	6.97746e-08	2.31926e-07	1.19803	1.23875e-05	0.000254808
ZMIZ2	0.414023	1.81496e-06	5.14449e-06	0.782433	1.2807e-05	0.000262659
AKAP8L	-0.397194	0.0949771	0.131593	1.03145	1.28243e-05	0.000262659
SETD8	-1.78427	2.59908e-47	9.59111e-46	0.745052	1.29143e-05	0.000263747
PCCB	1.67391	1.1748e-24	1.42891e-23	-0.973667	1.2903e-05	0.000263747
NDUFB5	-0.204086	0.304635	0.369882	-1.02858	1.29499e-05	0.000264097
RAD18	2.76943	2.91685e-47	1.06432e-45	-1.03448	1.30162e-05	0.00026507
COPZ1	0.451127	0.118878	0.160545	-1.42837	1.3188e-05	0.000268186
DBNDD1	2.52748	1.90409e-20	1.79904e-19	0.906917	1.36265e-05	0.000275147
DIS3L	-0.401113	0.0433065	0.0646757	0.971163	1.36142e-05	0.000275147
USF2	-0.475556	0.00730783	0.0126193	0.958978	1.39212e-05	0.000280306
ADAM17	-0.547365	4.53927e-06	1.22827e-05	0.819684	1.4112e-05	0.000283349
FAM162A	-0.623679	0.00221237	0.00415973	-0.898807	1.41081e-05	0.000283349
HEBP2	2.36844	4.88763e-13	2.61038e-12	-1.17508	1.41965e-05	0.000284646
HDAC7	-1.25537	5.69884e-06	1.5214e-05	1.29717	1.4313e-05	0.000286581
CELF1	-0.0406215	0.852945	0.881242	0.752437	1.45052e-05	0.000290022
ARSG	-1.02025	1.34327e-05	3.4296e-05	1.10077	1.4701e-05	0.000293118
GPHN	-0.667802	0.00661328	0.0115114	-0.649756	1.48277e-05	0.000295232
DLG4	-1.48935	6.32697e-10	2.56621e-09	1.07021	1.49653e-05	0.000297557
SLC8B1	0.0780243	0.707129	0.754914	1.06246	1.51703e-05	0.000300797
COL16A1	1.01691	0.00202059	0.0038234	1.44112	1.53116e-05	0.000303002
ZC3H11A	-0.784923	7.83476e-15	4.83078e-14	0.866571	1.54603e-05	0.000305276
CEP250	-1.19484	8.55758e-09	3.11675e-08	1.26232	1.56397e-05	0.000306281
TMEM59	0.907125	3.32029e-08	1.13568e-07	-1.00052	1.56191e-05	0.000306281
RABL6	0.469943	1.71684e-05	4.32371e-05	0.825358	1.56254e-05	0.000306281
ACSL3	1.53953	0.000219692	0.000480943	-1.13453	1.55749e-05	0.000306281
ESR1	-0.151567	0.69067	0.739604	1.67428	1.5602e-05	0.000306281
TCN2	0.816456	4.98186e-10	2.03754e-09	-1.02517	1.58068e-05	0.000308787
KIF27	-3.94179	3.88346e-33	7.54997e-32	1.66681	1.58536e-05	0.000309199
AQP9	-1.06132	0.00954267	0.0161422	-0.964932	1.59068e-05	0.000309813
CASC4	2.12546	1.54826e-22	1.67483e-21	-0.93148	1.60109e-05	0.000310497
CHD5	2.54453	1.015e-10	4.41336e-10	1.40832	1.60036e-05	0.000310497
PIAS3	0.156505	0.549906	0.613453	1.30947	1.60233e-05	0.000310497
FSTL1	-3.2579	6.01647e-58	3.74746e-56	-1.01013	1.62784e-05	0.000314908
SLC25A1	-0.230338	0.212547	0.269201	-0.833651	1.64211e-05	0.00031681
GSK3A	-0.605527	0.005729	0.0100853	1.0089	1.65916e-05	0.000319667
FRMD8	-0.257101	0.138054	0.183478	0.79223	1.66515e-05	0.000320391
ITGA10	-2.79481	1.31236e-10	5.64363e-10	1.46327	1.68832e-05	0.000324412
SPARC	-2.12559	7.62962e-20	6.89557e-19	-0.907908	1.72261e-05	0.000330556
POLM	2.03723	6.42586e-14	3.68338e-13	1.26842	1.72705e-05	0.000330963
SLC16A2	5.10617	3.07974e-34	6.36719e-33	-0.897944	1.73156e-05	0.000331368
TNNT1	-0.325212	0.407027	0.476684	1.28189	1.7338e-05	0.000331368
MRPS9	2.30395	5.50359e-34	1.11659e-32	-0.72965	1.77809e-05	0.000338477
NR1H2	0.6409	3.80538e-06	1.04121e-05	0.856819	1.79187e-05	0.000340194
TMEM35	1.92121	0.0229323	0.0360481	-1.44003	1.81537e-05	0.000344198
MUT	1.63361	4.37115e-12	2.15018e-11	-0.907329	1.88847e-05	0.000355781
TET3	-0.627033	0.00760806	0.01311	1.1686	1.90058e-05	0.000356571
PRRC2A	-0.109248	0.478613	0.545878	0.798122	1.91388e-05	0.000358595
TTC13	-0.552933	0.00513769	0.00911492	1.16594	1.92385e-05	0.000359992
FLT4	-2.29383	4.66195e-25	5.81495e-24	1.09085	1.95558e-05	0.000365062
FGD6	-0.220025	0.3768	0.445823	1.35546	1.95977e-05	0.000365278
PTK2B	1.79496	4.04645e-37	9.42149e-36	0.639342	1.96653e-05	0.000366061
BCL7B	-0.107213	0.384489	0.453549	0.560795	1.9913e-05	0.00037019
COL3A1	-1.87881	1.19931e-16	8.5794e-16	-1.22025	2.0112e-05	0.000373405
DGCR8	-0.990545	2.0657e-08	7.20161e-08	1.02963	2.01921e-05	0.000374406
SLC24A4	3.3782	5.27314e-08	1.77142e-07	-1.33398	2.02228e-05	0.000374489
MEGF8	0.664856	7.59892e-11	3.33827e-10	0.982285	2.05184e-05	0.000378003
SRSF4	-1.53161	8.19394e-07	2.41424e-06	1.43714	2.05096e-05	0.000378003
ERGIC2	0.81655	2.78169e-15	1.78492e-14	-0.552775	2.05619e-05	0.000378318
NCAPD2	1.09642	2.79634e-18	2.25986e-17	0.872989	2.06947e-05	0.000380273
MKKS	0.107572	0.566261	0.628427	-0.865578	2.07891e-05	0.000381027
ZBTB40	-1.14402	3.41817e-07	1.0518e-06	0.90976	2.09173e-05	0.000382396
GIT2	0.218846	0.229124	0.287737	1.45372	2.09073e-05	0.000382396
MAPK7	-1.08733	2.88512e-05	7.08172e-05	1.05324	2.10305e-05	0.000383974
HVCN1	-0.639498	4.95219e-05	0.000118173	1.2023	2.12021e-05	0.000386121
ATXN10	-0.286455	0.338737	0.405994	-0.679236	2.12404e-05	0.000386327
PCNXL3	-0.72017	2.79548e-12	1.40622e-11	0.973383	2.14921e-05	0.000389912
ANKRD11	-0.348253	0.0196184	0.0311898	0.874907	2.17888e-05	0.000393847
ATXN7L3	-0.281394	0.0467513	0.0693538	0.890593	2.19032e-05	0.000395364
GPX7	1.07594	3.22546e-06	8.89252e-06	1.28675	2.19916e-05	0.00039596
BZW1	0.795084	1.52731e-08	5.38411e-08	-0.600432	2.22269e-05	0.000399692
DNMT1	-1.21153	3.1334e-18	2.52193e-17	0.790593	2.24933e-05	0.000402458
NOTCH1	-1.41197	3.3397e-10	1.38327e-09	0.911869	2.24826e-05	0.000402458
TSPYL2	0.864514	8.51151e-05	0.000197331	1.22133	2.24703e-05	0.000402458
GTF3C2	0.305431	0.0363135	0.0550217	0.823246	2.24687e-05	0.000402458
APEH	1.60983	1.11277e-29	1.79271e-28	-0.529164	2.29711e-05	0.000408451
USP20	1.37966	2.38897e-12	1.20732e-11	1.17571	2.29481e-05	0.000408451
MIOX	12.5278	2.32447e-204	4.54619e-201	-1.20696	2.3003e-05	0.00040851
RNF11	1.77396	3.85386e-17	2.87248e-16	-0.845968	2.30324e-05	0.000408526
KIAA0907	-0.269651	0.12871	0.172206	1.05931	2.3625e-05	0.000418476
PHF20	-0.396643	0.000365096	0.00077564	0.976667	2.36862e-05	0.000418563
FAM104A	0.302102	0.307812	0.373203	1.04225	2.39447e-05	0.000421684
MRGBP	-0.046966	0.822248	0.855128	0.959014	2.39513e-05	0.000421684
ATF6B	-0.676791	5.54803e-07	1.6709e-06	0.996528	2.42061e-05	0.000424702
CNTROB	-0.613879	0.0122241	0.0202438	1.19776	2.42914e-05	0.000425576
ANKRD12	-0.507379	0.0198632	0.0315536	0.871063	2.48198e-05	0.00043377
PHF20L1	0.0779438	0.632564	0.688311	0.985419	2.49464e-05	0.000435451
MBD6	-0.446406	0.0521143	0.0765204	1.18807	2.50062e-05	0.000435795
ITGB2	-0.787166	0.000109545	0.000250173	0.935666	2.52451e-05	0.000439057
ADH5	-0.915745	1.36943e-06	3.94593e-06	-0.761373	2.52907e-05	0.000439315
MCEE	1.26273	7.84877e-09	2.86285e-08	-0.835782	2.5354e-05	0.000439738
PLA2G6	-0.143451	0.487426	0.554346	1.14137	2.53766e-05	0.000439738
RAC1	0.297028	0.030726	0.0471842	-0.643188	2.54397e-05	0.000440298
TMEM259	-1.31285	7.28189e-12	3.49924e-11	0.943785	2.56102e-05	0.000441944
STAB1	0.363781	0.205216	0.260929	1.16769	2.55844e-05	0.000441944
PCP2	-0.67525	0.552836	0.616159	1.54071	2.56276e-05	0.000441944
TMEM170A	-2.19774	7.71372e-18	6.03943e-17	1.13443	2.56927e-05	0.000442001
ISG20	2.62346	2.50247e-06	6.9959e-06	1.52525	2.56868e-05	0.000442001
SMG5	0.167998	0.244076	0.304441	0.970935	2.59031e-05	0.000445085
PTPN2	-1.13939	1.9825e-12	1.00921e-11	0.826596	2.63715e-05	0.000451506
AQP11	0.415116	0.0247349	0.0385901	-1.03097	2.6509e-05	0.000453316
HGS	0.0782232	0.482367	0.549454	0.861973	2.65415e-05	0.000453329
OS9	-0.603638	0.000181366	0.000401899	-0.707936	2.66116e-05	0.000453383
NCDN	-1.51369	1.90944e-19	1.66125e-18	1.13319	2.72351e-05	0.000461007
PCBP3	7.70874	4.2542e-26	5.62947e-25	-1.26406	2.74232e-05	0.00046177
SYNJ2	-1.45057	2.65299e-20	2.48502e-19	0.922555	2.73772e-05	0.00046177
PRDM15	-0.616417	0.00383609	0.00694946	1.19834	2.73398e-05	0.00046177
AGFG2	-0.0146627	0.939832	0.952889	0.774985	2.74739e-05	0.000462078
BRK1	1.7297	2.96295e-52	1.44152e-50	-0.905592	2.76467e-05	0.000462808
CDKN3	5.30139	1.29746e-39	3.48567e-38	-1.07665	2.76089e-05	0.000462808
MAN2A2	0.267465	0.0523668	0.0768335	0.759022	2.782e-05	0.000465163
DHRS9	2.47211	1.01027e-09	4.02749e-09	-1.14664	2.79467e-05	0.000466735
TUFT1	-2.08065	3.14008e-16	2.17009e-15	0.733221	2.80352e-05	0.000467667
RPL21	0.366745	0.0217927	0.0344226	-0.821792	2.83505e-05	0.000472376
RPL9	0.666611	0.00346316	0.00632541	-0.845373	2.90082e-05	0.000482211
COL6A2	-1.42299	1.07738e-05	2.78576e-05	1.10036	2.91786e-05	0.000483919
UBAP2L	-0.356018	0.000176893	0.00039243	0.64612	2.93097e-05	0.000484967
SEP15	0.252183	0.106715	0.146055	-0.955248	2.93485e-05	0.000485047
MBTD1	-0.270028	0.190704	0.244673	0.875913	2.94261e-05	0.000485769
OTUD5	-0.798704	3.20789e-12	1.60296e-11	0.829876	2.98423e-05	0.000489811
SRCAP	-1.21581	8.88567e-13	4.65664e-12	0.912077	2.99834e-05	0.000491
MYO7B	6.19672	4.40276e-31	7.60683e-30	1.25323	3.02716e-05	0.000493133
KCTD3	-1.36458	1.86387e-29	2.97338e-28	0.803156	3.02861e-05	0.000493133
MIER2	0.291058	0.174139	0.22558	0.986119	3.02512e-05	0.000493133
DNAJB13	-1.04862	0.36464	0.433007	1.60394	3.02112e-05	0.000493133
SNX8	-0.455751	0.019571	0.0311245	0.506735	3.04111e-05	0.000494605
MATK	3.81892	1.30912e-41	3.87935e-40	1.21004	3.05102e-05	0.000495652
HAUS3	0.909568	8.19899e-05	0.000190537	0.966523	3.07614e-05	0.000498036
ABCF1	0.523691	0.000828209	0.00166853	1.01044	3.08939e-05	0.000499614
ABL1	0.18567	0.14032	0.18606	0.810568	3.13437e-05	0.000505174
VPS16	1.10313	2.13373e-05	5.3134e-05	1.10688	3.19443e-05	0.000513118
TP53I13	1.40099	0.000290399	0.000624683	1.17998	3.26221e-05	0.000522832
EDIL3	-0.143432	0.7816	0.821015	-1.56124	3.27947e-05	0.000525009
PLK1	1.43336	0.000440622	0.000923654	1.54589	3.28804e-05	0.000525792
RFTN1	2.05625	8.81928e-27	1.20621e-25	-1.20482	3.30386e-05	0.000527731
LRSAM1	1.28535	1.5004e-07	4.81852e-07	0.984786	3.35964e-05	0.000535444
UCKL1	0.645111	5.77282e-05	0.000136755	0.813644	3.35612e-05	0.000535444
PM20D1	10.5179	2.09332e-148	1.3647e-145	-0.965751	3.45167e-05	0.000548888
TSPAN7	0.0423522	0.874721	0.898896	-1.15971	3.44834e-05	0.000548888
LRWD1	1.64561	4.79563e-11	2.13554e-10	1.00799	3.46425e-05	0.000550277
SULT1A1	-7.00646	4.53547e-139	2.33433e-136	1.32847	3.47559e-05	0.000551465
ESD	-1.78209	2.48757e-22	2.62983e-21	-0.793704	3.48981e-05	0.00055252
ALDOB	0.748395	1.30819e-06	3.77701e-06	-0.960527	3.50818e-05	0.00055479
IGHMBP2	1.33616	4.28049e-18	3.40593e-17	0.725028	3.51334e-05	0.000554992
KDM3A	-1.01881	3.67326e-11	1.65305e-10	0.90442	3.53081e-05	0.000557136
DONSON	-1.8783	4.55634e-11	2.03269e-10	1.23673	3.54798e-05	0.000558611
CEP95	0.765674	2.4205e-05	5.9985e-05	0.98882	3.59262e-05	0.000564397
B4GALT3	0.416934	0.0786369	0.111078	1.16413	3.60245e-05	0.000564701
LYST	0.0618654	0.648744	0.702943	0.961891	3.60244e-05	0.000564701
DDB2	0.982251	0.000918407	0.00183513	1.13702	3.60658e-05	0.000564729
WDR5	0.296188	0.018786	0.0299786	0.753038	3.61601e-05	0.000565585
FAM149A	2.23628	1.16756e-32	2.21271e-31	-0.63036	3.65543e-05	0.00056981
MRPL50	1.72403	3.5444e-15	2.25216e-14	-0.997977	3.66295e-05	0.00056981
UBQLN1	-0.0892583	0.537776	0.602257	-0.678663	3.65194e-05	0.00056981
PFKFB2	-0.379357	0.0703551	0.100615	1.13324	3.67523e-05	0.000571099
OTUD7B	-0.0858613	0.637382	0.692243	0.852363	3.71015e-05	0.000575275
DHX30	-0.643951	1.06258e-05	2.74966e-05	0.86797	3.76115e-05	0.000582551
FAM114A2	0.385452	0.14114	0.187045	-0.535818	3.82052e-05	0.000590466
HES1	-0.498119	0.125757	0.168693	1.31201	3.83464e-05	0.000592009
PGK1	0.989983	4.9615e-06	1.33513e-05	-0.787629	3.88016e-05	0.000597101
AOC1	-5.83787	1.61278e-161	1.57714e-158	-1.33955	3.9075e-05	0.000599982
ARRB2	0.215712	0.427824	0.497525	0.99104	3.92978e-05	0.000602145
SEMA6D	-1.63398	4.41742e-16	3.02084e-15	-0.867658	4.01096e-05	0.000613926
BCKDHB	-1.41562	4.65957e-16	3.17533e-15	-0.520899	4.06315e-05	0.000619263
FKBP4	0.742382	0.00168854	0.00323516	-0.987686	4.07859e-05	0.000619634
MAP4K1	-0.729992	0.00530442	0.00939539	1.13211	4.07752e-05	0.000619634
FAM96A	1.84175	8.3854e-15	5.16378e-14	-0.905407	4.09214e-05	0.000620423
ACAD11	0.109444	0.667677	0.719235	-0.587989	4.09246e-05	0.000620423
PWP1	0.584623	1.43956e-07	4.63378e-07	0.754013	4.10928e-05	0.000621654
CSNK1G2	-0.56169	1.2669e-05	3.2483e-05	0.990912	4.10498e-05	0.000621654
TXNDC16	1.82801	1.15436e-47	4.2922e-46	-0.558305	4.13486e-05	0.000624202
PEX16	0.348834	0.322867	0.389312	1.14504	4.15463e-05	0.000626525
ARNTL	-1.18901	0.00320346	0.00587962	1.15599	4.18961e-05	0.000631021
TRAP1	0.140693	0.380377	0.449457	-0.665054	4.19327e-05	0.000631021
TAF1	-1.12491	5.1863e-16	3.52445e-15	1.17455	4.2035e-05	0.000631895
CAMSAP1	-0.724362	8.56302e-06	2.23718e-05	0.792796	4.21784e-05	0.000633121
DEF8	0.899232	1.2466e-05	3.19794e-05	0.996887	4.26397e-05	0.000638301
STXBP2	1.5982	4.04212e-17	3.0105e-16	0.609292	4.28304e-05	0.000640484
BANP	-1.2861	1.72572e-07	5.50371e-07	1.2337	4.30643e-05	0.000642889
ARG1	1.11607	4.54356e-05	0.000108847	0.719322	4.30811e-05	0.000642889
TOE1	2.13648	2.86033e-09	1.09391e-08	1.36291	4.3184e-05	0.000643752
CILP	4.53297	1.95991e-27	2.78574e-26	1.2996	4.34047e-05	0.000646368
CCNT2	-1.41429	6.266e-07	1.87558e-06	1.19929	4.36325e-05	0.000648801
MERTK	-0.997863	2.10342e-07	6.64169e-07	0.74753	4.44909e-05	0.000660479
LDLRAD3	1.89811	3.01648e-07	9.34372e-07	1.14331	4.5154e-05	0.000668815
MFF	-1.0191	4.98398e-17	3.67006e-16	0.723192	4.56854e-05	0.00067471
ADHFE1	1.09433	0.000588228	0.00120922	-1.0649	4.65197e-05	0.000684908
B3GNTL1	1.93348	1.85457e-14	1.11059e-13	0.984902	4.66275e-05	0.000685788
DYM	-0.788878	6.58361e-12	3.17931e-11	-0.638903	4.67896e-05	0.00068745
HDAC6	0.945837	3.38654e-09	1.2856e-08	0.900713	4.68366e-05	0.00068745
CCT2	0.838224	6.06643e-12	2.9441e-11	-0.61906	4.79244e-05	0.000701255
MAEA	0.817625	6.3542e-09	2.34659e-08	0.837826	4.80831e-05	0.000702141
PHC2	-0.176601	0.34911	0.416792	0.537403	4.80402e-05	0.000702141
HUS1	0.871584	5.69073e-07	1.71124e-06	0.770627	4.84514e-05	0.000706077
TUBGCP5	1.12553	0.000264776	0.000572716	1.25025	4.89317e-05	0.00071235
LRRC48	0.469516	0.070134	0.100357	1.54043	4.91382e-05	0.000714628
TRIM35	-1.36348	1.65571e-12	8.46821e-12	0.885824	4.94641e-05	0.000717907
RUFY1	0.894367	0.0157394	0.0255376	1.40898	4.96558e-05	0.000719958
ARVCF	0.244847	0.113883	0.15446	0.721374	4.98e-05	0.000720242
SGSH	0.0349682	0.84718	0.876025	1.01828	4.97325e-05	0.000720242
NLGN2	-2.86843	7.37577e-32	1.3357e-30	1.25769	4.99979e-05	0.000720958
PPP1R13B	-0.372868	0.00920899	0.0156291	0.685809	5.00273e-05	0.000720958
NAPRT1	0.470902	0.0992901	0.137005	1.04624	4.99684e-05	0.000720958
OTC	0.651086	0.00376869	0.00683875	-1.06108	5.01077e-05	0.000721389
DVL1	-1.14811	7.21332e-11	3.176e-10	0.978129	5.04458e-05	0.000723343
ARHGEF10L	0.552387	0.000249101	0.000540843	0.921394	5.04015e-05	0.000723343
PHF15	-1.02815	2.04016e-08	7.11509e-08	0.871658	5.09136e-05	0.000728589
MSS51	-0.36905	0.441176	0.510987	1.52807	5.08713e-05	0.000728589
ARC	-2.26774	1.03585e-05	2.68332e-05	1.56031	5.17218e-05	0.000739415
AMZ1	1.38181	0.00187983	0.00357573	1.44026	5.19791e-05	0.000742351
ZNF532	-0.132636	0.6067	0.665499	1.06888	5.21148e-05	0.000742805
GNG3	5.03164	2.3733e-21	2.37549e-20	1.19363	5.36683e-05	0.000758895
METTL22	-0.967315	0.00146649	0.00283135	1.00594	5.41058e-05	0.00076357
POPDC3	8.33801	3.09701e-31	5.44706e-30	-0.638873	5.44871e-05	0.000767436
TEP1	2.83848	1.62616e-26	2.19644e-25	1.04935	5.44424e-05	0.000767436
TMEM37	2.04727	5.75004e-29	8.84115e-28	-0.880122	5.47473e-05	0.000770342
PTGES	5.51822	2.79489e-16	1.93839e-15	1.46301	5.52086e-05	0.000775306
SLC6A9	7.76296	5.87762e-162	6.38636e-159	0.740238	5.57455e-05	0.000779057
GINM1	-1.31896	7.74601e-20	6.98784e-19	-0.82038	5.57242e-05	0.000779057
WNT9B	0.532042	0.142778	0.188986	-1.23085	5.55959e-05	0.000779057
ULK3	-0.282159	0.217105	0.274298	1.12385	5.57481e-05	0.000779057
CCDC77	0.0356296	0.88768	0.909823	1.19878	5.56132e-05	0.000779057
GTF2IRD1	0.212567	0.425403	0.495029	1.18896	5.58421e-05	0.000779608
SF3B1	0.12682	0.506553	0.572271	1.03494	5.60127e-05	0.000781227
RAB11A	0.625843	5.01385e-05	0.000119586	-0.809892	5.61386e-05	0.00078222
ZUFSP	0.175814	0.459087	0.527174	1.09239	5.71745e-05	0.000795104
UNC13B	0.537965	0.00987825	0.0166522	1.06035	5.72465e-05	0.000795332
KIAA1967	-0.104814	0.353188	0.42089	0.811266	5.80736e-05	0.000806039
HSF1	-1.57857	2.04925e-27	2.90429e-26	0.877563	5.84858e-05	0.000810973
MSH5	2.50396	7.66166e-08	2.53376e-07	1.41285	5.88675e-05	0.000814686
OBFC1	1.52923	1.2167e-09	4.82681e-09	1.15845	5.90859e-05	0.000815339
NAA50	0.131189	0.33188	0.398704	-0.925305	5.93205e-05	0.000817788
GABRD	5.50591	1.79924e-27	2.56484e-26	1.17416	5.94013e-05	0.000818105
ADRBK1	1.19429	2.55318e-10	1.07203e-09	0.925244	5.9474e-05	0.000818105
ELOVL6	1.28657	0.00593723	0.0104256	-1.49334	5.96446e-05	0.000819097
POLR3A	0.70519	2.54196e-07	7.93925e-07	0.864268	5.98527e-05	0.000820514
SCAF4	-0.255027	0.00468392	0.00836298	0.677037	5.98626e-05	0.000820514
FANCD2	1.41142	4.95122e-26	6.51655e-25	0.91781	6.00044e-05	0.000820884
POGZ	-0.317091	0.0896697	0.124947	1.0582	6.04108e-05	0.000824864
TOMM20	0.0919185	0.449936	0.518492	-0.768187	6.08368e-05	0.000828307
ARHGAP21	0.0453672	0.768177	0.810707	0.837314	6.08312e-05	0.000828307
SLC25A3	0.701903	0.000788069	0.00159325	-0.587786	6.12604e-05	0.00083242
NBEAL2	-0.828786	0.00185564	0.00353385	1.03171	6.23133e-05	0.000844419
ZNF512B	0.109644	0.463458	0.531382	0.743511	6.23592e-05	0.000844419
SMURF1	0.11185	0.391926	0.46132	0.683565	6.27206e-05	0.000848089
CREB3L3	0.0351021	0.85069	0.879029	1.12837	6.27643e-05	0.000848089
GDE1	2.23787	7.71825e-48	2.90295e-46	-0.575848	6.31213e-05	0.000852108
GCLC	-3.26371	2.45328e-56	1.45398e-54	0.958944	6.40966e-05	0.00086327
ANAPC5	0.754115	2.55493e-05	6.31723e-05	0.423838	6.41294e-05	0.00086327
TRAF2	-0.975501	5.24591e-06	1.40701e-05	0.945873	6.45469e-05	0.000866849
SIRT7	1.00752	0.00153201	0.00295203	1.30871	6.46984e-05	0.000866849
REC8	-1.09896	0.00352066	0.00641964	1.54146	6.5193e-05	0.000872658
MAPK1	-0.591508	0.012143	0.0201197	-0.522518	6.54429e-05	0.000875184
PRDX6	0.310074	0.163943	0.214102	-0.982144	6.56594e-05	0.000876439
TSEN54	0.379428	0.216339	0.273578	1.27935	6.68367e-05	0.000889662
ACSS3	1.12496	5.50017e-06	1.47118e-05	-1.15077	6.7328e-05	0.000895368
BANF1	-0.482949	0.0892613	0.124449	-0.852534	6.79708e-05	0.000903077
POLH	-1.67434	3.08855e-15	1.97276e-14	1.23061	6.81188e-05	0.000904203
PPIL2	-0.0425974	0.841851	0.871621	1.01977	6.87638e-05	0.000907556
RAB24	1.36323	1.33857e-10	5.75379e-10	1.01286	6.92659e-05	0.00091265
POLG	1.65444	1.80812e-30	3.0591e-29	0.835699	6.95563e-05	0.000914336
MRPL3	0.48766	0.00120409	0.00235732	-0.698093	7.00726e-05	0.000919888
PPP4R1	0.208736	0.209314	0.265587	1.03848	7.01815e-05	0.000920472
MED12	-0.886316	5.7789e-13	3.07297e-12	0.904458	7.03243e-05	0.000920938
POLR1C	1.25295	1.41855e-25	1.81809e-24	0.498388	7.16415e-05	0.000936185
TECPR2	0.96092	3.50487e-12	1.74095e-11	0.899116	7.20151e-05	0.000940208
TADA2B	0.873804	8.28366e-08	2.73484e-07	0.846725	7.2141e-05	0.000940993
DDIT3	-0.518107	0.16764	0.218376	1.29483	7.31302e-05	0.000951534
PLAT	0.965878	1.02061e-05	2.64596e-05	-0.938601	7.40788e-05	0.000962755
MRPS27	0.340781	0.197176	0.251721	-0.661484	7.45523e-05	0.000968029
TBC1D13	-0.658087	2.66686e-06	7.42362e-06	0.608354	7.6147e-05	0.000986049
ARHGEF16	5.72288	9.32835e-70	8.52541e-68	1.03187	7.71013e-05	0.000994095
ALG6	-1.69998	2.86623e-22	3.02035e-21	0.896122	7.71161e-05	0.000994095
GLOD5	0.804842	0.019037	0.0303246	-0.92955	7.70251e-05	0.000994095
MAP3K3	-1.04431	1.60155e-07	5.12317e-07	0.69419	7.72462e-05	0.000994876
EGLN2	-0.0932138	0.514395	0.579992	1.03565	7.82023e-05	0.00100626
PLCB1	0.608174	0.0792956	0.11183	-1.04288	7.96105e-05	0.00102164
CRISPLD2	-1.67661	3.11122e-06	8.59211e-06	1.11577	7.97689e-05	0.00102276
SLC1A5	1.233	2.93805e-07	9.10656e-07	-0.984404	8.01129e-05	0.00102625
TDRD9	-0.925741	0.045866	0.0681646	1.50445	8.04012e-05	0.00102902
ACSL5	0.675838	0.00348295	0.0063568	-1.11329	8.09424e-05	0.00103409
DDC	-0.465396	0.0943285	0.130824	-0.974074	8.10876e-05	0.00103503
AADAT	1.54141	6.32906e-13	3.35457e-12	-0.658696	8.14543e-05	0.00103776
STK38	0.628078	9.15098e-05	0.000210906	0.858345	8.152e-05	0.00103776
TSPAN14	2.08127	2.40664e-61	1.69313e-59	0.789518	8.34596e-05	0.00106057
GCSH	1.03187	1.84162e-13	1.0146e-12	-0.807699	8.3858e-05	0.00106374
TLE2	-0.359047	0.10039	0.138387	0.995936	8.49746e-05	0.00107599
DUSP14	5.40451	1.23223e-42	3.73066e-41	-1.0578	8.59863e-05	0.00108638
PPP1CB	0.236767	0.495479	0.561382	-0.69595	8.60241e-05	0.00108638
NFKB1	0.0166148	0.887988	0.910043	0.683061	8.61453e-05	0.00108638
SMARCE1	-0.922209	5.31049e-10	2.16381e-09	0.542399	8.70731e-05	0.00109674
BCL9	-1.22027	1.50434e-10	6.43241e-10	1.19942	8.79226e-05	0.00110549
RDH11	2.22413	3.61817e-11	1.62901e-10	-1.41738	8.87504e-05	0.00111199
GBF1	-0.399588	0.000704879	0.00143246	0.815272	8.90743e-05	0.00111507
CHI3L1	1.55451	0.0135233	0.0222072	1.49369	8.92765e-05	0.00111662
MAPK11	3.05661	5.69585e-12	2.77113e-11	1.26777	8.94822e-05	0.00111821
PSD4	2.25449	2.39453e-30	4.02338e-29	0.838974	8.95856e-05	0.00111853
JUP	-1.09324	8.10092e-11	3.54923e-10	0.930479	9.01783e-05	0.00112495
IGSF8	2.69371	1.56459e-32	2.95369e-31	1.07992	9.08935e-05	0.00113288
EIF3K	0.345949	0.146748	0.193637	-0.728108	9.12825e-05	0.00113674
GLA	3.26945	2.18144e-76	2.6015e-74	-0.852416	9.16635e-05	0.0011388
ORMDL2	1.41299	6.38025e-25	7.87784e-24	-0.693707	9.16868e-05	0.0011388
LALBA	0.8558	0.488433	0.555071	1.41583	9.15441e-05	0.0011388
ENTPD6	-3.75477	5.94533e-49	2.42248e-47	1.21438	9.22443e-05	0.00114473
TAF1B	-1.34499	2.06481e-07	6.52401e-07	1.01309	9.27716e-05	0.00114927
ATP5C1	0.35824	0.0692961	0.0992889	-0.69199	9.36477e-05	0.00115712
YTHDF1	0.992971	2.53688e-20	2.37853e-19	0.667059	9.46676e-05	0.00116566
PPM1A	-0.694874	0.0135763	0.022283	-0.606584	9.45722e-05	0.00116566
COPS5	0.307143	0.100184	0.138142	-0.573926	9.47923e-05	0.00116566
DBH	4.25101	1.43841e-10	6.16127e-10	1.38989	9.49256e-05	0.00116586
SIPA1	0.755618	0.0444887	0.0662789	1.18499	9.51453e-05	0.00116755
POLD1	0.948366	6.54596e-05	0.000153988	0.948673	9.5667e-05	0.00117203
RPS6KA4	0.43554	0.0017802	0.00339879	0.729691	9.57245e-05	0.00117203
RPAP1	0.93931	2.79813e-12	1.40683e-11	0.858782	9.60252e-05	0.00117331
BHMT	0.294884	0.314016	0.379763	-0.805004	9.65655e-05	0.00117891
SYT3	4.8629	2.95114e-25	3.72377e-24	1.20411	9.66926e-05	0.00117945
BTD	-0.400054	0.0178649	0.0286494	-0.894456	9.68641e-05	0.00118054
NUP155	0.564655	5.25793e-07	1.58695e-06	-0.525135	9.74393e-05	0.00118432
POLR3D	0.770198	6.56883e-06	1.74083e-05	0.922924	9.74984e-05	0.00118432
PEX6	1.28534	1.90335e-05	4.77252e-05	1.1195	9.74808e-05	0.00118432
WRAP73	1.05653	2.94583e-05	7.22348e-05	1.28289	9.75058e-05	0.00118432
DECR2	-0.64457	0.000486139	0.00101169	-0.697322	9.94744e-05	0.00120312
RCCD1	2.27741	1.92934e-07	6.12564e-07	1.25668	0.000100303	0.00120875
RSPO3	0.116014	0.535589	0.600151	-0.991978	0.000100363	0.00120875
MKS1	-0.313004	0.279242	0.342753	1.18515	0.000101242	0.00121626
FKBP10	-1.3144	6.64772e-08	2.21266e-07	0.918063	0.000102611	0.00123064
SSRP1	0.668046	2.12834e-15	1.38293e-14	0.540607	0.000103034	0.00123468
SAR1B	1.09085	8.18278e-19	6.81882e-18	-1.0472	0.000103165	0.00123521
SNAPC1	1.4731	4.86852e-15	3.05972e-14	0.812659	0.000103381	0.00123677
PSEN2	-5.54037	1.7289e-144	9.39273e-142	0.925968	0.000103561	0.00123685
TAF2	-0.0558688	0.716439	0.763021	0.796247	0.000103979	0.00124069
PEX12	0.00412784	0.982028	0.985087	-0.669452	0.000104056	0.00124069
VPS52	-0.494786	0.015309	0.0248971	1.04641	0.000104964	0.00125047
SCRIB	0.776383	2.00443e-09	7.79066e-09	0.888692	0.000105229	0.00125258
ITGAL	0.461277	0.00379087	0.00687516	0.751564	0.000105623	0.00125414
MOV10	1.40741	1.84776e-07	5.87236e-07	1.059	0.00010605	0.00125473
RANBP3	0.360446	0.00182587	0.00348122	0.743894	0.000106111	0.00125473
TUBGCP3	0.243328	0.0556574	0.0812713	0.782745	0.000105895	0.00125473
EPN1	-1.37081	1.86735e-38	4.64653e-37	0.743123	0.000106981	0.00126204
PHF23	-0.342829	0.00342554	0.00626254	0.624284	0.000107083	0.00126204
RHBDF1	-0.675652	0.00310962	0.00571706	0.925059	0.000108362	0.00127087
MTMR7	-0.400416	0.349518	0.417076	-1.44414	0.000108273	0.00127087
NYNRIN	-0.88291	0.000191897	0.000423795	1.33177	0.000108759	0.00127444
AKAP10	0.542377	0.000368383	0.000781943	0.799285	0.000109553	0.00127746
ZNF687	-0.234492	0.101517	0.139735	0.685672	0.000109479	0.00127746
DOPEY2	-0.356512	0.000124565	0.000283218	0.738748	0.000110165	0.00128175
LAP3	1.84074	3.67158e-22	3.85241e-21	-0.924577	0.000110727	0.00128487
FHIT	2.11646	1.41938e-15	9.34057e-15	-0.816219	0.000111976	0.00129363
PPP2R3C	1.67897	4.90322e-27	6.79159e-26	-0.531699	0.000112547	0.00129756
N4BP3	-0.0101488	0.967496	0.974773	1.19021	0.000113754	0.00131042
CS	-0.161713	0.348018	0.415766	-0.815337	0.000114048	0.00131275
PIGS	-0.81333	1.12889e-07	3.67245e-07	1.06756	0.000115206	0.00132414
TMEM230	0.373716	0.00585573	0.0102936	-0.761001	0.000115223	0.00132414
LUC7L2	-0.072085	0.753597	0.796953	0.956556	0.000115316	0.00132414
THOC1	-0.725682	0.013484	0.0221465	1.15011	0.000115815	0.00132773
DNAJC3	0.925783	4.58606e-13	2.46142e-12	-0.623121	0.000116053	0.00132811
MPI	0.463414	6.75687e-05	0.000158645	-0.54634	0.000116126	0.00132811
KBTBD3	1.31645	9.09061e-05	0.000209613	-0.91592	0.000116026	0.00132811
DDX54	-0.106664	0.3302	0.397016	0.797213	0.000116585	0.0013323
SLC41A3	-0.148108	0.289633	0.354119	1.11048	0.000116744	0.00133305
SLC44A4	2.6666	1.07934e-10	4.68482e-10	1.35626	0.000118155	0.00134701
PRPF4B	-0.809247	9.58373e-08	3.14178e-07	1.03906	0.000119169	0.00135748
ARHGEF11	0.790155	2.70829e-14	1.60123e-13	0.776228	0.000119603	0.00136025
XRCC6	1.5873	2.07608e-33	4.0767e-32	-0.95271	0.00011998	0.00136032
SAP30BP	-1.29252	1.21566e-10	5.24161e-10	1.0873	0.000119928	0.00136032
PGRMC1	1.30281	1.67915e-05	4.23862e-05	-0.977433	0.000119899	0.00136032
SLTM	0.174669	0.190125	0.243962	0.831839	0.000121164	0.00137038
RARA	-0.770147	0.00077938	0.00157666	1.05854	0.000122363	0.00138067
PKD1	-1.5157	8.05521e-14	4.57444e-13	0.872153	0.000123196	0.00138897
HSF2	1.60012	5.49557e-14	3.16683e-13	1.14008	0.000124261	0.00139877
CYYR1	-3.25987	8.98743e-10	3.59902e-09	-1.33022	0.00012541	0.00140617
USP7	0.270644	0.00201314	0.00381078	0.478771	0.000125407	0.00140617
ACAP2	0.442363	0.0774903	0.10968	-0.506069	0.000125266	0.00140617
ARAP3	-0.522148	0.115573	0.156493	1.07919	0.000125844	0.00140882
ILVBL	1.116	1.33848e-07	4.31979e-07	0.676952	0.000126812	0.00141824
CAP1	0.350899	0.194243	0.248456	-0.756589	0.000126884	0.00141824
GFER	1.4876	2.22107e-10	9.38628e-10	0.764233	0.000128766	0.00143591
RAD52	-0.351495	0.239858	0.299639	1.28197	0.000128718	0.00143591
TOP3A	0.931498	2.84193e-13	1.55085e-12	0.906577	0.000129399	0.00144184
CORIN	5.39677	2.3246e-93	4.13313e-91	-0.757647	0.000130767	0.00145369
SEC22C	0.528732	0.00725272	0.0125322	0.83649	0.000130715	0.00145369
ANKRD23	4.36832	7.53466e-10	3.0359e-09	1.31752	0.000131114	0.00145528
WDFY2	-0.527069	0.00241421	0.00451147	-0.659571	0.000131051	0.00145528
RERE	-0.348807	0.00451779	0.00808704	0.833992	0.000132382	0.00146367
NCAPH	0.808463	0.0160494	0.0259846	1.21051	0.000132899	0.00146712
CA8	-1.16634	1.72578e-06	4.90593e-06	-0.827652	0.000133079	0.00146798
CSDE1	0.013571	0.9408	0.953377	-0.628634	0.000133949	0.00147403
NPR1	-0.666481	0.020245	0.0321285	1.16617	0.000134326	0.00147604
PLA2G16	2.19855	2.87843e-05	7.07064e-05	1.28159	0.000136127	0.00149238
FAM155B	-1.35353	0.000310019	0.000664432	-0.906446	0.000136575	0.00149616
EVPL	2.64826	6.24002e-11	2.7574e-10	1.37741	0.000137202	0.00149973
FAM83F	8.82909	6.43241e-43	1.95958e-41	-0.87561	0.000137656	0.00150224
HDAC5	-0.35747	0.123258	0.165614	0.931395	0.000140851	0.00153359
ADRBK2	-0.706609	0.000280831	0.000604767	1.16563	0.000141508	0.00153658
AMPD3	1.17844	0.016094	0.026031	1.1679	0.000141556	0.00153658
RORC	0.0581353	0.784225	0.823112	1.06588	0.000141554	0.00153658
GLOD4	0.0128233	0.956765	0.96655	-0.834844	0.000141788	0.00153794
PACS2	-0.297827	0.102135	0.140514	0.848259	0.000142147	0.00154066
SLC9A5	1.10362	0.00440019	0.00790111	1.26685	0.000142931	0.00154681
PCGF2	0.203284	0.51475	0.580259	1.06352	0.000142856	0.00154681
PAH	-1.01326	9.72283e-10	3.87921e-09	-0.698696	0.00014353	0.00155212
SDHB	1.33834	1.49356e-12	7.65487e-12	-0.709866	0.0001441	0.00155711
PYCRL	1.14926	1.1349e-09	4.50963e-09	-0.546409	0.000144496	0.00155964
MLXIPL	-1.18581	4.31371e-06	1.16885e-05	1.22742	0.000144552	0.00155964
MIB2	0.692072	0.00247386	0.00461589	1.03769	0.000144938	0.00156209
ARSA	0.325409	0.212011	0.268557	1.00938	0.000144999	0.00156209
SREK1	-0.909999	0.00345141	0.0063063	1.27821	0.000145256	0.00156369
CYB5R3	2.19053	5.57497e-28	8.16132e-27	-0.72576	0.000145703	0.00156732
ATP8A1	-0.559136	0.0377553	0.0570648	-0.930208	0.000147263	0.00158173
CYB561A3	-1.66427	6.21296e-21	6.05748e-20	1.18652	0.000147592	0.00158407
COX7A2L	0.493936	0.00914476	0.0155281	-0.772308	0.000147897	0.00158496
ZNF341	-1.02648	1.02798e-09	4.09641e-09	1.01204	0.000148816	0.00159361
AARS2	1.9321	2.85519e-37	6.66371e-36	0.5742	0.000149279	0.00159499
TMEM180	-0.255387	0.425425	0.495029	1.14182	0.00014918	0.00159499
LGALS4	6.00013	9.68959e-50	4.11976e-48	1.12342	0.000149787	0.00159683
SEMA4A	1.04478	0.00128756	0.00251018	1.00727	0.000149706	0.00159683
GTDC2	-0.358756	0.0131028	0.0215928	1.02645	0.0001526	0.00162198
NFU1	0.39231	0.0410579	0.0615995	-0.723182	0.000152955	0.00162334
STXBP3	0.13718	0.396762	0.466338	-0.500219	0.000153533	0.00162787
TECPR1	-1.13549	6.05385e-08	2.02464e-07	0.880242	0.000153975	0.00162933
ZSCAN25	1.53997	9.76175e-06	2.53344e-05	1.2912	0.000153912	0.00162933
QTRT1	0.894444	8.1777e-05	0.000190133	0.767048	0.000154638	0.00163514
BRPF3	-0.00817012	0.971607	0.977304	0.751111	0.000156459	0.00165073
NMT1	-0.813459	1.58904e-08	5.58564e-08	0.760766	0.000157258	0.00165793
ALG1	1.89118	1.88357e-38	4.67498e-37	0.62965	0.00015886	0.00167236
APTX	-1.61948	1.52948e-15	1.00426e-14	0.987851	0.000160337	0.00168542
CAB39L	1.67861	6.40606e-19	5.38649e-18	-0.65438	0.000161608	0.00169504
RHOA	-0.0182176	0.89504	0.916023	-0.765482	0.000161495	0.00169504
SLC11A2	-0.217046	0.186822	0.240108	0.896508	0.000162214	0.00170015
SLC35C1	2.25044	3.42147e-21	3.40026e-20	-0.730009	0.000162428	0.00170115
TADA1	1.38661	6.28772e-13	3.33628e-12	0.800991	0.000163045	0.00170637
PTGFRN	-3.55212	1.06697e-36	2.42086e-35	-1.02773	0.000164597	0.00172008
MAP4K2	-0.348659	0.180937	0.233427	0.982959	0.000164482	0.00172008
POLR2E	0.376183	0.00283032	0.00524001	-0.549111	0.000164952	0.00172254
TMEM184B	-2.29126	8.02572e-22	8.24407e-21	0.831179	0.000165333	0.00172526
PROM2	-1.95019	8.11231e-07	2.39235e-06	1.47218	0.000167821	0.00174866
NUDCD1	1.80052	1.74804e-66	1.46103e-64	-0.612406	0.000168467	0.00175284
TBC1D17	-0.477353	0.00221366	0.00416137	0.814847	0.000169385	0.00176112
COQ5	1.75674	1.38753e-25	1.78067e-24	-0.610911	0.00017034	0.00176975
RAB1B	0.711043	0.0002406	0.0005232	-0.585183	0.000170463	0.00176975
PPP1R37	1.21021	6.4143e-09	2.36789e-08	0.891251	0.000172034	0.00178217
RANBP9	0.0108206	0.920508	0.936696	0.860477	0.000173153	0.00179246
CIB2	-1.06319	0.0129468	0.0213538	1.44009	0.000173418	0.00179391
R3HCC1L	-1.26391	8.69734e-19	7.22611e-18	0.779952	0.000174402	0.00180019
SLC30A2	-6.52803	3.81205e-87	6.01259e-85	1.36903	0.000175719	0.00180986
CBS	0.992309	3.37866e-06	9.29917e-06	0.803412	0.000176051	0.00181197
TMEM87A	0.110162	0.440232	0.510014	0.639566	0.000176868	0.00181907
KBTBD2	1.26065	0.00101056	0.00200371	0.777536	0.000177221	0.00182008
IL11	1.66033	0.0262827	0.0408485	1.38164	0.000177219	0.00182008
HYLS1	0.969967	0.00487194	0.00867967	1.12634	0.000177779	0.00182114
ABCF3	-0.53463	0.00572336	0.0100772	0.851381	0.000177536	0.00182114
TBCEL	-0.557149	0.0732834	0.104375	-0.768001	0.000177674	0.00182114
FAM118A	-0.773725	0.001823	0.00347643	1.08524	0.000179774	0.00183575
INPP5D	-0.377249	0.106693	0.146045	0.887986	0.000180072	0.00183675
SLC27A2	1.66298	5.58234e-13	2.97006e-12	0.959588	0.000180267	0.00183684
HNF1A	0.511441	0.000430625	0.000903666	0.762292	0.000182186	0.00185244
TMEM43	-1.08823	6.46212e-15	4.00717e-14	0.762095	0.000183365	0.00186311
GALNT6	0.183756	0.66408	0.715765	1.2706	0.000184064	0.00186888
AGK	1.24105	5.37249e-09	1.99611e-08	-0.590037	0.000184626	0.00187192
FBXO10	1.56188	5.19254e-07	1.5677e-06	0.794853	0.000184619	0.00187192
CDC37L1	0.345993	0.0455993	0.0678095	-0.739237	0.000185076	0.00187516
ZNF263	0.576448	0.0170183	0.0273856	1.14571	0.000185578	0.00187758
ANO2	-1.84687	2.23671e-10	9.44831e-10	1.46899	0.000187331	0.0018913
COL4A1	-2.13571	4.27399e-16	2.9289e-15	-0.783167	0.000188051	0.00189456
SYK	-1.02961	0.000333322	0.000711227	0.770899	0.000188047	0.00189456
SH3GL1	1.17903	2.79332e-10	1.16685e-09	0.600423	0.000188412	0.00189686
OAZ2	0.0862597	0.545688	0.609304	-0.569919	0.000189203	0.00190348
BAZ1A	0.00193829	0.992025	0.993752	1.29926	0.000190842	0.00191727
CHMP2B	-0.00363741	0.976496	0.981111	-0.642649	0.000192046	0.00192531
COLQ	5.09516	1.00678e-34	2.11274e-33	1.31019	0.000192406	0.00192757
IPO11	0.0426827	0.867046	0.892322	-0.648889	0.000192622	0.00192838
PAN3	-0.923892	3.80783e-05	9.20564e-05	1.06259	0.000193219	0.00193165
NDUFA4L2	-0.642326	0.00369815	0.00672323	-1.01482	0.000194957	0.0019463
LIN7A	-1.43269	1.51481e-18	1.24273e-17	-1.05328	0.000197009	0.00196541
PMPCB	0.901459	6.3426e-10	2.57149e-09	-0.693138	0.000197307	0.00196564
AIP	0.0688262	0.704018	0.751839	-0.469294	0.000197201	0.00196564
CLEC18C	1.96629	0.00695201	0.0120496	1.46623	0.000201743	0.00200704
MEF2A	0.997926	1.40015e-13	7.75753e-13	0.727774	0.000202749	0.00201525
DVL2	-0.018915	0.893517	0.914847	0.720818	0.00020285	0.00201525
DHRS4	-0.600326	0.0037977	0.00688628	-0.843073	0.000204352	0.00202876
MFAP3L	0.603048	0.143625	0.189926	-1.03746	0.000204981	0.00203299
ARPC5	0.333187	0.142259	0.188376	-0.800012	0.000205885	0.00203832
MRPL54	-0.352983	0.00136205	0.00264537	-0.772597	0.000206352	0.00204152
RBM38	-0.461344	0.12094	0.162813	1.03618	0.000207203	0.00204853
AZI1	-0.145716	0.524259	0.589144	1.0158	0.000208303	0.00205798
NIT2	-1.98753	1.23085e-20	1.17659e-19	-0.743349	0.000209458	0.00206796
RPS6KC1	-1.17563	6.46496e-24	7.55326e-23	0.79153	0.000209856	0.00207047
WAS	1.36727	0.00040875	0.000861645	1.08927	0.000210885	0.00207774
RELL2	0.20984	0.656497	0.709225	1.22621	0.000210863	0.00207774
COPS7B	-0.90743	5.98309e-07	1.79474e-06	0.706345	0.00021424	0.00210355
LYZ	1.74786	3.733e-06	1.02255e-05	1.27064	0.000214194	0.00210355
LANCL1	1.81883	5.76888e-28	8.41998e-27	-0.548253	0.000215591	0.00211392
CEP89	1.10913	0.000233208	0.000508029	1.23801	0.000216665	0.00212201
TM9SF3	-0.122855	0.688673	0.738112	-0.491948	0.000220651	0.00215908
TMEM246	1.11353	1.00671e-07	3.29581e-07	-0.698628	0.000221158	0.00216109
PITPNM1	2.21168	1.55456e-19	1.36587e-18	0.805134	0.000221845	0.00216484
LSM3	0.74197	0.000222535	0.000486513	-0.794082	0.000221811	0.00216484
DUS1L	0.648933	0.00903526	0.0153635	0.987241	0.000222024	0.00216511
NOD1	0.225409	0.209216	0.26553	0.830947	0.000222744	0.00216917
EIF1AX	-0.143564	0.349428	0.417069	-0.716273	0.000223828	0.00217822
MRPL19	0.124711	0.595986	0.655806	-0.658576	0.000223977	0.00217822
LRRC55	0.333581	0.336589	0.403568	-1.19059	0.000225026	0.00218693
PSTPIP1	0.370651	0.363849	0.432225	1.32522	0.000225863	0.00219313
REEP5	0.0178328	0.912934	0.930514	-0.753913	0.000225971	0.00219313
FBXL12	-2.11896	2.55908e-19	2.21071e-18	0.995099	0.000227473	0.00220621
REXO2	-0.830759	0.000262353	0.00056785	-0.760896	0.000229571	0.00222355
HMGCL	2.37693	1.14718e-75	1.28946e-73	-0.824528	0.00022999	0.00222609
PRELP	0.219248	0.523173	0.588194	-1.06751	0.000230443	0.00222746
ZSCAN29	1.02265	9.22801e-06	2.40002e-05	1.09978	0.00023062	0.00222766
PEBP1	-2.65828	8.39308e-45	2.80123e-43	-0.733559	0.000232018	0.00223814
PDSS2	1.96705	1.36191e-25	1.75239e-24	-0.526015	0.000232611	0.00224235
PPP2R1A	3.09997	3.25724e-126	1.32719e-123	-0.405994	0.000233602	0.00224671
CAPNS1	1.53517	9.92779e-28	1.42561e-26	-0.699844	0.000233692	0.00224671
IKBKG	1.26925	5.13299e-08	1.72612e-07	0.925376	0.000233545	0.00224671
HIPK4	-0.792161	0.115791	0.156766	1.4453	0.000235329	0.00226093
GPR124	1.24103	1.95861e-06	5.53402e-06	0.912659	0.000236263	0.00226838
PPP1CA	0.225699	0.0709109	0.10135	-0.694185	0.00023667	0.00226923
SPON2	4.88453	1.95698e-80	2.65796e-78	-0.811526	0.000237223	0.00227126
ARPP19	-1.15605	2.05404e-06	5.79696e-06	-0.856739	0.000237192	0.00227126
DCST1	1.22235	0.047133	0.0698248	1.36952	0.000237357	0.00227126
PSMB8	-2.87424	7.87404e-28	1.13906e-26	1.09371	0.000238612	0.00228173
ATXN2	-0.551664	4.02726e-07	1.23109e-06	0.64885	0.00023901	0.00228197
CDK16	-0.157698	0.232306	0.291246	0.822922	0.000241344	0.00230016
PITPNA	0.524418	7.53736e-07	2.2329e-06	0.39038	0.000242022	0.00230356
SLC9A3R1	0.0429265	0.791995	0.829294	-0.615929	0.00024196	0.00230356
ADAM22	1.93967	4.5662e-07	1.38631e-06	-0.914296	0.000243071	0.002312
HPS1	0.272109	0.0401802	0.060431	0.798759	0.000243895	0.00231676
ACAD10	0.342348	0.140016	0.185807	-0.82551	0.000243768	0.00231676
LIN7C	-0.66047	2.2597e-07	7.0962e-07	0.653299	0.000244069	0.00231687
CDC23	1.90854	7.8185e-25	9.60516e-24	-0.677992	0.000247606	0.00234267
NUP160	0.713209	4.88511e-09	1.82056e-08	0.744818	0.00024712	0.00234267
EHMT1	0.160323	0.165098	0.215524	0.693999	0.000247595	0.00234267
PPP1R12B	-0.353413	0.220258	0.277851	0.796477	0.000247325	0.00234267
ZFP112	1.52016	3.68875e-19	3.1587e-18	1.15445	0.000248755	0.00235198
HSPB11	0.244788	0.426158	0.495824	-0.940949	0.000248987	0.00235262
CLIC3	0.668339	0.213122	0.269893	1.34907	0.000250941	0.0023664
D2HGDH	0.788616	1.43897e-08	5.08738e-08	0.813646	0.000251439	0.00236953
SUGP2	0.563732	0.00633204	0.0110514	0.768434	0.000254347	0.0023922
IGBP1	2.20324	1.22444e-33	2.43865e-32	-0.561013	0.000258052	0.00241909
CEP85L	-2.02219	3.27439e-08	1.12076e-07	1.0513	0.000258665	0.00242166
RCN2	-1.051	2.09356e-06	5.89829e-06	-0.979268	0.00026025	0.0024349
USP4	-0.228757	0.104658	0.143622	0.815457	0.000262317	0.00245104
PDPR	-0.176002	0.453415	0.521457	0.635689	0.000262261	0.00245104
SS18	1.10006	4.32222e-22	4.50127e-21	1.01881	0.000264533	0.00246851
MRPL12	0.156111	0.509759	0.575429	-0.82033	0.000269704	0.00251021
ODF2	-0.836643	1.4474e-06	4.15321e-06	0.851645	0.000270273	0.00251387
DNAH7	2.85919	8.69478e-15	5.34756e-14	1.31836	0.000271476	0.00252111
NSF	-0.0940004	0.733975	0.779151	-0.441548	0.00027158	0.00252111
ALG12	-1.16887	6.37418e-12	3.08427e-11	0.844784	0.000274524	0.00254513
DUSP18	2.75462	3.75572e-30	6.21441e-29	0.87632	0.000274852	0.00254653
STAR	-7.40458	1.1664e-11	5.49167e-11	1.30034	0.000277381	0.00256165
BRAT1	1.32847	1.55805e-08	5.48262e-08	0.85117	0.000277217	0.00256165
UPP2	3.83819	6.02635e-07	1.80717e-06	-1.22167	0.000277025	0.00256165
LETM1	0.398739	0.0071564	0.0123731	0.788018	0.000279132	0.00257454
DMPK	0.669732	0.027439	0.0424523	1.01636	0.000280014	0.00257598
ZBTB16	-0.478793	0.181598	0.234188	1.18844	0.000279873	0.00257598
NIPSNAP1	0.116818	0.650544	0.70459	-0.469581	0.000279544	0.00257598
MMS22L	-0.745749	0.00142293	0.00275377	-0.910397	0.0002809	0.00258082
RASD1	0.431308	0.473929	0.54142	1.39997	0.000281895	0.00258829
ROBO1	-3.49071	3.02201e-29	4.72081e-28	-1.26953	0.00028277	0.00259466
MRPL1	1.43561	4.04716e-06	1.1012e-05	-0.729538	0.000284236	0.00260644
IPPK	-0.181977	0.358019	0.426024	0.761417	0.000284693	0.00260895
ASS1	0.478264	0.0142929	0.0234003	-0.773957	0.000286461	0.00262348
WDR74	1.02952	7.25466e-06	1.91119e-05	0.74718	0.000288228	0.00263628
ZNFX1	0.283228	0.0243806	0.038092	0.667566	0.000288106	0.00263628
PTPN23	-0.70971	3.40488e-09	1.29206e-08	0.771342	0.00028986	0.00264952
MAN2C1	1.20231	1.35872e-12	6.98945e-12	0.659923	0.000291459	0.00265965
CDO1	-0.305174	0.0421298	0.0630336	-0.7849	0.00029169	0.00265965
CCT7	-0.145378	0.369438	0.438333	-0.604013	0.000291713	0.00265965
RNF139	1.53787	4.16312e-12	2.05094e-11	-0.902278	0.000293223	0.00266831
GNAI3	0.976111	1.42082e-11	6.66071e-11	-0.723308	0.000293161	0.00266831
SEC24A	0.531051	0.00535637	0.00948052	-0.67035	0.000293686	0.00267082
COPS8	-0.709605	2.39032e-05	5.92671e-05	-0.485261	0.00029528	0.00267589
DCUN1D2	-0.530804	0.110663	0.150784	1.06334	0.00029536	0.00267589
HCFC2	-0.760637	2.29479e-09	8.86636e-09	0.852945	0.000298176	0.00269622
F13B	0.680205	0.000622067	0.00127423	-0.594551	0.000298973	0.00270001
ABHD3	0.114966	0.695811	0.744538	-0.897833	0.00030068	0.00271029
UBN1	-0.62673	7.33965e-07	2.17828e-06	0.614665	0.000301705	0.0027161
THBS3	1.38571	0.000250323	0.000543376	1.21283	0.000304315	0.00273444
ECI1	0.520893	0.00933093	0.0158069	-0.529832	0.000304945	0.00273837
VWF	0.0575727	0.836271	0.866761	0.884903	0.000305766	0.0027423
SLCO2B1	0.732747	0.00275885	0.00511446	0.875172	0.000306242	0.00274485
BCOR	0.86961	1.69135e-06	4.81645e-06	0.890799	0.000306656	0.00274684
AGPAT1	1.46712	6.37375e-21	6.19571e-20	0.867405	0.000307415	0.00275168
RPS6KA3	-0.710672	0.000306612	0.000657536	-0.483932	0.000307582	0.00275168
TMEM33	-0.0557648	0.775117	0.815917	-0.756533	0.000310643	0.00277733
CFDP1	0.254474	0.102339	0.140776	-0.650429	0.000312272	0.00278337
FH	0.862576	1.89609e-05	4.75554e-05	-0.564431	0.000316436	0.00281329
UBE2W	-0.287855	0.14017	0.185911	-0.636038	0.000316868	0.00281538
NPC1L1	-2.62037	3.20789e-10	1.33036e-09	-1.39396	0.0003176	0.00282013
INO80	0.734713	2.41716e-07	7.56882e-07	0.804047	0.000317805	0.0028202
HSF2BP	-0.33169	0.382454	0.451694	0.944224	0.000318119	0.00282124
VPRBP	-0.484674	4.5706e-05	0.000109442	0.728517	0.000318411	0.00282207
ST3GAL3	0.0320047	0.868421	0.893548	0.994191	0.000322028	0.00284747
FARP1	1.03473	2.69418e-07	8.37989e-07	0.805225	0.00032476	0.00286767
ATAD3A	-0.763971	3.54901e-07	1.08898e-06	0.797067	0.000325397	0.00287153
EYA3	-1.15174	2.63776e-15	1.69702e-14	0.533644	0.000328619	0.0028946
FOXP4	-1.00067	4.01339e-06	1.09337e-05	0.878877	0.00033172	0.00292011
LHFP	-1.11497	1.34419e-07	4.33678e-07	-0.950981	0.000335561	0.00294849
DIRC2	1.70971	1.20245e-17	9.28808e-17	-0.775033	0.000336045	0.0029494
GGNBP2	0.317003	0.000201134	0.000443092	0.630692	0.000336377	0.00295021
ANO6	1.2264	0.00189077	0.00359375	-0.941316	0.000337752	0.00295864
UBE2J2	-0.0366053	0.802675	0.838786	0.564653	0.000338417	0.00296084
COA4	-0.535314	0.00113897	0.0022388	-0.837064	0.000338774	0.00296215
DCAF6	1.77758	2.46724e-13	1.3509e-12	1.01083	0.000339926	0.0029704
NR4A3	1.8272	6.07138e-06	1.61645e-05	-1.32564	0.000340439	0.00297307
DEDD	-0.369257	0.011156	0.0186073	0.579696	0.000341769	0.00297923
SYNGR2	-0.280048	0.0267727	0.0415374	0.727932	0.000342264	0.00298172
NRL	-2.5962	4.99715e-17	3.67698e-16	1.37551	0.000343651	0.00298908
IGF2R	0.883239	0.00292863	0.00540565	-0.633349	0.000344863	0.00299524
MAN1C1	-1.51657	5.08414e-14	2.93667e-13	0.503329	0.000346107	0.0030024
DBR1	0.131843	0.450673	0.519096	0.773383	0.000346981	0.00300632
MEF2BNB	0.533908	0.00450166	0.00806259	0.541401	0.000349872	0.00302588
SMC6	-1.02524	1.17193e-19	1.04279e-18	0.529271	0.00035251	0.00304685
ZBTB5	-1.1912	1.63175e-11	7.60574e-11	0.676517	0.000355281	0.00306894
TRRAP	-0.999952	2.65147e-29	4.1686e-28	0.656034	0.000356331	0.00307589
CDK9	0.490603	0.00197189	0.00373849	0.808189	0.000356515	0.00307589
NOM1	0.194023	0.427436	0.497251	1.08595	0.000358408	0.00308849
STK3	-1.3048	6.79053e-11	2.99389e-10	-0.783929	0.000358898	0.00309085
KIAA0513	1.89354	3.74e-10	1.54319e-09	0.891158	0.000360822	0.00310367
EXOSC2	0.0122951	0.959107	0.968355	0.920775	0.000360643	0.00310367
HSBP1	1.43781	3.0031e-09	1.14627e-08	-0.806963	0.000362852	0.00311177
CAPN15	-0.355498	0.090627	0.126084	1.04148	0.000362843	0.00311177
PNO1	0.465204	0.00127099	0.00247986	-0.73962	0.000364586	0.00312478
POLL	2.35453	8.58921e-26	1.11398e-24	0.880925	0.000366062	0.00313367
RPTOR	-1.16783	1.29342e-08	4.60947e-08	0.610277	0.000370786	0.00316841
MRPL39	0.681582	0.00366145	0.00666022	-0.646081	0.000373242	0.00318559
PTGES3	-0.0778826	0.677578	0.727816	-0.596854	0.000373175	0.00318559
SGSM1	0.422969	0.0129944	0.021425	0.952366	0.000373551	0.00318632
EPHA1	2.68377	6.26469e-22	6.49655e-21	0.774019	0.000375033	0.00319595
APPL2	0.57174	0.00139574	0.0027049	0.739721	0.000375797	0.00319595
ADD3	0.159036	0.48174	0.548804	-0.540191	0.000375741	0.00319595
GOPC	-1.35922	5.12292e-07	1.54907e-06	0.64677	0.000376864	0.00319931
UFM1	-0.991735	0.000869632	0.00174551	-0.784419	0.000376698	0.00319931
ITGA1	-1.03993	9.70206e-15	5.94464e-14	-0.851608	0.000377385	0.00320015
TBX2	-0.729186	0.00021202	0.000465292	0.964778	0.000378311	0.00320589
OTUD4	-0.92992	0.000108732	0.000248549	0.949827	0.000378691	0.00320721
ERCC6	-1.33437	3.95954e-13	2.14043e-12	0.894186	0.000381558	0.00322767
RAB9A	1.51333	2.15644e-53	1.12769e-51	-0.630567	0.000382608	0.00323272
FAF1	0.750746	8.99543e-09	3.26285e-08	-0.548063	0.000383187	0.00323379
RASL11A	-1.33461	0.00431604	0.00776855	1.30553	0.000388052	0.00326713
N6AMT2	3.31363	5.64971e-39	1.43876e-37	-0.613342	0.000388701	0.00327067
MRPL44	-0.0645114	0.787206	0.825975	-0.637316	0.00039157	0.00329094
TRMT2A	0.952786	4.38199e-08	1.48019e-07	0.829548	0.000392425	0.00329434
EFNA4	0.487371	0.316556	0.382693	1.22972	0.000395236	0.0033159
CALM1	-0.528741	2.60405e-08	8.99822e-08	-0.733502	0.000402141	0.0033679
GRIA3	4.10695	2.55785e-30	4.27576e-29	-1.2355	0.000402711	0.00336873
ANKRD46	0.705687	0.00695762	0.0120572	-0.660733	0.00040265	0.00336873
NDUFAF2	0.839282	3.82666e-06	1.04586e-05	-0.925308	0.000403874	0.00337345
MTAP	-0.402836	0.00505037	0.00897303	0.602512	0.000404303	0.00337415
JOSD1	0.218676	0.607978	0.666676	-1.04821	0.000405662	0.00338351
SLC5A12	5.73378	1.12253e-21	1.1399e-20	-0.907559	0.000406053	0.0033848
RPL14	-0.316991	0.0846652	0.118633	-0.625386	0.000410947	0.00342161
LAMA5	-0.188218	0.512952	0.578631	1.06306	0.000411514	0.00342434
RAB12	-0.372766	0.0607522	0.0879621	0.491684	0.000412263	0.00342857
KIT	-1.58056	2.38929e-09	9.20602e-09	1.19629	0.000412684	0.00342869
ILF3	-0.0942596	0.631599	0.687489	0.54408	0.000412757	0.00342869
E4F1	-1.03212	0.000364015	0.000773679	0.956433	0.000415648	0.0034467
SPHK2	0.043556	0.778006	0.818166	0.834047	0.000417017	0.00345604
DLL1	1.80301	3.45695e-09	1.30978e-08	1.28873	0.000417672	0.00345738
GC	0.240017	0.0794539	0.111989	-0.810028	0.000418448	0.00345988
NFRKB	0.0239341	0.868377	0.893548	0.566239	0.000419016	0.00346136
CRYBA1	8.82947	2.69601e-50	1.18226e-48	-1.27227	0.000419634	0.00346168
SLC9A8	0.906805	7.69935e-07	2.27812e-06	0.59016	0.000419556	0.00346168
ZBTB48	2.97334	4.42785e-20	4.0849e-19	0.90193	0.000422076	0.00347982
HMG20A	-1.00495	4.62301e-09	1.72815e-08	0.456983	0.000422763	0.00348347
VBP1	-1.29525	5.48916e-26	7.20517e-25	-0.557317	0.00042312	0.0034844
CUL4A	-0.380231	0.00409021	0.00738246	0.517743	0.000427403	0.0035136
TMEM127	-0.277236	0.0445234	0.0663206	-0.559019	0.000427335	0.0035136
EEF1G	1.35144	1.4486e-23	1.64911e-22	-0.718893	0.00042808	0.00351416
XYLT2	1.55882	2.03202e-11	9.39089e-11	0.954166	0.000430176	0.00352659
MGEA5	0.081254	0.4151	0.484804	0.816689	0.00043343	0.00354886
KANSL1	-0.668303	9.21234e-06	2.39722e-05	0.565332	0.000434551	0.00355601
GCKR	3.05082	8.85719e-63	6.5617e-61	0.698339	0.000435751	0.00356175
ACSS2	4.0502	2.45448e-28	3.65889e-27	-1.17109	0.000435533	0.00356175
PAM	-0.273224	0.0928872	0.128971	-0.596185	0.000436599	0.00356629
EHBP1	-0.193148	0.313783	0.379528	-0.751459	0.000438841	0.00357678
SOCS1	-0.162752	0.698106	0.746667	1.16846	0.000442202	0.00360007
GMEB1	0.871799	0.00104121	0.00206029	0.987	0.000442711	0.00360216
KIAA1468	-0.0475645	0.843333	0.872786	0.803069	0.000444451	0.00361426
TRAF3	-0.481891	0.0388661	0.0586169	0.953767	0.000444965	0.00361639
SNX13	0.706945	0.0104438	0.0175151	-0.540065	0.000446406	0.00362603
DDN	3.30927	1.4317e-05	3.64313e-05	1.2712	0.000446769	0.00362692
DND1	0.390864	0.216074	0.273278	1.14439	0.000448004	0.00363489
ZNF710	-0.667339	0.00699928	0.0121229	0.799733	0.000448477	0.00363666
AP3B2	-0.547	0.299511	0.364293	1.38547	0.000450633	0.00365049
PTBP1	-0.188331	0.422629	0.492656	0.487429	0.000450694	0.00365049
PTPRA	0.95735	1.66419e-05	4.20303e-05	-0.704621	0.000451821	0.00365548
PIGQ	0.567373	0.000382956	0.00081059	0.663803	0.000451784	0.00365548
RNF123	0.34184	0.0115379	0.0191854	0.756225	0.000452228	0.0036567
SLC20A2	0.923169	0.000156613	0.000350302	-0.776854	0.000453061	0.00366137
DTWD1	2.24898	2.20336e-22	2.34458e-21	-0.496803	0.000453326	0.00366144
MORC3	-1.58833	4.37831e-40	1.20948e-38	0.775389	0.000455002	0.0036729
CTDP1	-1.03911	1.01707e-11	4.81644e-11	0.666182	0.000458207	0.0036946
ATP6V0A1	-0.355093	0.0244745	0.0382143	0.747786	0.000458042	0.0036946
NOP16	-0.422049	0.00904623	0.0153742	-0.84948	0.000459546	0.00370331
RRNAD1	-1.01677	3.669e-05	8.89418e-05	1.00423	0.000460049	0.00370527
GTF3C3	0.135976	0.447605	0.516293	0.904366	0.000460609	0.00370619
PPID	-0.768796	4.66508e-05	0.000111567	-0.568577	0.000461979	0.00371245
GPN2	0.380905	0.0259055	0.0402943	0.729697	0.000461916	0.00371245
SIX5	-0.258748	0.338281	0.405498	0.940322	0.000463783	0.00372276
HGFAC	1.19208	1.35028e-12	6.95019e-12	0.757727	0.000465614	0.00373327
CC2D1B	-0.699222	2.90103e-06	8.04571e-06	0.844145	0.000467588	0.00373861
PAN2	-0.949552	0.000204979	0.000451054	1.03718	0.000466625	0.00373861
TEX10	0.310406	0.119734	0.161336	0.708644	0.000467576	0.00373861
KMT2C	-0.958118	8.17609e-11	3.57736e-10	0.595194	0.000468859	0.00374668
ADCY6	0.989724	5.01125e-10	2.04871e-09	0.635978	0.000472136	0.00376729
RASGRP1	0.782637	0.00238431	0.00445985	0.849148	0.000472229	0.00376729
VSIG2	6.54299	2.31372e-19	2.00407e-18	1.25576	0.000473806	0.00377145
TTLL12	-1.10664	6.2625e-09	2.31447e-08	0.934793	0.000473786	0.00377145
ASAP1	0.0128309	0.949708	0.960712	0.910039	0.000473414	0.00377145
CPNE2	3.51817	1.90733e-84	2.82602e-82	0.628267	0.00047544	0.00378236
NFKBIZ	-1.85678	2.37677e-20	2.23485e-19	1.12612	0.000476595	0.00378943
PRDX3	0.797171	0.00381841	0.00691998	-0.800234	0.000477211	0.00379012
SH3BGRL2	0.339586	0.31034	0.375921	-0.850776	0.000478976	0.00379991
LDB1	-0.808021	6.4874e-11	2.86412e-10	0.717947	0.000481685	0.00381716
SPPL2B	1.67029	7.68177e-56	4.44497e-54	0.685906	0.000485116	0.00383797
ZDHHC8	-1.54504	4.76553e-23	5.28968e-22	0.840219	0.000485433	0.00383836
MAP2K4	0.241894	0.298648	0.36347	-0.5905	0.000488244	0.00384782
ACSL4	0.308907	0.462135	0.530051	-0.916083	0.000487818	0.00384782
UQCRC2	0.0896333	0.57774	0.638964	-0.733946	0.000487911	0.00384782
TMTC3	0.0420982	0.834419	0.865484	-0.492532	0.00048779	0.00384782
UBXN4	0.153911	0.241333	0.301351	-0.411497	0.000488548	0.00384809
TRAF3IP3	0.232759	0.329769	0.396607	0.779042	0.000489298	0.00385188
SVIP	-0.275448	0.174465	0.225943	-0.701688	0.000493158	0.00388013
MINK1	-0.154858	0.0920923	0.127976	0.747949	0.000493711	0.00388234
UQCRH	0.118742	0.632957	0.688508	-0.959388	0.000499904	0.00392026
PSMB7	0.530614	0.0118643	0.0196846	-0.647938	0.00050231	0.00393481
VPS28	-0.319625	0.0367044	0.0555967	-0.513124	0.000504397	0.00394899
RELN	-0.888189	0.00567403	0.00999753	-0.907095	0.000505671	0.00395464
ARHGAP1	-0.06589	0.564259	0.626677	0.729524	0.000505445	0.00395464
ASNA1	0.749529	0.00100951	0.00200203	-0.480264	0.00050879	0.00397685
CLDND1	-2.20196	4.91275e-54	2.65424e-52	-0.86288	0.000509453	0.00397986
PRKAG2	2.66797	6.06232e-27	8.34978e-26	0.757503	0.000511108	0.00398872
NDST2	-1.78835	9.81819e-37	2.23284e-35	0.705864	0.000511957	0.00399069
SERPINH1	-1.12608	1.5195e-15	9.98602e-15	-0.743065	0.000514477	0.00400379
NUDC	0.754851	1.11628e-10	4.83226e-10	-0.623913	0.00051542	0.00400895
ZCCHC11	-1.44144	1.30931e-31	2.34071e-30	0.747816	0.00051594	0.00401009
JMJD7	2.65635	9.64144e-18	7.47689e-17	1.12913	0.000516128	0.00401009
RASA1	-0.488752	0.000716345	0.00145486	0.538739	0.000516815	0.00401265
C4A	0.241134	0.221995	0.279898	0.757366	0.000517019	0.00401265
FBXW7	-0.131934	0.565102	0.627471	0.680072	0.000518004	0.00401594
SEMA3B	-2.41782	4.40466e-09	1.64905e-08	1.2103	0.000522365	0.00404536
ZMYND15	0.987137	0.085701	0.119964	1.33288	0.000525133	0.00406459
ZADH2	1.37564	7.86187e-09	2.86656e-08	-0.429418	0.000525841	0.00406787
CSK	0.203203	0.229023	0.287646	0.782799	0.000526404	0.00407003
UROC1	0.242368	0.122265	0.164416	0.791516	0.000527687	0.00407553
SPTBN4	-2.92041	1.71812e-33	3.39425e-32	1.26152	0.000529071	0.00408124
GPR158	3.02081	2.46657e-13	1.3509e-12	-0.88307	0.000528933	0.00408124
METAP1	-0.83193	0.0030347	0.00559087	-0.49575	0.000529282	0.00408124
IFT140	-0.498566	0.000226624	0.000494678	0.865203	0.00053159	0.00409682
SMPDL3B	2.88002	3.72218e-120	1.25514e-117	-0.887109	0.000534454	0.00411668
AHCY	-1.9734	7.40161e-07	2.19534e-06	-0.99501	0.000537682	0.00413708
CELSR1	1.43427	1.47366e-06	4.22361e-06	0.816042	0.000537416	0.00413708
HDHD3	-0.383448	0.188646	0.242286	-0.777166	0.000538558	0.00414159
KRCC1	-1.11713	1.03366e-12	5.39966e-12	-0.534369	0.000546198	0.00419583
PAQR4	0.655008	0.0473804	0.0701595	-1.04866	0.000547701	0.00420287
GSS	0.565317	0.000195042	0.000430352	0.553266	0.000548062	0.00420308
SKP1	-0.00305539	0.98187	0.985087	-0.789288	0.000549328	0.00420857
TBX19	-2.64835	1.3096e-06	3.77997e-06	1.32433	0.00055193	0.00422172
TIMMDC1	-0.00381079	0.988321	0.990346	0.950618	0.000553111	0.00422849
POPDC2	-0.560448	0.374997	0.444227	1.34458	0.00055631	0.0042484
TMEM25	3.13801	6.79632e-77	8.20509e-75	0.771137	0.000557088	0.00425207
CAPRIN1	-0.121194	0.639941	0.694714	-0.560515	0.00055821	0.00425836
RICTOR	-0.727489	0.00311502	0.00572483	0.742455	0.000559082	0.00426274
BBS1	-2.55626	9.33132e-40	2.52074e-38	-1.02435	0.000564539	0.00429747
FERMT2	-0.57104	1.16303e-05	2.99297e-05	-0.458108	0.000567979	0.00432135
XXYLT1	0.0778025	0.718636	0.765036	-0.814174	0.000568598	0.00432376
CHMP5	-0.135564	0.241535	0.301503	-0.673782	0.000569335	0.00432707
RGS16	3.68472	1.49048e-16	1.0608e-15	1.30534	0.000574892	0.00436466
SLC39A11	-0.387725	0.263709	0.325731	-0.774021	0.000574804	0.00436466
POLR3C	-0.650092	2.19544e-05	5.46012e-05	0.702754	0.000581035	0.00440195
TCF25	0.0215108	0.870666	0.895576	0.577688	0.000582004	0.00440476
SF1	-0.374978	0.000329708	0.000703824	0.887707	0.000584177	0.00441172
ECHS1	0.990233	0.000320486	0.000685334	-0.794432	0.000586559	0.00442737
CUTC	0.3693	0.0660856	0.0950509	-0.772588	0.000589448	0.00444214
ING1	0.0125711	0.965813	0.973418	0.835859	0.000589311	0.00444214
RBM3	3.26034	4.93864e-117	1.50922e-114	-0.660526	0.00059089	0.00445067
CAPN10	1.51351	1.25824e-09	4.98151e-09	0.948214	0.000595488	0.00448058
URGCP	1.22485	2.24189e-26	2.99091e-25	0.500538	0.000596015	0.00448218
SLC12A9	-1.38487	1.36216e-14	8.21749e-14	1.00162	0.000596914	0.00448658
NHP2L1	1.07275	4.04414e-07	1.23586e-06	-0.651943	0.000598116	0.00449326
CCDC47	1.03534	5.27241e-07	1.59034e-06	-0.752437	0.000607755	0.0045515
IMPDH1	0.562354	0.0868227	0.121411	0.929904	0.000607779	0.0045515
CYP2A13	2.2687	1.98808e-36	4.43869e-35	-1.06779	0.000609687	0.00456339
NRDE2	0.236437	0.0476861	0.0705694	0.570482	0.000610407	0.0045664
PCBP4	1.21233	2.51193e-16	1.74834e-15	0.473317	0.000611769	0.00457288
EPHA10	1.25957	0.092085	0.127976	1.35234	0.000613575	0.00458051
SALL4	0.262608	0.568772	0.630829	1.34308	0.000615089	0.00458694
MAATS1	1.33512	0.00178736	0.00341179	1.20659	0.000616007	0.00458907
RPUSD2	0.583034	0.0539345	0.0789323	0.983208	0.000617412	0.00459714
IGDCC3	0.36186	0.774287	0.815219	1.28877	0.000618299	0.00460135
TP53BP1	0.262097	0.0794396	0.111989	0.804109	0.000623279	0.00463118
EBP	-0.0757226	0.740809	0.785493	-0.792929	0.000625007	0.00464161
LRIG2	0.0573444	0.750042	0.794311	0.879435	0.000625519	0.004643
ELAC2	0.777228	6.48583e-20	5.89451e-19	0.571242	0.000629481	0.00465922
RPS6KA2	-0.772901	2.64286e-05	6.52311e-05	0.917144	0.000629573	0.00465922
TSFM	0.669253	0.00165612	0.00317553	-0.670373	0.000629659	0.00465922
RIN1	0.284214	0.468043	0.535384	1.23069	0.000628694	0.00465922
NRGN	2.47968	1.20333e-12	6.23932e-12	1.00926	0.000638518	0.00470771
YIPF5	-1.70906	8.89077e-12	4.23492e-11	-0.687802	0.000638265	0.00470771
DCAKD	-0.612032	0.000584858	0.00120255	-0.848894	0.000638387	0.00470771
PIGM	0.247363	0.323458	0.389928	-0.670939	0.000637846	0.00470771
SEPHS1	-0.0644814	0.767498	0.810164	0.824146	0.000639401	0.00471179
NT5C2	-0.131633	0.63004	0.685945	0.990715	0.000639868	0.00471281
CDKN2AIP	1.04191	1.12661e-07	3.66749e-07	0.736191	0.000640464	0.00471476
MYCBP	1.32652	4.8464e-06	1.30595e-05	-0.982302	0.000643056	0.00473141
GUCY2C	3.94649	2.58687e-07	8.06923e-07	1.31583	0.000644129	0.00473687
PRADC1	0.707529	4.80724e-08	1.62103e-07	-0.523239	0.000647052	0.00475592
SERPIND1	1.61476	1.20623e-13	6.72887e-13	-0.645165	0.000648487	0.004761
YARS2	0.253094	0.0598606	0.0867997	-0.734574	0.000648639	0.004761
NSRP1	-0.293197	0.0880388	0.12299	0.692898	0.000648743	0.004761
FBXW5	0.81062	2.25977e-06	6.34462e-06	0.56549	0.000649644	0.00476271
CEP63	0.117803	0.635869	0.690983	0.812423	0.000649975	0.00476271
TOMM22	-0.453705	0.0086936	0.0148161	-0.520058	0.000651072	0.00476586
COMMD8	2.32753	1.21741e-11	5.72527e-11	-0.92605	0.000651963	0.00476994
MAFG	-1.62671	3.59614e-16	2.47478e-15	0.815476	0.000658089	0.00480682
RPL3	0.260613	0.138296	0.183775	-0.456545	0.000659999	0.00481641
SELENBP1	0.346511	0.0680649	0.0976392	-0.660031	0.000660462	0.00481733
TARSL2	1.48793	1.17068e-30	1.98752e-29	0.712239	0.000660872	0.00481786
PNISR	-0.321358	0.277265	0.340497	0.934394	0.000663011	0.00482608
SEMA6A	-2.32457	5.61447e-25	6.97635e-24	0.764411	0.000666373	0.00484808
ESCO1	1.56812	2.01704e-19	1.75175e-18	0.997513	0.00066836	0.00486006
UVSSA	-0.512603	2.0275e-06	5.72535e-06	0.69806	0.000669791	0.00486799
CD14	0.561434	0.0515434	0.0758187	-0.824052	0.000670587	0.00487129
TSC22D4	0.124559	0.412673	0.4822	0.661805	0.000672695	0.00487917
ERGIC1	-0.101036	0.751565	0.795579	-0.598697	0.00067599	0.00490059
CDC42EP3	-0.504705	0.0411274	0.0616848	-1.09694	0.000677046	0.00490575
ERBB2	3.97858	6.81471e-202	1.11068e-198	0.750077	0.000678785	0.00491586
EMC4	1.91987	4.29438e-38	1.04464e-36	-0.657107	0.000683198	0.0049409
WDFY3	-1.28374	3.21952e-11	1.45556e-10	0.616636	0.00068328	0.0049409
CDADC1	-0.608502	0.000272678	0.000588634	-0.851237	0.000684985	0.00494963
NR4A2	1.50525	0.072544	0.103457	-1.26345	0.000685179	0.00494963
CSRP1	1.55679	4.78171e-13	2.55801e-12	-0.618662	0.000686246	0.00495333
SUV420H2	-1.11342	1.60463e-05	4.0589e-05	0.908371	0.000686731	0.00495333
ZC3H10	-0.0067261	0.971288	0.977184	0.714427	0.000686529	0.00495333
STK25	0.0908725	0.335216	0.402286	0.497923	0.000687221	0.00495437
HSPA12B	0.216867	0.390586	0.459991	0.943856	0.000687896	0.00495673
MOXD1	2.01583	1.04163e-10	4.52516e-10	-0.865308	0.000688753	0.00495791
CIDEB	1.22058	7.51032e-09	2.75172e-08	-0.67727	0.000688446	0.00495791
LRRC4B	-0.283642	0.497254	0.563263	-1.31286	0.000691019	0.00497172
CALCRL	-2.67129	8.84167e-21	8.53531e-20	-1.04785	0.000693339	0.00498124
GLO1	0.159448	0.160986	0.210634	-0.494206	0.000693362	0.00498124
SLC13A3	-0.24964	0.575976	0.637662	-0.975013	0.000693387	0.00498124
DDX41	0.0927194	0.666832	0.718404	0.755877	0.000694162	0.0049843
METTL7B	-0.0984966	0.660686	0.712725	-1.00838	0.000694701	0.00498567
SLC36A4	1.01926	6.69072e-12	3.22785e-11	-0.821423	0.000702384	0.00503322
PALLD	-1.87098	6.45294e-29	9.8908e-28	-0.842648	0.000703334	0.00503499
ZBTB24	1.71591	3.65531e-31	6.37171e-30	0.728755	0.000708898	0.00506974
STX1A	1.69122	0.0270213	0.0418965	1.32777	0.000710307	0.00507474
CACNB1	-1.5067	1.27275e-07	4.11989e-07	1.13651	0.000712608	0.00508863
HIGD2A	0.904287	0.000260484	0.000564179	-0.800666	0.000713404	0.00509177
PRPF18	0.37009	0.0425461	0.0636078	0.527682	0.000714206	0.00509496
TSTD2	-1.82362	6.81718e-36	1.49809e-34	0.86546	0.000717193	0.0051112
RPL7L1	2.33448	2.29265e-86	3.44921e-84	-0.58365	0.000721355	0.00513826
DRD1	4.47155	1.38609e-08	4.91464e-08	-1.32158	0.000725582	0.00516258
CD47	-0.261739	0.0170476	0.0274283	-0.506402	0.000726213	0.00516258
USPL1	0.215786	0.466081	0.533638	1.00021	0.000727976	0.00517254
NOB1	0.499683	0.00613442	0.0107429	0.770833	0.000729849	0.00518327
LPXN	-0.115687	0.657458	0.710026	0.885468	0.000731164	0.00518745
HMG20B	2.18112	3.20816e-61	2.225e-59	0.618281	0.000731792	0.0051889
STS	2.64016	6.74432e-27	9.26302e-26	-1.07299	0.000736444	0.00520667
HPCAL1	1.45133	5.1445e-23	5.6974e-22	-0.571261	0.000736637	0.00520667
ALDH1L2	-0.000282974	0.999263	0.999365	0.63344	0.000736691	0.00520667
PREB	3.23553	2.29637e-37	5.39812e-36	-0.881814	0.000741647	0.00523125
RPS17	0.922845	0.000375486	0.000795986	-0.643441	0.00074158	0.00523125
KIAA0196	-0.188088	0.209242	0.26553	-0.578926	0.000741728	0.00523125
PKNOX1	1.31479	9.57463e-16	6.38243e-15	0.757207	0.000744073	0.00524294
VTA1	0.383211	0.112524	0.153	-0.61546	0.00074641	0.0052539
EXOC3L1	-0.429307	0.18869	0.242311	0.816839	0.000747276	0.00525684
PDE1B	4.93957	2.85058e-28	4.23002e-27	1.19432	0.000749035	0.00526202
PPP3R1	0.408304	0.232197	0.291147	-0.669129	0.000750893	0.0052699
OSBPL5	-0.119593	0.732134	0.777535	1.14447	0.000750894	0.0052699
PRELID1	2.41321	1.14747e-15	7.6127e-15	-0.672012	0.000752708	0.00527754
TMEM18	-0.38959	0.0212226	0.0335547	0.6075	0.000753691	0.00528175
HECTD3	-1.48835	1.45068e-28	2.19941e-27	0.762313	0.000754532	0.00528505
DTX2	0.987829	3.60163e-12	1.78602e-11	0.690516	0.000756109	0.0052935
TRPV6	10.4034	7.81359e-148	4.77557e-145	1.2441	0.000757039	0.00529742
MVK	1.6421	5.33486e-06	1.42891e-05	-1.05424	0.000757716	0.00529957
HYAL2	-0.148027	0.437844	0.507774	-0.779802	0.000759645	0.00531045
SLC35D2	2.32018	2.69022e-18	2.17598e-17	-0.720745	0.000760571	0.00531232
RASA3	-0.989236	2.48247e-10	1.04413e-09	0.889698	0.000766607	0.0053493
LDOC1	0.500644	0.0467152	0.0693108	-0.844573	0.000766697	0.0053493
SCAMP4	0.582839	0.000883619	0.00176995	-0.548549	0.000767352	0.00535125
PPP6R2	0.882414	0.000619288	0.00126907	0.764049	0.000769238	0.00535918
FADS2	6.647	1.4252e-75	1.58259e-73	-1.25654	0.000774751	0.0053897
ILKAP	1.03031	0.000904508	0.00180915	0.908115	0.000780701	0.00542054
ADIPOR1	0.211146	0.159567	0.209058	-0.42718	0.000785096	0.00544577
ITCH	-0.246399	0.474164	0.541561	-0.379538	0.000785948	0.00544904
ADCK5	0.631035	0.0410845	0.0616299	0.93848	0.000794282	0.00549882
RAD17	1.4108	2.04627e-22	2.18933e-21	0.869003	0.000799368	0.00552
NUAK1	0.895879	4.08341e-05	9.83297e-05	0.645087	0.000799659	0.00552
NHEJ1	0.130768	0.584019	0.644596	1.03541	0.00079941	0.00552
BCAR3	-2.09622	7.19849e-13	3.79687e-12	-0.788097	0.000800138	0.00552064
TMEM129	-0.817693	2.38853e-07	7.48635e-07	0.519207	0.000805061	0.00555078
NDUFB3	1.24434	8.04807e-07	2.37484e-06	-0.792344	0.000805638	0.00555078
MATN4	2.82257	1.31566e-06	3.79635e-06	1.2335	0.000805671	0.00555078
SNX15	-0.597644	0.000141744	0.000319381	0.620956	0.000806645	0.00555481
ALG8	1.55048	1.85614e-34	3.85375e-33	-0.437633	0.000807802	0.00556011
PIP4K2A	-0.589797	0.000701908	0.00142791	0.755362	0.000808602	0.00556293
CNIH	1.20716	1.37671e-10	5.90217e-10	-0.56426	0.000809945	0.00556681
ZNF511	-0.317381	0.00649313	0.0113204	0.644086	0.000812184	0.00557416
ZNF287	0.488296	0.0445835	0.0663999	-0.772101	0.00081185	0.00557416
USP5	0.229029	0.114778	0.155567	0.694326	0.000811573	0.00557416
DOCK3	0.271924	0.236387	0.295718	0.997738	0.000815118	0.00559161
ACPT	6.71634	8.45655e-19	7.03203e-18	0.865634	0.000816379	0.00559758
NUDT9	-2.24293	5.68847e-104	1.29366e-101	0.689092	0.000817019	0.00559928
RAD50	-0.509614	0.00223972	0.00420873	0.704663	0.000821619	0.00562272
TPK1	-1.46958	8.17364e-06	2.1406e-05	-1.03933	0.000829989	0.0056738
GDI2	0.139859	0.392921	0.462324	-0.501758	0.000830274	0.0056738
SHOC2	-0.151027	0.524008	0.588929	-0.441119	0.000833521	0.00569078
XPO6	0.0817745	0.543692	0.60777	0.601631	0.000833554	0.00569078
EIF3I	0.836335	4.05651e-13	2.18922e-12	-0.707366	0.000847689	0.00576191
TRPM7	0.0558628	0.641752	0.696371	0.786018	0.000847318	0.00576191
RBM47	-0.104297	0.773144	0.814104	-0.74292	0.000849095	0.00576658
UHRF1BP1L	-0.0131635	0.952299	0.962635	-0.919419	0.00085103	0.00577698
DDX20	1.26151	8.57469e-08	2.8271e-07	0.858587	0.000856853	0.00581099
LRP5	-1.77245	5.91111e-25	7.33563e-24	0.796511	0.000860053	0.00582992
IRF5	0.614743	0.0180934	0.0289773	0.884286	0.000868481	0.00587591
MRPS11	1.313	1.38216e-08	4.90428e-08	-0.547002	0.00087106	0.00588779
DYNC1H1	-0.213267	0.113486	0.154008	0.447239	0.000870999	0.00588779
OAZ1	1.06025	2.28579e-11	1.05041e-10	-0.493618	0.000873475	0.00589811
RHBDD1	-0.578716	9.42381e-05	0.000216989	0.940845	0.000873824	0.00589811
HERC2	-0.0906541	0.398873	0.468369	0.7887	0.000880091	0.005932
GBE1	-0.404104	0.16961	0.220561	-0.7858	0.000883008	0.00594886
TBRG1	-0.081939	0.61581	0.673852	0.681081	0.000886327	0.0059656
HBQ1	0.0330373	0.974373	0.979481	1.30661	0.000888107	0.00597477
DYNLL1	0.461135	0.110511	0.15064	-1.10786	0.00089105	0.00598825
NUAK2	-2.47857	2.15173e-14	1.28147e-13	1.08627	0.00089798	0.00601291
SLC26A6	2.16298	1.93997e-08	6.77052e-08	1.03793	0.000897304	0.00601291
MADD	0.54733	0.0080129	0.013735	0.822294	0.000897386	0.00601291
RNF4	-0.377298	0.0316251	0.0484585	0.757272	0.000901573	0.0060313
SMEK1	-0.393568	0.00687455	0.0119343	0.856664	0.000903504	0.00604139
MKL2	-2.47439	4.56762e-32	8.38025e-31	0.809627	0.000906221	0.00605672
RAB6B	-2.53201	2.93308e-49	1.21417e-47	-0.931839	0.000907709	0.006061
FIG4	1.11298	5.11153e-08	1.72009e-07	0.668053	0.000912423	0.00608963
SLC20A1	-0.731037	0.00123724	0.00241688	0.717402	0.000915344	0.00609775
LONP2	0.437039	0.00289649	0.00534833	-0.843177	0.000915018	0.00609775
PELI3	0.24236	0.163941	0.214102	-0.663362	0.000915071	0.00609775
PGM5	0.260091	0.175373	0.226998	-0.700727	0.000914686	0.00609775
DAPP1	-1.589	9.46873e-06	2.46066e-05	0.886965	0.000916598	0.00610325
FAM124A	0.478426	0.217834	0.275148	-1.07996	0.000918297	0.00611172
CYP24A1	-0.301943	0.719663	0.765787	1.27174	0.000918855	0.00611259
GYLTL1B	-1.93269	3.03243e-06	8.38636e-06	1.28249	0.000923418	0.00613532
ABCB10	0.760285	0.00399743	0.00722299	-1.03465	0.00092356	0.00613532
LRRC45	-1.00422	9.46331e-14	5.33689e-13	0.650527	0.000924525	0.00613888
ZMYND10	-2.09792	1.79554e-06	5.09241e-06	1.24863	0.000926791	0.00614822
FAM214A	-0.869605	6.66543e-05	0.000156648	0.900172	0.000927833	0.00615227
SLC10A3	-2.95059	4.49498e-39	1.14769e-37	0.767036	0.00093904	0.00621793
PRR15	1.15809	0.0137188	0.0225019	-1.09358	0.000941101	0.00622869
UBA6	0.33084	0.115214	0.156049	-0.404913	0.000943142	0.00623931
ANP32A	0.648972	0.00120091	0.00235203	-0.592693	0.000949156	0.00627439
NCKIPSD	-0.889515	8.67158e-06	2.26252e-05	0.855965	0.00095287	0.0062929
GPAM	-0.125979	0.761399	0.804248	-1.02667	0.000953828	0.00629544
SIDT2	-1.53005	9.38959e-23	1.02938e-21	0.739189	0.000963334	0.00634646
ADAMTS9	0.414636	0.170738	0.22185	0.791265	0.000975067	0.00640152
LRIG1	-1.03166	1.28465e-07	4.15428e-07	0.93279	0.000976983	0.00640853
NEO1	-0.418225	0.0054359	0.0096126	0.599516	0.000977686	0.00640853
PLSCR3	0.816179	1.48578e-09	5.84688e-09	0.597765	0.000982475	0.00643108
USP19	0.350156	0.00519873	0.00921319	0.530004	0.00098807	0.0064569
RNLS	-0.19453	0.268453	0.330881	-0.670926	0.000989657	0.00646329
OSTF1	-0.0860537	0.451514	0.519637	-0.529729	0.000996034	0.006499
ADAM11	3.31966	7.11607e-17	5.2009e-16	1.13458	0.000996893	0.00650163
MAPK8IP2	3.83546	9.9077e-22	1.01241e-20	0.917397	0.00100024	0.0065205
ZBTB39	0.0518516	0.792298	0.829449	0.562983	0.00100342	0.00653821
NUBP2	-0.310781	0.148582	0.195899	-0.873794	0.00100571	0.0065502
SYP	2.7493	2.36428e-12	1.19547e-11	-0.598736	0.00100809	0.00656271
ZBTB32	-1.78319	6.89044e-06	1.82162e-05	1.14079	0.00100961	0.0065696
CDK13	-0.0879523	0.543526	0.60772	0.739271	0.00101434	0.00659137
B3GNT8	-0.279375	0.579827	0.640475	-1.27799	0.00101515	0.00659365
DARS	0.54653	0.00265511	0.00493243	-0.83127	0.00101653	0.00659961
SMIM12	0.278314	0.0797639	0.112361	-0.754133	0.00101899	0.00661256
SEC63	-0.589529	0.00160145	0.00307673	-0.619586	0.00101948	0.00661262
CAPZA2	0.0710616	0.831236	0.863098	-0.53611	0.00101992	0.00661262
TM9SF2	-0.524229	0.00413381	0.00745566	-0.623745	0.00102654	0.00664947
CEBPZ	-0.246972	0.0252223	0.0393003	-0.472049	0.00102882	0.00665523
MDH1	0.378467	0.0449069	0.0668409	-0.78488	0.00103138	0.00666351
EHD2	-0.291744	0.234171	0.293284	-0.694177	0.0010315	0.00666351
DOLPP1	1.14349	2.97075e-05	7.28094e-05	1.09141	0.00103205	0.00666403
UBA1	-0.0220417	0.791309	0.828769	-0.517344	0.00103485	0.00667908
ADAMTS12	3.26254	3.46973e-31	6.06986e-30	-1.24442	0.00103727	0.00669168
DCAF5	0.0730872	0.602534	0.661894	0.545995	0.0010413	0.00671164
BAG2	1.09303	1.95369e-09	7.6116e-09	0.857139	0.00105093	0.00676813
RAB14	-0.280664	0.193875	0.24809	-0.4628	0.00105101	0.00676813
TMEM63B	1.08186	6.43897e-16	4.33356e-15	0.434754	0.00105249	0.00677232
ALAD	2.61362	5.39594e-31	9.30634e-30	-0.581305	0.00106046	0.0068167
H3F3B	0.451967	0.0291257	0.044896	-0.436228	0.00107467	0.00689208
ZMYM2	-0.299682	0.193198	0.247353	0.985191	0.00107508	0.00689208
DMTF1	0.141239	0.556794	0.620104	0.850172	0.0010774	0.00690386
TESK1	-0.0689983	0.672856	0.723777	0.732892	0.00107986	0.00691564
AUP1	1.14421	3.6885e-06	1.01092e-05	-0.488362	0.00108343	0.00693047
CDK14	0.622155	0.099482	0.137251	-1.02532	0.0010885	0.00695412
TMEM115	0.058483	0.764167	0.806909	-0.643731	0.00109783	0.0070065
HYAL3	2.01035	2.12764e-16	1.49363e-15	0.823693	0.00109974	0.00701526
CDC73	-0.465768	0.0326459	0.0498741	-0.610692	0.00110508	0.00704337
LMOD3	-5.59447	2.26343e-16	1.5844e-15	1.28902	0.00110839	0.00705689
PABPC1L	-1.8088	2.38432e-06	6.67705e-06	1.22017	0.0011098	0.00706084
AXIN2	-0.791471	0.00204637	0.00386845	0.815148	0.00113597	0.00720488
STX7	-0.0113913	0.948682	0.959871	0.802738	0.00113731	0.00721021
MRPS15	0.558116	0.023292	0.036543	-0.4591	0.00113937	0.00722003
USP30	0.0520856	0.660238	0.712477	0.722001	0.00114049	0.00722393
GIGYF2	-1.0532	1.30887e-08	4.6628e-08	0.624004	0.00114115	0.00722495
ABCC5	1.00157	0.000431729	0.000905595	0.981498	0.00114336	0.00723573
ALDOA	0.101131	0.714435	0.761424	0.582145	0.00114433	0.00723866
TK1	1.85611	5.34296e-05	0.000127003	-1.14861	0.00114541	0.00724225
TMEM17	-1.04674	5.00992e-08	1.68764e-07	-0.783097	0.00114671	0.00724367
HMGXB3	0.351021	0.0842091	0.118079	0.814334	0.00114715	0.00724367
STK32C	0.373276	0.394335	0.463765	1.12874	0.00114652	0.00724367
KATNB1	1.05833	2.33029e-07	7.31083e-07	0.744526	0.00114923	0.0072536
CNP	-2.64159	3.46553e-30	5.75372e-29	0.652373	0.00115037	0.00725756
PIGV	-1.24685	7.03365e-14	4.01296e-13	0.685185	0.00116068	0.00730972
ASB7	-0.0892653	0.702155	0.750014	0.50722	0.00116148	0.00731155
TRMT61A	-0.249192	0.302879	0.368116	0.808182	0.00116983	0.00736088
CCNJL	-1.60729	4.04255e-06	1.10025e-05	1.13137	0.00117238	0.00737367
PLAGL2	-0.181261	0.484415	0.551337	0.852636	0.00117847	0.00740871
DNM3	1.1917	2.75929e-05	6.79503e-05	-1.0823	0.00117899	0.00740872
PSMC3	1.11838	8.86648e-10	3.55204e-09	-0.475665	0.00118753	0.00745585
HHIP	0.131516	0.466868	0.534352	-0.909175	0.00119124	0.00746928
ABCB9	2.47234	7.31765e-44	2.30837e-42	0.959145	0.00119615	0.00749677
MAPRE3	1.28581	1.0497e-14	6.40366e-14	0.740291	0.00119816	0.00750609
B4GALNT1	3.49522	6.68855e-10	2.70726e-09	1.22866	0.00120653	0.00754531
TMEM39B	0.0935983	0.556882	0.620104	0.742407	0.00120641	0.00754531
HEMK1	2.2783	4.04267e-08	1.3703e-07	1.15699	0.00121261	0.00757668
PEPD	0.320126	0.119042	0.160701	-0.882962	0.00121372	0.00758031
PACRGL	1.01286	0.000136016	0.000307253	0.96824	0.00121544	0.00758773
DMAP1	0.831534	0.0014562	0.00281427	0.647127	0.00122466	0.00762863
BRD1	-0.305249	0.110968	0.151178	0.846319	0.00122575	0.00763213
SNRPA1	0.0912888	0.71455	0.761424	0.873273	0.00123056	0.00765538
MMP17	-0.952839	0.00286003	0.005289	1.1576	0.00123638	0.00768491
NECAB3	7.6309	8.54587e-50	3.64935e-48	0.992235	0.00124063	0.00770798
OPN3	2.42168	1.15119e-10	4.97678e-10	-0.970331	0.00124222	0.00771449
PRKAG3	-0.909935	0.0209603	0.0331721	1.09805	0.00124342	0.00771527
THNSL1	5.06279	7.36904e-157	6.55108e-154	-0.577518	0.00124439	0.00771791
RPLP0	1.41522	3.46543e-12	1.72603e-11	-0.643702	0.00124741	0.00773332
FBXW9	0.722564	0.000209454	0.000459868	0.79701	0.00125853	0.00779549
NPAS2	1.64667	3.14761e-16	2.17376e-15	0.822062	0.00127739	0.00789179
HLA-DQB1	1.12814	0.000654046	0.00133582	0.977186	0.00127989	0.00790378
BAIAP2	2.49788	4.07186e-38	9.95467e-37	0.877537	0.00128339	0.00792105
ATAD5	0.284895	0.176723	0.228655	0.846612	0.00128379	0.00792105
RECQL	0.946917	1.48577e-05	3.7719e-05	0.776892	0.00128644	0.00793396
ELMSAN1	-0.695736	0.00128688	0.00250936	0.566798	0.00128743	0.00793667
FKBP1A	-0.933871	1.65688e-08	5.81158e-08	-0.694023	0.00129169	0.0079468
C1GALT1C1	0.7743	5.13697e-07	1.55236e-06	-0.85318	0.00129022	0.0079468
MMS19	1.43148	9.81333e-34	1.96649e-32	0.709676	0.00129312	0.00795118
SGSM3	-0.76177	7.47618e-09	2.74226e-08	0.740341	0.00129466	0.00795376
SLC23A3	-1.22804	4.3429e-05	0.000104321	0.863337	0.00129448	0.00795376
TGFBRAP1	0.0792459	0.640912	0.695613	0.522597	0.00129554	0.0079558
RFT1	0.207631	0.112966	0.153454	0.569558	0.00129644	0.00795786
SLC6A4	2.07415	7.01315e-14	4.0036e-13	1.13628	0.00130877	0.00802321
NR2C1	1.19418	4.39439e-09	1.64583e-08	0.59798	0.00130992	0.00802684
BCHE	4.55063	3.33101e-40	9.25395e-39	-0.991908	0.00131241	0.00803868
PARVA	-1.26927	1.15822e-05	2.98216e-05	-0.708376	0.0013149	0.00805043
NELFB	0.677203	0.00329167	0.00603134	0.744716	0.0013177	0.00806417
RIMKLB	3.55743	2.05691e-29	3.27065e-28	-0.690616	0.00131955	0.00807201
EXT2	-0.389108	0.00331749	0.00607637	0.488254	0.00132033	0.00807335
GPNMB	-2.33477	2.44459e-11	1.11865e-10	1.16068	0.00132854	0.00812005
ASB8	0.478876	0.0803796	0.11318	-0.403489	0.00133404	0.00814668
PRKCD	-0.218628	0.520185	0.585171	0.805034	0.00133808	0.00816787
ACAT2	-1.14691	7.55269e-06	1.98542e-05	-1.12035	0.00134064	0.00817307
ATP6V1D	-0.0442187	0.743924	0.788538	-0.724385	0.00133982	0.00817307
PTPRU	1.8116	6.61949e-16	4.44894e-15	0.718963	0.00134178	0.00817649
PNPLA2	0.600604	0.00739038	0.0127506	0.967488	0.00134425	0.00818521
SUFU	0.805599	3.15744e-05	7.70374e-05	0.79184	0.00134583	0.00819012
WDR83OS	0.017947	0.93496	0.948934	-0.64438	0.00134631	0.00819012
ATP11C	-0.155683	0.57016	0.632225	-0.616185	0.00135155	0.00821851
FIGF	-3.23819	1.68316e-06	4.79592e-06	1.22191	0.00135359	0.008223
LINS	0.746404	0.000490328	0.00101965	0.66794	0.00135475	0.008223
PPIA	-0.408985	0.0430046	0.0642441	-0.728932	0.00135482	0.008223
ARHGAP30	0.167881	0.451159	0.519412	0.987896	0.00135518	0.008223
ATP11A	0.0226294	0.907789	0.926453	0.839623	0.00135673	0.00822552
TRIQK	3.29226	4.21084e-16	2.88764e-15	-0.837788	0.00135732	0.00822561
SH3BP5L	-0.675368	0.00011938	0.000271809	0.759768	0.00135868	0.00822774
UBE2Q1	-0.443936	1.63564e-05	4.13198e-05	0.616631	0.00135953	0.00822858
EIF3M	0.639647	9.39484e-08	3.08503e-07	-0.398313	0.0013663	0.00826547
RCN1	-2.12862	1.90105e-31	3.38006e-30	0.883371	0.0013708	0.00828621
PUM2	-1.17434	2.14987e-12	1.09044e-11	0.455847	0.00137267	0.00829402
ZNF821	1.8101	7.22085e-09	2.65561e-08	0.811276	0.00138273	0.00835129
SELT	1.13302	4.75092e-25	5.91837e-24	-0.622613	0.00138836	0.00837471
RIC8B	-0.385315	0.0462799	0.068738	0.880381	0.0013883	0.00837471
GNB2L1	0.639771	0.000635721	0.00130002	-0.568773	0.00139145	0.00838489
MCOLN1	-0.850907	3.75243e-11	1.68635e-10	0.513878	0.0013933	0.00839029
ZC3H13	-0.303095	0.0117506	0.0195091	1.002	0.00139535	0.00839913
SERPINA7	8.27237	1.62242e-119	5.28855e-117	-0.778889	0.00140097	0.00842458
PPP6R3	0.108878	0.348722	0.416482	0.610459	0.00140135	0.00842458
PHF19	-2.94964	1.1152e-13	6.24244e-13	0.747434	0.00140422	0.00843832
MSRB2	2.19416	7.78988e-41	2.23394e-39	-0.931449	0.00140493	0.00843903
CCDC158	-0.139996	0.42752	0.49729	0.899153	0.00140801	0.00845395
TFAP4	-0.857661	0.000142915	0.000321723	0.699691	0.00141188	0.00847216
PCBP2	0.922782	2.32724e-09	8.98818e-09	-0.711747	0.00141389	0.0084786
RPL7	1.14537	0.000372979	0.000791185	-0.757354	0.00141574	0.00848612
CHCHD1	0.231206	0.361016	0.429172	-0.694787	0.0014206	0.00850596
HPRT1	-1.08167	3.30321e-10	1.36873e-09	-0.731515	0.00142315	0.00851104
TRIM41	-0.862853	6.47351e-08	2.15909e-07	0.665326	0.00142431	0.00851104
ZC3H6	1.03398	3.00486e-07	9.31068e-07	0.689074	0.0014251	0.00851104
ZC3HC1	0.32447	0.015497	0.0251725	0.594313	0.00142786	0.00851104
ECHDC3	0.349129	0.0455338	0.0677224	-0.641008	0.00142849	0.00851104
DOT1L	0.290305	0.276678	0.339904	0.863096	0.00143002	0.00851104
SLC35B3	0.000144381	0.999372	0.999372	-0.424787	0.0014283	0.00851104
AACS	0.307996	0.334306	0.401274	1.04443	0.00143285	0.00851765
CEP97	-1.30822	3.11423e-10	1.29317e-09	0.658804	0.00143501	0.00852584
ATP6V1H	0.656518	2.32968e-07	7.31083e-07	-0.639667	0.00144544	0.00858137
ZNF655	-0.129488	0.620534	0.678316	0.983812	0.00145346	0.00861828
TTC4	0.579459	3.36137e-06	9.25678e-06	0.511132	0.00145536	0.00862598
DNAH10	1.78636	1.65444e-07	5.28891e-07	0.98916	0.00145627	0.008626
TTR	0.203543	0.560855	0.623746	-0.841288	0.00145657	0.008626
PPM1M	-2.17587	1.69784e-26	2.28694e-25	0.726635	0.00146662	0.0086814
SMC2	-0.0782032	0.661904	0.713803	-0.851379	0.0014674	0.0086814
SBNO1	-1.30778	1.83012e-09	7.1387e-09	0.685383	0.00147335	0.0087037
ZNF335	-0.0312872	0.793156	0.830259	0.48738	0.00147432	0.00870588
NUP62	1.69028	3.00639e-14	1.76573e-13	-0.688852	0.0014761	0.00871189
SULF2	0.185691	0.393678	0.463103	-0.809889	0.00147656	0.00871189
NSMCE1	1.45104	1.25554e-12	6.4894e-12	0.568409	0.00147854	0.0087164
RAB4B	1.45218	4.15007e-11	1.85737e-10	0.683968	0.00147852	0.0087164
GLB1L	-1.36441	1.58981e-08	5.58634e-08	0.71186	0.00148229	0.00873238
SUCO	-0.661558	0.00232486	0.00435616	0.785223	0.00148309	0.00873238
GALK1	-0.293881	0.22821	0.286773	0.616911	0.00148283	0.00873238
FBXO44	2.86879	1.95717e-17	1.49059e-16	0.806795	0.00149802	0.00880757
MBD1	-0.40636	1.28596e-05	3.2894e-05	0.538224	0.00149832	0.00880757
PECAM1	-2.10264	2.48932e-23	2.77889e-22	-0.54237	0.00150253	0.00882502
ARPC1A	1.08701	5.62381e-18	4.43868e-17	-0.480476	0.00150416	0.00883098
MRPS12	0.775905	1.99953e-05	4.99705e-05	-0.722972	0.00150921	0.00885702
SLC35E4	4.9403	4.04048e-25	5.05914e-24	0.983657	0.001511	0.00886387
TRAPPC9	-0.559733	0.0168247	0.0271186	-0.660683	0.00151897	0.00890334
HPD	-0.869755	6.24892e-05	0.000147569	-0.523729	0.0015308	0.0089653
ITGA4	0.396148	0.195744	0.250056	-1.12057	0.00153394	0.00897634
SLC25A15	-1.30967	1.65661e-06	4.72718e-06	-0.736761	0.00153535	0.00897957
PYCR1	0.37539	0.161941	0.21177	0.981911	0.00153752	0.00898485
RBBP6	-0.170272	0.133205	0.17771	0.585248	0.00154322	0.00900851
AAMP	-0.328549	0.000329651	0.000703824	-0.45733	0.00154517	0.00901625
NDUFV1	0.0456246	0.811794	0.846146	-0.648349	0.00154774	0.00902754
XAB2	-0.433639	0.0814521	0.114558	0.597125	0.0015484	0.00902769
KLHL26	-1.10654	1.79906e-06	5.1009e-06	0.694903	0.00155579	0.00906682
NDUFB6	0.0969375	0.701094	0.749481	-0.70418	0.00155782	0.00906682
SRSF10	0.00955121	0.942726	0.954719	0.719238	0.00155683	0.00906682
ERCC6L	-0.0144083	0.970572	0.976765	-1.17023	0.00155828	0.00906682
DAB2IP	-0.609963	0.0112097	0.0186905	0.671031	0.00156971	0.00912217
EPB41L2	-1.17386	2.44927e-08	8.50245e-08	0.684335	0.00157091	0.0091251
PRPF39	-0.617355	0.0437387	0.0652113	0.990963	0.00157188	0.0091251
MRPL48	0.241067	0.233374	0.292419	-0.776812	0.00157213	0.0091251
FER1L5	2.97137	7.69024e-08	2.54235e-07	1.22325	0.00158661	0.00920532
SOCS7	0.502593	0.0355795	0.0539847	0.751517	0.00159007	0.00921803
F9	-0.858358	0.000782051	0.00158141	-0.818736	0.00159077	0.00921835
XK	3.20207	2.61352e-13	1.42939e-12	-0.848971	0.00160079	0.0092689
ATG13	0.351935	0.149665	0.197114	0.687562	0.00160256	0.00927535
SKAP2	-1.86564	3.21056e-11	1.45218e-10	-0.649861	0.00160398	0.0092773
SMOC1	0.550805	0.00195542	0.00371014	0.676959	0.00160419	0.0092773
NNT	0.238573	0.397741	0.467158	-0.726032	0.00161251	0.00932164
TRMT10A	1.02284	3.43256e-07	1.05524e-06	0.797886	0.00161695	0.00934356
MED17	-0.531076	0.000110895	0.000253078	0.655764	0.00162075	0.00935794
CCDC130	1.38838	9.97011e-07	2.9156e-06	0.947073	0.00162251	0.00936429
SEMA4G	-1.29931	6.13727e-21	5.98966e-20	0.854348	0.00162834	0.00939035
FAM53B	-1.39543	2.9619e-05	7.26108e-05	0.634372	0.0016299	0.0093922
CSRP2	3.59584	3.39393e-32	6.27395e-31	-0.89399	0.00163427	0.0094132
NFE2L1	-1.66173	2.87659e-29	4.50083e-28	0.739544	0.00164581	0.00947201
SCTR	-2.52298	1.54095e-17	1.18003e-16	1.04714	0.00164966	0.00948656
IPO7	-0.476	0.129421	0.173063	-0.527182	0.00166211	0.00955043
ATP2A3	-2.14148	1.22145e-15	8.08706e-15	-0.790284	0.00166436	0.00955956
DNMBP	-0.18959	0.257106	0.318378	0.635253	0.00166668	0.00956134
DTD2	-0.0187876	0.93963	0.952783	-0.717965	0.00166626	0.00956134
FAU	2.16069	2.02026e-09	7.84667e-09	-0.670916	0.00166967	0.00956832
PXN	-0.265191	0.0146717	0.0239844	0.642025	0.00167467	0.00958796
DDX42	0.578799	2.99017e-08	1.0278e-07	0.550053	0.00167892	0.00960841
APIP	-1.27275	5.82723e-08	1.95152e-07	-0.656799	0.00168598	0.0096436
SLC45A2	2.71305	0.000838314	0.00168715	1.23715	0.00168642	0.0096436
ADSSL1	5.56906	7.10012e-107	1.7358e-104	0.752284	0.00169492	0.00968064
BLVRB	1.92492	1.08018e-13	6.05683e-13	-0.591296	0.00170927	0.00974313
HIC1	-1.09545	3.09653e-05	7.56647e-05	-0.776131	0.00171105	0.00974938
GPAT2	-1.64109	0.0010892	0.0021483	1.12871	0.00171319	0.0097577
HTATIP2	1.0514	8.43893e-12	4.03148e-11	-0.867372	0.00171487	0.00976337
HN1L	1.92525	4.57726e-36	1.01041e-34	-0.79402	0.00171679	0.0097704
CBX1	-1.23355	1.96153e-16	1.38497e-15	0.450454	0.00172299	0.00980178
REPS1	-0.509755	0.0136944	0.0224656	0.563331	0.00173542	0.00986069
CCDC92	0.546495	0.013428	0.0220657	0.776641	0.00173806	0.00987182
DNAJC14	1.68694	3.03554e-96	5.9369e-94	-0.482709	0.00174002	0.00987865
MKLN1	-0.153851	0.296699	0.361323	-0.647115	0.00174065	0.00987865
GLS	-3.07291	3.37069e-52	1.63178e-50	0.89351	0.00175284	0.00992632
ATP8B2	-0.801199	0.00171969	0.00329096	0.768016	0.00175321	0.00992632
LSG1	0.450381	6.0264e-05	0.000142555	0.440377	0.00176351	0.00997671
SLC16A14	1.07817	0.0457684	0.0680402	-1.21608	0.00177101	0.0100151
TRAF4	0.296876	0.192968	0.247189	0.838018	0.00177654	0.0100385
PPT2	-0.499418	0.0248831	0.0387966	0.746227	0.00177748	0.0100399
CANX	0.178841	0.503029	0.568717	-0.554821	0.00178155	0.0100589
CHD7	-0.756985	7.09666e-06	1.87209e-05	0.81229	0.00178378	0.0100675
UBXN2B	2.62851	2.00382e-43	6.24056e-42	-0.955269	0.00178785	0.0100825
SCNN1B	1.35519	0.00207732	0.00392013	0.996726	0.00179037	0.0100887
NRD1	-0.218076	0.0223899	0.0352692	-0.463503	0.00178999	0.0100887
COG3	-0.572498	8.72702e-05	0.000201848	0.686419	0.00179145	0.0100908
CERCAM	-0.366688	0.101491	0.139727	0.801352	0.00179312	0.0100962
MTCP1	-0.00819623	0.981273	0.984727	0.96295	0.00179466	0.010101
LSS	0.813056	1.27635e-06	3.68728e-06	-0.727438	0.00179742	0.0101125
PAQR3	-0.712048	0.00104478	0.0020661	-0.666431	0.00179906	0.0101178
ABCC1	0.274071	0.192543	0.246728	0.99058	0.00180433	0.0101355
CLASP1	-0.42744	0.0160603	0.0259936	0.536242	0.00180761	0.0101459
VPS45	-0.0770778	0.629421	0.685862	-0.688276	0.00180748	0.0101459
PHF2	-1.005	1.49885e-08	5.29334e-08	0.550597	0.00181628	0.0101906
ACOT7	-0.136451	0.400538	0.470212	-0.516366	0.00181767	0.0101944
E2F4	0.326713	0.010359	0.0173847	0.334512	0.00182579	0.0102359
DYX1C1	2.61519	1.41116e-18	1.16257e-17	0.914893	0.00183227	0.0102682
ATP6V1F	1.44849	1.24867e-09	4.94562e-09	-0.588822	0.00183361	0.0102716
AGAP2	-1.71711	5.28273e-16	3.585e-15	0.777794	0.00183935	0.0102917
ACTR10	0.583044	5.26199e-07	1.58769e-06	-0.545487	0.00184736	0.0103204
DUSP3	-0.378855	0.266944	0.329144	0.50468	0.00184631	0.0103204
FKTN	0.967741	4.70612e-06	1.27025e-05	-0.73741	0.00185022	0.0103323
ZFYVE9	0.957455	5.62458e-09	2.08581e-08	-0.813174	0.00185681	0.0103651
NOL6	1.01859	1.92374e-11	8.91998e-11	0.771005	0.00186885	0.0104107
CNTN1	2.07613	9.36763e-07	2.74516e-06	-1.09826	0.0018707	0.0104141
CA12	-3.51701	1.85853e-11	8.6217e-11	1.09459	0.00187815	0.0104434
UBQLN4	-0.178824	0.332854	0.399678	0.690779	0.00187765	0.0104434
ENOPH1	0.362771	0.0519543	0.0763241	-0.506757	0.00188027	0.0104511
MPEG1	-0.00620993	0.987182	0.989408	-1.138	0.00188314	0.0104631
CCDC82	0.309524	0.200625	0.255657	0.859802	0.00188833	0.0104878
SH3D19	-0.726869	0.0235711	0.0369217	-0.678006	0.00189813	0.0105354
ANXA7	-0.128339	0.420625	0.490612	-0.603226	0.00189837	0.0105354
MSH3	1.13333	0.000727467	0.00147683	1.02215	0.00190185	0.0105506
THPO	1.09169	0.000106783	0.000244578	0.858744	0.00190433	0.010552
BCL2L1	0.385536	0.373219	0.442443	-0.944656	0.00190387	0.010552
RTTN	-0.371281	0.344196	0.411679	1.09513	0.00190715	0.0105636
SLC22A17	1.0133	7.96511e-14	4.52853e-13	0.52421	0.0019096	0.0105731
SRSF5	1.368	3.11358e-10	1.29317e-09	0.724623	0.0019122	0.0105834
ULK2	0.632162	2.10353e-05	5.24622e-05	0.565962	0.00191298	0.0105836
TRAM1	1.34433	1.34316e-22	1.4578e-21	-0.701992	0.00191756	0.0106048
SPIRE2	-0.912714	5.20646e-10	2.12407e-09	0.956491	0.00193061	0.0106646
PEX2	-0.51642	0.000100961	0.00023187	-0.68638	0.00193857	0.0107003
RBM6	0.572708	0.034314	0.0522185	1.05001	0.00194481	0.0107306
CCRN4L	-0.615844	0.144355	0.190866	-1.19139	0.0019506	0.0107543
ACKR3	1.57394	0.00082065	0.00165399	-1.17234	0.00195253	0.0107608
NDUFV2	2.09342	4.22043e-14	2.45081e-13	-0.66734	0.00195501	0.0107703
LYPLAL1	1.34312	1.59674e-13	8.81676e-13	-0.416755	0.00195837	0.0107804
ZC3H18	-0.26516	0.022696	0.035711	0.522104	0.00196357	0.0108008
REM1	-2.52164	9.60128e-09	3.46717e-08	1.16483	0.00196972	0.0108304
SLC25A17	0.825752	4.18187e-12	2.05914e-11	-0.417188	0.00197172	0.0108372
SLC4A2	-0.505675	0.0085694	0.0146223	0.618576	0.00197337	0.0108422
TEFM	0.847367	9.12592e-11	3.9787e-10	-0.678676	0.00198104	0.0108759
GPER	-1.77739	0.027648	0.042753	1.2232	0.00198067	0.0108759
TSG101	-0.410548	5.58704e-06	1.49359e-05	-0.476366	0.00198207	0.0108774
CCNA2	-2.61713	3.43907e-14	2.0102e-13	1.20506	0.00198865	0.0109051
PSMC2	0.379249	0.0106687	0.0178677	-0.462955	0.0019894	0.0109051
BCAS2	-0.0607811	0.771712	0.813033	-0.637611	0.00198896	0.0109051
PPAP2B	-0.379757	0.270349	0.332797	-0.934933	0.0019992	0.0109546
MYL12B	0.925703	7.15351e-12	3.44262e-11	1.06096	0.00200056	0.0109578
NSMCE2	0.434021	0.00976018	0.0164617	-0.464014	0.00200207	0.010962
TMEM19	-1.20892	5.91629e-05	0.000140018	-0.808968	0.00200811	0.0109866
HSPA4L	1.89174	2.40217e-10	1.01253e-09	-0.99756	0.00201634	0.0110232
DAPK3	-1.48621	5.50322e-16	3.73204e-15	0.679192	0.00201807	0.0110284
RNF128	0.888159	0.00451318	0.00808026	-0.595388	0.00202461	0.0110599
VPS29	-0.486473	2.77527e-05	6.83032e-05	-0.641751	0.00203432	0.0111045
EIF3H	0.040201	0.700567	0.749054	-0.571663	0.00203397	0.0111045
TTK	-0.368586	0.20218	0.257538	0.954374	0.00204046	0.0111253
ANXA11	1.2735	4.11102e-38	1.00254e-36	-0.511307	0.00204677	0.0111554
MMP2	1.56664	0.000898304	0.00179753	-0.823316	0.00205167	0.0111778
HSD17B11	0.670338	0.0104938	0.0175958	-0.87403	0.0020675	0.0112513
FZR1	-0.103436	0.427635	0.497364	0.505015	0.00206966	0.0112587
FBXL2	-2.70471	5.84653e-08	1.95732e-07	0.850378	0.00208395	0.0113244
P2RY6	-3.39772	9.30288e-23	1.02102e-21	1.15321	0.00212131	0.0114959
ZNF213	1.15543	2.14229e-07	6.74918e-07	0.905518	0.00212517	0.0115125
MCFD2	0.540384	0.0681401	0.0977327	-0.646424	0.00213871	0.0115607
SRGAP2	-0.0684386	0.743946	0.788538	0.676895	0.00213773	0.0115607
PTGR2	-0.656297	0.000410271	0.000864478	-0.539618	0.00215263	0.011626
DR1	-0.18189	0.466269	0.533791	-0.608191	0.00215944	0.0116584
VAT1L	3.80817	1.24381e-12	6.43555e-12	-0.780078	0.00216151	0.0116638
NR5A2	0.443786	0.204443	0.260082	-0.643209	0.0021656	0.011674
LPHN1	0.645668	0.000382238	0.000809246	0.64631	0.00216674	0.0116757
SMARCC2	-1.52387	7.21338e-30	1.16981e-28	0.613659	0.00219144	0.0117778
HNRNPA3	0.329214	0.000338785	0.000722096	0.723397	0.00219599	0.0117978
SLC2A9	0.0639856	0.782314	0.821547	0.693929	0.00221558	0.0118896
PSMD1	0.0105271	0.910271	0.928404	-0.601955	0.00221747	0.0118953
ZFP36	-0.0252912	0.934112	0.948172	1.08826	0.00222076	0.0118966
ALDH1L1	-0.25288	0.0750368	0.106732	-0.602343	0.00222577	0.011913
AAED1	1.48173	7.58883e-17	5.52989e-16	-0.908064	0.00224149	0.0119792
GOLM1	0.872026	1.57897e-08	5.55222e-08	-0.665407	0.00224504	0.0119937
AQR	-1.10272	1.41204e-20	1.34322e-19	0.433439	0.00225489	0.0120373
CLSTN3	5.35846	1.4222e-51	6.65439e-50	1.00153	0.00225907	0.0120551
NARS2	-0.0748266	0.751215	0.795294	-0.514433	0.002262	0.0120663
WDR6	-0.200721	0.246432	0.306871	-0.695531	0.00226301	0.0120671
PTPLA	0.646961	0.0471205	0.0698169	-1.13333	0.00226852	0.0120875
ATP6V1A	0.964795	0.00811845	0.0139013	-0.631412	0.00227149	0.0120988
SDR39U1	0.71785	8.243e-05	0.000191469	0.396627	0.00228279	0.0121426
TSPAN3	2.51536	9.61772e-23	1.05321e-21	-0.790363	0.00228453	0.0121456
CAT	-2.53929	1.03639e-21	1.05462e-20	-0.946359	0.00228792	0.0121546
MRPL13	1.62465	2.11823e-22	2.26137e-21	-0.596526	0.00229033	0.0121585
EFNA5	-2.54819	1.02488e-14	6.26001e-14	-0.777025	0.00229036	0.0121585
ZNF326	-3.53764	1.08644e-59	7.27693e-58	0.702129	0.00229891	0.0121859
TIGD2	0.679441	3.06111e-07	9.46996e-07	-0.500128	0.00230384	0.0122031
VAMP3	-0.125145	0.45015	0.518616	-0.600861	0.00230387	0.0122031
SMG6	0.183611	0.318589	0.38477	0.472001	0.00230612	0.0122105
CDH2	0.578817	0.060135	0.0871329	-0.705362	0.00230952	0.0122234
RERG	1.14764	0.0121936	0.0201967	-0.950191	0.00231481	0.0122429
KLHDC8A	6.19253	2.03995e-23	2.28507e-22	0.82428	0.0023217	0.0122748
HIVEP3	-1.18121	6.56191e-05	0.000154289	1.08376	0.00232258	0.0122749
BIN3	0.587733	4.83663e-06	1.30368e-05	0.606532	0.00232619	0.0122895
CNTRL	-0.937318	2.96695e-15	1.89757e-14	0.521827	0.0023338	0.0123251
CLTC	0.00902175	0.968673	0.975603	-0.68965	0.00233842	0.0123449
TNIK	0.487308	0.0330685	0.0504645	-0.898218	0.00235595	0.0124237
CPPED1	-0.716844	0.00161055	0.00309239	-0.714052	0.00235917	0.0124361
MYO1F	1.70902	7.16669e-06	1.88954e-05	0.884255	0.0023612	0.0124422
PCBD1	-0.175423	0.290805	0.355418	-0.708693	0.00236553	0.0124605
IFT74	0.402371	0.142477	0.188613	-0.666413	0.00236708	0.012464
F12	-0.916527	1.12644e-06	3.27353e-06	0.683207	0.00237428	0.0124881
KLHL3	-0.0492425	0.897044	0.917689	0.933343	0.00237551	0.01249
CCND1	0.452101	0.197893	0.252513	-1.03462	0.00237738	0.0124952
SAR1A	-1.42267	1.10901e-12	5.77474e-12	-0.498262	0.00238177	0.0125137
APRT	0.284727	0.238634	0.298262	-0.590628	0.00241033	0.0126498
HCN3	2.18391	2.44273e-07	7.64279e-07	1.04067	0.00242856	0.0127268
KLHL9	0.279472	0.34753	0.415261	-0.535607	0.00242827	0.0127268
NDUFB10	0.778714	0.000127027	0.000288385	-0.500939	0.00243629	0.0127626
PEX13	0.638098	0.000295476	0.000635047	-0.727641	0.00244634	0.0128012
CCNB1IP1	-3.20159	2.50908e-05	6.20857e-05	1.08414	0.00245324	0.0128302
NDRG3	0.747822	0.017423	0.0279815	-0.512744	0.0024602	0.0128549
MECR	0.719446	0.000951461	0.00189613	-0.636164	0.0024711	0.012893
ID3	0.0591721	0.790928	0.828527	0.928782	0.00248008	0.0129351
MAF1	-0.0139401	0.909195	0.927782	0.447438	0.00248314	0.0129416
MCF2L2	3.22121	1.49591e-15	9.8376e-15	0.760028	0.00248848	0.0129647
POP4	-0.601566	7.81231e-05	0.00018207	0.686643	0.00249134	0.0129749
SDC2	1.13691	4.62079e-16	3.15549e-15	-0.67479	0.0025089	0.0130569
EIF2B5	0.487103	7.81582e-07	2.31049e-06	0.39408	0.0025141	0.0130744
DAZAP2	0.0179612	0.957044	0.966632	-0.577791	0.00253451	0.0131662
FAM115A	-1.93789	2.09908e-16	1.47538e-15	-0.773463	0.00254069	0.0131935
ARID4B	-1.05503	4.99641e-14	2.8877e-13	0.538969	0.00255087	0.013232
LYPLA2	-0.487117	0.0157036	0.0254923	0.803949	0.00255557	0.0132467
TMEM181	0.945337	1.70232e-14	1.02254e-13	0.610657	0.00256073	0.0132639
SYT12	-0.983931	0.0531148	0.0778258	0.996199	0.00256531	0.0132779
YIPF3	1.59867	3.31305e-34	6.82069e-33	-0.500058	0.00256861	0.0132901
GRIA1	3.89693	9.25676e-06	2.40686e-05	0.682774	0.00256952	0.0132901
RELT	-0.854245	0.0540888	0.0791343	1.07074	0.00257457	0.0133066
ANGPTL2	-0.131182	0.529607	0.594062	-0.814996	0.00258423	0.0133469
THAP2	-0.0630076	0.796099	0.832715	-0.721853	0.00258591	0.0133507
ROR1	-0.0178953	0.955795	0.96567	0.872402	0.00259534	0.0133946
PCBP1	0.286842	0.11218	0.152617	-0.604737	0.0025966	0.0133963
GTPBP2	-1.82068	5.12576e-21	5.04274e-20	0.738468	0.00260848	0.0134342
TPRKB	0.599577	0.0210731	0.0333345	-0.502151	0.00260654	0.0134342
LRRC20	-0.286695	0.424621	0.49427	0.845705	0.00260959	0.0134342
ANKRD34A	0.361704	0.663327	0.715179	1.13339	0.0026087	0.0134342
SZT2	-1.04883	6.0435e-07	1.81175e-06	0.833797	0.00263534	0.0135503
APP	0.908697	0.000860935	0.00173019	-0.913969	0.00265226	0.0136195
WDR45B	-0.456332	0.000339325	0.000723089	0.489119	0.00265515	0.0136295
PROSC	1.33249	7.70144e-06	2.02289e-05	-0.416249	0.00267125	0.0137023
CDKL2	2.42498	2.05837e-19	1.78447e-18	-0.769938	0.00267285	0.013703
ALDH3A2	-0.0738945	0.660822	0.712793	-0.857107	0.00267332	0.013703
CCNC	0.122183	0.279093	0.342613	-0.589002	0.00267638	0.0137138
COL6A6	-5.26218	1.30466e-40	3.69804e-39	-1.15588	0.00269044	0.0137711
TPMT	2.93503	1.60485e-31	2.85862e-30	0.777718	0.00268959	0.0137711
L1CAM	-2.0088	0.00112486	0.00221284	1.08997	0.00269391	0.0137789
NUP85	0.662582	4.16242e-08	1.40845e-07	-0.396004	0.00269912	0.0137977
ZNF581	0.78434	0.0209399	0.0331452	0.820046	0.00269952	0.0137977
PLXND1	-0.480439	0.0231599	0.0363591	0.87277	0.0027049	0.0138154
ENGASE	0.468453	0.00514822	0.00912864	0.763704	0.00271932	0.0138791
RSU1	-0.755342	2.48718e-07	7.77312e-07	-0.61952	0.00272096	0.0138825
ANXA3	1.83581	9.21506e-07	2.70369e-06	-1.04442	0.00273832	0.0139462
AP3D1	0.0768927	0.557285	0.620482	0.517902	0.00274285	0.0139643
CYHR1	-0.798969	2.34464e-12	1.18615e-11	-0.754922	0.00275285	0.0140053
AKR1B10	4.0786	5.50213e-52	2.63751e-50	-0.77557	0.00275914	0.0140323
ANKS6	1.3301	0.000100498	0.000230859	1.03904	0.00277364	0.014101
MTSS1L	-1.6612	2.79528e-14	1.64669e-13	0.79023	0.00277804	0.0141153
DERA	0.690164	0.000703375	0.00143059	-0.562099	0.00277844	0.0141153
ENOX2	-1.24438	0.000277982	0.000599027	0.944116	0.00278671	0.0141473
TXNL4B	0.373877	0.126709	0.169855	-0.509384	0.00279246	0.0141664
BRD2	-0.82697	3.86555e-09	1.45951e-08	0.620904	0.00279406	0.0141695
MTF2	-0.0359912	0.862694	0.888872	0.921968	0.00279687	0.0141787
HSP90AB1	1.16529	3.85489e-11	1.7308e-10	-0.791735	0.00280199	0.0141896
STRADB	1.83302	1.36173e-48	5.41316e-47	0.737262	0.00280442	0.0141906
RYK	-0.680111	3.1446e-13	1.70744e-12	0.479559	0.00280517	0.0141906
FGF10	0.456892	0.501531	0.567319	-0.903601	0.00280373	0.0141906
CDKAL1	-0.833614	8.63453e-06	2.25466e-05	0.836292	0.00281248	0.0142226
RPS23	1.55629	2.17725e-07	6.85382e-07	-0.711803	0.00283029	0.0143076
PRKACA	0.152179	0.556247	0.619608	-0.618314	0.00283569	0.0143298
MDH2	0.47719	0.0395077	0.0595019	-0.724188	0.00284686	0.014371
CYP51A1	1.59223	1.19534e-05	3.07126e-05	-0.855514	0.00285166	0.0143902
GALNT1	-0.729421	0.013291	0.0218698	-0.459092	0.00285943	0.0144243
GALNT12	0.226132	0.368588	0.437377	0.738112	0.00286062	0.0144252
CDK6	0.206943	0.622994	0.680471	-1.02641	0.00287812	0.0144981
EI24	0.584093	2.38615e-08	8.29217e-08	-0.363462	0.00287937	0.0144993
RAB39B	1.89791	0.00283192	0.00524197	1.14207	0.00288538	0.0145193
DLGAP2	-0.420607	0.161302	0.210991	0.882173	0.00288468	0.0145193
LLPH	1.72171	3.56527e-11	1.60667e-10	-0.729699	0.00288691	0.0145219
PRR5L	-0.592965	0.148796	0.196128	1.04376	0.0029201	0.0146528
RGS22	-2.046	1.67879e-06	4.78766e-06	1.17256	0.0029276	0.0146852
EMC3	-0.0417279	0.861711	0.88814	-0.791723	0.00293166	0.0146953
AGPS	-1.64763	1.17088e-07	3.80653e-07	-0.498278	0.00294065	0.0147352
TMEM234	0.914752	2.36873e-07	7.42668e-07	-0.674812	0.00295444	0.0147939
ZAK	-0.975558	0.000288442	0.000620747	0.804377	0.00295784	0.0148058
FAM189A2	2.90508	3.34459e-08	1.14359e-07	1.07745	0.00295981	0.0148075
DCUN1D3	-0.673622	0.0479224	0.0708869	0.741074	0.00296026	0.0148075
GLTP	1.57006	4.3412e-15	2.73888e-14	-0.852896	0.00296244	0.0148092
MFAP1	0.732554	4.62809e-16	3.15669e-15	-0.303924	0.0029741	0.0148612
CMC1	1.26429	0.000524912	0.00108637	-0.791788	0.00297691	0.01487
INSIG1	1.68016	3.72139e-10	1.53616e-09	-0.592483	0.0029781	0.0148707
ERGIC3	-0.294889	0.131316	0.175405	-0.53346	0.00297954	0.0148727
MAP3K5	-0.68859	0.00133713	0.00260163	0.61642	0.00298234	0.0148815
WDHD1	0.293499	0.088218	0.123153	0.746849	0.00298808	0.014905
RASSF8	3.08653	1.48931e-29	2.38754e-28	-0.676122	0.00299806	0.0149339
FOXH1	3.35601	5.66246e-07	1.70379e-06	1.04021	0.00299611	0.0149339
KIAA1598	-0.0829497	0.721063	0.76711	0.800289	0.00299574	0.0149339
NEURL2	1.31037	3.23932e-16	2.23394e-15	-0.720043	0.003	0.0149383
KYNU	-0.188483	0.10791	0.147526	-0.762651	0.00300456	0.0149558
TRIT1	0.950254	2.20582e-11	1.01509e-10	0.470749	0.00301084	0.0149767
OXNAD1	0.621775	0.0152725	0.024842	-0.523946	0.00301628	0.0149985
GCN1L1	0.0899829	0.285363	0.349388	0.525926	0.00301929	0.0150083
SMIM20	1.70722	2.42555e-30	4.06851e-29	-0.571279	0.00302065	0.0150098
ISCU	0.234507	0.285071	0.349075	-0.614909	0.00302584	0.0150303
MTMR6	0.259959	0.3463	0.413993	-0.573476	0.0030279	0.0150354
LOC81691	-2.34838	5.08801e-45	1.72165e-43	0.733003	0.00303969	0.0150782
ELOVL2	5.93686	7.19953e-80	9.38722e-78	-0.813347	0.00304624	0.015095
MTHFD1	-1.60087	4.39523e-17	3.25861e-16	-0.605536	0.0030506	0.0151113
MRPL40	0.469036	0.119964	0.16161	-0.615727	0.00305524	0.0151291
CLEC4E	4.39565	7.42038e-37	1.70338e-35	0.905377	0.00306125	0.0151327
CDH23	-3.66887	2.66388e-35	5.7379e-34	1.1104	0.0030584	0.0151327
SNX7	2.04078	1.17534e-20	1.12462e-19	-0.792452	0.00305851	0.0151327
WDR62	0.0216429	0.939941	0.952901	0.911646	0.00305944	0.0151327
IPO9	-0.414861	0.0181909	0.0291144	0.509836	0.00306751	0.0151584
OGN	-2.22544	3.76105e-12	1.86036e-11	-1.12712	0.00308342	0.0152317
CUX2	4.59202	2.81946e-53	1.46657e-51	1.06822	0.00309342	0.0152758
SLC35E1	-1.07296	1.29796e-09	5.13462e-09	0.69766	0.00309945	0.0153003
NDUFB9	1.1408	0.000303182	0.000650607	-0.702532	0.00310335	0.0153143
PRR7	0.654637	0.201028	0.256137	1.14198	0.0031105	0.0153443
MVB12B	-2.54047	6.03105e-31	1.03651e-29	0.468461	0.00311671	0.0153643
SELRC1	1.34478	1.50472e-08	5.31216e-08	-0.68609	0.00312188	0.015378
TOX4	-0.0999817	0.574254	0.635828	-0.812613	0.00312174	0.015378
COL28A1	-2.03526	0.00137983	0.00267672	1.04983	0.00318072	0.0156167
HORMAD2	-3.46596	0.000989481	0.0019659	1.11923	0.00318326	0.0156223
RAI1	-0.336129	0.0583665	0.0848092	0.738079	0.00318728	0.0156313
DMXL2	-0.800381	0.000627111	0.00128403	0.676439	0.00320063	0.0156811
LPO	-0.843931	0.163368	0.213551	1.1483	0.00320072	0.0156811
FUZ	-0.877487	2.10474e-07	6.64372e-07	0.575036	0.00322106	0.0157699
GRASP	-0.063067	0.829481	0.861459	0.768036	0.00322053	0.0157699
EPS15	0.881721	0.00134901	0.00262369	-0.664584	0.00322251	0.0157717
MRPS18C	1.65728	1.97303e-10	8.36699e-10	-0.642909	0.00322927	0.0157993
SLC35E3	0.746627	4.91636e-05	0.000117347	-0.904763	0.00323728	0.0158277
SMPDL3A	-0.208024	0.309029	0.374426	0.634442	0.00323728	0.0158277
STRC	5.77855	4.33634e-14	2.51662e-13	1.1495	0.00324771	0.015857
CTRC	6.32226	4.7375e-09	1.76824e-08	-1.14877	0.00325727	0.0158874
PPFIA3	1.83345	8.35419e-21	8.07269e-20	-0.584204	0.00326125	0.0158959
ANKRD13C	1.90614	1.43072e-23	1.63066e-22	0.553343	0.00327212	0.0159242
CCT4	0.852981	3.20437e-18	2.5727e-17	-0.644792	0.00326962	0.0159242
SERPINC1	-0.629418	5.80794e-07	1.74488e-06	-0.815247	0.00327089	0.0159242
TRIM3	0.250078	0.110441	0.150566	0.862467	0.00328511	0.0159795
PIK3IP1	-2.36909	7.02971e-12	3.38638e-11	0.818375	0.00330693	0.0160743
TPCN1	0.298503	0.0149589	0.0243846	0.731858	0.00330795	0.0160743
FPGS	0.462233	0.00781208	0.0134237	0.807273	0.00331122	0.0160847
NUP214	-0.055563	0.576507	0.637961	0.479293	0.0033218	0.0161306
IGF2	0.0987569	0.687356	0.737024	-0.550231	0.00332635	0.0161472
KLHL36	-1.05672	2.73374e-06	7.60332e-06	0.733442	0.00333393	0.0161782
HSD17B7	0.506139	0.143229	0.189506	-1.06684	0.00333713	0.016183
FRMD4A	0.389126	0.119744	0.161336	0.88892	0.00335111	0.0162453
B3GAT3	0.691036	6.22856e-06	1.65559e-05	0.31662	0.00335999	0.0162773
ACSM1	0.974461	1.88869e-08	6.60334e-08	-0.599648	0.00336292	0.0162805
PPIG	-0.0490244	0.779151	0.819017	-0.347171	0.00337046	0.0163115
PUS10	0.257076	0.206323	0.262064	0.73337	0.00337264	0.0163165
ENSA	-0.188836	0.217014	0.274244	-0.590592	0.00337572	0.0163203
STAMBP	0.630653	1.26619e-07	4.10138e-07	-0.426852	0.00338294	0.0163485
SLC47A1	-2.62888	0.00083597	0.00168278	0.903325	0.0033865	0.0163559
ZFAT	1.99502	2.11895e-35	4.58434e-34	0.665025	0.00340658	0.0164251
NDUFS4	0.806174	7.17619e-05	0.000168006	-0.694165	0.00340657	0.0164251
MYO18B	1.12366	0.0235937	0.0369452	1.15392	0.00340551	0.0164251
SPG20	2.51658	2.26176e-43	6.9993e-42	-0.504308	0.00341123	0.016442
VLDLR	-4.74523	4.45961e-59	2.90737e-57	1.07466	0.00341444	0.0164448
MTMR12	-1.94497	1.37684e-40	3.89137e-39	0.676326	0.0034221	0.0164712
CTNNBL1	0.55252	0.000234126	0.000509802	-0.400743	0.00342306	0.0164712
CROT	-2.16977	1.11418e-15	7.39689e-15	-0.564617	0.00344703	0.0165537
IGFBP7	-0.0526293	0.83826	0.868567	-0.685946	0.00345951	0.0165964
CETN2	1.0165	1.33631e-13	7.42065e-13	-0.61927	0.00347106	0.0166387
PTCD1	0.757199	2.54932e-05	6.30495e-05	1.14121	0.0034715	0.0166387
OSGIN1	-0.414151	0.166725	0.217329	0.919496	0.00347183	0.0166387
CDH20	4.79429	1.83219e-16	1.29552e-15	1.10134	0.00347893	0.0166672
SMG9	-0.305561	0.0839132	0.117714	0.580562	0.00348456	0.0166829
PSMD3	1.02793	5.22788e-11	2.32379e-10	0.526553	0.0034923	0.0166971
RPL7A	0.876122	0.000126944	0.000288293	-0.582089	0.00349309	0.0166971
MRPS30	-0.112504	0.602945	0.662123	-0.536253	0.00349336	0.0166971
MTHFR	1.53148	1.38866e-13	7.69824e-13	0.521305	0.00350645	0.0167429
ARPC4	0.335746	0.126656	0.16983	-0.563274	0.00350571	0.0167429
SIPA1L2	-3.13924	2.06499e-16	1.45277e-15	1.03234	0.00351109	0.0167594
CDIP1	-1.14495	1.77639e-19	1.54963e-18	0.72467	0.00351389	0.0167672
R3HDM1	0.466107	0.00104629	0.00206826	0.668514	0.0035155	0.0167693
FAM219B	-0.554243	0.00737874	0.0127328	0.449401	0.00352456	0.0168069
ELMO2	-0.81222	4.30045e-13	2.31703e-12	0.523341	0.00352996	0.016827
TMEM205	2.42471	1.01174e-14	6.18747e-14	-0.606692	0.00353356	0.0168386
CDC42EP2	-1.74029	1.7677e-09	6.90902e-09	-0.841515	0.00353538	0.0168416
TIA1	-1.30554	2.32694e-06	6.52383e-06	1.03253	0.00354877	0.0168886
DHX58	0.0432533	0.898228	0.918517	0.81658	0.00354807	0.0168886
MAPK8IP3	-0.35065	0.163668	0.213857	0.902937	0.00355239	0.0169002
PPIC	0.481849	0.0054012	0.00955642	-0.614476	0.00355438	0.016904
STAG2	-0.971688	0.000218715	0.000479018	-0.381634	0.00355679	0.0169042
CAPZA1	-0.430651	0.15238	0.200447	-0.409064	0.00355659	0.0169042
HAGH	-0.173774	0.330849	0.397661	-0.672238	0.00357269	0.0169685
GRM2	-1.06779	0.301704	0.366733	0.917808	0.00357787	0.0169818
METTL13	0.702055	7.04039e-08	2.33859e-07	0.648157	0.00357935	0.0169832
KCND2	3.6793	0.000387983	0.000819988	1.07857	0.00359712	0.0170505
ITGB3	-4.0389	2.69747e-71	2.58613e-69	-0.840616	0.00360997	0.0170944
SCD	4.59371	4.99827e-12	2.44758e-11	-1.0852	0.00361296	0.0170973
DNAJB4	-0.389778	0.217034	0.274244	-0.929966	0.00361283	0.0170973
CSPG4	-1.31593	5.19645e-08	1.74686e-07	-0.920968	0.00361868	0.0171131
WDR60	0.547964	0.00156914	0.00301821	0.780102	0.00361976	0.0171131
S1PR3	-0.437418	0.216603	0.273806	-0.914677	0.0036199	0.0171131
TBCE	0.3126	0.00614511	0.0107539	-0.398236	0.00363015	0.0171467
METTL6	-0.297584	0.0558732	0.0815376	-0.544769	0.0036308	0.0171467
ZBTB14	-0.106752	0.620354	0.67827	0.757387	0.0036318	0.0171467
FN1	-0.0682267	0.805879	0.84109	-0.698571	0.00363799	0.0171703
NAP1L1	-0.390448	0.0407027	0.061104	0.607403	0.00364829	0.0172132
MSANTD1	5.0574	5.49395e-14	3.16683e-13	0.972048	0.00366147	0.0172526
ODF1	3.17393	0.0131405	0.0216514	1.13388	0.0036609	0.0172526
ITFG3	1.39177	1.09305e-12	5.69774e-12	-0.47196	0.0036653	0.017265
TMOD1	-3.38456	4.60992e-17	3.41001e-16	1.04932	0.0036707	0.0172822
AP1S1	-0.876881	1.05313e-06	3.07052e-06	-0.637827	0.00367329	0.0172822
CPSF6	0.216459	0.165188	0.215613	0.432084	0.0036738	0.0172822
STX2	0.526291	0.0796038	0.112168	0.842581	0.00367942	0.017303
EGLN3	2.05929	2.02072e-06	5.70786e-06	0.872648	0.00370126	0.0173828
LMAN1	-0.349741	0.13577	0.180811	-0.531612	0.00370479	0.0173936
PRKDC	-1.41981	1.10109e-10	4.77499e-10	0.790678	0.00371664	0.0174381
ITSN2	-1.32035	3.63316e-09	1.37442e-08	0.610129	0.0037167	0.0174381
CTSV	1.65095	6.1055e-12	2.96159e-11	-0.683185	0.00372015	0.0174486
SYNE1	1.30012	3.45296e-06	9.49298e-06	0.760692	0.00372326	0.0174575
PLGRKT	1.9967	4.80994e-09	1.7946e-08	-0.834829	0.00372675	0.0174624
RNF126	0.639154	1.68501e-07	5.37785e-07	0.569177	0.00372649	0.0174624
FCHSD1	0.600292	0.0960243	0.132912	0.832029	0.00374839	0.0175523
RHPN1	3.47598	2.29664e-11	1.0549e-10	0.860396	0.00377089	0.017646
RAPGEF5	-1.95779	3.71866e-14	2.16457e-13	0.622146	0.00377805	0.0176738
FBXO5	-1.06748	0.0259127	0.0402991	1.14342	0.0037828	0.0176902
CADM1	1.98825	3.31439e-32	6.13852e-31	-0.673085	0.00379124	0.0177238
MARCH5	0.426397	0.0773033	0.109463	-0.372589	0.00379277	0.0177252
PWWP2B	1.38705	6.14141e-08	2.05323e-07	0.627218	0.00381182	0.0178026
CNOT8	0.715976	7.8948e-06	2.07201e-05	0.794962	0.00381619	0.0178114
SLC31A1	-0.108301	0.778707	0.818639	-0.787821	0.00382842	0.0178542
LTA4H	0.203067	0.0837418	0.117508	-0.41241	0.00383646	0.0178768
EDC3	1.60554	1.53017e-15	1.00426e-14	0.693057	0.00383804	0.0178783
TRIM63	1.87429	2.6646e-10	1.11785e-09	0.869401	0.00385462	0.0179322
CYP20A1	0.056157	0.745811	0.790429	-0.603872	0.00385668	0.0179359
USF1	-0.621318	8.62193e-05	0.000199748	0.645423	0.00386	0.0179456
ANAPC2	0.370537	0.0271006	0.0420128	0.506246	0.00387597	0.0180139
POMT2	-1.17414	2.86507e-24	3.42512e-23	0.627426	0.00388103	0.0180316
TM9SF1	-0.148544	0.172465	0.223754	-0.507184	0.00388233	0.0180318
HSPA9	1.02618	4.04153e-11	1.80962e-10	-0.551217	0.00391262	0.0181502
FAM49A	0.0657526	0.810016	0.844651	0.697185	0.00391041	0.0181502
TSN	-0.0100522	0.926083	0.941684	-0.592923	0.0039129	0.0181502
AP2B1	-1.65648	1.35049e-09	5.33595e-09	-0.467284	0.00392553	0.0182029
SLC7A3	3.06529	0.00451093	0.00807772	1.13942	0.00393703	0.0182443
NTPCR	0.918522	9.4947e-10	3.79284e-09	-0.597284	0.00394236	0.0182631
ELP4	0.449526	0.00900694	0.0153207	-0.518524	0.00396603	0.0183609
SSTR3	0.42049	0.207111	0.262997	1.10646	0.00396781	0.0183632
PRPF8	0.579569	2.11296e-08	7.36112e-08	-0.395705	0.00399236	0.0184638
EXOSC5	-0.0285393	0.878084	0.90131	-0.620212	0.00399698	0.0184638
PAFAH1B1	-0.00525663	0.957894	0.96739	-0.477056	0.00400666	0.018495
ADO	-0.121335	0.654084	0.706801	-0.669836	0.00401767	0.0185339
NAALADL2	0.622997	0.0232138	0.0364378	-0.795795	0.00401897	0.018534
HDAC3	1.58173	2.06669e-39	5.4622e-38	0.532435	0.00402421	0.0185521
JUNB	-0.0187098	0.970966	0.97696	1.12721	0.00402895	0.018568
ARHGEF15	-1.03272	3.07872e-05	7.5267e-05	0.771279	0.00403959	0.018611
PLA1A	4.69148	1.71151e-249	5.57896e-246	-0.439817	0.00404449	0.0186211
NR1D1	1.55269	1.71239e-05	4.31473e-05	1.04337	0.00404443	0.0186211
SPTBN1	-0.676378	0.0186164	0.0297419	-0.615721	0.00404594	0.0186211
NFX1	0.299892	0.0819224	0.115153	0.621724	0.0040483	0.0186211
ARL16	0.991025	7.20346e-07	2.13981e-06	-0.56922	0.00405368	0.0186399
DSCAML1	5.02723	8.01083e-13	4.21398e-12	1.11755	0.00406674	0.0186879
EVC2	2.68721	2.99057e-57	1.8278e-55	0.577443	0.00407426	0.0187165
MAG	6.04517	5.63823e-30	9.25106e-29	1.12293	0.0040852	0.0187484
VWA7	-1.21135	2.09848e-06	5.91044e-06	0.896543	0.00408645	0.0187484
SRR	0.668925	0.0224506	0.0353591	0.813409	0.00408383	0.0187484
HSPB1	0.715875	0.0518172	0.0761642	-0.952559	0.00409079	0.0187622
PADI2	-3.80966	3.39865e-15	2.16659e-14	1.09826	0.0040941	0.0187654
MYADM	-1.09903	4.77395e-07	1.44758e-06	-0.735352	0.00409406	0.0187654
REPIN1	1.50232	2.14353e-21	2.15432e-20	0.491055	0.00409751	0.018775
MSRB3	-0.186487	0.629914	0.685936	-0.88099	0.0040994	0.0187776
ATP5A1	0.779746	5.14537e-07	1.55442e-06	-0.715268	0.0041145	0.0188347
ELOVL5	3.03519	9.2965e-16	6.20549e-15	-0.791754	0.00412666	0.0188843
TSGA10	2.88336	1.03242e-13	5.79896e-13	0.803802	0.00413568	0.0189196
SCRN3	1.56655	2.17911e-11	1.00375e-10	-0.671757	0.00414069	0.0189365
DEPDC5	1.5681	9.34635e-14	5.27397e-13	0.914498	0.00415057	0.0189755
HNRNPH1	-0.944047	1.09664e-07	3.57231e-07	0.598066	0.00415553	0.0189921
SBDS	-0.259832	0.0288692	0.0445357	-0.545284	0.00415884	0.0190012
SLITRK6	-0.661861	0.114855	0.15565	-1.07233	0.00417379	0.0190512
ANKRD39	1.1238	1.27414e-05	3.2643e-05	-0.595651	0.00417545	0.0190527
SHPRH	-1.05757	1.42338e-12	7.3105e-12	0.379251	0.00417711	0.0190542
COX10	0.983645	4.52471e-08	1.52682e-07	-0.454546	0.00418043	0.0190633
ACKR2	-4.32948	2.22599e-17	1.69137e-16	1.13153	0.00420114	0.0191455
DNAJC17	1.00999	0.000994775	0.00197561	0.604818	0.00420738	0.0191557
NOP10	2.35546	3.5687e-17	2.66399e-16	-0.683329	0.00422677	0.0192317
PHAX	-0.120389	0.357636	0.425672	-0.391853	0.0042315	0.019247
TF	1.07402	2.67062e-11	1.21866e-10	-0.704696	0.0042449	0.019297
CPEB1	0.00784841	0.973828	0.979135	0.826638	0.00424518	0.019297
MIPOL1	4.69414	6.46948e-26	8.46922e-25	-0.609461	0.00424751	0.0193015
ENPP1	-0.315523	0.0373859	0.0565414	0.565191	0.0042496	0.0193048
IRF1	-0.37967	0.137066	0.182338	0.737009	0.00426207	0.0193553
MMEL1	-2.75421	1.14685e-11	5.40486e-11	1.08415	0.00426635	0.0193625
RAB3IP	-0.417227	0.00907225	0.0154117	-0.591899	0.00427368	0.0193834
GALNT16	-1.17195	0.010051	0.0169085	1.06117	0.00428219	0.0194156
DLST	0.408746	0.183472	0.236297	-0.588774	0.0042835	0.0194156
NSMCE4A	-0.548443	0.00113242	0.00222681	-0.568837	0.00428772	0.0194286
KHK	1.84056	4.6015e-16	3.14452e-15	0.473673	0.0042927	0.019445
COMMD4	-0.219051	0.296344	0.36098	-0.529983	0.00432129	0.0195621
ANAPC16	-0.992443	4.30102e-08	1.45384e-07	-0.691645	0.00432668	0.0195738
[truncated: 6,812 more rows]
