# Supplementary material for: Species comparison of liver proteomes reveals links to naked mole-rat longevity and human aging
Source: BMC Biol. 2018 Aug 2;16:82. doi: 10.1186/s12915-018-0547-y (PMC6090990; doi:10.1186/s12915-018-0547-y)
Supplement: Supplementary file 9 — Table S7. Human aging dataset, contains differential expression analysis for proteomic data for human liver samples from young and old donors. (XLS 1778 kb) [file 12915_2018_547_MOESM9_ESM.xls]

## Sheet: Human Liver Proteome Aging
symbol	Comparison	Group	ProteinGroups	AVG.Log2.Ratio	Absolute.AVG.Log2.Ratio	Qvalue	Number.of.Ratios	UniProtIds	Genes	ProteinDescriptions	ProteinNames	Unique.Total.Peptides
CYP3A4	old / young	P08684	P08684	-3.14815	3.14815	2.37166e-30	117	P08684	CYP3A4	Cytochrome P450 3A4	CP3A4_HUMAN	29
FASN	old / young	P49327	P49327	0.0502176	0.0502176	1.52097e-22	443	P49327	FASN	Fatty acid synthase	FAS_HUMAN	109
MYH9	old / young	P35579	P35579	-0.344964	0.344964	2.99321e-21	308	P35579	MYH9	Myosin-9	MYH9_HUMAN	91
CYP2C8	old / young	P10632	P10632	-0.572999	0.572999	3.35969e-21	95	P10632	CYP2C8	Cytochrome P450 2C8	CP2C8_HUMAN	26
GLDC	old / young	P23378	P23378	1.40866	1.40866	4.13524e-20	161	P23378	GLDC	Glycine dehydrogenase (decarboxylating), mitochondrial	GCSP_HUMAN	45
TF	old / young	P02787	P02787	-0.91542	0.91542	1.26014e-16	74	P02787	TF	Serotransferrin	TRFE_HUMAN	23
SPTBN1	old / young	Q01082	Q01082	-0.0506822	0.0506822	3.59547e-15	297	Q01082	SPTBN1	Spectrin beta chain, non-erythrocytic 1	SPTB2_HUMAN	93
FTCD	old / young	O95954	O95954	0.414265	0.414265	5.50286e-15	154	O95954	FTCD	Formimidoyltransferase-cyclodeaminase	FTCD_HUMAN	36
HSPD1	old / young	P10809	P10809	-0.867062	0.867062	8.98104e-15	149	P10809	HSPD1	60 kDa heat shock protein, mitochondrial	CH60_HUMAN	35
AGL	old / young	P35573	P35573	0.568012	0.568012	1.00096e-14	255	P35573	AGL	Glycogen debranching enzyme	GDE_HUMAN	62
CES1	old / young	P23141	P23141	-0.479879	0.479879	1.32266e-14	229	P23141	CES1	Liver carboxylesterase 1	EST1_HUMAN	46
SPTAN1	old / young	Q13813	Q13813	-0.0244015	0.0244015	2.13511e-14	342	Q13813	SPTAN1	Spectrin alpha chain, non-erythrocytic 1	SPTN1_HUMAN	112
DDT	old / young	P30046	P30046	1.5242	1.5242	5.66032e-14	50	P30046	DDT	D-dopachrome decarboxylase	DOPD_HUMAN	12
CYP2A6	old / young	P11509	P11509	-0.966434	0.966434	1.32039e-13	93	P11509	CYP2A6	Cytochrome P450 2A6	CP2A6_HUMAN	29
UGT2B4	old / young	P06133	P06133	-0.67253	0.67253	1.32039e-13	84	P06133	UGT2B4	UDP-glucuronosyltransferase 2B4	UD2B4_HUMAN	19
UGT1A4	old / young	P22310	P22310	-1.24266	1.24266	3.80463e-13	56	P22310	UGT1A4	UDP-glucuronosyltransferase 1-4	UD14_HUMAN	10
AHNAK	old / young	Q09666	Q09666	-0.493986	0.493986	4.4857e-13	187	Q09666	AHNAK	Neuroblast differentiation-associated protein AHNAK	AHNK_HUMAN	78
CYP2C9	old / young	P11712	P11712	-0.633084	0.633084	6.165e-13	61	P11712	CYP2C9	Cytochrome P450 2C9	CP2C9_HUMAN	15
FTH1	old / young	P02794	P02794	0.975391	0.975391	1.68139e-12	40	P02794	FTH1	Ferritin heavy chain	FRIH_HUMAN	9
CYP2D6	old / young	P10635	P10635	-0.718661	0.718661	2.24539e-12	74	P10635	CYP2D6	Cytochrome P450 2D6	CP2D6_HUMAN	23
APOB	old / young	P04114	P04114	-0.380988	0.380988	3.81749e-12	106	P04114	APOB	Apolipoprotein B-100	APOB_HUMAN	45
ALDH8A1	old / young	Q9H2A2	Q9H2A2	0.300115	0.300115	4.94886e-12	78	Q9H2A2	ALDH8A1	Aldehyde dehydrogenase family 8 member A1	AL8A1_HUMAN	19
ACO1	old / young	P21399	P21399	0.320988	0.320988	5.24462e-12	158	P21399	ACO1	Cytoplasmic aconitate hydratase	ACOC_HUMAN	40
COL14A1	old / young	Q05707	Q05707	-0.0102021	0.0102021	5.29777e-12	110	Q05707	COL14A1	Collagen alpha-1(XIV) chain	COEA1_HUMAN	37
DPYS	old / young	Q14117	Q14117	0.482	0.482	5.83484e-12	65	Q14117	DPYS	Dihydropyrimidinase	DPYS_HUMAN	18
ACSS3	old / young	Q9H6R3	Q9H6R3	-0.561918	0.561918	1.44835e-11	71	Q9H6R3	ACSS3	Acyl-CoA synthetase short-chain family member 3, mitochondrial	ACSS3_HUMAN	21
AKR1C2	old / young	P52895	P52895	-1.47573	1.47573	1.44835e-11	104	P52895	AKR1C2	Aldo-keto reductase family 1 member C2	AK1C2_HUMAN	20
UGT1A6	old / young	P19224	P19224	-0.569934	0.569934	4.38114e-11	47	P19224	UGT1A6	UDP-glucuronosyltransferase 1-6	UD16_HUMAN	15
AASS	old / young	Q9UDR5	Q9UDR5	-0.552132	0.552132	5.47958e-11	60	Q9UDR5	AASS	Alpha-aminoadipic semialdehyde synthase, mitochondrial	AASS_HUMAN	22
HAAO	old / young	P46952	P46952	0.769591	0.769591	6.37555e-11	66	P46952	HAAO	3-hydroxyanthranilate 3,4-dioxygenase	3HAO_HUMAN	15
CYP2B6	old / young	P20813	P20813	-1.46587	1.46587	1.01512e-10	56	P20813	CYP2B6	Cytochrome P450 2B6	CP2B6_HUMAN	15
MYH10	old / young	P35580	P35580	-0.450282	0.450282	1.39456e-10	126	P35580	MYH10	Myosin-10	MYH10_HUMAN	51
GCDH	old / young	Q92947	Q92947	-0.615969	0.615969	1.45691e-10	51	Q92947	GCDH	Glutaryl-CoA dehydrogenase, mitochondrial	GCDH_HUMAN	10
UGT1A9	old / young	O60656	O60656	-0.739128	0.739128	1.52039e-10	74	O60656	UGT1A9	UDP-glucuronosyltransferase 1-9	UD19_HUMAN	14
FGA	old / young	P02671	P02671	-0.101168	0.101168	1.74127e-10	124	P02671	FGA	Fibrinogen alpha chain	FIBA_HUMAN	28
ACTN4	old / young	O43707	O43707	-0.343951	0.343951	2.22458e-10	122	O43707	ACTN4	Alpha-actinin-4	ACTN4_HUMAN	32
PCCA	old / young	P05165	P05165	-0.337438	0.337438	3.11253e-10	86	P05165	PCCA	Propionyl-CoA carboxylase alpha chain, mitochondrial	PCCA_HUMAN	24
TUBB4B	old / young	P68371	P68371	0.102934	0.102934	6.36093e-10	128	P68371	TUBB4B	Tubulin beta-4B chain	TBB4B_HUMAN	23
HSDL2	old / young	Q6YN16	Q6YN16	-0.519318	0.519318	1.04207e-09	51	Q6YN16	HSDL2	Hydroxysteroid dehydrogenase-like protein 2	HSDL2_HUMAN	19
ALDH1L1	old / young	O75891	O75891	-0.26328	0.26328	2.46723e-09	218	O75891	ALDH1L1	Cytosolic 10-formyltetrahydrofolate dehydrogenase	AL1L1_HUMAN	52
NAPRT	old / young	Q6XQN6	Q6XQN6	0.508344	0.508344	2.46723e-09	64	Q6XQN6	NAPRT	Nicotinate phosphoribosyltransferase	PNCB_HUMAN	19
LCP1	old / young	P13796	P13796	0.63301	0.63301	3.48303e-09	66	P13796	LCP1	Plastin-2	PLSL_HUMAN	22
ACSM2B	old / young	Q68CK6	Q68CK6	-0.770958	0.770958	4.38311e-09	175	Q68CK6	ACSM2B	Acyl-coenzyme A synthetase ACSM2B, mitochondrial	ACS2B_HUMAN	35
XDH	old / young	P47989	P47989	0.746083	0.746083	4.38311e-09	78	P47989	XDH	Xanthine dehydrogenase/oxidase	XDH_HUMAN	24
MDH2	old / young	P40926	P40926	-0.160239	0.160239	5.30871e-09	66	P40926	MDH2	Malate dehydrogenase, mitochondrial	MDHM_HUMAN	15
FLNA	old / young	P21333	P21333	-0.149498	0.149498	5.8204e-09	216	P21333	FLNA	Filamin-A	FLNA_HUMAN	66
SLC27A2	old / young	O14975	O14975	-0.123761	0.123761	6.67288e-09	97	O14975	SLC27A2	Very long-chain acyl-CoA synthetase	S27A2_HUMAN	27
CYP1A2	old / young	P05177	P05177	-0.519654	0.519654	7.92503e-09	79	P05177	CYP1A2	Cytochrome P450 1A2	CP1A2_HUMAN	21
PGM1	old / young	P36871	P36871	0.165493	0.165493	1.99632e-08	130	P36871	PGM1	Phosphoglucomutase-1	PGM1_HUMAN	35
COL1A1	old / young	P02452	P02452	-0.953364	0.953364	2.06051e-08	37	P02452	COL1A1	Collagen alpha-1(I) chain	CO1A1_HUMAN	12
LONP1	old / young	P36776	P36776	-0.258719	0.258719	2.89929e-08	60	P36776	LONP1	Lon protease homolog, mitochondrial	LONM_HUMAN	22
PCCB	old / young	P05166	P05166	-0.230466	0.230466	2.89929e-08	61	P05166	PCCB	Propionyl-CoA carboxylase beta chain, mitochondrial	PCCB_HUMAN	21
TYMP	old / young	P19971	P19971	0.335338	0.335338	3.54822e-08	46	P19971	TYMP	Thymidine phosphorylase	TYPH_HUMAN	14
ENTPD5	old / young	O75356	O75356	-0.671849	0.671849	3.6996e-08	48	O75356	ENTPD5	Ectonucleoside triphosphate diphosphohydrolase 5	ENTP5_HUMAN	15
CYP27A1	old / young	Q02318	Q02318	-0.365831	0.365831	3.94687e-08	66	Q02318	CYP27A1	Sterol 26-hydroxylase, mitochondrial	CP27A_HUMAN	20
ASL	old / young	P04424	P04424	0.315021	0.315021	5.18405e-08	122	P04424	ASL	Argininosuccinate lyase	ARLY_HUMAN	28
GOT1	old / young	P17174	P17174	0.443778	0.443778	7.47022e-08	94	P17174	GOT1	Aspartate aminotransferase, cytoplasmic	AATC_HUMAN	22
PON1	old / young	P27169	P27169	-0.62492	0.62492	7.47022e-08	31	P27169	PON1	Serum paraoxonase/arylesterase 1	PON1_HUMAN	10
UBA1	old / young	P22314	P22314	0.367245	0.367245	1.06079e-07	126	P22314	UBA1	Ubiquitin-like modifier-activating enzyme 1	UBA1_HUMAN	33
UGDH	old / young	O60701	O60701	-0.412076	0.412076	1.17287e-07	103	O60701	UGDH	UDP-glucose 6-dehydrogenase	UGDH_HUMAN	28
EPHX1	old / young	P07099	P07099	-0.42609	0.42609	1.29666e-07	201	P07099	EPHX1	Epoxide hydrolase 1	HYEP_HUMAN	40
NAGK	old / young	Q9UJ70	Q9UJ70	0.70483	0.70483	1.49749e-07	30	Q9UJ70	NAGK	N-acetyl-D-glucosamine kinase	NAGK_HUMAN	11
AKR1A1	old / young	P14550	P14550	0.572165	0.572165	1.81847e-07	92	P14550	AKR1A1	Alcohol dehydrogenase [NADP(+)]	AK1A1_HUMAN	22
PLEC	old / young	Q15149	Q15149	-0.107503	0.107503	2.16845e-07	391	Q15149	PLEC	Plectin	PLEC_HUMAN	139
ACTN1	old / young	P12814	P12814	-0.0730438	0.0730438	2.31293e-07	172	P12814	ACTN1	Alpha-actinin-1	ACTN1_HUMAN	43
UGGT1	old / young	Q9NYU2	Q9NYU2	-0.0991373	0.0991373	2.31293e-07	106	Q9NYU2	UGGT1	UDP-glucose:glycoprotein glucosyltransferase 1	UGGG1_HUMAN	37
ASPH	old / young	Q12797	Q12797	-0.521725	0.521725	2.37628e-07	38	Q12797	ASPH	Aspartyl/asparaginyl beta-hydroxylase	ASPH_HUMAN	15
LRP1	old / young	Q07954	Q07954	0.322928	0.322928	2.38068e-07	134	Q07954	LRP1	Prolow-density lipoprotein receptor-related protein 1	LRP1_HUMAN	45
PBLD	old / young	P30039	P30039	0.324242	0.324242	2.80925e-07	71	P30039	PBLD	Phenazine biosynthesis-like domain-containing protein	PBLD_HUMAN	17
GLYAT	old / young	Q6IB77	Q6IB77	-0.352637	0.352637	3.28998e-07	107	Q6IB77	GLYAT	Glycine N-acyltransferase	GLYAT_HUMAN	16
FUOM	old / young	A2VDF0	A2VDF0	0.653718	0.653718	3.34723e-07	15	A2VDF0	FUOM	Fucose mutarotase	FUCM_HUMAN	7
CLTC	old / young	Q00610	Q00610	-0.0757641	0.0757641	4.15354e-07	235	Q00610	CLTC	Clathrin heavy chain 1	CLH1_HUMAN	70
HIST1H2BO	old / young	P23527	P23527	0.524744	0.524744	4.15354e-07	48	P23527	HIST1H2BO	Histone H2B type 1-O	H2B1O_HUMAN	10
PC	old / young	P11498	P11498	-0.131308	0.131308	4.15354e-07	234	P11498	PC	Pyruvate carboxylase, mitochondrial	PYC_HUMAN	48
MCCC2	old / young	Q9HCC0	Q9HCC0	-0.167015	0.167015	4.73599e-07	68	Q9HCC0	MCCC2	Methylcrotonoyl-CoA carboxylase beta chain, mitochondrial	MCCB_HUMAN	20
COL6A3	old / young	P12111	P12111	0.131717	0.131717	9.53032e-07	358	P12111	COL6A3	Collagen alpha-3(VI) chain	CO6A3_HUMAN	97
AK1	old / young	P00568	P00568	0.397548	0.397548	1.12833e-06	32	P00568	AK1	Adenylate kinase isoenzyme 1	KAD1_HUMAN	8
HK3	old / young	P52790	P52790	0.636656	0.636656	1.18833e-06	19	P52790	HK3	Hexokinase-3	HXK3_HUMAN	7
HSPA9	old / young	P38646	P38646	-0.17424	0.17424	1.25959e-06	99	P38646	HSPA9	Stress-70 protein, mitochondrial	GRP75_HUMAN	29
SLC25A13	old / young	Q9UJS0	Q9UJS0	-0.188491	0.188491	1.26985e-06	133	Q9UJS0	SLC25A13	Calcium-binding mitochondrial carrier protein Aralar2	CMC2_HUMAN	34
ACOT1	old / young	Q86TX2	Q86TX2	0.751201	0.751201	1.57831e-06	78	Q86TX2	ACOT1	Acyl-coenzyme A thioesterase 1	ACOT1_HUMAN	19
STOM	old / young	P27105	P27105	0.56178	0.56178	1.57831e-06	49	P27105	STOM	Erythrocyte band 7 integral membrane protein	STOM_HUMAN	13
HOGA1	old / young	Q86XE5	Q86XE5	-0.483029	0.483029	1.62225e-06	23	Q86XE5	HOGA1	4-hydroxy-2-oxoglutarate aldolase, mitochondrial	HOGA1_HUMAN	7
ACSM3	old / young	Q53FZ2	Q53FZ2	-0.452637	0.452637	2.31275e-06	35	Q53FZ2	ACSM3	Acyl-coenzyme A synthetase ACSM3, mitochondrial	ACSM3_HUMAN	13
AARS	old / young	P49588	P49588	0.296452	0.296452	2.71407e-06	80	P49588	AARS	Alanine--tRNA ligase, cytoplasmic	SYAC_HUMAN	26
CYP2C19	old / young	P33261	P33261	-0.846896	0.846896	2.79206e-06	60	P33261	CYP2C19	Cytochrome P450 2C19	CP2CJ_HUMAN	23
MCCC1	old / young	Q96RQ3	Q96RQ3	-0.379668	0.379668	2.97223e-06	47	Q96RQ3	MCCC1	Methylcrotonoyl-CoA carboxylase subunit alpha, mitochondrial	MCCA_HUMAN	19
KRT10	old / young	P13645	P13645	0.350891	0.350891	3.06945e-06	67	P13645	KRT10	Keratin, type I cytoskeletal 10	K1C10_HUMAN	23
C4B	old / young	P0C0L5	P0C0L5	-0.209846	0.209846	3.2536e-06	172	P0C0L5	C4B	Complement C4-B	CO4B_HUMAN	52
COL1A2	old / young	P08123	P08123	-1.35286	1.35286	3.50606e-06	40	P08123	COL1A2	Collagen alpha-2(I) chain	CO1A2_HUMAN	10
UQCRC2	old / young	P22695	P22695	-0.216189	0.216189	3.96677e-06	67	P22695	UQCRC2	Cytochrome b-c1 complex subunit 2, mitochondrial	QCR2_HUMAN	13
FTL	old / young	P02792	P02792	0.998053	0.998053	4.23508e-06	49	P02792	FTL	Ferritin light chain	FRIL_HUMAN	10
DUSP23	old / young	Q9BVJ7	Q9BVJ7	0.405364	0.405364	4.75571e-06	17	Q9BVJ7	DUSP23	Dual specificity protein phosphatase 23	DUS23_HUMAN	5
AK4	old / young	P27144	P27144	-0.179293	0.179293	5.04124e-06	68	P27144	AK4	Adenylate kinase 4, mitochondrial	KAD4_HUMAN	14
CRP	old / young	P02741	P02741	1.00245	1.00245	5.25277e-06	22	P02741	CRP	C-reactive protein	CRP_HUMAN	7
UGT2B7	old / young	P16662	P16662	-0.156225	0.156225	5.41182e-06	67	P16662	UGT2B7	UDP-glucuronosyltransferase 2B7	UD2B7_HUMAN	18
PGLS	old / young	O95336	O95336	0.471888	0.471888	5.72771e-06	36	O95336	PGLS	6-phosphogluconolactonase	6PGL_HUMAN	10
DHCR24	old / young	Q15392	Q15392	-0.744294	0.744294	5.95254e-06	34	Q15392	DHCR24	Delta(24)-sterol reductase	DHC24_HUMAN	13
FLNB	old / young	O75369	O75369	-0.0543815	0.0543815	6.07848e-06	259	O75369	FLNB	Filamin-B	FLNB_HUMAN	84
ACADSB	old / young	P45954	P45954	-0.152079	0.152079	6.97421e-06	72	P45954	ACADSB	Short/branched chain specific acyl-CoA dehydrogenase, mitochondrial	ACDSB_HUMAN	18
GPT	old / young	P24298	P24298	0.167087	0.167087	7.76155e-06	60	P24298	GPT	Alanine aminotransferase 1	ALAT1_HUMAN	18
STOML2	old / young	Q9UJZ1	Q9UJZ1	-0.240946	0.240946	8.9035e-06	34	Q9UJZ1	STOML2	Stomatin-like protein 2, mitochondrial	STML2_HUMAN	10
AGT	old / young	P01019	P01019	-0.421557	0.421557	1.09893e-05	27	P01019	AGT	Angiotensinogen	ANGT_HUMAN	8
ETFA	old / young	P13804	P13804	-0.349894	0.349894	1.15043e-05	70	P13804	ETFA	Electron transfer flavoprotein subunit alpha, mitochondrial	ETFA_HUMAN	17
ECH1	old / young	Q13011	Q13011	-0.351902	0.351902	1.32722e-05	68	Q13011	ECH1	Delta(3,5)-Delta(2,4)-dienoyl-CoA isomerase, mitochondrial	ECH1_HUMAN	16
FSCN1	old / young	Q16658	Q16658	0.466066	0.466066	1.64628e-05	35	Q16658	FSCN1	Fascin	FSCN1_HUMAN	11
TRAP1	old / young	Q12931	Q12931	-0.336824	0.336824	2.23532e-05	66	Q12931	TRAP1	Heat shock protein 75 kDa, mitochondrial	TRAP1_HUMAN	23
DPP3	old / young	Q9NY33	Q9NY33	0.56626	0.56626	2.24862e-05	27	Q9NY33	DPP3	Dipeptidyl peptidase 3	DPP3_HUMAN	14
HERPUD1	old / young	Q15011	Q15011	1.67428	1.67428	2.24862e-05	6	Q15011	HERPUD1	Homocysteine-responsive endoplasmic reticulum-resident ubiquitin-like domain member 1 protein	HERP1_HUMAN	1
UGT2B10	old / young	P36537	P36537	-0.611574	0.611574	2.2595e-05	65	P36537	UGT2B10	UDP-glucuronosyltransferase 2B10	UDB10_HUMAN	19
UROC1	old / young	Q96N76	Q96N76	0.44225	0.44225	2.29609e-05	56	Q96N76	UROC1	Urocanate hydratase	HUTU_HUMAN	20
POR	old / young	P16435	P16435	-0.226912	0.226912	2.39379e-05	159	P16435	POR	NADPH--cytochrome P450 reductase	NCPR_HUMAN	35
IARS2	old / young	Q9NSE4	Q9NSE4	-0.259378	0.259378	2.84998e-05	53	Q9NSE4	IARS2	Isoleucine--tRNA ligase, mitochondrial	SYIM_HUMAN	17
LAP3	old / young	P28838	P28838	0.482072	0.482072	2.88379e-05	125	P28838	LAP3	Cytosol aminopeptidase	AMPL_HUMAN	29
ALB	old / young	P02768	P02768	-1.37353	1.37353	2.9651e-05	120	P02768	ALB	Serum albumin	ALBU_HUMAN	34
CPVL	old / young	Q9H3G5	Q9H3G5	1.36476	1.36476	3.10743e-05	17	Q9H3G5	CPVL	Probable serine carboxypeptidase CPVL	CPVL_HUMAN	6
C21orf33	old / young	P30042	P30042	-0.571795	0.571795	3.1854e-05	44	P30042	C21orf33	ES1 protein homolog, mitochondrial	ES1_HUMAN	10
HIBCH	old / young	Q6NVY1	Q6NVY1	-0.155736	0.155736	3.33774e-05	82	Q6NVY1	HIBCH	3-hydroxyisobutyryl-CoA hydrolase, mitochondrial	HIBCH_HUMAN	19
IMMT	old / young	Q16891	Q16891	-0.159938	0.159938	3.55983e-05	63	Q16891	IMMT	MICOS complex subunit MIC60	MIC60_HUMAN	20
HSPA1A;HSPA1B	old / young	P0DMV8;P0DMV9	P0DMV8;P0DMV9	-0.102124	0.102124	3.58146e-05	84	P0DMV8;P0DMV9	HSPA1A;HSPA1B	Heat shock 70 kDa protein 1A;Heat shock 70 kDa protein 1B	HS71A_HUMAN;HS71B_HUMAN	23
ASS1	old / young	P00966	P00966	0.11398	0.11398	3.85618e-05	141	P00966	ASS1	Argininosuccinate synthase	ASSY_HUMAN	27
PMVK	old / young	Q15126	Q15126	0.255333	0.255333	4.00509e-05	21	Q15126	PMVK	Phosphomevalonate kinase	PMVK_HUMAN	6
GCKR	old / young	Q14397	Q14397	1.09079	1.09079	4.98913e-05	12	Q14397	GCKR	Glucokinase regulatory protein	GCKR_HUMAN	5
CP	old / young	P00450	P00450	-0.422094	0.422094	5.3661e-05	39	P00450	CP	Ceruloplasmin	CERU_HUMAN	14
UPB1	old / young	Q9UBR1	Q9UBR1	0.291752	0.291752	5.73989e-05	59	Q9UBR1	UPB1	Beta-ureidopropionase	BUP1_HUMAN	14
PTGR1	old / young	Q14914	Q14914	-0.413727	0.413727	5.8058e-05	89	Q14914	PTGR1	Prostaglandin reductase 1	PTGR1_HUMAN	15
SDHA	old / young	P31040	P31040	-0.0657101	0.0657101	5.8058e-05	88	P31040	SDHA	Succinate dehydrogenase [ubiquinone] flavoprotein subunit, mitochondrial	SDHA_HUMAN	26
ATP5F1	old / young	P24539	P24539	-0.0204235	0.0204235	6.29308e-05	45	P24539	ATP5F1	ATP synthase F(0) complex subunit B1, mitochondrial	AT5F1_HUMAN	11
NAGLU	old / young	P54802	P54802	0.524521	0.524521	6.43764e-05	21	P54802	NAGLU	Alpha-N-acetylglucosaminidase	ANAG_HUMAN	9
IQGAP2	old / young	Q13576	Q13576	-0.219605	0.219605	6.63447e-05	222	Q13576	IQGAP2	Ras GTPase-activating-like protein IQGAP2	IQGA2_HUMAN	66
CS	old / young	O75390	O75390	-0.218721	0.218721	6.92829e-05	45	O75390	CS	Citrate synthase, mitochondrial	CISY_HUMAN	13
PGM2	old / young	Q96G03	Q96G03	-0.207589	0.207589	7.08329e-05	44	Q96G03	PGM2	Phosphoglucomutase-2	PGM2_HUMAN	16
RPS3	old / young	P23396	P23396	0.41295	0.41295	7.31773e-05	64	P23396	RPS3	40S ribosomal protein S3	RS3_HUMAN	18
ERLIN2	old / young	O94905	O94905	-0.62743	0.62743	7.3916e-05	41	O94905	ERLIN2	Erlin-2	ERLN2_HUMAN	14
HMOX1	old / young	P09601	P09601	0.594785	0.594785	7.50999e-05	49	P09601	HMOX1	Heme oxygenase 1	HMOX1_HUMAN	11
HNRNPC	old / young	P07910	P07910	0.479233	0.479233	7.50999e-05	33	P07910	HNRNPC	Heterogeneous nuclear ribonucleoproteins C1/C2	HNRPC_HUMAN	9
MLYCD	old / young	O95822	O95822	-0.152474	0.152474	7.50999e-05	38	O95822	MLYCD	Malonyl-CoA decarboxylase, mitochondrial	DCMC_HUMAN	13
VCL	old / young	P18206	P18206	-0.140639	0.140639	7.50999e-05	122	P18206	VCL	Vinculin	VINC_HUMAN	40
FABP1	old / young	P07148	P07148	0.656978	0.656978	8.19294e-05	43	P07148	FABP1	Fatty acid-binding protein, liver	FABPL_HUMAN	10
KRT8	old / young	P05787	P05787	0.246425	0.246425	8.19294e-05	171	P05787	KRT8	Keratin, type II cytoskeletal 8	K2C8_HUMAN	35
ALDH1B1	old / young	P30837	P30837	-0.109996	0.109996	9.0107e-05	81	P30837	ALDH1B1	Aldehyde dehydrogenase X, mitochondrial	AL1B1_HUMAN	24
FBP1	old / young	P09467	P09467	0.360667	0.360667	9.56964e-05	92	P09467	FBP1	Fructose-1,6-bisphosphatase 1	F16P1_HUMAN	20
CRYL1	old / young	Q9Y2S2	Q9Y2S2	0.308118	0.308118	9.56964e-05	45	Q9Y2S2	CRYL1	Lambda-crystallin homolog	CRYL1_HUMAN	11
SLC25A15	old / young	Q9Y619	Q9Y619	-0.330369	0.330369	0.000110217	28	Q9Y619	SLC25A15	Mitochondrial ornithine transporter 1	ORNT1_HUMAN	10
SNX3	old / young	O60493	O60493	0.486737	0.486737	0.000114427	18	O60493	SNX3	Sorting nexin-3	SNX3_HUMAN	9
RNPEP	old / young	Q9H4A4	Q9H4A4	0.581592	0.581592	0.000125953	51	Q9H4A4	RNPEP	Aminopeptidase B	AMPB_HUMAN	19
ABCD3	old / young	P28288	P28288	0.0102551	0.0102551	0.000126502	63	P28288	ABCD3	ATP-binding cassette sub-family D member 3	ABCD3_HUMAN	16
PCBD1	old / young	P61457	P61457	0.233936	0.233936	0.000126502	34	P61457	PCBD1	Pterin-4-alpha-carbinolamine dehydratase	PHS_HUMAN	7
PDXK	old / young	O00764	O00764	0.297598	0.297598	0.000129911	41	O00764	PDXK	Pyridoxal kinase	PDXK_HUMAN	9
TUBA1A	old / young	Q71U36	Q71U36	0.274478	0.274478	0.000134268	96	Q71U36	TUBA1A	Tubulin alpha-1A chain	TBA1A_HUMAN	22
NOP56	old / young	O00567	O00567	-0.0215574	0.0215574	0.000142675	23	O00567	NOP56	Nucleolar protein 56	NOP56_HUMAN	11
MARC2	old / young	Q969Z3	Q969Z3	0.347771	0.347771	0.000145875	45	Q969Z3	MARC2	Mitochondrial amidoxime reducing component 2	MARC2_HUMAN	12
TARS	old / young	P26639	P26639	0.301753	0.301753	0.000170107	52	P26639	TARS	Threonine--tRNA ligase, cytoplasmic	SYTC_HUMAN	20
ANXA2	old / young	P07355	P07355	0.0516975	0.0516975	0.00017186	86	P07355	ANXA2	Annexin A2	ANXA2_HUMAN	21
AZGP1	old / young	P25311	P25311	-0.543341	0.543341	0.000177716	15	P25311	AZGP1	Zinc-alpha-2-glycoprotein	ZA2G_HUMAN	5
SHMT1	old / young	P34896	P34896	0.452588	0.452588	0.000178508	109	P34896	SHMT1	Serine hydroxymethyltransferase, cytosolic	GLYC_HUMAN	27
ANXA5	old / young	P08758	P08758	0.725146	0.725146	0.000183021	64	P08758	ANXA5	Annexin A5	ANXA5_HUMAN	21
KRT18	old / young	P05783	P05783	0.177517	0.177517	0.000193242	138	P05783	KRT18	Keratin, type I cytoskeletal 18	K1C18_HUMAN	34
RPS4X	old / young	P62701	P62701	0.343985	0.343985	0.000199172	66	P62701	RPS4X	40S ribosomal protein S4, X isoform	RS4X_HUMAN	17
GSS	old / young	P48637	P48637	0.590601	0.590601	0.000200648	41	P48637	GSS	Glutathione synthetase	GSHB_HUMAN	13
AKR7L	old / young	Q8NHP1	Q8NHP1	0.208216	0.208216	0.000205521	55	Q8NHP1	AKR7L	Aflatoxin B1 aldehyde reductase member 4	ARK74_HUMAN	9
GALM	old / young	Q96C23	Q96C23	0.50414	0.50414	0.000208457	17	Q96C23	GALM	Aldose 1-epimerase	GALM_HUMAN	8
STAT1	old / young	P42224	P42224	0.4408	0.4408	0.000212605	49	P42224	STAT1	Signal transducer and activator of transcription 1-alpha/beta	STAT1_HUMAN	15
SERPINC1	old / young	P01008	P01008	-0.678224	0.678224	0.000215097	35	P01008	SERPINC1	Antithrombin-III	ANT3_HUMAN	13
UQCRC1	old / young	P31930	P31930	-0.195449	0.195449	0.000215992	57	P31930	UQCRC1	Cytochrome b-c1 complex subunit 1, mitochondrial	QCR1_HUMAN	16
TOMM70A	old / young	O94826	O94826	-0.132181	0.132181	0.000233879	42	O94826	TOMM70A	Mitochondrial import receptor subunit TOM70	TOM70_HUMAN	15
PCBP1	old / young	Q15365	Q15365	0.482973	0.482973	0.000234705	27	Q15365	PCBP1	Poly(rC)-binding protein 1	PCBP1_HUMAN	10
TBCA	old / young	O75347	O75347	0.601313	0.601313	0.000234705	24	O75347	TBCA	Tubulin-specific chaperone A	TBCA_HUMAN	9
RDH16	old / young	O75452	O75452	0.0241795	0.0241795	0.000243673	65	O75452	RDH16	Retinol dehydrogenase 16	RDH16_HUMAN	19
CPPED1	old / young	Q9BRF8	Q9BRF8	0.197715	0.197715	0.000243673	16	Q9BRF8	CPPED1	Serine/threonine-protein phosphatase CPPED1	CPPED_HUMAN	7
HSD17B6	old / young	O14756	O14756	0.307221	0.307221	0.000251605	55	O14756	HSD17B6	17-beta-hydroxysteroid dehydrogenase type 6	H17B6_HUMAN	11
PAPSS2	old / young	O95340	O95340	0.284565	0.284565	0.000254246	73	O95340	PAPSS2	Bifunctional 3'-phosphoadenosine 5'-phosphosulfate synthase 2	PAPS2_HUMAN	22
TTC38	old / young	Q5R3I4	Q5R3I4	0.107624	0.107624	0.000258012	40	Q5R3I4	TTC38	Tetratricopeptide repeat protein 38	TTC38_HUMAN	18
PRPSAP2	old / young	O60256	O60256	0.542395	0.542395	0.000258101	25	O60256	PRPSAP2	Phosphoribosyl pyrophosphate synthase-associated protein 2	KPRB_HUMAN	7
THOP1	old / young	P52888	P52888	0.296475	0.296475	0.000259993	14	P52888	THOP1	Thimet oligopeptidase	THOP1_HUMAN	6
COX5A	old / young	P20674	P20674	0.246077	0.246077	0.000262782	40	P20674	COX5A	Cytochrome c oxidase subunit 5A, mitochondrial	COX5A_HUMAN	9
TMEM41B	old / young	Q5BJD5	Q5BJD5	0.479384	0.479384	0.000280881	9	Q5BJD5	TMEM41B	Transmembrane protein 41B	TM41B_HUMAN	1
HADHA	old / young	P40939	P40939	-0.379462	0.379462	0.000280881	180	P40939	HADHA	Trifunctional enzyme subunit alpha, mitochondrial	ECHA_HUMAN	31
CLYBL	old / young	Q8N0X4	Q8N0X4	-0.272233	0.272233	0.000291107	32	Q8N0X4	CLYBL	Citrate lyase subunit beta-like protein, mitochondrial	CLYBL_HUMAN	11
SDHC	old / young	Q99643	Q99643	-1.02945	1.02945	0.000292481	8	Q99643	SDHC	Succinate dehydrogenase cytochrome b560 subunit, mitochondrial	C560_HUMAN	2
HTATIP2	old / young	Q9BUP3	Q9BUP3	-0.159303	0.159303	0.000301222	32	Q9BUP3	HTATIP2	Oxidoreductase HTATIP2	HTAI2_HUMAN	12
VDAC1	old / young	P21796	P21796	-0.256241	0.256241	0.000301222	23	P21796	VDAC1	Voltage-dependent anion-selective channel protein 1	VDAC1_HUMAN	9
SERPINH1	old / young	P50454	P50454	-0.134877	0.134877	0.000304218	46	P50454	SERPINH1	Serpin H1	SERPH_HUMAN	13
PYGL	old / young	P06737	P06737	0.410984	0.410984	0.000311471	167	P06737	PYGL	Glycogen phosphorylase, liver form	PYGL_HUMAN	41
ECHDC3	old / young	Q96DC8	Q96DC8	-0.513887	0.513887	0.000312883	38	Q96DC8	ECHDC3	Enoyl-CoA hydratase domain-containing protein 3, mitochondrial	ECHD3_HUMAN	10
SERPINA1	old / young	P01009	P01009	0.264061	0.264061	0.000316312	78	P01009	SERPINA1	Alpha-1-antitrypsin	A1AT_HUMAN	24
KRT2	old / young	P35908	P35908	-0.137775	0.137775	0.000356201	38	P35908	KRT2	Keratin, type II cytoskeletal 2 epidermal	K22E_HUMAN	18
DBI	old / young	P07108	P07108	0.48436	0.48436	0.00036861	45	P07108	DBI	Acyl-CoA-binding protein	ACBP_HUMAN	8
DHRS1	old / young	Q96LJ7	Q96LJ7	0.42972	0.42972	0.000381044	35	Q96LJ7	DHRS1	Dehydrogenase/reductase SDR family member 1	DHRS1_HUMAN	9
COQ5	old / young	Q5HYK3	Q5HYK3	-0.627054	0.627054	0.00038365	13	Q5HYK3	COQ5	2-methoxy-6-polyprenyl-1,4-benzoquinol methylase, mitochondrial	COQ5_HUMAN	4
ARSE	old / young	P51690	P51690	-0.197457	0.197457	0.00038365	25	P51690	ARSE	Arylsulfatase E	ARSE_HUMAN	9
APOC3	old / young	P02656	P02656	-0.724913	0.724913	0.000386167	7	P02656	APOC3	Apolipoprotein C-III	APOC3_HUMAN	2
LRPPRC	old / young	P42704	P42704	0.184094	0.184094	0.000387052	128	P42704	LRPPRC	Leucine-rich PPR motif-containing protein, mitochondrial	LPPRC_HUMAN	48
BCS1L	old / young	Q9Y276	Q9Y276	-0.217367	0.217367	0.000393113	26	Q9Y276	BCS1L	Mitochondrial chaperone BCS1	BCS1_HUMAN	8
CAT	old / young	P04040	P04040	-0.433895	0.433895	0.000394397	155	P04040	CAT	Catalase	CATA_HUMAN	30
TUBA4A	old / young	P68366	P68366	0.420887	0.420887	0.000419096	24	P68366	TUBA4A	Tubulin alpha-4A chain	TBA4A_HUMAN	7
DBT	old / young	P11182	P11182	-0.722781	0.722781	0.000439429	31	P11182	DBT	Lipoamide acyltransferase component of branched-chain alpha-keto acid dehydrogenase complex, mitochondrial	ODB2_HUMAN	13
C1QC	old / young	P02747	P02747	0.729754	0.729754	0.000505851	12	P02747	C1QC	Complement C1q subcomponent subunit C	C1QC_HUMAN	3
GOT2	old / young	P00505	P00505	-0.307535	0.307535	0.000525984	101	P00505	GOT2	Aspartate aminotransferase, mitochondrial	AATM_HUMAN	25
CTSD	old / young	P07339	P07339	0.348542	0.348542	0.00053352	72	P07339	CTSD	Cathepsin D	CATD_HUMAN	17
RBMX	old / young	P38159	P38159	0.352473	0.352473	0.00053352	57	P38159	RBMX	RNA-binding motif protein, X chromosome	RBMX_HUMAN	16
SEPHS2	old / young	Q99611	Q99611	0.409938	0.409938	0.000549381	34	Q99611	SEPHS2	Selenide, water dikinase 2	SPS2_HUMAN	9
UGT1A1	old / young	P22309	P22309	-0.789552	0.789552	0.000552444	39	P22309	UGT1A1	UDP-glucuronosyltransferase 1-1	UD11_HUMAN	8
PSMB1	old / young	P20618	P20618	0.0490272	0.0490272	0.000558219	60	P20618	PSMB1	Proteasome subunit beta type-1	PSB1_HUMAN	10
UAP1	old / young	Q16222	Q16222	0.494544	0.494544	0.000558898	14	Q16222	UAP1	UDP-N-acetylhexosamine pyrophosphorylase	UAP1_HUMAN	6
NSFL1C	old / young	Q9UNZ2	Q9UNZ2	0.443868	0.443868	0.000575671	22	Q9UNZ2	NSFL1C	NSFL1 cofactor p47	NSF1C_HUMAN	9
FAM162A	old / young	Q96A26	Q96A26	-0.756566	0.756566	0.000603189	14	Q96A26	FAM162A	Protein FAM162A	F162A_HUMAN	5
PSMB9	old / young	P28065	P28065	0.548939	0.548939	0.000604338	10	P28065	PSMB9	Proteasome subunit beta type-9	PSB9_HUMAN	4
RPL13	old / young	P26373	P26373	0.51575	0.51575	0.000665343	31	P26373	RPL13	60S ribosomal protein L13	RL13_HUMAN	8
DPYD	old / young	Q12882	Q12882	0.59855	0.59855	0.000665343	18	Q12882	DPYD	Dihydropyrimidine dehydrogenase [NADP(+)]	DPYD_HUMAN	11
ACO2	old / young	Q99798	Q99798	0.0121354	0.0121354	0.000673204	123	Q99798	ACO2	Aconitate hydratase, mitochondrial	ACON_HUMAN	33
MCEE	old / young	Q96PE7	Q96PE7	-0.416863	0.416863	0.000682615	14	Q96PE7	MCEE	Methylmalonyl-CoA epimerase, mitochondrial	MCEE_HUMAN	4
CLPP	old / young	Q16740	Q16740	-0.528593	0.528593	0.000692302	11	Q16740	CLPP	ATP-dependent Clp protease proteolytic subunit, mitochondrial	CLPP_HUMAN	4
HPX	old / young	P02790	P02790	-0.074859	0.074859	0.000708778	25	P02790	HPX	Hemopexin	HEMO_HUMAN	9
ARPC1B	old / young	O15143	O15143	0.559341	0.559341	0.000714267	31	O15143	ARPC1B	Actin-related protein 2/3 complex subunit 1B	ARC1B_HUMAN	9
ABHD14B	old / young	Q96IU4	Q96IU4	0.34071	0.34071	0.000714267	40	Q96IU4	ABHD14B	Alpha/beta hydrolase domain-containing protein 14B	ABHEB_HUMAN	10
PRCP	old / young	P42785	P42785	0.363158	0.363158	0.000720418	26	P42785	PRCP	Lysosomal Pro-X carboxypeptidase	PCP_HUMAN	8
ARAF	old / young	P10398	P10398	0.192348	0.192348	0.000732979	9	P10398	ARAF	Serine/threonine-protein kinase A-Raf	ARAF_HUMAN	4
CD163	old / young	Q86VB7	Q86VB7	0.942072	0.942072	0.000745236	13	Q86VB7	CD163	Scavenger receptor cysteine-rich type 1 protein M130	C163A_HUMAN	7
ABAT	old / young	P80404	P80404	-0.160284	0.160284	0.000752529	161	P80404	ABAT	4-aminobutyrate aminotransferase, mitochondrial	GABT_HUMAN	33
IDH3A	old / young	P50213	P50213	-0.0310817	0.0310817	0.000767398	33	P50213	IDH3A	Isocitrate dehydrogenase [NAD] subunit alpha, mitochondrial	IDH3A_HUMAN	10
COL6A2	old / young	P12110	P12110	0.126351	0.126351	0.000782539	65	P12110	COL6A2	Collagen alpha-2(VI) chain	CO6A2_HUMAN	20
LRRC47	old / young	Q8N1G4	Q8N1G4	0.422951	0.422951	0.000797799	56	Q8N1G4	LRRC47	Leucine-rich repeat-containing protein 47	LRC47_HUMAN	17
RPS9	old / young	P46781	P46781	0.551459	0.551459	0.000801396	51	P46781	RPS9	40S ribosomal protein S9	RS9_HUMAN	16
CTSH	old / young	P09668	P09668	-0.838503	0.838503	0.000801396	8	P09668	CTSH	Pro-cathepsin H	CATH_HUMAN	3
C3	old / young	P01024	P01024	-0.231774	0.231774	0.000811251	201	P01024	C3	Complement C3	CO3_HUMAN	61
PLS3	old / young	P13797	P13797	0.287452	0.287452	0.000818459	102	P13797	PLS3	Plastin-3	PLST_HUMAN	29
BBOX1	old / young	O75936	O75936	0.774066	0.774066	0.00082001	20	O75936	BBOX1	Gamma-butyrobetaine dioxygenase	BODG_HUMAN	9
RPS11	old / young	P62280	P62280	0.721528	0.721528	0.000872754	40	P62280	RPS11	40S ribosomal protein S11	RS11_HUMAN	12
HADH	old / young	Q16836	Q16836	-0.506894	0.506894	0.000877044	64	Q16836	HADH	Hydroxyacyl-coenzyme A dehydrogenase, mitochondrial	HCDH_HUMAN	12
SRPR	old / young	P08240	P08240	0.371944	0.371944	0.000899683	54	P08240	SRPR	Signal recognition particle receptor subunit alpha	SRPR_HUMAN	18
MAP4	old / young	P27816	P27816	0.547633	0.547633	0.000952832	26	P27816	MAP4	Microtubule-associated protein 4	MAP4_HUMAN	11
LYZ	old / young	P61626	P61626	0.715066	0.715066	0.000956893	14	P61626	LYZ	Lysozyme C	LYSC_HUMAN	5
BAAT	old / young	Q14032	Q14032	-0.0587404	0.0587404	0.000974115	62	Q14032	BAAT	Bile acid-CoA:amino acid N-acyltransferase	BAAT_HUMAN	14
AKR1C3	old / young	P42330	P42330	-0.271524	0.271524	0.000996961	100	P42330	AKR1C3	Aldo-keto reductase family 1 member C3	AK1C3_HUMAN	22
PMPCA	old / young	Q10713	Q10713	-0.303054	0.303054	0.000996961	28	Q10713	PMPCA	Mitochondrial-processing peptidase subunit alpha	MPPA_HUMAN	9
BCKDHA	old / young	P12694	P12694	-0.499209	0.499209	0.000999523	59	P12694	BCKDHA	2-oxoisovalerate dehydrogenase subunit alpha, mitochondrial	ODBA_HUMAN	15
TLN1	old / young	Q9Y490	Q9Y490	0.0874231	0.0874231	0.001026	234	Q9Y490	TLN1	Talin-1	TLN1_HUMAN	64
HDLBP	old / young	Q00341	Q00341	0.176661	0.176661	0.00102877	123	Q00341	HDLBP	Vigilin	VIGLN_HUMAN	43
RPL4	old / young	P36578	P36578	0.299196	0.299196	0.00105301	66	P36578	RPL4	60S ribosomal protein L4	RL4_HUMAN	18
HNRNPK	old / young	P61978	P61978	0.436547	0.436547	0.00105301	83	P61978	HNRNPK	Heterogeneous nuclear ribonucleoprotein K	HNRPK_HUMAN	22
LHPP	old / young	Q9H008	Q9H008	0.364291	0.364291	0.00109002	26	Q9H008	LHPP	Phospholysine phosphohistidine inorganic pyrophosphate phosphatase	LHPP_HUMAN	7
CISD1	old / young	Q9NZ45	Q9NZ45	-0.277518	0.277518	0.00112622	15	Q9NZ45	CISD1	CDGSH iron-sulfur domain-containing protein 1	CISD1_HUMAN	3
PHKB	old / young	Q93100	Q93100	0.187147	0.187147	0.00113389	20	Q93100	PHKB	Phosphorylase b kinase regulatory subunit beta	KPBB_HUMAN	9
PDE12	old / young	Q6L8Q7	Q6L8Q7	0.231015	0.231015	0.0011835	16	Q6L8Q7	PDE12	2',5'-phosphodiesterase 12	PDE12_HUMAN	5
GRB2	old / young	P62993	P62993	0.472833	0.472833	0.00122906	15	P62993	GRB2	Growth factor receptor-bound protein 2	GRB2_HUMAN	6
BDH2	old / young	Q9BUT1	Q9BUT1	0.4994	0.4994	0.00124	25	Q9BUT1	BDH2	3-hydroxybutyrate dehydrogenase type 2	BDH2_HUMAN	8
CPT2	old / young	P23786	P23786	-0.435258	0.435258	0.00124	100	P23786	CPT2	Carnitine O-palmitoyltransferase 2, mitochondrial	CPT2_HUMAN	28
CTNNA1	old / young	P35221	P35221	-0.0562965	0.0562965	0.00128221	83	P35221	CTNNA1	Catenin alpha-1	CTNA1_HUMAN	24
HCLS1	old / young	P14317	P14317	0.515309	0.515309	0.0013	19	P14317	HCLS1	Hematopoietic lineage cell-specific protein	HCLS1_HUMAN	6
RPSA	old / young	P08865	P08865	0.314288	0.314288	0.00130475	69	P08865	RPSA	40S ribosomal protein SA	RSSA_HUMAN	15
CPS1	old / young	P31327	P31327	-0.189573	0.189573	0.00142826	527	P31327	CPS1	Carbamoyl-phosphate synthase [ammonia], mitochondrial	CPSM_HUMAN	105
QDPR	old / young	P09417	P09417	0.206827	0.206827	0.00145098	57	P09417	QDPR	Dihydropteridine reductase	DHPR_HUMAN	11
CD14	old / young	P08571	P08571	0.326965	0.326965	0.00149137	26	P08571	CD14	Monocyte differentiation antigen CD14	CD14_HUMAN	8
SOD2	old / young	P04179	P04179	-0.474083	0.474083	0.00153136	46	P04179	SOD2	Superoxide dismutase [Mn], mitochondrial	SODM_HUMAN	13
AKR7A3	old / young	O95154	O95154	0.581849	0.581849	0.00155443	51	O95154	AKR7A3	Aflatoxin B1 aldehyde reductase member 3	ARK73_HUMAN	9
FMO3	old / young	P31513	P31513	0.441922	0.441922	0.00161376	96	P31513	FMO3	Dimethylaniline monooxygenase [N-oxide-forming] 3	FMO3_HUMAN	32
RPL27	old / young	P61353	P61353	0.446929	0.446929	0.00169658	36	P61353	RPL27	60S ribosomal protein L27	RL27_HUMAN	7
SEC22B	old / young	O75396	O75396	0.296685	0.296685	0.00174977	33	O75396	SEC22B	Vesicle-trafficking protein SEC22b	SC22B_HUMAN	9
GSTT1	old / young	P30711	P30711	-1.13678	1.13678	0.00177124	21	P30711	GSTT1	Glutathione S-transferase theta-1	GSTT1_HUMAN	12
RPL18	old / young	Q07020	Q07020	0.627449	0.627449	0.00178154	26	Q07020	RPL18	60S ribosomal protein L18	RL18_HUMAN	9
TXNRD2	old / young	Q9NNW7	Q9NNW7	-0.528102	0.528102	0.0017894	30	Q9NNW7	TXNRD2	Thioredoxin reductase 2, mitochondrial	TRXR2_HUMAN	12
SNRPE	old / young	P62304	P62304	0.550232	0.550232	0.00179109	12	P62304	SNRPE	Small nuclear ribonucleoprotein E	RUXE_HUMAN	2
DCTN1	old / young	Q14203	Q14203	-0.0943157	0.0943157	0.00181924	24	Q14203	DCTN1	Dynactin subunit 1	DCTN1_HUMAN	10
CAPN1	old / young	P07384	P07384	0.333096	0.333096	0.00184627	48	P07384	CAPN1	Calpain-1 catalytic subunit	CAN1_HUMAN	18
COL12A1	old / young	Q99715	Q99715	-0.582971	0.582971	0.00185175	9	Q99715	COL12A1	Collagen alpha-1(XII) chain	COCA1_HUMAN	3
HSD17B13	old / young	Q7Z5P4	Q7Z5P4	0.807109	0.807109	0.00187797	60	Q7Z5P4	HSD17B13	17-beta-hydroxysteroid dehydrogenase 13	DHB13_HUMAN	19
RPL7	old / young	P18124	P18124	0.559527	0.559527	0.00187838	53	P18124	RPL7	60S ribosomal protein L7	RL7_HUMAN	16
SAA1	old / young	P0DJI8	P0DJI8	0.27416	0.27416	0.00187874	30	P0DJI8	SAA1	Serum amyloid A-1 protein	SAA1_HUMAN	7
PNPO	old / young	Q9NVS9	Q9NVS9	0.313484	0.313484	0.00193169	60	Q9NVS9	PNPO	Pyridoxine-5'-phosphate oxidase	PNPO_HUMAN	14
HSD17B11	old / young	Q8NBQ5	Q8NBQ5	-0.178553	0.178553	0.00195937	54	Q8NBQ5	HSD17B11	Estradiol 17-beta-dehydrogenase 11	DHB11_HUMAN	12
MMP9	old / young	P14780	P14780	0.504832	0.504832	0.00198274	14	P14780	MMP9	Matrix metalloproteinase-9	MMP9_HUMAN	5
SLC25A18	old / young	Q9H1K4	Q9H1K4	-0.0947659	0.0947659	0.0019923	26	Q9H1K4	SLC25A18	Mitochondrial glutamate carrier 2	GHC2_HUMAN	10
PDXDC1	old / young	Q6P996	Q6P996	0.232746	0.232746	0.00199967	18	Q6P996	PDXDC1	Pyridoxal-dependent decarboxylase domain-containing protein 1	PDXD1_HUMAN	7
CMBL	old / young	Q96DG6	Q96DG6	0.385846	0.385846	0.00201719	59	Q96DG6	CMBL	Carboxymethylenebutenolidase homolog	CMBL_HUMAN	16
PSME2	old / young	Q9UL46	Q9UL46	-0.039517	0.039517	0.00213081	48	Q9UL46	PSME2	Proteasome activator complex subunit 2	PSME2_HUMAN	13
PHB2	old / young	Q99623	Q99623	0.0391224	0.0391224	0.00225199	68	Q99623	PHB2	Prohibitin-2	PHB2_HUMAN	16
LGALS4	old / young	P56470	P56470	1.6077	1.6077	0.002312	24	P56470	LGALS4	Galectin-4	LEG4_HUMAN	8
ELAVL1	old / young	Q15717	Q15717	0.282266	0.282266	0.00233866	21	Q15717	ELAVL1	ELAV-like protein 1	ELAV1_HUMAN	6
DDX5	old / young	P17844	P17844	0.42296	0.42296	0.00241755	61	P17844	DDX5	Probable ATP-dependent RNA helicase DDX5	DDX5_HUMAN	20
CDH1	old / young	P12830	P12830	0.258083	0.258083	0.0024372	17	P12830	CDH1	Cadherin-1	CADH1_HUMAN	8
PRDX2	old / young	P32119	P32119	0.133069	0.133069	0.00244252	40	P32119	PRDX2	Peroxiredoxin-2	PRDX2_HUMAN	12
EHHADH	old / young	Q08426	Q08426	-0.342802	0.342802	0.00244252	204	Q08426	EHHADH	Peroxisomal bifunctional enzyme	ECHP_HUMAN	51
GDA	old / young	Q9Y2T3	Q9Y2T3	0.399107	0.399107	0.00254942	37	Q9Y2T3	GDA	Guanine deaminase	GUAD_HUMAN	14
DLAT	old / young	P10515	P10515	-0.16688	0.16688	0.00256493	23	P10515	DLAT	Dihydrolipoyllysine-residue acetyltransferase component of pyruvate dehydrogenase complex, mitochondrial	ODP2_HUMAN	8
HNRNPU	old / young	Q00839	Q00839	0.54553	0.54553	0.00259365	43	Q00839	HNRNPU	Heterogeneous nuclear ribonucleoprotein U	HNRPU_HUMAN	19
PSMB3	old / young	P49720	P49720	0.414547	0.414547	0.00261962	36	P49720	PSMB3	Proteasome subunit beta type-3	PSB3_HUMAN	8
IQGAP1	old / young	P46940	P46940	0.37206	0.37206	0.00264675	99	P46940	IQGAP1	Ras GTPase-activating-like protein IQGAP1	IQGA1_HUMAN	41
XYLB	old / young	O75191	O75191	0.652634	0.652634	0.00265167	25	O75191	XYLB	Xylulose kinase	XYLB_HUMAN	8
PKLR	old / young	P30613	P30613	0.399666	0.399666	0.00267083	101	P30613	PKLR	Pyruvate kinase PKLR	KPYR_HUMAN	30
HSD17B10	old / young	Q99714	Q99714	-0.226096	0.226096	0.00271732	83	Q99714	HSD17B10	3-hydroxyacyl-CoA dehydrogenase type-2	HCD2_HUMAN	16
CCDC58	old / young	Q4VC31	Q4VC31	-0.142198	0.142198	0.00272396	15	Q4VC31	CCDC58	Coiled-coil domain-containing protein 58	CCD58_HUMAN	4
PRKCSH	old / young	P14314	P14314	-0.110355	0.110355	0.00280504	53	P14314	PRKCSH	Glucosidase 2 subunit beta	GLU2B_HUMAN	16
NDUFB8	old / young	O95169	O95169	-0.378165	0.378165	0.00280504	15	O95169	NDUFB8	NADH dehydrogenase [ubiquinone] 1 beta subcomplex subunit 8, mitochondrial	NDUB8_HUMAN	4
AGXT	old / young	P21549	P21549	-0.560053	0.560053	0.00280504	138	P21549	AGXT	Serine--pyruvate aminotransferase	SPYA_HUMAN	25
ABCC2	old / young	Q92887	Q92887	-1.06768	1.06768	0.00281833	14	Q92887	ABCC2	Canalicular multispecific organic anion transporter 1	MRP2_HUMAN	8
PPCS	old / young	Q9HAB8	Q9HAB8	0.381992	0.381992	0.00293674	18	Q9HAB8	PPCS	Phosphopantothenate--cysteine ligase	PPCS_HUMAN	7
PAFAH1B3	old / young	Q15102	Q15102	0.642576	0.642576	0.00293674	6	Q15102	PAFAH1B3	Platelet-activating factor acetylhydrolase IB subunit gamma	PA1B3_HUMAN	2
SFXN1	old / young	Q9H9B4	Q9H9B4	-0.167848	0.167848	0.00294798	52	Q9H9B4	SFXN1	Sideroflexin-1	SFXN1_HUMAN	11
IRGQ	old / young	Q8WZA9	Q8WZA9	0.607547	0.607547	0.00295531	6	Q8WZA9	IRGQ	Immunity-related GTPase family Q protein	IRGQ_HUMAN	3
HSD17B2	old / young	P37059	P37059	0.120013	0.120013	0.0030913	42	P37059	HSD17B2	Estradiol 17-beta-dehydrogenase 2	DHB2_HUMAN	11
ANXA4	old / young	P09525	P09525	0.506796	0.506796	0.00310134	86	P09525	ANXA4	Annexin A4	ANXA4_HUMAN	23
ACAD11	old / young	Q709F0	Q709F0	0.00423956	0.00423956	0.00310451	52	Q709F0	ACAD11	Acyl-CoA dehydrogenase family member 11	ACD11_HUMAN	19
ACLY	old / young	P53396	P53396	-0.0254112	0.0254112	0.00310451	66	P53396	ACLY	ATP-citrate synthase	ACLY_HUMAN	27
FH	old / young	P07954	P07954	-0.493027	0.493027	0.00310451	71	P07954	FH	Fumarate hydratase, mitochondrial	FUMH_HUMAN	19
GALK1	old / young	P51570	P51570	-0.232809	0.232809	0.00310451	54	P51570	GALK1	Galactokinase	GALK1_HUMAN	15
ICAM1	old / young	P05362	P05362	0.410412	0.410412	0.00310451	14	P05362	ICAM1	Intercellular adhesion molecule 1	ICAM1_HUMAN	7
SCCPDH	old / young	Q8NBX0	Q8NBX0	-0.209209	0.209209	0.00310451	58	Q8NBX0	SCCPDH	Saccharopine dehydrogenase-like oxidoreductase	SCPDL_HUMAN	14
CYP4F2	old / young	P78329	P78329	0.117272	0.117272	0.00314642	76	P78329	CYP4F2	Phylloquinone omega-hydroxylase CYP4F2	CP4F2_HUMAN	21
NDRG1	old / young	Q92597	Q92597	-0.766284	0.766284	0.00316465	12	Q92597	NDRG1	Protein NDRG1	NDRG1_HUMAN	6
HSD17B4	old / young	P51659	P51659	-0.0706314	0.0706314	0.00322747	149	P51659	HSD17B4	Peroxisomal multifunctional enzyme type 2	DHB4_HUMAN	38
HAGH	old / young	Q16775	Q16775	0.0689056	0.0689056	0.00324213	38	Q16775	HAGH	Hydroxyacylglutathione hydrolase, mitochondrial	GLO2_HUMAN	7
EPRS	old / young	P07814	P07814	0.103242	0.103242	0.00324776	78	P07814	EPRS	Bifunctional glutamate/proline--tRNA ligase	SYEP_HUMAN	30
GK	old / young	P32189	P32189	0.320027	0.320027	0.00329373	25	P32189	GK	Glycerol kinase	GLPK_HUMAN	10
ARFGAP2	old / young	Q8N6H7	Q8N6H7	0.423139	0.423139	0.00330242	14	Q8N6H7	ARFGAP2	ADP-ribosylation factor GTPase-activating protein 2	ARFG2_HUMAN	5
FAU	old / young	P62861	P62861	0.593649	0.593649	0.00334362	9	P62861	FAU	40S ribosomal protein S30	RS30_HUMAN	2
MAOA	old / young	P21397	P21397	-0.156796	0.156796	0.00334362	68	P21397	MAOA	Amine oxidase [flavin-containing] A	AOFA_HUMAN	16
AADAC	old / young	P22760	P22760	0.00365123	0.00365123	0.00334362	69	P22760	AADAC	Arylacetamide deacetylase	AAAD_HUMAN	17
NNMT	old / young	P40261	P40261	0.652953	0.652953	0.00334362	52	P40261	NNMT	Nicotinamide N-methyltransferase	NNMT_HUMAN	11
SDHB	old / young	P21912	P21912	-0.294161	0.294161	0.00334362	44	P21912	SDHB	Succinate dehydrogenase [ubiquinone] iron-sulfur subunit, mitochondrial	SDHB_HUMAN	12
APEH	old / young	P13798	P13798	0.209062	0.209062	0.00335155	48	P13798	APEH	Acylamino-acid-releasing enzyme	ACPH_HUMAN	15
PSMC6	old / young	P62333	P62333	0.01034	0.01034	0.00336103	40	P62333	PSMC6	26S protease regulatory subunit 10B	PRS10_HUMAN	12
ACAA2	old / young	P42765	P42765	-0.444755	0.444755	0.00336103	148	P42765	ACAA2	3-ketoacyl-CoA thiolase, mitochondrial	THIM_HUMAN	29
SULT2A1	old / young	Q06520	Q06520	-0.66915	0.66915	0.00336103	69	Q06520	SULT2A1	Bile salt sulfotransferase	ST2A1_HUMAN	15
GALE	old / young	Q14376	Q14376	0.141696	0.141696	0.00336103	42	Q14376	GALE	UDP-glucose 4-epimerase	GALE_HUMAN	13
PRKAG1	old / young	P54619	P54619	0.0971684	0.0971684	0.00341038	41	P54619	PRKAG1	5'-AMP-activated protein kinase subunit gamma-1	AAKG1_HUMAN	13
DHRS4	old / young	Q9BTZ2	Q9BTZ2	-0.391236	0.391236	0.00354213	29	Q9BTZ2	DHRS4	Dehydrogenase/reductase SDR family member 4	DHRS4_HUMAN	8
PDCD6IP	old / young	Q8WUM4	Q8WUM4	0.0491294	0.0491294	0.00360987	65	Q8WUM4	PDCD6IP	Programmed cell death 6-interacting protein	PDC6I_HUMAN	26
NAAA	old / young	Q02083	Q02083	0.222035	0.222035	0.00368575	11	Q02083	NAAA	N-acylethanolamine-hydrolyzing acid amidase	NAAA_HUMAN	3
APCS	old / young	P02743	P02743	1.45619	1.45619	0.00377818	25	P02743	APCS	Serum amyloid P-component	SAMP_HUMAN	10
AMACR	old / young	Q9UHK6	Q9UHK6	-0.159864	0.159864	0.00394973	35	Q9UHK6	AMACR	Alpha-methylacyl-CoA racemase	AMACR_HUMAN	13
COTL1	old / young	Q14019	Q14019	0.601157	0.601157	0.0040164	18	Q14019	COTL1	Coactosin-like protein	COTL1_HUMAN	7
ETFB	old / young	P38117	P38117	-0.243891	0.243891	0.00408823	60	P38117	ETFB	Electron transfer flavoprotein subunit beta	ETFB_HUMAN	17
TTR	old / young	P02766	P02766	-0.609681	0.609681	0.00418108	6	P02766	TTR	Transthyretin	TTHY_HUMAN	4
HRSP12	old / young	P52758	P52758	0.275603	0.275603	0.00434153	30	P52758	HRSP12	Ribonuclease UK114	UK114_HUMAN	7
TKFC	old / young	Q3LXA3	Q3LXA3	0.483473	0.483473	0.00434153	132	Q3LXA3	TKFC	Triokinase/FMN cyclase	TKFC_HUMAN	28
INF2	old / young	Q27J81	Q27J81	0.476473	0.476473	0.00435042	22	Q27J81	INF2	Inverted formin-2	INF2_HUMAN	10
PROSC	old / young	O94903	O94903	0.260887	0.260887	0.00435042	23	O94903	PROSC	Proline synthase co-transcribed bacterial homolog protein	PROSC_HUMAN	8
EIF4H	old / young	Q15056	Q15056	0.514965	0.514965	0.00440196	15	Q15056	EIF4H	Eukaryotic translation initiation factor 4H	IF4H_HUMAN	6
HINT2	old / young	Q9BX68	Q9BX68	-0.172578	0.172578	0.00442213	21	Q9BX68	HINT2	Histidine triad nucleotide-binding protein 2, mitochondrial	HINT2_HUMAN	4
CRK	old / young	P46108	P46108	0.48017	0.48017	0.00458904	14	P46108	CRK	Adapter molecule crk	CRK_HUMAN	4
STBD1	old / young	O95210	O95210	0.114085	0.114085	0.00459725	37	O95210	STBD1	Starch-binding domain-containing protein 1	STBD1_HUMAN	10
SUCLG1	old / young	P53597	P53597	-0.169477	0.169477	0.00476065	31	P53597	SUCLG1	Succinyl-CoA ligase [ADP/GDP-forming] subunit alpha, mitochondrial	SUCA_HUMAN	8
TMEM126A	old / young	Q9H061	Q9H061	-0.443157	0.443157	0.00493725	15	Q9H061	TMEM126A	Transmembrane protein 126A	T126A_HUMAN	4
APOA1	old / young	P02647	P02647	-1.3033	1.3033	0.00498836	35	P02647	APOA1	Apolipoprotein A-I	APOA1_HUMAN	13
CORO1B	old / young	Q9BR76	Q9BR76	0.534848	0.534848	0.00506198	32	Q9BR76	CORO1B	Coronin-1B	COR1B_HUMAN	10
EIF4A1	old / young	P60842	P60842	0.575304	0.575304	0.00506198	87	P60842	EIF4A1	Eukaryotic initiation factor 4A-I	IF4A1_HUMAN	25
AFMID	old / young	Q63HM1	Q63HM1	0.34932	0.34932	0.00512331	18	Q63HM1	AFMID	Kynurenine formamidase	KFA_HUMAN	5
HSP90AB1	old / young	P08238	P08238	-0.199702	0.199702	0.00512688	110	P08238	HSP90AB1	Heat shock protein HSP 90-beta	HS90B_HUMAN	35
TBXAS1	old / young	P24557	P24557	0.685324	0.685324	0.00512688	13	P24557	TBXAS1	Thromboxane-A synthase	THAS_HUMAN	5
RPS16	old / young	P62249	P62249	0.495221	0.495221	0.0051689	36	P62249	RPS16	40S ribosomal protein S16	RS16_HUMAN	9
CLIC1	old / young	O00299	O00299	0.538642	0.538642	0.00521634	23	O00299	CLIC1	Chloride intracellular channel protein 1	CLIC1_HUMAN	8
GYS2	old / young	P54840	P54840	0.379509	0.379509	0.00521634	71	P54840	GYS2	Glycogen [starch] synthase, liver	GYS2_HUMAN	21
RPS18	old / young	P62269	P62269	0.40921	0.40921	0.00532855	38	P62269	RPS18	40S ribosomal protein S18	RS18_HUMAN	10
BAG6	old / young	P46379	P46379	0.409915	0.409915	0.0053481	9	P46379	BAG6	Large proline-rich protein BAG6	BAG6_HUMAN	3
GALT	old / young	P07902	P07902	0.181777	0.181777	0.00537107	36	P07902	GALT	Galactose-1-phosphate uridylyltransferase	GALT_HUMAN	9
SDHD	old / young	O14521	O14521	-0.535441	0.535441	0.00541692	8	O14521	SDHD	Succinate dehydrogenase [ubiquinone] cytochrome b small subunit, mitochondrial	DHSD_HUMAN	2
UBE2V1	old / young	Q13404	Q13404	0.233077	0.233077	0.00551093	12	Q13404	UBE2V1	Ubiquitin-conjugating enzyme E2 variant 1	UB2V1_HUMAN	4
ALDOB	old / young	P05062	P05062	0.253906	0.253906	0.00552483	118	P05062	ALDOB	Fructose-bisphosphate aldolase B	ALDOB_HUMAN	26
BGN	old / young	P21810	P21810	0.22693	0.22693	0.00558046	43	P21810	BGN	Biglycan	PGS1_HUMAN	12
BSG	old / young	P35613	P35613	-0.0693049	0.0693049	0.0056573	15	P35613	BSG	Basigin	BASI_HUMAN	4
NUDT16	old / young	Q96DE0	Q96DE0	0.658672	0.658672	0.00567602	12	Q96DE0	NUDT16	U8 snoRNA-decapping enzyme	NUD16_HUMAN	3
AK3	old / young	Q9UIJ7	Q9UIJ7	-0.308959	0.308959	0.00567814	49	Q9UIJ7	AK3	GTP:AMP phosphotransferase AK3, mitochondrial	KAD3_HUMAN	16
COQ9	old / young	O75208	O75208	-0.412927	0.412927	0.00567814	15	O75208	COQ9	Ubiquinone biosynthesis protein COQ9, mitochondrial	COQ9_HUMAN	5
AMDHD1	old / young	Q96NU7	Q96NU7	0.234315	0.234315	0.00568434	49	Q96NU7	AMDHD1	Probable imidazolonepropionase	HUTI_HUMAN	13
CYP2E1	old / young	P05181	P05181	-0.0746022	0.0746022	0.00571738	93	P05181	CYP2E1	Cytochrome P450 2E1	CP2E1_HUMAN	24
DPP7	old / young	Q9UHL4	Q9UHL4	0.0210085	0.0210085	0.0057649	10	Q9UHL4	DPP7	Dipeptidyl peptidase 2	DPP2_HUMAN	4
LYPLAL1	old / young	Q5VWZ2	Q5VWZ2	0.261177	0.261177	0.00580848	21	Q5VWZ2	LYPLAL1	Lysophospholipase-like protein 1	LYPL1_HUMAN	7
TPI1	old / young	P60174	P60174	0.3022	0.3022	0.00585291	60	P60174	TPI1	Triosephosphate isomerase	TPIS_HUMAN	16
GATM	old / young	P50440	P50440	0.226101	0.226101	0.00590663	125	P50440	GATM	Glycine amidinotransferase, mitochondrial	GATM_HUMAN	25
DEFA1;DEFA3	old / young	P59665;P59666	P59665;P59666	1.34613	1.34613	0.00590663	14	P59665;P59666	DEFA1;DEFA3	Neutrophil defensin 1;Neutrophil defensin 3	DEF1_HUMAN;DEF3_HUMAN	4
VIM	old / young	P08670	P08670	0.659974	0.659974	0.00594494	149	P08670	VIM	Vimentin	VIME_HUMAN	39
BCKDHB	old / young	P21953	P21953	0.0443073	0.0443073	0.00603763	6	P21953	BCKDHB	2-oxoisovalerate dehydrogenase subunit beta, mitochondrial	ODBB_HUMAN	3
CCT6A	old / young	P40227	P40227	0.153979	0.153979	0.00614864	47	P40227	CCT6A	T-complex protein 1 subunit zeta	TCPZ_HUMAN	17
PYGB	old / young	P11216	P11216	0.407687	0.407687	0.00619642	71	P11216	PYGB	Glycogen phosphorylase, brain form	PYGB_HUMAN	20
FKBP4	old / young	Q02790	Q02790	-0.224606	0.224606	0.00619686	42	Q02790	FKBP4	Peptidyl-prolyl cis-trans isomerase FKBP4	FKBP4_HUMAN	16
DYNC1H1	old / young	Q14204	Q14204	-0.0931586	0.0931586	0.00622007	244	Q14204	DYNC1H1	Cytoplasmic dynein 1 heavy chain 1	DYHC1_HUMAN	92
GLOD4	old / young	Q9HC38	Q9HC38	0.281467	0.281467	0.00622007	20	Q9HC38	GLOD4	Glyoxalase domain-containing protein 4	GLOD4_HUMAN	9
ABCA6	old / young	Q8N139	Q8N139	-0.200614	0.200614	0.00667727	30	Q8N139	ABCA6	ATP-binding cassette sub-family A member 6	ABCA6_HUMAN	10
CYP51A1	old / young	Q16850	Q16850	0.372305	0.372305	0.00676954	31	Q16850	CYP51A1	Lanosterol 14-alpha demethylase	CP51A_HUMAN	14
C4BPA	old / young	P04003	P04003	0.272294	0.272294	0.00697479	12	P04003	C4BPA	C4b-binding protein alpha chain	C4BPA_HUMAN	4
TGM2	old / young	P21980	P21980	0.317481	0.317481	0.00702213	91	P21980	TGM2	Protein-glutamine gamma-glutamyltransferase 2	TGM2_HUMAN	26
SLC25A6	old / young	P12236	P12236	-0.0970407	0.0970407	0.00704071	30	P12236	SLC25A6	ADP/ATP translocase 3	ADT3_HUMAN	11
TOMM40	old / young	O96008	O96008	-0.548997	0.548997	0.00704071	5	O96008	TOMM40	Mitochondrial import receptor subunit TOM40 homolog	TOM40_HUMAN	2
HDHD2	old / young	Q9H0R4	Q9H0R4	0.578507	0.578507	0.0070876	6	Q9H0R4	HDHD2	Haloacid dehalogenase-like hydrolase domain-containing protein 2	HDHD2_HUMAN	2
OAT	old / young	P04181	P04181	-1.03846	1.03846	0.007137	12	P04181	OAT	Ornithine aminotransferase, mitochondrial	OAT_HUMAN	4
APMAP	old / young	Q9HDC9	Q9HDC9	0.468095	0.468095	0.00713932	96	Q9HDC9	APMAP	Adipocyte plasma membrane-associated protein	APMAP_HUMAN	21
DECR1	old / young	Q16698	Q16698	-0.420622	0.420622	0.00738724	72	Q16698	DECR1	2,4-dienoyl-CoA reductase, mitochondrial	DECR_HUMAN	18
DNM1L	old / young	O00429	O00429	0.290846	0.290846	0.00742697	17	O00429	DNM1L	Dynamin-1-like protein	DNM1L_HUMAN	6
TMPO	old / young	P42167	P42167	0.498953	0.498953	0.00748161	21	P42167	TMPO	Lamina-associated polypeptide 2, isoforms beta/gamma	LAP2B_HUMAN	8
CFL2	old / young	Q9Y281	Q9Y281	0.340504	0.340504	0.00765172	16	Q9Y281	CFL2	Cofilin-2	COF2_HUMAN	5
ADK	old / young	P55263	P55263	0.342477	0.342477	0.00781358	48	P55263	ADK	Adenosine kinase	ADK_HUMAN	13
PDLIM5	old / young	Q96HC4	Q96HC4	0.180418	0.180418	0.00781358	38	Q96HC4	PDLIM5	PDZ and LIM domain protein 5	PDLI5_HUMAN	12
SCP2	old / young	P22307	P22307	-0.489498	0.489498	0.00783181	127	P22307	SCP2	Non-specific lipid-transfer protein	NLTP_HUMAN	25
NIPSNAP1	old / young	Q9BPW8	Q9BPW8	-0.393861	0.393861	0.00783181	60	Q9BPW8	NIPSNAP1	Protein NipSnap homolog 1	NIPS1_HUMAN	13
LARS	old / young	Q9P2J5	Q9P2J5	0.0206127	0.0206127	0.00788993	33	Q9P2J5	LARS	Leucine--tRNA ligase, cytoplasmic	SYLC_HUMAN	12
XPO1	old / young	O14980	O14980	-0.0132499	0.0132499	0.00789101	27	O14980	XPO1	Exportin-1	XPO1_HUMAN	11
C1QB	old / young	P02746	P02746	0.637682	0.637682	0.00795341	9	P02746	C1QB	Complement C1q subcomponent subunit B	C1QB_HUMAN	5
PEBP1	old / young	P30086	P30086	0.147715	0.147715	0.00797725	77	P30086	PEBP1	Phosphatidylethanolamine-binding protein 1	PEBP1_HUMAN	15
HPD	old / young	P32754	P32754	0.226301	0.226301	0.00801389	94	P32754	HPD	4-hydroxyphenylpyruvate dioxygenase	HPPD_HUMAN	25
FCGRT	old / young	P55899	P55899	0.377509	0.377509	0.00801389	3	P55899	FCGRT	IgG receptor FcRn large subunit p51	FCGRN_HUMAN	2
SELENBP1	old / young	Q13228	Q13228	0.336503	0.336503	0.00801389	130	Q13228	SELENBP1	Selenium-binding protein 1	SBP1_HUMAN	34
AKR1D1	old / young	P51857	P51857	-0.609421	0.609421	0.00803058	69	P51857	AKR1D1	3-oxo-5-beta-steroid 4-dehydrogenase	AK1D1_HUMAN	20
CYBB	old / young	P04839	P04839	0.253586	0.253586	0.00805925	8	P04839	CYBB	Cytochrome b-245 heavy chain	CY24B_HUMAN	3
RPS15A	old / young	P62244	P62244	0.538609	0.538609	0.00814375	26	P62244	RPS15A	40S ribosomal protein S15a	RS15A_HUMAN	7
LBP	old / young	P18428	P18428	0.554615	0.554615	0.00839573	15	P18428	LBP	Lipopolysaccharide-binding protein	LBP_HUMAN	5
GHITM	old / young	Q9H3K2	Q9H3K2	-0.504836	0.504836	0.00840695	14	Q9H3K2	GHITM	Growth hormone-inducible transmembrane protein	GHITM_HUMAN	5
PURA	old / young	Q00577	Q00577	0.477636	0.477636	0.00841593	15	Q00577	PURA	Transcriptional activator protein Pur-alpha	PURA_HUMAN	6
HNRNPA2B1	old / young	P22626	P22626	0.206042	0.206042	0.00846275	54	P22626	HNRNPA2B1	Heterogeneous nuclear ribonucleoproteins A2/B1	ROA2_HUMAN	18
ALDH9A1	old / young	P49189	P49189	0.447739	0.447739	0.00867176	64	P49189	ALDH9A1	4-trimethylaminobutyraldehyde dehydrogenase	AL9A1_HUMAN	18
RPS8	old / young	P62241	P62241	0.425751	0.425751	0.0088066	36	P62241	RPS8	40S ribosomal protein S8	RS8_HUMAN	7
GSTA1	old / young	P08263	P08263	1.57264	1.57264	0.00894896	13	P08263	GSTA1	Glutathione S-transferase A1	GSTA1_HUMAN	2
FECH	old / young	P22830	P22830	-0.501619	0.501619	0.00898351	34	P22830	FECH	Ferrochelatase, mitochondrial	HEMH_HUMAN	7
CD99	old / young	P14209	P14209	-0.83798	0.83798	0.00900448	12	P14209	CD99	CD99 antigen	CD99_HUMAN	3
GC	old / young	P02774	P02774	-0.756079	0.756079	0.00900448	20	P02774	GC	Vitamin D-binding protein	VTDB_HUMAN	6
UGT1A3	old / young	P35503	P35503	-0.388113	0.388113	0.00930055	17	P35503	UGT1A3	UDP-glucuronosyltransferase 1-3	UD13_HUMAN	4
BLVRA	old / young	P53004	P53004	0.820523	0.820523	0.00933784	16	P53004	BLVRA	Biliverdin reductase A	BIEA_HUMAN	6
ARPC4	old / young	P59998	P59998	0.515484	0.515484	0.00964329	25	P59998	ARPC4	Actin-related protein 2/3 complex subunit 4	ARPC4_HUMAN	8
HSP90AA1	old / young	P07900	P07900	0.0473373	0.0473373	0.00980992	84	P07900	HSP90AA1	Heat shock protein HSP 90-alpha	HS90A_HUMAN	24
SLC9A3R1	old / young	O14745	O14745	0.302337	0.302337	0.00980992	32	O14745	SLC9A3R1	Na(+)/H(+) exchange regulatory cofactor NHE-RF1	NHRF1_HUMAN	11
BASP1	old / young	P80723	P80723	1.04855	1.04855	0.00993056	16	P80723	BASP1	Brain acid soluble protein 1	BASP1_HUMAN	6
OPLAH	old / young	O14841	O14841	-0.479073	0.479073	0.0100627	72	O14841	OPLAH	5-oxoprolinase	OPLA_HUMAN	22
CTSG	old / young	P08311	P08311	0.815159	0.815159	0.0101027	23	P08311	CTSG	Cathepsin G	CATG_HUMAN	6
SCRN2	old / young	Q96FV2	Q96FV2	0.331013	0.331013	0.0101198	8	Q96FV2	SCRN2	Secernin-2	SCRN2_HUMAN	3
SLC39A7	old / young	Q92504	Q92504	-0.390011	0.390011	0.0101335	4	Q92504	SLC39A7	Zinc transporter SLC39A7	S39A7_HUMAN	5
GGH	old / young	Q92820	Q92820	-0.219177	0.219177	0.0102207	40	Q92820	GGH	Gamma-glutamyl hydrolase	GGH_HUMAN	10
TKT	old / young	P29401	P29401	-0.361175	0.361175	0.0102228	99	P29401	TKT	Transketolase	TKT_HUMAN	24
HP	old / young	P00738	P00738	-0.230141	0.230141	0.010243	86	P00738	HP	Haptoglobin	HPT_HUMAN	22
CECR5	old / young	Q9BXW7	Q9BXW7	0.042819	0.042819	0.0103233	19	Q9BXW7	CECR5	Cat eye syndrome critical region protein 5	CECR5_HUMAN	9
NOP58	old / young	Q9Y2X3	Q9Y2X3	-0.165157	0.165157	0.0103562	14	Q9Y2X3	NOP58	Nucleolar protein 58	NOP58_HUMAN	5
LACTB2	old / young	Q53H82	Q53H82	-0.105435	0.105435	0.0103995	12	Q53H82	LACTB2	Beta-lactamase-like protein 2	LACB2_HUMAN	5
CORO7	old / young	P57737	P57737	0.278902	0.278902	0.0104389	11	P57737	CORO7	Coronin-7	CORO7_HUMAN	4
AP2B1	old / young	P63010	P63010	-0.0133609	0.0133609	0.0105326	34	P63010	AP2B1	AP-2 complex subunit beta	AP2B1_HUMAN	14
TAGLN2	old / young	P37802	P37802	0.381493	0.381493	0.0106533	54	P37802	TAGLN2	Transgelin-2	TAGL2_HUMAN	13
BHMT	old / young	Q93088	Q93088	0.510065	0.510065	0.0106912	141	Q93088	BHMT	Betaine--homocysteine S-methyltransferase 1	BHMT1_HUMAN	27
OTC	old / young	P00480	P00480	-0.361924	0.361924	0.0106912	90	P00480	OTC	Ornithine carbamoyltransferase, mitochondrial	OTC_HUMAN	20
SLC25A4	old / young	P12235	P12235	-0.366155	0.366155	0.0107108	12	P12235	SLC25A4	ADP/ATP translocase 1	ADT1_HUMAN	5
DBNL	old / young	Q9UJU6	Q9UJU6	0.5946	0.5946	0.0107907	26	Q9UJU6	DBNL	Drebrin-like protein	DBNL_HUMAN	11
FCGR3A	old / young	P08637	P08637	0.900162	0.900162	0.0108224	3	P08637	FCGR3A	Low affinity immunoglobulin gamma Fc region receptor III-A	FCG3A_HUMAN	1
TIMM44	old / young	O43615	O43615	-0.695449	0.695449	0.0109109	18	O43615	TIMM44	Mitochondrial import inner membrane translocase subunit TIM44	TIM44_HUMAN	5
HLA-B	old / young	P01889;P30480	P01889;P30480	0.517861	0.517861	0.0110519	20	P01889;P30480	HLA-B	HLA class I histocompatibility antigen, B-7 alpha chain;HLA class I histocompatibility antigen, B-42 alpha chain	1B07_HUMAN;1B42_HUMAN	6
MDH1	old / young	P40925	P40925	0.301128	0.301128	0.0111211	32	P40925	MDH1	Malate dehydrogenase, cytoplasmic	MDHC_HUMAN	11
IVD	old / young	P26440	P26440	-0.0846464	0.0846464	0.0111394	71	P26440	IVD	Isovaleryl-CoA dehydrogenase, mitochondrial	IVD_HUMAN	16
EIF4G1	old / young	Q04637	Q04637	0.251169	0.251169	0.0112276	74	Q04637	EIF4G1	Eukaryotic translation initiation factor 4 gamma 1	IF4G1_HUMAN	29
NDUFS2	old / young	O75306	O75306	-0.111457	0.111457	0.0112276	31	O75306	NDUFS2	NADH dehydrogenase [ubiquinone] iron-sulfur protein 2, mitochondrial	NDUS2_HUMAN	10
USP5	old / young	P45974	P45974	0.259305	0.259305	0.0112276	59	P45974	USP5	Ubiquitin carboxyl-terminal hydrolase 5	UBP5_HUMAN	24
STAU1	old / young	O95793	O95793	0.425265	0.425265	0.0112418	20	O95793	STAU1	Double-stranded RNA-binding protein Staufen homolog 1	STAU1_HUMAN	8
GPD1	old / young	P21695	P21695	0.275669	0.275669	0.0112418	71	P21695	GPD1	Glycerol-3-phosphate dehydrogenase [NAD(+)], cytoplasmic	GPDA_HUMAN	18
FERMT3	old / young	Q86UX7	Q86UX7	0.770241	0.770241	0.0113402	12	Q86UX7	FERMT3	Fermitin family homolog 3	URP2_HUMAN	6
GLRX	old / young	P35754	P35754	0.469449	0.469449	0.0114359	12	P35754	GLRX	Glutaredoxin-1	GLRX1_HUMAN	3
CTNNA2	old / young	P26232	P26232	0.415066	0.415066	0.011446	6	P26232	CTNNA2	Catenin alpha-2	CTNA2_HUMAN	1
MOCOS	old / young	Q96EN8	Q96EN8	0.0544233	0.0544233	0.0115761	6	Q96EN8	MOCOS	Molybdenum cofactor sulfurase	MOCOS_HUMAN	3
RPS13	old / young	P62277	P62277	0.372045	0.372045	0.0116609	32	P62277	RPS13	40S ribosomal protein S13	RS13_HUMAN	9
ACOX1	old / young	Q15067	Q15067	-0.372586	0.372586	0.0119101	59	Q15067	ACOX1	Peroxisomal acyl-coenzyme A oxidase 1	ACOX1_HUMAN	23
ECHDC2	old / young	Q86YB7	Q86YB7	0.24842	0.24842	0.0120902	50	Q86YB7	ECHDC2	Enoyl-CoA hydratase domain-containing protein 2, mitochondrial	ECHD2_HUMAN	10
GNB2L1	old / young	P63244	P63244	0.578933	0.578933	0.0121351	55	P63244	GNB2L1	Guanine nucleotide-binding protein subunit beta-2-like 1	GBLP_HUMAN	17
UFL1	old / young	O94874	O94874	0.307752	0.307752	0.0122629	54	O94874	UFL1	E3 UFM1-protein ligase 1	UFL1_HUMAN	18
PABPC1	old / young	P11940	P11940	0.128896	0.128896	0.0122629	84	P11940	PABPC1	Polyadenylate-binding protein 1	PABP1_HUMAN	26
NIT2	old / young	Q9NQR4	Q9NQR4	0.302591	0.302591	0.0123069	53	Q9NQR4	NIT2	Omega-amidase NIT2	NIT2_HUMAN	16
DDX3Y	old / young	O15523	O15523	0.300028	0.300028	0.0123095	34	O15523	DDX3Y	ATP-dependent RNA helicase DDX3Y	DDX3Y_HUMAN	12
UQCRQ	old / young	O14949	O14949	-0.0797357	0.0797357	0.0123095	12	O14949	UQCRQ	Cytochrome b-c1 complex subunit 8	QCR8_HUMAN	3
HSPB1	old / young	P04792	P04792	0.324892	0.324892	0.0123095	62	P04792	HSPB1	Heat shock protein beta-1	HSPB1_HUMAN	19
GNE	old / young	Q9Y223	Q9Y223	0.36641	0.36641	0.012692	27	Q9Y223	GNE	Bifunctional UDP-N-acetylglucosamine 2-epimerase/N-acetylmannosamine kinase	GLCNE_HUMAN	10
PFN1	old / young	P07737	P07737	0.280524	0.280524	0.0127691	42	P07737	PFN1	Profilin-1	PROF1_HUMAN	9
DMGDH	old / young	Q9UI17	Q9UI17	0.215825	0.215825	0.0128087	127	Q9UI17	DMGDH	Dimethylglycine dehydrogenase, mitochondrial	M2GD_HUMAN	36
PDHB	old / young	P11177	P11177	0.0402878	0.0402878	0.0128277	42	P11177	PDHB	Pyruvate dehydrogenase E1 component subunit beta, mitochondrial	ODPB_HUMAN	10
MBL2	old / young	P11226	P11226	-0.273667	0.273667	0.012851	19	P11226	MBL2	Mannose-binding protein C	MBL2_HUMAN	8
PPA2	old / young	Q9H2U2	Q9H2U2	-0.132924	0.132924	0.013009	39	Q9H2U2	PPA2	Inorganic pyrophosphatase 2, mitochondrial	IPYR2_HUMAN	10
PFKFB1	old / young	P16118	P16118	0.0728762	0.0728762	0.0130604	13	P16118	PFKFB1	6-phosphofructo-2-kinase/fructose-2,6-bisphosphatase 1	F261_HUMAN	4
MIF	old / young	P14174	P14174	0.822164	0.822164	0.0131515	10	P14174	MIF	Macrophage migration inhibitory factor	MIF_HUMAN	2
DECR2	old / young	Q9NUI1	Q9NUI1	-0.199398	0.199398	0.0131877	27	Q9NUI1	DECR2	Peroxisomal 2,4-dienoyl-CoA reductase	DECR2_HUMAN	9
TMCO1	old / young	Q9UM00	Q9UM00	-0.357078	0.357078	0.0131877	9	Q9UM00	TMCO1	Transmembrane and coiled-coil domain-containing protein 1	TMCO1_HUMAN	2
ZYX	old / young	Q15942	Q15942	0.67752	0.67752	0.0131877	18	Q15942	ZYX	Zyxin	ZYX_HUMAN	9
CYB5A	old / young	P00167	P00167	-0.1603	0.1603	0.0134031	52	P00167	CYB5A	Cytochrome b5	CYB5_HUMAN	8
CA2	old / young	P00918	P00918	0.696918	0.696918	0.0134169	54	P00918	CA2	Carbonic anhydrase 2	CAH2_HUMAN	12
LRPAP1	old / young	P30533	P30533	-0.128415	0.128415	0.014257	17	P30533	LRPAP1	Alpha-2-macroglobulin receptor-associated protein	AMRP_HUMAN	5
SELO	old / young	Q9BVL4	Q9BVL4	0.152915	0.152915	0.014257	18	Q9BVL4	SELO	Selenoprotein O	SELO_HUMAN	5
EFHD2	old / young	Q96C19	Q96C19	0.404393	0.404393	0.0143764	21	Q96C19	EFHD2	EF-hand domain-containing protein D2	EFHD2_HUMAN	8
C5	old / young	P01031	P01031	-0.466545	0.466545	0.0146215	15	P01031	C5	Complement C5	CO5_HUMAN	6
CYB5B	old / young	O43169	O43169	-0.114356	0.114356	0.0146749	13	O43169	CYB5B	Cytochrome b5 type B	CYB5B_HUMAN	4
SUCLA2	old / young	Q9P2R7	Q9P2R7	-0.253	0.253	0.0146935	19	Q9P2R7	SUCLA2	Succinyl-CoA ligase [ADP-forming] subunit beta, mitochondrial	SUCB1_HUMAN	9
TAP1	old / young	Q03518	Q03518	0.400945	0.400945	0.0147595	6	Q03518	TAP1	Antigen peptide transporter 1	TAP1_HUMAN	2
CYP4A22	old / young	Q5TCH4	Q5TCH4	-0.164931	0.164931	0.0148017	48	Q5TCH4	CYP4A22	Cytochrome P450 4A22	CP4AM_HUMAN	13
RPS17	old / young	P08708	P08708	0.61162	0.61162	0.0148179	28	P08708	RPS17	40S ribosomal protein S17	RS17_HUMAN	6
NAE1	old / young	Q13564	Q13564	0.198263	0.198263	0.0148498	3	Q13564	NAE1	NEDD8-activating enzyme E1 regulatory subunit	ULA1_HUMAN	2
KRAS	old / young	P01116	P01116	-0.339993	0.339993	0.0149225	6	P01116	KRAS	GTPase KRas	RASK_HUMAN	1
HDDC3	old / young	Q8N4P3	Q8N4P3	0.517436	0.517436	0.0153232	9	Q8N4P3	HDDC3	Guanosine-3',5'-bis(diphosphate) 3'-pyrophosphohydrolase MESH1	MESH1_HUMAN	3
PPIA	old / young	P62937	P62937	-0.0148425	0.0148425	0.0153586	62	P62937	PPIA	Peptidyl-prolyl cis-trans isomerase A	PPIA_HUMAN	12
VPS29	old / young	Q9UBQ0	Q9UBQ0	-0.243367	0.243367	0.0153937	6	Q9UBQ0	VPS29	Vacuolar protein sorting-associated protein 29	VPS29_HUMAN	2
KHK	old / young	P50053	P50053	0.465434	0.465434	0.0155451	45	P50053	KHK	Ketohexokinase	KHK_HUMAN	11
CMPK1	old / young	P30085	P30085	0.417768	0.417768	0.0156511	55	P30085	CMPK1	UMP-CMP kinase	KCY_HUMAN	16
VAPA	old / young	Q9P0L0	Q9P0L0	0.0319408	0.0319408	0.0157205	26	Q9P0L0	VAPA	Vesicle-associated membrane protein-associated protein A	VAPA_HUMAN	8
MACROD1	old / young	Q9BQ69	Q9BQ69	-0.230057	0.230057	0.0158758	5	Q9BQ69	MACROD1	O-acetyl-ADP-ribose deacetylase MACROD1	MACD1_HUMAN	2
COX6C	old / young	P09669	P09669	0.174075	0.174075	0.0161909	6	P09669	COX6C	Cytochrome c oxidase subunit 6C	COX6C_HUMAN	4
OSTF1	old / young	Q92882	Q92882	0.585351	0.585351	0.0164137	11	Q92882	OSTF1	Osteoclast-stimulating factor 1	OSTF1_HUMAN	4
ACTB	old / young	P60709	P60709	0.228731	0.228731	0.0165447	149	P60709	ACTB	Actin, cytoplasmic 1	ACTB_HUMAN	29
CHDH	old / young	Q8NE62	Q8NE62	0.733052	0.733052	0.0165889	24	Q8NE62	CHDH	Choline dehydrogenase, mitochondrial	CHDH_HUMAN	9
ACADVL	old / young	P49748	P49748	-0.0241925	0.0241925	0.0165889	102	P49748	ACADVL	Very long-chain specific acyl-CoA dehydrogenase, mitochondrial	ACADV_HUMAN	28
MGMT	old / young	P16455	P16455	0.19063	0.19063	0.0168254	7	P16455	MGMT	Methylated-DNA--protein-cysteine methyltransferase	MGMT_HUMAN	4
GAMT	old / young	Q14353	Q14353	0.8116	0.8116	0.0168947	23	Q14353	GAMT	Guanidinoacetate N-methyltransferase	GAMT_HUMAN	12
HMGCL	old / young	P35914	P35914	-0.222551	0.222551	0.0170815	36	P35914	HMGCL	Hydroxymethylglutaryl-CoA lyase, mitochondrial	HMGCL_HUMAN	11
CAPNS1	old / young	P04632	P04632	0.616624	0.616624	0.0171338	17	P04632	CAPNS1	Calpain small subunit 1	CPNS1_HUMAN	8
CPNE3	old / young	O75131	O75131	0.282586	0.282586	0.0171338	24	O75131	CPNE3	Copine-3	CPNE3_HUMAN	8
MMAB	old / young	Q96EY8	Q96EY8	-0.146148	0.146148	0.0173187	16	Q96EY8	MMAB	Cob(I)yrinic acid a,c-diamide adenosyltransferase, mitochondrial	MMAB_HUMAN	6
DNAJC3	old / young	Q13217	Q13217	-0.276236	0.276236	0.0173187	17	Q13217	DNAJC3	DnaJ homolog subfamily C member 3	DNJC3_HUMAN	6
PTGR2	old / young	Q8N8N7	Q8N8N7	0.544422	0.544422	0.0173187	12	Q8N8N7	PTGR2	Prostaglandin reductase 2	PTGR2_HUMAN	5
PDXP	old / young	Q96GD0	Q96GD0	0.314665	0.314665	0.0173187	12	Q96GD0	PDXP	Pyridoxal phosphate phosphatase	PLPP_HUMAN	4
IAH1	old / young	Q2TAA2	Q2TAA2	0.425323	0.425323	0.0174613	11	Q2TAA2	IAH1	Isoamyl acetate-hydrolyzing esterase 1 homolog	IAH1_HUMAN	4
RELA	old / young	Q04206	Q04206	0.99236	0.99236	0.0174613	6	Q04206	RELA	Transcription factor p65	TF65_HUMAN	3
RPL21	old / young	P46778	P46778	0.267361	0.267361	0.0178508	25	P46778	RPL21	60S ribosomal protein L21	RL21_HUMAN	5
FMO5	old / young	P49326	P49326	0.756765	0.756765	0.0178508	57	P49326	FMO5	Dimethylaniline monooxygenase [N-oxide-forming] 5	FMO5_HUMAN	16
GFPT1	old / young	Q06210	Q06210	0.279643	0.279643	0.0178508	74	Q06210	GFPT1	Glutamine--fructose-6-phosphate aminotransferase [isomerizing] 1	GFPT1_HUMAN	20
CAPN2	old / young	P17655	P17655	0.809861	0.809861	0.0181087	23	P17655	CAPN2	Calpain-2 catalytic subunit	CAN2_HUMAN	9
SNRPD1	old / young	P62314	P62314	0.397394	0.397394	0.0182475	14	P62314	SNRPD1	Small nuclear ribonucleoprotein Sm D1	SMD1_HUMAN	3
FABP3	old / young	P05413	P05413	0.659004	0.659004	0.0182742	5	P05413	FABP3	Fatty acid-binding protein, heart	FABPH_HUMAN	2
PDAP1	old / young	Q13442	Q13442	0.551336	0.551336	0.0184831	10	Q13442	PDAP1	28 kDa heat- and acid-stable phosphoprotein	HAP28_HUMAN	4
PPP1CA	old / young	P62136	P62136	0.145975	0.145975	0.0185032	41	P62136	PPP1CA	Serine/threonine-protein phosphatase PP1-alpha catalytic subunit	PP1A_HUMAN	12
MYO6	old / young	Q9UM54	Q9UM54	0.167681	0.167681	0.0185237	3	Q9UM54	MYO6	Unconventional myosin-VI	MYO6_HUMAN	2
FAM120A	old / young	Q9NZB2	Q9NZB2	0.136249	0.136249	0.0185433	31	Q9NZB2	FAM120A	Constitutive coactivator of PPAR-gamma-like protein 1	F120A_HUMAN	10
PAH	old / young	P00439	P00439	-0.158474	0.158474	0.0185827	96	P00439	PAH	Phenylalanine-4-hydroxylase	PH4H_HUMAN	24
DCAF8	old / young	Q5TAQ9	Q5TAQ9	0.342898	0.342898	0.0188454	6	Q5TAQ9	DCAF8	DDB1- and CUL4-associated factor 8	DCAF8_HUMAN	3
CARKD	old / young	Q8IW45	Q8IW45	0.39148	0.39148	0.0190004	23	Q8IW45	CARKD	ATP-dependent (S)-NAD(P)H-hydrate dehydratase	NNRD_HUMAN	9
DEK	old / young	P35659	P35659	0.438266	0.438266	0.0190609	15	P35659	DEK	Protein DEK	DEK_HUMAN	6
EARS2	old / young	Q5JPH6	Q5JPH6	0.241463	0.241463	0.0192621	10	Q5JPH6	EARS2	Probable glutamate--tRNA ligase, mitochondrial	SYEM_HUMAN	4
AAMDC	old / young	Q9H7C9	Q9H7C9	0.755921	0.755921	0.019372	9	Q9H7C9	AAMDC	Mth938 domain-containing protein	AAMDC_HUMAN	2
HP1BP3	old / young	Q5SSJ5	Q5SSJ5	0.524401	0.524401	0.0194853	24	Q5SSJ5	HP1BP3	Heterochromatin protein 1-binding protein 3	HP1B3_HUMAN	9
MPC2	old / young	O95563	O95563	-0.843643	0.843643	0.019486	28	O95563	MPC2	Mitochondrial pyruvate carrier 2	MPC2_HUMAN	7
PDCD6	old / young	O75340	O75340	0.122281	0.122281	0.0197069	22	O75340	PDCD6	Programmed cell death protein 6	PDCD6_HUMAN	6
RMDN1	old / young	Q96DB5	Q96DB5	-0.129775	0.129775	0.0199126	14	Q96DB5	RMDN1	Regulator of microtubule dynamics protein 1	RMD1_HUMAN	5
PHPT1	old / young	Q9NRX4	Q9NRX4	1.11964	1.11964	0.0199378	13	Q9NRX4	PHPT1	14 kDa phosphohistidine phosphatase	PHP14_HUMAN	3
RPS12	old / young	P25398	P25398	0.340253	0.340253	0.0199378	20	P25398	RPS12	40S ribosomal protein S12	RS12_HUMAN	5
RTCA	old / young	O00442	O00442	0.279118	0.279118	0.0199378	4	O00442	RTCA	RNA 3'-terminal phosphate cyclase	RTCA_HUMAN	3
GCLC	old / young	P48506	P48506	0.137091	0.137091	0.0199564	42	P48506	GCLC	Glutamate--cysteine ligase catalytic subunit	GSH1_HUMAN	16
RPL36	old / young	Q9Y3U8	Q9Y3U8	0.279024	0.279024	0.0201289	22	Q9Y3U8	RPL36	60S ribosomal protein L36	RL36_HUMAN	4
KHSRP	old / young	Q92945	Q92945	0.499906	0.499906	0.0201902	41	Q92945	KHSRP	Far upstream element-binding protein 2	FUBP2_HUMAN	15
DCN	old / young	P07585	P07585	-0.369448	0.369448	0.020409	13	P07585	DCN	Decorin	PGS2_HUMAN	4
ALG5	old / young	Q9Y673	Q9Y673	-0.0692532	0.0692532	0.0205557	20	Q9Y673	ALG5	Dolichyl-phosphate beta-glucosyltransferase	ALG5_HUMAN	7
PARK7	old / young	Q99497	Q99497	0.122737	0.122737	0.0207401	50	Q99497	PARK7	Protein deglycase DJ-1	PARK7_HUMAN	10
NME2	old / young	P22392	P22392	0.212386	0.212386	0.0207618	54	P22392	NME2	Nucleoside diphosphate kinase B	NDKB_HUMAN	10
SLC25A22	old / young	Q9H936	Q9H936	-0.426579	0.426579	0.0207716	14	Q9H936	SLC25A22	Mitochondrial glutamate carrier 1	GHC1_HUMAN	4
PHKG2	old / young	P15735	P15735	0.198679	0.198679	0.0207716	15	P15735	PHKG2	Phosphorylase b kinase gamma catalytic chain, liver/testis isoform	PHKG2_HUMAN	5
SLC27A3	old / young	Q5K4L6	Q5K4L6	0.644089	0.644089	0.0208017	14	Q5K4L6	SLC27A3	Long-chain fatty acid transport protein 3	S27A3_HUMAN	4
SLC25A1	old / young	P53007	P53007	-0.34131	0.34131	0.0208705	38	P53007	SLC25A1	Tricarboxylate transport protein, mitochondrial	TXTP_HUMAN	11
IDNK	old / young	Q5T6J7	Q5T6J7	0.440716	0.440716	0.0210278	5	Q5T6J7	IDNK	Probable gluconokinase	GNTK_HUMAN	2
PIK3AP1	old / young	Q6ZUJ8	Q6ZUJ8	0.193192	0.193192	0.0210441	27	Q6ZUJ8	PIK3AP1	Phosphoinositide 3-kinase adapter protein 1	BCAP_HUMAN	11
OGFR	old / young	Q9NZT2	Q9NZT2	0.345684	0.345684	0.0210595	9	Q9NZT2	OGFR	Opioid growth factor receptor	OGFR_HUMAN	2
ACADM	old / young	P11310	P11310	-0.349656	0.349656	0.021098	69	P11310	ACADM	Medium-chain specific acyl-CoA dehydrogenase, mitochondrial	ACADM_HUMAN	20
AGXT2	old / young	Q9BYV1	Q9BYV1	-0.0745083	0.0745083	0.0211332	50	Q9BYV1	AGXT2	Alanine--glyoxylate aminotransferase 2, mitochondrial	AGT2_HUMAN	16
ETFDH	old / young	Q16134	Q16134	-0.258805	0.258805	0.0212042	72	Q16134	ETFDH	Electron transfer flavoprotein-ubiquinone oxidoreductase, mitochondrial	ETFD_HUMAN	20
PRDX4	old / young	Q13162	Q13162	0.158172	0.158172	0.0212042	37	Q13162	PRDX4	Peroxiredoxin-4	PRDX4_HUMAN	11
LUM	old / young	P51884	P51884	-0.133338	0.133338	0.0212046	42	P51884	LUM	Lumican	LUM_HUMAN	11
GNAS	old / young	P63092;Q5JWF2	P63092;Q5JWF2	0.144675	0.144675	0.0217109	21	P63092;Q5JWF2	GNAS	Guanine nucleotide-binding protein G(s) subunit alpha isoforms short;Guanine nucleotide-binding protein G(s) subunit alpha isoforms XLas	GNAS2_HUMAN;GNAS1_HUMAN	7
CYB5R1	old / young	Q9UHQ9	Q9UHQ9	-0.121008	0.121008	0.0217109	30	Q9UHQ9	CYB5R1	NADH-cytochrome b5 reductase 1	NB5R1_HUMAN	8
RBP4	old / young	P02753	P02753	-0.764556	0.764556	0.0217109	12	P02753	RBP4	Retinol-binding protein 4	RET4_HUMAN	6
AIF1	old / young	P55008	P55008	0.556122	0.556122	0.0217395	6	P55008	AIF1	Allograft inflammatory factor 1	AIF1_HUMAN	3
ANPEP	old / young	P15144	P15144	0.3562	0.3562	0.0217395	79	P15144	ANPEP	Aminopeptidase N	AMPN_HUMAN	29
UBE2L6	old / young	O14933	O14933	0.241023	0.241023	0.0217395	16	O14933	UBE2L6	Ubiquitin/ISG15-conjugating enzyme E2 L6	UB2L6_HUMAN	6
CROT	old / young	Q9UKG9	Q9UKG9	-0.790089	0.790089	0.0221007	8	Q9UKG9	CROT	Peroxisomal carnitine O-octanoyltransferase	OCTC_HUMAN	5
MGAT1	old / young	P26572	P26572	0.280469	0.280469	0.0222673	15	P26572	MGAT1	Alpha-1,3-mannosyl-glycoprotein 2-beta-N-acetylglucosaminyltransferase	MGAT1_HUMAN	6
COL3A1	old / young	P02461	P02461	-1.09418	1.09418	0.0222673	5	P02461	COL3A1	Collagen alpha-1(III) chain	CO3A1_HUMAN	2
EIF4B	old / young	P23588	P23588	0.615997	0.615997	0.0222673	20	P23588	EIF4B	Eukaryotic translation initiation factor 4B	IF4B_HUMAN	12
FGG	old / young	P02679	P02679	-0.353704	0.353704	0.0222673	70	P02679	FGG	Fibrinogen gamma chain	FIBG_HUMAN	22
PFAS	old / young	O15067	O15067	0.311817	0.311817	0.0222673	8	O15067	PFAS	Phosphoribosylformylglycinamidine synthase	PUR4_HUMAN	4
LMNA	old / young	P02545	P02545	-0.233755	0.233755	0.0222673	126	P02545	LMNA	Prelamin-A/C	LMNA_HUMAN	40
GIMAP4	old / young	Q9NUV9	Q9NUV9	0.586922	0.586922	0.0225723	14	Q9NUV9	GIMAP4	GTPase IMAP family member 4	GIMA4_HUMAN	6
PSMA2	old / young	P25787	P25787	0.271942	0.271942	0.0226401	47	P25787	PSMA2	Proteasome subunit alpha type-2	PSA2_HUMAN	8
DHX9	old / young	Q08211	Q08211	0.311091	0.311091	0.0227941	100	Q08211	DHX9	ATP-dependent RNA helicase A	DHX9_HUMAN	31
MCAT	old / young	Q8IVS2	Q8IVS2	-0.265867	0.265867	0.0229607	5	Q8IVS2	MCAT	Malonyl-CoA-acyl carrier protein transacylase, mitochondrial	FABD_HUMAN	3
ADPRHL2	old / young	Q9NX46	Q9NX46	0.595493	0.595493	0.0232902	6	Q9NX46	ADPRHL2	Poly(ADP-ribose) glycohydrolase ARH3	ARHL2_HUMAN	2
UFM1	old / young	P61960	P61960	0.580142	0.580142	0.0235577	9	P61960	UFM1	Ubiquitin-fold modifier 1	UFM1_HUMAN	3
CBR4	old / young	Q8N4T8	Q8N4T8	-0.143719	0.143719	0.0239688	20	Q8N4T8	CBR4	Carbonyl reductase family member 4	CBR4_HUMAN	6
GSDMD	old / young	P57764	P57764	0.437939	0.437939	0.024264	10	P57764	GSDMD	Gasdermin-D	GSDMD_HUMAN	4
EIF4E	old / young	P06730	P06730	0.19718	0.19718	0.0242989	11	P06730	EIF4E	Eukaryotic translation initiation factor 4E	IF4E_HUMAN	4
SULT1A2	old / young	P50226	P50226	-0.746047	0.746047	0.0244245	12	P50226	SULT1A2	Sulfotransferase 1A2	ST1A2_HUMAN	5
MTCH1	old / young	Q9NZJ7	Q9NZJ7	-0.39381	0.39381	0.024756	8	Q9NZJ7	MTCH1	Mitochondrial carrier homolog 1	MTCH1_HUMAN	3
RCN1	old / young	Q15293	Q15293	-0.137611	0.137611	0.0247765	25	Q15293	RCN1	Reticulocalbin-1	RCN1_HUMAN	9
RPS24	old / young	P62847	P62847	0.421496	0.421496	0.0254258	19	P62847	RPS24	40S ribosomal protein S24	RS24_HUMAN	4
ADSL	old / young	P30566	P30566	0.356791	0.356791	0.0256173	16	P30566	ADSL	Adenylosuccinate lyase	PUR8_HUMAN	7
T	old / young	O15178	O15178	1.0333	1.0333	0.0257802	3	O15178	T	Brachyury protein	BRAC_HUMAN	1
CYFIP1	old / young	Q7L576	Q7L576	0.248844	0.248844	0.0257802	42	Q7L576	CYFIP1	Cytoplasmic FMR1-interacting protein 1	CYFP1_HUMAN	16
LETM1	old / young	O95202	O95202	-0.323616	0.323616	0.0257895	17	O95202	LETM1	LETM1 and EF-hand domain-containing protein 1, mitochondrial	LETM1_HUMAN	8
NDUFB4	old / young	O95168	O95168	0.271606	0.271606	0.0257895	13	O95168	NDUFB4	NADH dehydrogenase [ubiquinone] 1 beta subcomplex subunit 4	NDUB4_HUMAN	6
ATP1A1	old / young	P05023	P05023	-0.00800832	0.00800832	0.0258865	70	P05023	ATP1A1	Sodium/potassium-transporting ATPase subunit alpha-1	AT1A1_HUMAN	27
ADCK3	old / young	Q8NI60	Q8NI60	0.0203268	0.0203268	0.0260423	15	Q8NI60	ADCK3	Atypical kinase ADCK3, mitochondrial	ADCK3_HUMAN	7
ACBD5	old / young	Q5T8D3	Q5T8D3	0.119567	0.119567	0.0260589	29	Q5T8D3	ACBD5	Acyl-CoA-binding domain-containing protein 5	ACBD5_HUMAN	10
ATP5H	old / young	O75947	O75947	-0.247395	0.247395	0.0262273	28	O75947	ATP5H	ATP synthase subunit d, mitochondrial	ATP5H_HUMAN	9
YBX1	old / young	P67809	P67809	0.593858	0.593858	0.0265286	36	P67809	YBX1	Nuclease-sensitive element-binding protein 1	YBOX1_HUMAN	14
DDX21	old / young	Q9NR30	Q9NR30	0.631112	0.631112	0.0269991	17	Q9NR30	DDX21	Nucleolar RNA helicase 2	DDX21_HUMAN	6
MAOB	old / young	P27338	P27338	-0.0864521	0.0864521	0.0277025	86	P27338	MAOB	Amine oxidase [flavin-containing] B	AOFB_HUMAN	22
AS3MT	old / young	Q9HBK9	Q9HBK9	0.385436	0.385436	0.0277107	6	Q9HBK9	AS3MT	Arsenite methyltransferase	AS3MT_HUMAN	2
GBA3	old / young	Q9H227	Q9H227	0.40766	0.40766	0.0277421	4	Q9H227	GBA3	Cytosolic beta-glucosidase	GBA3_HUMAN	2
H3F3A	old / young	P84243	P84243	0.50752	0.50752	0.0277421	17	P84243	H3F3A	Histone H3.3	H33_HUMAN	5
LSS	old / young	P48449	P48449	0.109359	0.109359	0.0277421	62	P48449	LSS	Lanosterol synthase	ERG7_HUMAN	22
MRC1	old / young	P22897	P22897	0.301691	0.301691	0.0277684	20	P22897	MRC1	Macrophage mannose receptor 1	MRC1_HUMAN	8
ABHD10	old / young	Q9NUJ1	Q9NUJ1	-0.513032	0.513032	0.0277684	23	Q9NUJ1	ABHD10	Mycophenolic acid acyl-glucuronide esterase, mitochondrial	ABHDA_HUMAN	8
RBBP9	old / young	O75884	O75884	0.343358	0.343358	0.0277919	12	O75884	RBBP9	Putative hydrolase RBBP9	RBBP9_HUMAN	2
PRPS1	old / young	P60891	P60891	0.376126	0.376126	0.0277919	27	P60891	PRPS1	Ribose-phosphate pyrophosphokinase 1	PRPS1_HUMAN	9
NMT1	old / young	P30419	P30419	0.274547	0.274547	0.0282588	24	P30419	NMT1	Glycylpeptide N-tetradecanoyltransferase 1	NMT1_HUMAN	10
NRAS	old / young	P01111	P01111	0.157885	0.157885	0.0283115	12	P01111	NRAS	GTPase NRas	RASN_HUMAN	4
NDUFB9	old / young	Q9Y6M9	Q9Y6M9	-0.164892	0.164892	0.0286526	21	Q9Y6M9	NDUFB9	NADH dehydrogenase [ubiquinone] 1 beta subcomplex subunit 9	NDUB9_HUMAN	7
AP1B1	old / young	Q10567	Q10567	-0.0179719	0.0179719	0.0287558	66	Q10567	AP1B1	AP-1 complex subunit beta-1	AP1B1_HUMAN	21
LAMC1	old / young	P11047	P11047	-0.123731	0.123731	0.0287558	21	P11047	LAMC1	Laminin subunit gamma-1	LAMC1_HUMAN	11
MYH11	old / young	P35749	P35749	0.194055	0.194055	0.0287558	30	P35749	MYH11	Myosin-11	MYH11_HUMAN	18
ACACA	old / young	Q13085	Q13085	-0.644016	0.644016	0.0289997	26	Q13085	ACACA	Acetyl-CoA carboxylase 1	ACACA_HUMAN	11
CAB39	old / young	Q9Y376	Q9Y376	0.266856	0.266856	0.0293633	12	Q9Y376	CAB39	Calcium-binding protein 39	CAB39_HUMAN	3
TSTA3	old / young	Q13630	Q13630	0.437978	0.437978	0.0293633	25	Q13630	TSTA3	GDP-L-fucose synthase	FCL_HUMAN	10
CANX	old / young	P27824	P27824	-0.198005	0.198005	0.0293684	93	P27824	CANX	Calnexin	CALX_HUMAN	27
EIF5	old / young	P55010	P55010	0.244245	0.244245	0.0294615	22	P55010	EIF5	Eukaryotic translation initiation factor 5	IF5_HUMAN	7
ARG1	old / young	P05089	P05089	0.227683	0.227683	0.0296185	97	P05089	ARG1	Arginase-1	ARGI1_HUMAN	21
KAT7	old / young	O95251	O95251	0.400658	0.400658	0.0296455	3	O95251	KAT7	Histone acetyltransferase KAT7	KAT7_HUMAN	1
UBA6	old / young	A0AVT1	A0AVT1	0.0796606	0.0796606	0.0298358	19	A0AVT1	UBA6	Ubiquitin-like modifier-activating enzyme 6	UBA6_HUMAN	7
CSTB	old / young	P04080	P04080	0.0914539	0.0914539	0.0300173	31	P04080	CSTB	Cystatin-B	CYTB_HUMAN	8
LRP1B	old / young	Q9NZR2	Q9NZR2	0.342882	0.342882	0.030074	3	Q9NZR2	LRP1B	Low-density lipoprotein receptor-related protein 1B	LRP1B_HUMAN	1
AMT	old / young	P48728	P48728	-0.186598	0.186598	0.0303054	23	P48728	AMT	Aminomethyltransferase, mitochondrial	GCST_HUMAN	9
KYNU	old / young	Q16719	Q16719	-0.260973	0.260973	0.0305659	33	Q16719	KYNU	Kynureninase	KYNU_HUMAN	13
HAL	old / young	P42357	P42357	0.272462	0.272462	0.030977	46	P42357	HAL	Histidine ammonia-lyase	HUTH_HUMAN	16
EIF2B3	old / young	Q9NR50	Q9NR50	0.273082	0.273082	0.0312177	8	Q9NR50	EIF2B3	Translation initiation factor eIF-2B subunit gamma	EI2BG_HUMAN	3
RPL24	old / young	P83731	P83731	0.456304	0.456304	0.0312363	17	P83731	RPL24	60S ribosomal protein L24	RL24_HUMAN	5
FMO4	old / young	P31512	P31512	-0.36819	0.36819	0.0312363	5	P31512	FMO4	Dimethylaniline monooxygenase [N-oxide-forming] 4	FMO4_HUMAN	2
DAD1	old / young	P61803	P61803	0.329636	0.329636	0.0312363	9	P61803	DAD1	Dolichyl-diphosphooligosaccharide--protein glycosyltransferase subunit DAD1	DAD1_HUMAN	3
EEF2	old / young	P13639	P13639	0.369905	0.369905	0.0312363	187	P13639	EEF2	Elongation factor 2	EF2_HUMAN	43
RBKS	old / young	Q9H477	Q9H477	0.0489215	0.0489215	0.031434	3	Q9H477	RBKS	Ribokinase	RBSK_HUMAN	2
RPL14	old / young	P50914	P50914	0.423558	0.423558	0.0316113	15	P50914	RPL14	60S ribosomal protein L14	RL14_HUMAN	4
MAP2K4	old / young	P45985	P45985	0.0674418	0.0674418	0.0316113	4	P45985	MAP2K4	Dual specificity mitogen-activated protein kinase kinase 4	MP2K4_HUMAN	3
GALNT2	old / young	Q10471	Q10471	0.250612	0.250612	0.0316113	25	Q10471	GALNT2	Polypeptide N-acetylgalactosaminyltransferase 2	GALT2_HUMAN	13
MSN	old / young	P26038	P26038	0.235455	0.235455	0.0317586	91	P26038	MSN	Moesin	MOES_HUMAN	22
ACOX3	old / young	O15254	O15254	0.0158043	0.0158043	0.0317598	18	O15254	ACOX3	Peroxisomal acyl-coenzyme A oxidase 3	ACOX3_HUMAN	7
RPS2	old / young	P15880	P15880	0.425846	0.425846	0.0317639	44	P15880	RPS2	40S ribosomal protein S2	RS2_HUMAN	14
API5	old / young	Q9BZZ5	Q9BZZ5	0.254937	0.254937	0.0317639	14	Q9BZZ5	API5	Apoptosis inhibitor 5	API5_HUMAN	6
PRKAR1A	old / young	P10644	P10644	-0.0578631	0.0578631	0.0317639	31	P10644	PRKAR1A	cAMP-dependent protein kinase type I-alpha regulatory subunit	KAP0_HUMAN	10
MT-CO2	old / young	P00403	P00403	0.386065	0.386065	0.0317639	33	P00403	MT-CO2	Cytochrome c oxidase subunit 2	COX2_HUMAN	6
ACADS	old / young	P16219	P16219	-0.279323	0.279323	0.0317639	78	P16219	ACADS	Short-chain specific acyl-CoA dehydrogenase, mitochondrial	ACADS_HUMAN	18
LANCL2	old / young	Q9NS86	Q9NS86	-0.323977	0.323977	0.0319713	8	Q9NS86	LANCL2	LanC-like protein 2	LANC2_HUMAN	4
SLC27A5	old / young	Q9Y2P5	Q9Y2P5	0.171149	0.171149	0.0321373	109	Q9Y2P5	SLC27A5	Bile acyl-CoA synthetase	S27A5_HUMAN	25
HSP90AB2P	old / young	Q58FF8	Q58FF8	-0.30505	0.30505	0.0325516	6	Q58FF8	HSP90AB2P	Putative heat shock protein HSP 90-beta 2	H90B2_HUMAN	1
AUH	old / young	Q13825	Q13825	-0.471878	0.471878	0.0325539	7	Q13825	AUH	Methylglutaconyl-CoA hydratase, mitochondrial	AUHM_HUMAN	3
PRELP	old / young	P51888	P51888	0.184587	0.184587	0.0331796	43	P51888	PRELP	Prolargin	PRELP_HUMAN	10
SLC3A2	old / young	P08195	P08195	0.670306	0.670306	0.0331954	9	P08195	SLC3A2	4F2 cell-surface antigen heavy chain	4F2_HUMAN	4
COL6A1	old / young	P12109	P12109	0.129378	0.129378	0.033292	85	P12109	COL6A1	Collagen alpha-1(VI) chain	CO6A1_HUMAN	23
RPL9	old / young	P32969	P32969	0.424186	0.424186	0.0334011	29	P32969	RPL9	60S ribosomal protein L9	RL9_HUMAN	9
GLS2	old / young	Q9UI32	Q9UI32	-0.846149	0.846149	0.0344351	20	Q9UI32	GLS2	Glutaminase liver isoform, mitochondrial	GLSL_HUMAN	8
DDRGK1	old / young	Q96HY6	Q96HY6	0.232972	0.232972	0.0350402	24	Q96HY6	DDRGK1	DDRGK domain-containing protein 1	DDRGK_HUMAN	5
PACSIN2	old / young	Q9UNF0	Q9UNF0	-0.0901984	0.0901984	0.0352368	20	Q9UNF0	PACSIN2	Protein kinase C and casein kinase substrate in neurons protein 2	PACN2_HUMAN	7
GSR	old / young	P00390	P00390	0.198702	0.198702	0.0353925	32	P00390	GSR	Glutathione reductase, mitochondrial	GSHR_HUMAN	9
ARFIP1	old / young	P53367	P53367	0.0591748	0.0591748	0.0354979	2	P53367	ARFIP1	Arfaptin-1	ARFP1_HUMAN	1
FAM114A1	old / young	Q8IWE2	Q8IWE2	-0.0840939	0.0840939	0.0356172	14	Q8IWE2	FAM114A1	Protein NOXP20	NXP20_HUMAN	6
NSDHL	old / young	Q15738	Q15738	0.0906407	0.0906407	0.0362731	46	Q15738	NSDHL	Sterol-4-alpha-carboxylate 3-dehydrogenase, decarboxylating	NSDHL_HUMAN	11
PDLIM1	old / young	O00151	O00151	0.435981	0.435981	0.0370396	23	O00151	PDLIM1	PDZ and LIM domain protein 1	PDLI1_HUMAN	10
KIAA1468	old / young	Q9P260	Q9P260	0.715281	0.715281	0.037198	3	Q9P260	KIAA1468	LisH domain and HEAT repeat-containing protein KIAA1468	K1468_HUMAN	1
MMAA	old / young	Q8IVH4	Q8IVH4	-0.091096	0.091096	0.0373446	21	Q8IVH4	MMAA	Methylmalonic aciduria type A protein, mitochondrial	MMAA_HUMAN	7
LNP	old / young	Q9C0E8	Q9C0E8	0.329192	0.329192	0.0374273	11	Q9C0E8	LNP	Protein lunapark	LNP_HUMAN	7
SLCO1B3	old / young	Q9NPD5	Q9NPD5	-0.686947	0.686947	0.0376419	13	Q9NPD5	SLCO1B3	Solute carrier organic anion transporter family member 1B3	SO1B3_HUMAN	5
SNRPD3	old / young	P62318	P62318	0.453991	0.453991	0.037649	9	P62318	SNRPD3	Small nuclear ribonucleoprotein Sm D3	SMD3_HUMAN	2
EIF2AK2	old / young	P19525	P19525	0.364478	0.364478	0.0376917	6	P19525	EIF2AK2	Interferon-induced, double-stranded RNA-activated protein kinase	E2AK2_HUMAN	2
PREP	old / young	P48147	P48147	0.47622	0.47622	0.0378291	13	P48147	PREP	Prolyl endopeptidase	PPCE_HUMAN	6
MECR	old / young	Q9BV79	Q9BV79	-0.524306	0.524306	0.0379036	6	Q9BV79	MECR	Trans-2-enoyl-CoA reductase, mitochondrial	MECR_HUMAN	1
ADSS	old / young	P30520	P30520	0.350818	0.350818	0.0384394	17	P30520	ADSS	Adenylosuccinate synthetase isozyme 2	PURA2_HUMAN	6
METAP2	old / young	P50579	P50579	0.166996	0.166996	0.0384443	9	P50579	METAP2	Methionine aminopeptidase 2	MAP2_HUMAN	3
NUDT5	old / young	Q9UKK9	Q9UKK9	0.585163	0.585163	0.0384572	18	Q9UKK9	NUDT5	ADP-sugar pyrophosphatase	NUDT5_HUMAN	7
FAM136A	old / young	Q96C01	Q96C01	-0.213303	0.213303	0.0387437	6	Q96C01	FAM136A	Protein FAM136A	F136A_HUMAN	2
ECI1	old / young	P42126	P42126	-0.150554	0.150554	0.0392281	36	P42126	ECI1	Enoyl-CoA delta isomerase 1, mitochondrial	ECI1_HUMAN	9
TUBB	old / young	P07437	P07437	0.428178	0.428178	0.0392281	24	P07437	TUBB	Tubulin beta chain	TBB5_HUMAN	5
SUCLG2	old / young	Q96I99	Q96I99	-0.154709	0.154709	0.0395597	74	Q96I99	SUCLG2	Succinyl-CoA ligase [GDP-forming] subunit beta, mitochondrial	SUCB2_HUMAN	22
CUTA	old / young	O60888	O60888	0.505087	0.505087	0.0399988	9	O60888	CUTA	Protein CutA	CUTA_HUMAN	2
MIA3	old / young	Q5JRA6	Q5JRA6	0.0210639	0.0210639	0.0400766	29	Q5JRA6	MIA3	Melanoma inhibitory activity protein 3	MIA3_HUMAN	14
PDHX	old / young	O00330	O00330	-0.2017	0.2017	0.0407128	7	O00330	PDHX	Pyruvate dehydrogenase protein X component, mitochondrial	ODPX_HUMAN	3
CLNS1A	old / young	P54105	P54105	0.606709	0.606709	0.0410265	6	P54105	CLNS1A	Methylosome subunit pICln	ICLN_HUMAN	2
TNKS1BP1	old / young	Q9C0C2	Q9C0C2	0.380837	0.380837	0.0412034	15	Q9C0C2	TNKS1BP1	182 kDa tankyrase-1-binding protein	TB182_HUMAN	14
SIRT5	old / young	Q9NXA8	Q9NXA8	-0.125106	0.125106	0.0414659	10	Q9NXA8	SIRT5	NAD-dependent protein deacylase sirtuin-5, mitochondrial	SIR5_HUMAN	4
TSPAN9	old / young	O75954	O75954	-0.36826	0.36826	0.0414659	3	O75954	TSPAN9	Tetraspanin-9	TSN9_HUMAN	1
PTGES2	old / young	Q9H7Z7	Q9H7Z7	-0.167696	0.167696	0.0416796	12	Q9H7Z7	PTGES2	Prostaglandin E synthase 2	PGES2_HUMAN	5
RPL6	old / young	Q02878	Q02878	0.44118	0.44118	0.0417609	54	Q02878	RPL6	60S ribosomal protein L6	RL6_HUMAN	15
HNRNPF	old / young	P52597	P52597	0.0809292	0.0809292	0.0417609	25	P52597	HNRNPF	Heterogeneous nuclear ribonucleoprotein F	HNRPF_HUMAN	5
SNX1	old / young	Q13596	Q13596	0.254768	0.254768	0.0423467	24	Q13596	SNX1	Sorting nexin-1	SNX1_HUMAN	8
HIST2H2AC;HIST2H2AA3	old / young	Q16777;Q6FI13	Q16777;Q6FI13	0.819574	0.819574	0.0429051	21	Q16777;Q6FI13	HIST2H2AC;HIST2H2AA3	Histone H2A type 2-C;Histone H2A type 2-A	H2A2C_HUMAN;H2A2A_HUMAN	4
SHMT2	old / young	P34897	P34897	0.000909799	0.000909799	0.0429051	98	P34897	SHMT2	Serine hydroxymethyltransferase, mitochondrial	GLYM_HUMAN	28
RPL8	old / young	P62917	P62917	0.509522	0.509522	0.0430795	23	P62917	RPL8	60S ribosomal protein L8	RL8_HUMAN	9
NFS1	old / young	Q9Y697	Q9Y697	-0.208809	0.208809	0.0434285	4	Q9Y697	NFS1	Cysteine desulfurase, mitochondrial	NFS1_HUMAN	2
SLC39A14	old / young	Q15043	Q15043	0.288315	0.288315	0.0434285	10	Q15043	SLC39A14	Zinc transporter ZIP14	S39AE_HUMAN	4
NAGA	old / young	P17050	P17050	-0.00654011	0.00654011	0.0434818	14	P17050	NAGA	Alpha-N-acetylgalactosaminidase	NAGAB_HUMAN	5
SHPK	old / young	Q9UHJ6	Q9UHJ6	0.173189	0.173189	0.0434818	34	Q9UHJ6	SHPK	Sedoheptulokinase	SHPK_HUMAN	10
ASPDH	old / young	A6ND91	A6ND91	0.566093	0.566093	0.0440238	45	A6ND91	ASPDH	Putative L-aspartate dehydrogenase	ASPD_HUMAN	12
THNSL1	old / young	Q8IYQ7	Q8IYQ7	-0.29074	0.29074	0.0440238	19	Q8IYQ7	THNSL1	Threonine synthase-like 1	THNS1_HUMAN	9
TSN	old / young	Q15631	Q15631	0.505985	0.505985	0.0440238	18	Q15631	TSN	Translin	TSN_HUMAN	5
LSM3	old / young	P62310	P62310	0.68957	0.68957	0.0442899	6	P62310	LSM3	U6 snRNA-associated Sm-like protein LSm3	LSM3_HUMAN	2
EIF6	old / young	P56537	P56537	0.418989	0.418989	0.0443169	18	P56537	EIF6	Eukaryotic translation initiation factor 6	IF6_HUMAN	7
ALYREF	old / young	Q86V81	Q86V81	0.285917	0.285917	0.0443169	17	Q86V81	ALYREF	THO complex subunit 4	THOC4_HUMAN	7
CTSS	old / young	P25774	P25774	0.737801	0.737801	0.0444026	6	P25774	CTSS	Cathepsin S	CATS_HUMAN	2
S100A8	old / young	P05109	P05109	0.407603	0.407603	0.0444026	17	P05109	S100A8	Protein S100-A8	S10A8_HUMAN	6
TXNRD1	old / young	Q16881	Q16881	-0.4403	0.4403	0.0446419	27	Q16881	TXNRD1	Thioredoxin reductase 1, cytoplasmic	TRXR1_HUMAN	10
PFKL	old / young	P17858	P17858	0.168419	0.168419	0.0448176	66	P17858	PFKL	ATP-dependent 6-phosphofructokinase, liver type	PFKAL_HUMAN	17
PRKDC	old / young	P78527	P78527	-0.286864	0.286864	0.0449387	139	P78527	PRKDC	DNA-dependent protein kinase catalytic subunit	PRKDC_HUMAN	57
FLAD1	old / young	Q8NFF5	Q8NFF5	0.258602	0.258602	0.0449963	8	Q8NFF5	FLAD1	FAD synthase	FAD1_HUMAN	3
HDHD3	old / young	Q9BSH5	Q9BSH5	0.100386	0.100386	0.0453028	27	Q9BSH5	HDHD3	Haloacid dehalogenase-like hydrolase domain-containing protein 3	HDHD3_HUMAN	8
CXCL12	old / young	P48061	P48061	1.22444	1.22444	0.0454281	2	P48061	CXCL12	Stromal cell-derived factor 1	SDF1_HUMAN	2
PDLIM2	old / young	Q96JY6	Q96JY6	0.595608	0.595608	0.0457509	16	Q96JY6	PDLIM2	PDZ and LIM domain protein 2	PDLI2_HUMAN	8
STARD5	old / young	Q9NSY2	Q9NSY2	0.266441	0.266441	0.0457509	7	Q9NSY2	STARD5	StAR-related lipid transfer protein 5	STAR5_HUMAN	3
MRI1	old / young	Q9BV20	Q9BV20	0.360508	0.360508	0.0457967	6	Q9BV20	MRI1	Methylthioribose-1-phosphate isomerase	MTNA_HUMAN	3
SFXN4	old / young	Q6P4A7	Q6P4A7	-0.470379	0.470379	0.0459029	3	Q6P4A7	SFXN4	Sideroflexin-4	SFXN4_HUMAN	1
CDS2	old / young	O95674	O95674	-0.357715	0.357715	0.0460811	12	O95674	CDS2	Phosphatidate cytidylyltransferase 2	CDS2_HUMAN	4
IPO5	old / young	O00410	O00410	-0.105593	0.105593	0.0461689	40	O00410	IPO5	Importin-5	IPO5_HUMAN	16
F2	old / young	P00734	P00734	0.077285	0.077285	0.0461689	14	P00734	F2	Prothrombin	THRB_HUMAN	7
SEPHS1	old / young	P49903	P49903	0.067577	0.067577	0.0461689	12	P49903	SEPHS1	Selenide, water dikinase 1	SPS1_HUMAN	6
RRAS2	old / young	P62070	P62070	0.30755	0.30755	0.0468065	18	P62070	RRAS2	Ras-related protein R-Ras2	RRAS2_HUMAN	5
SIAE	old / young	Q9HAT2	Q9HAT2	-0.420072	0.420072	0.0469159	10	Q9HAT2	SIAE	Sialate O-acetylesterase	SIAE_HUMAN	6
ARF3;ARF1	old / young	P61204;P84077	P61204;P84077	-0.194255	0.194255	0.0474088	40	P61204;P84077	ARF3;ARF1	ADP-ribosylation factor 3;ADP-ribosylation factor 1	ARF3_HUMAN;ARF1_HUMAN	10
PPM1F	old / young	P49593	P49593	0.395143	0.395143	0.0475558	18	P49593	PPM1F	Protein phosphatase 1F	PPM1F_HUMAN	7
FARS2	old / young	O95363	O95363	-0.226954	0.226954	0.0476071	6	O95363	FARS2	Phenylalanine--tRNA ligase, mitochondrial	SYFM_HUMAN	2
PRPSAP1	old / young	Q14558	Q14558	0.519515	0.519515	0.0476194	12	Q14558	PRPSAP1	Phosphoribosyl pyrophosphate synthase-associated protein 1	KPRA_HUMAN	5
RPL7A	old / young	P62424	P62424	0.27792	0.27792	0.0479219	52	P62424	RPL7A	60S ribosomal protein L7a	RL7A_HUMAN	16
RGN	old / young	Q15493	Q15493	0.377428	0.377428	0.0480772	38	Q15493	RGN	Regucalcin	RGN_HUMAN	12
LTF	old / young	P02788	P02788	0.529958	0.529958	0.0481799	42	P02788	LTF	Lactotransferrin	TRFL_HUMAN	19
ABCF3	old / young	Q9NUQ8	Q9NUQ8	0.604726	0.604726	0.0485513	7	Q9NUQ8	ABCF3	ATP-binding cassette sub-family F member 3	ABCF3_HUMAN	3
COL4A2	old / young	P08572	P08572	0.0280187	0.0280187	0.0490015	15	P08572	COL4A2	Collagen alpha-2(IV) chain	CO4A2_HUMAN	5
TMX1	old / young	Q9H3N1	Q9H3N1	0.338184	0.338184	0.0490346	9	Q9H3N1	TMX1	Thioredoxin-related transmembrane protein 1	TMX1_HUMAN	4
TMOD1	old / young	P28289	P28289	0.534145	0.534145	0.0492489	5	P28289	TMOD1	Tropomodulin-1	TMOD1_HUMAN	2
SERPING1	old / young	P05155	P05155	-0.265179	0.265179	0.0496033	29	P05155	SERPING1	Plasma protease C1 inhibitor	IC1_HUMAN	11
COX7A2	old / young	P14406	P14406	0.225943	0.225943	0.0496915	10	P14406	COX7A2	Cytochrome c oxidase subunit 7A2, mitochondrial	CX7A2_HUMAN	3
GDI1	old / young	P31150	P31150	-0.276274	0.276274	0.0496915	17	P31150	GDI1	Rab GDP dissociation inhibitor alpha	GDIA_HUMAN	5
NDUFA2	old / young	O43678	O43678	0.213521	0.213521	0.0503034	12	O43678	NDUFA2	NADH dehydrogenase [ubiquinone] 1 alpha subcomplex subunit 2	NDUA2_HUMAN	3
SRRM2	old / young	Q9UQ35	Q9UQ35	0.736661	0.736661	0.0503034	12	Q9UQ35	SRRM2	Serine/arginine repetitive matrix protein 2	SRRM2_HUMAN	5
NQO2	old / young	P16083	P16083	-0.149049	0.149049	0.0505166	27	P16083	NQO2	Ribosyldihydronicotinamide dehydrogenase [quinone]	NQO2_HUMAN	8
GSTK1	old / young	Q9Y2Q3	Q9Y2Q3	-0.320829	0.320829	0.0505788	76	Q9Y2Q3	GSTK1	Glutathione S-transferase kappa 1	GSTK1_HUMAN	12
D2HGDH	old / young	Q8N465	Q8N465	0.66147	0.66147	0.050644	8	Q8N465	D2HGDH	D-2-hydroxyglutarate dehydrogenase, mitochondrial	D2HDH_HUMAN	3
NCSTN	old / young	Q92542	Q92542	0.432123	0.432123	0.050644	8	Q92542	NCSTN	Nicastrin	NICA_HUMAN	3
NPEPPS	old / young	P55786	P55786	0.350603	0.350603	0.0507221	37	P55786	NPEPPS	Puromycin-sensitive aminopeptidase	PSA_HUMAN	12
HIBADH	old / young	P31937	P31937	-0.701602	0.701602	0.050738	56	P31937	HIBADH	3-hydroxyisobutyrate dehydrogenase, mitochondrial	3HIDH_HUMAN	13
PGAM1	old / young	P18669	P18669	0.199986	0.199986	0.0508226	70	P18669	PGAM1	Phosphoglycerate mutase 1	PGAM1_HUMAN	15
STRAP	old / young	Q9Y3F4	Q9Y3F4	-0.104454	0.104454	0.0508226	13	Q9Y3F4	STRAP	Serine-threonine kinase receptor-associated protein	STRAP_HUMAN	8
CARHSP1	old / young	Q9Y2V2	Q9Y2V2	0.383905	0.383905	0.0508924	21	Q9Y2V2	CARHSP1	Calcium-regulated heat stable protein 1	CHSP1_HUMAN	5
GLUL	old / young	P15104	P15104	0.254655	0.254655	0.0509748	15	P15104	GLUL	Glutamine synthetase	GLNA_HUMAN	5
APRT	old / young	P07741	P07741	0.480636	0.480636	0.051095	25	P07741	APRT	Adenine phosphoribosyltransferase	APT_HUMAN	10
RNASET2	old / young	O00584	O00584	0.0297607	0.0297607	0.051095	8	O00584	RNASET2	Ribonuclease T2	RNT2_HUMAN	4
ME1	old / young	P48163	P48163	0.0169186	0.0169186	0.0511025	15	P48163	ME1	NADP-dependent malic enzyme	MAOX_HUMAN	10
LRG1	old / young	P02750	P02750	0.16645	0.16645	0.051142	20	P02750	LRG1	Leucine-rich alpha-2-glycoprotein	A2GL_HUMAN	8
CCDC47	old / young	Q96A33	Q96A33	0.320369	0.320369	0.0514942	35	Q96A33	CCDC47	Coiled-coil domain-containing protein 47	CCD47_HUMAN	13
TPM2	old / young	P07951	P07951	-0.503636	0.503636	0.0514942	10	P07951	TPM2	Tropomyosin beta chain	TPM2_HUMAN	4
ALAD	old / young	P13716	P13716	-0.00845803	0.00845803	0.0518417	74	P13716	ALAD	Delta-aminolevulinic acid dehydratase	HEM2_HUMAN	17
MLEC	old / young	Q14165	Q14165	-0.107362	0.107362	0.0518417	33	Q14165	MLEC	Malectin	MLEC_HUMAN	10
NRD1	old / young	O43847	O43847	0.428629	0.428629	0.0525008	5	O43847	NRD1	Nardilysin	NRDC_HUMAN	3
PYCARD	old / young	Q9ULZ3	Q9ULZ3	0.694183	0.694183	0.0538032	12	Q9ULZ3	PYCARD	Apoptosis-associated speck-like protein containing a CARD	ASC_HUMAN	5
CALR	old / young	P27797	P27797	-0.14768	0.14768	0.0538966	94	P27797	CALR	Calreticulin	CALR_HUMAN	24
FUBP3	old / young	Q96I24	Q96I24	0.210091	0.210091	0.0544068	10	Q96I24	FUBP3	Far upstream element-binding protein 3	FUBP3_HUMAN	5
RPL26;RPL26L1	old / young	P61254;Q9UNX3	P61254;Q9UNX3	0.372498	0.372498	0.0544669	15	P61254;Q9UNX3	RPL26;RPL26L1	60S ribosomal protein L26;60S ribosomal protein L26-like 1	RL26_HUMAN;RL26L_HUMAN	4
CGNL1	old / young	Q0VF96	Q0VF96	-0.51068	0.51068	0.0547881	11	Q0VF96	CGNL1	Cingulin-like protein 1	CGNL1_HUMAN	7
ALDH6A1	old / young	Q02252	Q02252	-0.305045	0.305045	0.0547881	123	Q02252	ALDH6A1	Methylmalonate-semialdehyde dehydrogenase [acylating], mitochondrial	MMSA_HUMAN	30
NDUFA13	old / young	Q9P0J0	Q9P0J0	0.144084	0.144084	0.0547881	20	Q9P0J0	NDUFA13	NADH dehydrogenase [ubiquinone] 1 alpha subcomplex subunit 13	NDUAD_HUMAN	7
RTN3	old / young	O95197	O95197	-0.21825	0.21825	0.0547881	6	O95197	RTN3	Reticulon-3	RTN3_HUMAN	1
PRDX3	old / young	P30048	P30048	-0.115826	0.115826	0.0547881	28	P30048	PRDX3	Thioredoxin-dependent peroxide reductase, mitochondrial	PRDX3_HUMAN	9
GNMT	old / young	Q14749	Q14749	0.211748	0.211748	0.0548584	33	Q14749	GNMT	Glycine N-methyltransferase	GNMT_HUMAN	11
GMPR2	old / young	Q9P2T1	Q9P2T1	0.75679	0.75679	0.0550534	3	Q9P2T1	GMPR2	GMP reductase 2	GMPR2_HUMAN	2
PRG4	old / young	Q92954	Q92954	1.36025	1.36025	0.055183	11	Q92954	PRG4	Proteoglycan 4	PRG4_HUMAN	9
SEPT7	old / young	Q16181	Q16181	-0.00176434	0.00176434	0.055183	26	Q16181	SEPT7	Septin-7	SEPT7_HUMAN	10
RPS5	old / young	P46782	P46782	0.243297	0.243297	0.0553152	36	P46782	RPS5	40S ribosomal protein S5	RS5_HUMAN	11
AKR1B10	old / young	O60218	O60218	-2.75257	2.75257	0.0555416	24	O60218	AKR1B10	Aldo-keto reductase family 1 member B10	AK1BA_HUMAN	18
GSTM1	old / young	P09488	P09488	0.415527	0.415527	0.0558721	47	P09488	GSTM1	Glutathione S-transferase Mu 1	GSTM1_HUMAN	19
PITRM1	old / young	Q5JRX3	Q5JRX3	-0.203927	0.203927	0.0558721	23	Q5JRX3	PITRM1	Presequence protease, mitochondrial	PREP_HUMAN	13
UBQLN1	old / young	Q9UMX0	Q9UMX0	0.620678	0.620678	0.0558721	16	Q9UMX0	UBQLN1	Ubiquilin-1	UBQL1_HUMAN	8
SFXN5	old / young	Q8TD22	Q8TD22	-0.204049	0.204049	0.0565593	15	Q8TD22	SFXN5	Sideroflexin-5	SFXN5_HUMAN	7
ACSS2	old / young	Q9NR19	Q9NR19	0.149486	0.149486	0.0567869	44	Q9NR19	ACSS2	Acetyl-coenzyme A synthetase, cytoplasmic	ACSA_HUMAN	17
MATR3	old / young	P43243	P43243	0.297777	0.297777	0.0567869	50	P43243	MATR3	Matrin-3	MATR3_HUMAN	15
MAPRE1	old / young	Q15691	Q15691	0.655476	0.655476	0.0568872	9	Q15691	MAPRE1	Microtubule-associated protein RP/EB family member 1	MARE1_HUMAN	2
AKR7A2	old / young	O43488	O43488	0.0426091	0.0426091	0.0570307	36	O43488	AKR7A2	Aflatoxin B1 aldehyde reductase member 2	ARK72_HUMAN	7
PSMD7	old / young	P51665	P51665	-0.161858	0.161858	0.0574162	35	P51665	PSMD7	26S proteasome non-ATPase regulatory subunit 7	PSMD7_HUMAN	9
STXBP2	old / young	Q15833	Q15833	0.0812684	0.0812684	0.0580496	7	Q15833	STXBP2	Syntaxin-binding protein 2	STXB2_HUMAN	3
PRKACB	old / young	P22694	P22694	0.0662043	0.0662043	0.058586	3	P22694	PRKACB	cAMP-dependent protein kinase catalytic subunit beta	KAPCB_HUMAN	1
COL5A1	old / young	P20908	P20908	-0.570115	0.570115	0.058586	6	P20908	COL5A1	Collagen alpha-1(V) chain	CO5A1_HUMAN	1
PNPLA6	old / young	Q8IY17	Q8IY17	0.26548	0.26548	0.058819	11	Q8IY17	PNPLA6	Neuropathy target esterase	PLPL6_HUMAN	6
HAO1	old / young	Q9UJM8	Q9UJM8	0.124447	0.124447	0.0590159	101	Q9UJM8	HAO1	Hydroxyacid oxidase 1	HAOX1_HUMAN	21
STIM1	old / young	Q13586	Q13586	-0.173213	0.173213	0.0596429	33	Q13586	STIM1	Stromal interaction molecule 1	STIM1_HUMAN	10
OAS3	old / young	Q9Y6K5	Q9Y6K5	0.62544	0.62544	0.0597807	4	Q9Y6K5	OAS3	2'-5'-oligoadenylate synthase 3	OAS3_HUMAN	3
MVP	old / young	Q14764	Q14764	0.528245	0.528245	0.0606412	64	Q14764	MVP	Major vault protein	MVP_HUMAN	21
DNPEP	old / young	Q9ULA0	Q9ULA0	0.218905	0.218905	0.0610809	31	Q9ULA0	DNPEP	Aspartyl aminopeptidase	DNPEP_HUMAN	11
ADH1A	old / young	P07327	P07327	0.356895	0.356895	0.0617479	29	P07327	ADH1A	Alcohol dehydrogenase 1A	ADH1A_HUMAN	7
ACACB	old / young	O00763	O00763	-0.0678656	0.0678656	0.0618955	112	O00763	ACACB	Acetyl-CoA carboxylase 2	ACACB_HUMAN	43
RNPS1	old / young	Q15287	Q15287	-0.743854	0.743854	0.0619123	3	Q15287	RNPS1	RNA-binding protein with serine-rich domain 1	RNPS1_HUMAN	3
CAST	old / young	P20810	P20810	0.670136	0.670136	0.0620663	17	P20810	CAST	Calpastatin	ICAL_HUMAN	10
HACD3	old / young	Q9P035	Q9P035	-0.223898	0.223898	0.0626004	33	Q9P035	HACD3	Very-long-chain (3R)-3-hydroxyacyl-CoA dehydratase 3	HACD3_HUMAN	9
TBL2	old / young	Q9Y4P3	Q9Y4P3	0.29906	0.29906	0.0629378	12	Q9Y4P3	TBL2	Transducin beta-like protein 2	TBL2_HUMAN	5
ALPL	old / young	P05186	P05186	0.322202	0.322202	0.0634179	3	P05186	ALPL	Alkaline phosphatase, tissue-nonspecific isozyme	PPBT_HUMAN	2
VPS36	old / young	Q86VN1	Q86VN1	0.400676	0.400676	0.0636244	7	Q86VN1	VPS36	Vacuolar protein-sorting-associated protein 36	VPS36_HUMAN	4
LIPC	old / young	P11150	P11150	0.259554	0.259554	0.0638263	2	P11150	LIPC	Hepatic triacylglycerol lipase	LIPC_HUMAN	2
MYO1E	old / young	Q12965	Q12965	0.302705	0.302705	0.0638263	8	Q12965	MYO1E	Unconventional myosin-Ie	MYO1E_HUMAN	4
PPP2R4	old / young	Q15257	Q15257	0.314323	0.314323	0.0639839	11	Q15257	PPP2R4	Serine/threonine-protein phosphatase 2A activator	PTPA_HUMAN	5
RPS3A	old / young	P61247	P61247	0.315199	0.315199	0.0640286	49	P61247	RPS3A	40S ribosomal protein S3a	RS3A_HUMAN	12
RPL17	old / young	P18621	P18621	0.300823	0.300823	0.0640315	35	P18621	RPL17	60S ribosomal protein L17	RL17_HUMAN	7
NDRG2	old / young	Q9UN36	Q9UN36	-0.0727559	0.0727559	0.0642419	42	Q9UN36	NDRG2	Protein NDRG2	NDRG2_HUMAN	13
RPS21	old / young	P63220	P63220	0.560369	0.560369	0.0646874	14	P63220	RPS21	40S ribosomal protein S21	RS21_HUMAN	6
NELFCD	old / young	Q8IXH7	Q8IXH7	0.0892804	0.0892804	0.0648449	6	Q8IXH7	NELFCD	Negative elongation factor C/D	NELFD_HUMAN	2
AKT1	old / young	P31749	P31749	0.431996	0.431996	0.0652347	3	P31749	AKT1	RAC-alpha serine/threonine-protein kinase	AKT1_HUMAN	1
RPL18A	old / young	Q02543	Q02543	0.280146	0.280146	0.0654717	18	Q02543	RPL18A	60S ribosomal protein L18a	RL18A_HUMAN	5
HSD17B12	old / young	Q53GQ0	Q53GQ0	0.00737207	0.00737207	0.0657456	32	Q53GQ0	HSD17B12	Very-long-chain 3-oxoacyl-CoA reductase	DHB12_HUMAN	10
SERBP1	old / young	Q8NC51	Q8NC51	0.207045	0.207045	0.0659702	20	Q8NC51	SERBP1	Plasminogen activator inhibitor 1 RNA-binding protein	PAIRB_HUMAN	7
YWHAE	old / young	P62258	P62258	0.0574911	0.0574911	0.0662623	89	P62258	YWHAE	14-3-3 protein epsilon	1433E_HUMAN	21
RBM39	old / young	Q14498	Q14498	0.392499	0.392499	0.0662623	13	Q14498	RBM39	RNA-binding protein 39	RBM39_HUMAN	6
CEACAM1	old / young	P13688	P13688	0.897473	0.897473	0.0662946	8	P13688	CEACAM1	Carcinoembryonic antigen-related cell adhesion molecule 1	CEAM1_HUMAN	4
COX6B1	old / young	P14854	P14854	0.319303	0.319303	0.0662946	22	P14854	COX6B1	Cytochrome c oxidase subunit 6B1	CX6B1_HUMAN	7
GYS1	old / young	P13807	P13807	0.577873	0.577873	0.0667088	8	P13807	GYS1	Glycogen [starch] synthase, muscle	GYS1_HUMAN	3
GSTA2	old / young	P09210	P09210	0.245375	0.245375	0.067308	86	P09210	GSTA2	Glutathione S-transferase A2	GSTA2_HUMAN	14
OCIAD2	old / young	Q56VL3	Q56VL3	-0.195241	0.195241	0.067308	10	Q56VL3	OCIAD2	OCIA domain-containing protein 2	OCAD2_HUMAN	4
LMAN1	old / young	P49257	P49257	0.00524688	0.00524688	0.0673872	58	P49257	LMAN1	Protein ERGIC-53	LMAN1_HUMAN	13
RASIP1	old / young	Q5U651	Q5U651	0.574409	0.574409	0.0675583	5	Q5U651	RASIP1	Ras-interacting protein 1	RAIN_HUMAN	1
HDAC6	old / young	Q9UBN7	Q9UBN7	0.404156	0.404156	0.0675898	15	Q9UBN7	HDAC6	Histone deacetylase 6	HDAC6_HUMAN	8
PYGM	old / young	P11217	P11217	0.496169	0.496169	0.0677913	40	P11217	PYGM	Glycogen phosphorylase, muscle form	PYGM_HUMAN	12
HSPA5	old / young	P11021	P11021	-0.203037	0.203037	0.0678317	150	P11021	HSPA5	78 kDa glucose-regulated protein	GRP78_HUMAN	35
PSMA7	old / young	O14818	O14818	0.0389346	0.0389346	0.0680939	39	O14818	PSMA7	Proteasome subunit alpha type-7	PSA7_HUMAN	11
H6PD	old / young	O95479	O95479	0.0269036	0.0269036	0.0683848	113	O95479	H6PD	GDH/6PGL endoplasmic bifunctional protein	G6PE_HUMAN	31
UCHL3	old / young	P15374	P15374	0.368962	0.368962	0.0683848	24	P15374	UCHL3	Ubiquitin carboxyl-terminal hydrolase isozyme L3	UCHL3_HUMAN	6
C14orf166	old / young	Q9Y224	Q9Y224	0.183837	0.183837	0.0687231	24	Q9Y224	C14orf166	UPF0568 protein C14orf166	CN166_HUMAN	8
SLC16A1	old / young	P53985	P53985	-0.900469	0.900469	0.0689128	5	P53985	SLC16A1	Monocarboxylate transporter 1	MOT1_HUMAN	1
UBB;UBC;RPS27A;UBA52	old / young	P0CG47;P0CG48;P62979;P62987	P0CG47;P0CG48;P62979;P62987	0.264982	0.264982	0.0689128	23	P0CG47;P0CG48;P62979;P62987	UBB;UBC;RPS27A;UBA52	Polyubiquitin-B;Polyubiquitin-C;Ubiquitin-40S ribosomal protein S27a;Ubiquitin-60S ribosomal protein L40	UBB_HUMAN;UBC_HUMAN;RS27A_HUMAN;RL40_HUMAN	5
VAMP7	old / young	P51809	P51809	0.348375	0.348375	0.0689128	4	P51809	VAMP7	Vesicle-associated membrane protein 7	VAMP7_HUMAN	2
SRSF7	old / young	Q16629	Q16629	0.449814	0.449814	0.068948	13	Q16629	SRSF7	Serine/arginine-rich splicing factor 7	SRSF7_HUMAN	4
EXOC3L4	old / young	Q17RC7	Q17RC7	0.279087	0.279087	0.0690115	12	Q17RC7	EXOC3L4	Exocyst complex component 3-like protein 4	EX3L4_HUMAN	6
MRPL57	old / young	Q9BQC6	Q9BQC6	0.195333	0.195333	0.0690115	2	Q9BQC6	MRPL57	Ribosomal protein 63, mitochondrial	RT63_HUMAN	1
FDXR	old / young	P22570	P22570	0.231694	0.231694	0.0690352	33	P22570	FDXR	NADPH:adrenodoxin oxidoreductase, mitochondrial	ADRO_HUMAN	13
SAA2	old / young	P0DJI9	P0DJI9	0.27544	0.27544	0.0690352	14	P0DJI9	SAA2	Serum amyloid A-2 protein	SAA2_HUMAN	4
LSM1	old / young	O15116	O15116	0.247719	0.247719	0.0694421	3	O15116	LSM1	U6 snRNA-associated Sm-like protein LSm1	LSM1_HUMAN	1
ATG3	old / young	Q9NT62	Q9NT62	0.249303	0.249303	0.0701514	11	Q9NT62	ATG3	Ubiquitin-like-conjugating enzyme ATG3	ATG3_HUMAN	4
RPL10	old / young	P27635	P27635	0.43036	0.43036	0.0702581	26	P27635	RPL10	60S ribosomal protein L10	RL10_HUMAN	10
ATPAF2	old / young	Q8N5M1	Q8N5M1	-0.311192	0.311192	0.0702581	6	Q8N5M1	ATPAF2	ATP synthase mitochondrial F1 complex assembly factor 2	ATPF2_HUMAN	2
KPNA4	old / young	O00629	O00629	0.545844	0.545844	0.0704908	6	O00629	KPNA4	Importin subunit alpha-3	IMA3_HUMAN	3
APOC1	old / young	P02654	P02654	-0.705107	0.705107	0.070636	6	P02654	APOC1	Apolipoprotein C-I	APOC1_HUMAN	2
FDX1	old / young	P10109	P10109	-0.266627	0.266627	0.0706919	16	P10109	FDX1	Adrenodoxin, mitochondrial	ADX_HUMAN	4
SEPSECS	old / young	Q9HD40	Q9HD40	0.226819	0.226819	0.0706919	11	Q9HD40	SEPSECS	O-phosphoseryl-tRNA(Sec) selenium transferase	SPCS_HUMAN	6
PCK1	old / young	P35558	P35558	0.187601	0.187601	0.070914	37	P35558	PCK1	Phosphoenolpyruvate carboxykinase, cytosolic [GTP]	PCKGC_HUMAN	17
ATIC	old / young	P31939	P31939	0.217665	0.217665	0.0712094	75	P31939	ATIC	Bifunctional purine biosynthesis protein PURH	PUR9_HUMAN	20
ACAT2	old / young	Q9BWD1	Q9BWD1	0.137605	0.137605	0.0712886	48	Q9BWD1	ACAT2	Acetyl-CoA acetyltransferase, cytosolic	THIC_HUMAN	16
MTDH	old / young	Q86UE4	Q86UE4	0.0962977	0.0962977	0.0712896	52	Q86UE4	MTDH	Protein LYRIC	LYRIC_HUMAN	17
ATL2	old / young	Q8NHH9	Q8NHH9	0.338775	0.338775	0.0714197	8	Q8NHH9	ATL2	Atlastin-2	ATLA2_HUMAN	4
CNDP2	old / young	Q96KP4	Q96KP4	0.34453	0.34453	0.0714197	101	Q96KP4	CNDP2	Cytosolic non-specific dipeptidase	CNDP2_HUMAN	27
RAB17	old / young	Q9H0T7	Q9H0T7	-0.247265	0.247265	0.0716777	4	Q9H0T7	RAB17	Ras-related protein Rab-17	RAB17_HUMAN	2
C19orf66	old / young	Q9NUL5	Q9NUL5	0.607287	0.607287	0.0716777	8	Q9NUL5	C19orf66	UPF0515 protein C19orf66	CS066_HUMAN	2
DDX3X	old / young	O00571	O00571	0.612612	0.612612	0.0717718	14	O00571	DDX3X	ATP-dependent RNA helicase DDX3X	DDX3X_HUMAN	4
RAB8A	old / young	P61006	P61006	0.202993	0.202993	0.0717718	15	P61006	RAB8A	Ras-related protein Rab-8A	RAB8A_HUMAN	4
DLST	old / young	P36957	P36957	-0.14736	0.14736	0.0719867	28	P36957	DLST	Dihydrolipoyllysine-residue succinyltransferase component of 2-oxoglutarate dehydrogenase complex, mitochondrial	ODO2_HUMAN	9
ACSF3	old / young	Q4G176	Q4G176	-0.182218	0.182218	0.0730218	24	Q4G176	ACSF3	Acyl-CoA synthetase family member 3, mitochondrial	ACSF3_HUMAN	11
MPO	old / young	P05164	P05164	-0.536358	0.536358	0.0730218	51	P05164	MPO	Myeloperoxidase	PERM_HUMAN	21
PGM3	old / young	O95394	O95394	0.447399	0.447399	0.0732549	37	O95394	PGM3	Phosphoacetylglucosamine mutase	AGM1_HUMAN	13
PSMB10	old / young	P40306	P40306	0.381526	0.381526	0.0738591	9	P40306	PSMB10	Proteasome subunit beta type-10	PSB10_HUMAN	4
MAN2B1	old / young	O00754	O00754	0.419232	0.419232	0.0738609	11	O00754	MAN2B1	Lysosomal alpha-mannosidase	MA2B1_HUMAN	4
NFKB1	old / young	P19838	P19838	0.357818	0.357818	0.0745452	6	P19838	NFKB1	Nuclear factor NF-kappa-B p105 subunit	NFKB1_HUMAN	2
ERLIN1	old / young	O75477	O75477	-0.429996	0.429996	0.0753924	17	O75477	ERLIN1	Erlin-1	ERLN1_HUMAN	7
ADI1	old / young	Q9BV57	Q9BV57	-0.11004	0.11004	0.0757093	36	Q9BV57	ADI1	1,2-dihydroxy-3-keto-5-methylthiopentene dioxygenase	MTND_HUMAN	11
MAVS	old / young	Q7Z434	Q7Z434	0.235167	0.235167	0.0757742	15	Q7Z434	MAVS	Mitochondrial antiviral-signaling protein	MAVS_HUMAN	6
TXLNA	old / young	P40222	P40222	0.0100444	0.0100444	0.0773979	11	P40222	TXLNA	Alpha-taxilin	TXLNA_HUMAN	4
ATP5C1	old / young	P36542	P36542	-0.265283	0.265283	0.0773979	29	P36542	ATP5C1	ATP synthase subunit gamma, mitochondrial	ATPG_HUMAN	9
GCK	old / young	P35557	P35557	0.0647933	0.0647933	0.0773979	2	P35557	GCK	Glucokinase	HXK4_HUMAN	2
NOMO1	old / young	Q15155	Q15155	-0.18988	0.18988	0.0773979	27	Q15155	NOMO1	Nodal modulator 1	NOMO1_HUMAN	12
PDCD5	old / young	O14737	O14737	0.178058	0.178058	0.0773979	11	O14737	PDCD5	Programmed cell death protein 5	PDCD5_HUMAN	3
SRPRB	old / young	Q9Y5M8	Q9Y5M8	0.413627	0.413627	0.0773979	27	Q9Y5M8	SRPRB	Signal recognition particle receptor subunit beta	SRPRB_HUMAN	8
RAD23B	old / young	P54727	P54727	0.616471	0.616471	0.0773979	33	P54727	RAD23B	UV excision repair protein RAD23 homolog B	RD23B_HUMAN	11
HIST1H4A	old / young	P62805	P62805	0.490157	0.490157	0.0774334	63	P62805	HIST1H4A	Histone H4	H4_HUMAN	12
PYCRL	old / young	Q53H96	Q53H96	0.0655562	0.0655562	0.0774644	8	Q53H96	PYCRL	Pyrroline-5-carboxylate reductase 3	P5CR3_HUMAN	3
GAA	old / young	P10253	P10253	0.386285	0.386285	0.0775282	67	P10253	GAA	Lysosomal alpha-glucosidase	LYAG_HUMAN	21
ATP5E;ATP5EP2	old / young	P56381;Q5VTU8	P56381;Q5VTU8	0.0628548	0.0628548	0.0778905	6	P56381;Q5VTU8	ATP5E;ATP5EP2	ATP synthase subunit epsilon, mitochondrial;ATP synthase subunit epsilon-like protein, mitochondrial	ATP5E_HUMAN;AT5EL_HUMAN	2
TNPO1	old / young	Q92973	Q92973	0.236866	0.236866	0.0780739	16	Q92973	TNPO1	Transportin-1	TNPO1_HUMAN	7
MTCH2	old / young	Q9Y6C9	Q9Y6C9	-0.0789376	0.0789376	0.0782502	69	Q9Y6C9	MTCH2	Mitochondrial carrier homolog 2	MTCH2_HUMAN	11
BAX	old / young	Q07812	Q07812	0.550622	0.550622	0.0784605	13	Q07812	BAX	Apoptosis regulator BAX	BAX_HUMAN	4
SAMHD1	old / young	Q9Y3Z3	Q9Y3Z3	0.373994	0.373994	0.0788423	45	Q9Y3Z3	SAMHD1	Deoxynucleoside triphosphate triphosphohydrolase SAMHD1	SAMH1_HUMAN	16
SPR	old / young	P35270	P35270	0.368452	0.368452	0.0788486	41	P35270	SPR	Sepiapterin reductase	SPRE_HUMAN	11
AOX1	old / young	Q06278	Q06278	-0.311569	0.311569	0.0792462	267	Q06278	AOX1	Aldehyde oxidase	AOXA_HUMAN	62
H2AFY	old / young	O75367	O75367	0.58473	0.58473	0.0797339	28	O75367	H2AFY	Core histone macro-H2A.1	H2AY_HUMAN	8
ACAT1	old / young	P24752	P24752	-0.161952	0.161952	0.0797702	100	P24752	ACAT1	Acetyl-CoA acetyltransferase, mitochondrial	THIL_HUMAN	24
CRYM	old / young	Q14894	Q14894	0.0521889	0.0521889	0.0797702	7	Q14894	CRYM	Ketimine reductase mu-crystallin	CRYM_HUMAN	4
DDX17	old / young	Q92841	Q92841	0.210209	0.210209	0.0797702	45	Q92841	DDX17	Probable ATP-dependent RNA helicase DDX17	DDX17_HUMAN	14
SARDH	old / young	Q9UL12	Q9UL12	0.205981	0.205981	0.0797702	127	Q9UL12	SARDH	Sarcosine dehydrogenase, mitochondrial	SARDH_HUMAN	35
C8B	old / young	P07358	P07358	0.0279912	0.0279912	0.080015	2	P07358	C8B	Complement component C8 beta chain	CO8B_HUMAN	3
AADAT	old / young	Q8N5Z0	Q8N5Z0	-0.322265	0.322265	0.0806418	33	Q8N5Z0	AADAT	Kynurenine/alpha-aminoadipate aminotransferase, mitochondrial	AADAT_HUMAN	12
RER1	old / young	O15258	O15258	0.0341349	0.0341349	0.0814094	24	O15258	RER1	Protein RER1	RER1_HUMAN	6
RPL15	old / young	P61313	P61313	0.590206	0.590206	0.0814634	26	P61313	RPL15	60S ribosomal protein L15	RL15_HUMAN	10
CSK	old / young	P41240	P41240	0.463105	0.463105	0.0814634	8	P41240	CSK	Tyrosine-protein kinase CSK	CSK_HUMAN	3
VTA1	old / young	Q9NP79	Q9NP79	0.185359	0.185359	0.0814634	11	Q9NP79	VTA1	Vacuolar protein sorting-associated protein VTA1 homolog	VTA1_HUMAN	5
MRPL46	old / young	Q9H2W6	Q9H2W6	-0.0811697	0.0811697	0.081851	15	Q9H2W6	MRPL46	39S ribosomal protein L46, mitochondrial	RM46_HUMAN	5
YWHAH	old / young	Q04917	Q04917	0.208312	0.208312	0.0820374	21	Q04917	YWHAH	14-3-3 protein eta	1433F_HUMAN	8
HEBP2	old / young	Q9Y5Z4	Q9Y5Z4	0.667974	0.667974	0.0820374	18	Q9Y5Z4	HEBP2	Heme-binding protein 2	HEBP2_HUMAN	6
ACOX2	old / young	Q99424	Q99424	-0.112006	0.112006	0.0820843	85	Q99424	ACOX2	Peroxisomal acyl-coenzyme A oxidase 2	ACOX2_HUMAN	22
HSPA8	old / young	P11142	P11142	0.107268	0.107268	0.0825362	93	P11142	HSPA8	Heat shock cognate 71 kDa protein	HSP7C_HUMAN	20
CYCS	old / young	P99999	P99999	-0.249705	0.249705	0.0838965	31	P99999	CYCS	Cytochrome c	CYC_HUMAN	7
VTN	old / young	P04004	P04004	1.17722	1.17722	0.0838965	46	P04004	VTN	Vitronectin	VTNC_HUMAN	12
OXSM	old / young	Q9NWU1	Q9NWU1	0.283132	0.283132	0.0841157	9	Q9NWU1	OXSM	3-oxoacyl-[acyl-carrier-protein] synthase, mitochondrial	OXSM_HUMAN	4
ARPC3	old / young	O15145	O15145	0.445518	0.445518	0.084275	27	O15145	ARPC3	Actin-related protein 2/3 complex subunit 3	ARPC3_HUMAN	8
PSMC4	old / young	P43686	P43686	0.175407	0.175407	0.0843626	37	P43686	PSMC4	26S protease regulatory subunit 6B	PRS6B_HUMAN	11
AP2A2	old / young	O94973	O94973	-0.16024	0.16024	0.084919	48	O94973	AP2A2	AP-2 complex subunit alpha-2	AP2A2_HUMAN	16
IL6ST	old / young	P40189	P40189	0.246846	0.246846	0.0853079	6	P40189	IL6ST	Interleukin-6 receptor subunit beta	IL6RB_HUMAN	2
TIMM10	old / young	P62072	P62072	0.420105	0.420105	0.0855268	3	P62072	TIMM10	Mitochondrial import inner membrane translocase subunit Tim10	TIM10_HUMAN	2
PSMD13	old / young	Q9UNM6	Q9UNM6	-0.0747577	0.0747577	0.0855961	47	Q9UNM6	PSMD13	26S proteasome non-ATPase regulatory subunit 13	PSD13_HUMAN	13
CFB	old / young	P00751	P00751	-0.614663	0.614663	0.0855961	20	P00751	CFB	Complement factor B	CFAB_HUMAN	8
PHB	old / young	P35232	P35232	0.196691	0.196691	0.0860692	69	P35232	PHB	Prohibitin	PHB_HUMAN	18
SLCO1B1	old / young	Q9Y6L6	Q9Y6L6	-0.419602	0.419602	0.0864571	19	Q9Y6L6	SLCO1B1	Solute carrier organic anion transporter family member 1B1	SO1B1_HUMAN	7
PCBD2	old / young	Q9H0N5	Q9H0N5	0.354577	0.354577	0.0865622	9	Q9H0N5	PCBD2	Pterin-4-alpha-carbinolamine dehydratase 2	PHS2_HUMAN	3
RAB29	old / young	O14966	O14966	0.313952	0.313952	0.0868525	6	O14966	RAB29	Ras-related protein Rab-7L1	RAB7L_HUMAN	3
NDUFA9	old / young	Q16795	Q16795	-0.104257	0.104257	0.0872027	48	Q16795	NDUFA9	NADH dehydrogenase [ubiquinone] 1 alpha subcomplex subunit 9, mitochondrial	NDUA9_HUMAN	16
VDAC2	old / young	P45880	P45880	0.0188009	0.0188009	0.0872027	21	P45880	VDAC2	Voltage-dependent anion-selective channel protein 2	VDAC2_HUMAN	6
SF1	old / young	Q15637	Q15637	0.174393	0.174393	0.0873462	22	Q15637	SF1	Splicing factor 1	SF01_HUMAN	8
HACL1	old / young	Q9UJ83	Q9UJ83	0.407795	0.407795	0.0873518	20	Q9UJ83	HACL1	2-hydroxyacyl-CoA lyase 1	HACL1_HUMAN	8
EEF1A1;EEF1A1P5	old / young	P68104;Q5VTE0	P68104;Q5VTE0	0.201271	0.201271	0.088031	118	P68104;Q5VTE0	EEF1A1;EEF1A1P5	Elongation factor 1-alpha 1;Putative elongation factor 1-alpha-like 3	EF1A1_HUMAN;EF1A3_HUMAN	23
ISOC1	old / young	Q96CN7	Q96CN7	0.301001	0.301001	0.088031	30	Q96CN7	ISOC1	Isochorismatase domain-containing protein 1	ISOC1_HUMAN	8
FNTA	old / young	P49354	P49354	0.524012	0.524012	0.088031	3	P49354	FNTA	Protein farnesyltransferase/geranylgeranyltransferase type-1 subunit alpha	FNTA_HUMAN	2
TWF1	old / young	Q12792	Q12792	0.304994	0.304994	0.088031	17	Q12792	TWF1	Twinfilin-1	TWF1_HUMAN	6
UBXN1	old / young	Q04323	Q04323	0.554843	0.554843	0.0883284	9	Q04323	UBXN1	UBX domain-containing protein 1	UBXN1_HUMAN	6
DCXR	old / young	Q7Z4W1	Q7Z4W1	0.292691	0.292691	0.088423	91	Q7Z4W1	DCXR	L-xylulose reductase	DCXR_HUMAN	13
EIF2A	old / young	Q9BY44	Q9BY44	0.91211	0.91211	0.0885308	17	Q9BY44	EIF2A	Eukaryotic translation initiation factor 2A	EIF2A_HUMAN	7
NUMA1	old / young	Q14980	Q14980	-0.628322	0.628322	0.0889129	8	Q14980	NUMA1	Nuclear mitotic apparatus protein 1	NUMA1_HUMAN	5
C4A	old / young	P0C0L4	P0C0L4	-1.16491	1.16491	0.0891207	3	P0C0L4	C4A	Complement C4-A	CO4A_HUMAN	2
RPS10	old / young	P46783	P46783	0.454419	0.454419	0.0892849	24	P46783	RPS10	40S ribosomal protein S10	RS10_HUMAN	6
RPL23A	old / young	P62750	P62750	0.369672	0.369672	0.089547	22	P62750	RPL23A	60S ribosomal protein L23a	RL23A_HUMAN	7
SURF4	old / young	O15260	O15260	-0.443097	0.443097	0.089547	30	O15260	SURF4	Surfeit locus protein 4	SURF4_HUMAN	6
RBP1	old / young	P09455	P09455	0.19651	0.19651	0.0897618	33	P09455	RBP1	Retinol-binding protein 1	RET1_HUMAN	8
ADHFE1	old / young	Q8IWW8	Q8IWW8	-0.0269311	0.0269311	0.0898262	22	Q8IWW8	ADHFE1	Hydroxyacid-oxoacid transhydrogenase, mitochondrial	HOT_HUMAN	10
SRSF6	old / young	Q13247	Q13247	0.402364	0.402364	0.0899854	8	Q13247	SRSF6	Serine/arginine-rich splicing factor 6	SRSF6_HUMAN	4
TUBB3	old / young	Q13509	Q13509	0.610643	0.610643	0.0905882	3	Q13509	TUBB3	Tubulin beta-3 chain	TBB3_HUMAN	1
MYH14	old / young	Q7Z406	Q7Z406	0.770895	0.770895	0.0910583	51	Q7Z406	MYH14	Myosin-14	MYH14_HUMAN	21
P4HB	old / young	P07237	P07237	-0.112263	0.112263	0.0912799	162	P07237	P4HB	Protein disulfide-isomerase	PDIA1_HUMAN	36
LPCAT3	old / young	Q6P1A2	Q6P1A2	-0.0244407	0.0244407	0.091397	11	Q6P1A2	LPCAT3	Lysophospholipid acyltransferase 5	MBOA5_HUMAN	4
HPRT1	old / young	P00492	P00492	0.567319	0.567319	0.0915736	24	P00492	HPRT1	Hypoxanthine-guanine phosphoribosyltransferase	HPRT_HUMAN	7
MGST3	old / young	O14880	O14880	-0.325432	0.325432	0.0915736	15	O14880	MGST3	Microsomal glutathione S-transferase 3	MGST3_HUMAN	4
PSMB8	old / young	P28062	P28062	0.106386	0.106386	0.0924084	27	P28062	PSMB8	Proteasome subunit beta type-8	PSB8_HUMAN	6
HSPA7	old / young	P48741	P48741	-0.210262	0.210262	0.0927903	3	P48741	HSPA7	Putative heat shock 70 kDa protein 7	HSP77_HUMAN	1
ITGAM	old / young	P11215	P11215	0.701831	0.701831	0.0936968	5	P11215	ITGAM	Integrin alpha-M	ITAM_HUMAN	2
RNH1	old / young	P13489	P13489	0.653274	0.653274	0.0936968	18	P13489	RNH1	Ribonuclease inhibitor	RINI_HUMAN	8
TAF4	old / young	O00268	O00268	-1.28976	1.28976	0.0936968	4	O00268	TAF4	Transcription initiation factor TFIID subunit 4	TAF4_HUMAN	2
ITPR2	old / young	Q14571	Q14571	-0.143598	0.143598	0.0937459	25	Q14571	ITPR2	Inositol 1,4,5-trisphosphate receptor type 2	ITPR2_HUMAN	10
MTX1	old / young	Q13505	Q13505	-0.228567	0.228567	0.0937459	13	Q13505	MTX1	Metaxin-1	MTX1_HUMAN	5
PSMA4	old / young	P25789	P25789	0.254283	0.254283	0.0947668	27	P25789	PSMA4	Proteasome subunit alpha type-4	PSA4_HUMAN	9
TM9SF4	old / young	Q92544	Q92544	0.231546	0.231546	0.0952164	7	Q92544	TM9SF4	Transmembrane 9 superfamily member 4	TM9S4_HUMAN	3
PRDX5	old / young	P30044	P30044	0.142159	0.142159	0.0953731	44	P30044	PRDX5	Peroxiredoxin-5, mitochondrial	PRDX5_HUMAN	11
ILF3	old / young	Q12906	Q12906	0.0257733	0.0257733	0.0955782	42	Q12906	ILF3	Interleukin enhancer-binding factor 3	ILF3_HUMAN	16
IDH3B	old / young	O43837	O43837	-0.46749	0.46749	0.0955782	8	O43837	IDH3B	Isocitrate dehydrogenase [NAD] subunit beta, mitochondrial	IDH3B_HUMAN	5
LAMP1	old / young	P11279	P11279	0.356409	0.356409	0.0955782	15	P11279	LAMP1	Lysosome-associated membrane glycoprotein 1	LAMP1_HUMAN	5
MYLK	old / young	Q15746	Q15746	-0.0292866	0.0292866	0.0955782	15	Q15746	MYLK	Myosin light chain kinase, smooth muscle	MYLK_HUMAN	8
RNASE3	old / young	P12724	P12724	0.472237	0.472237	0.0956082	6	P12724	RNASE3	Eosinophil cationic protein	ECP_HUMAN	3
FGGY	old / young	Q96C11	Q96C11	1.46527	1.46527	0.0957285	26	Q96C11	FGGY	FGGY carbohydrate kinase domain-containing protein	FGGY_HUMAN	9
NUDC	old / young	Q9Y266	Q9Y266	-0.2648	0.2648	0.0963183	20	Q9Y266	NUDC	Nuclear migration protein nudC	NUDC_HUMAN	10
C9orf64	old / young	Q5T6V5	Q5T6V5	0.376136	0.376136	0.0965208	6	Q5T6V5	C9orf64	UPF0553 protein C9orf64	CI064_HUMAN	2
CDIPT	old / young	O14735	O14735	-0.296848	0.296848	0.0967741	9	O14735	CDIPT	CDP-diacylglycerol--inositol 3-phosphatidyltransferase	CDIPT_HUMAN	2
ALDH1A1	old / young	P00352	P00352	-0.0880308	0.0880308	0.0967741	133	P00352	ALDH1A1	Retinal dehydrogenase 1	AL1A1_HUMAN	33
RPL3	old / young	P39023	P39023	0.514044	0.514044	0.0969856	55	P39023	RPL3	60S ribosomal protein L3	RL3_HUMAN	13
ELN	old / young	P15502	P15502	-0.548413	0.548413	0.0969856	11	P15502	ELN	Elastin	ELN_HUMAN	5
EIF5A	old / young	P63241	P63241	0.394089	0.394089	0.0969856	51	P63241	EIF5A	Eukaryotic translation initiation factor 5A-1	IF5A1_HUMAN	10
KRT1	old / young	P04264	P04264	-0.370927	0.370927	0.0969856	55	P04264	KRT1	Keratin, type II cytoskeletal 1	K2C1_HUMAN	22
MYD88	old / young	Q99836	Q99836	0.52349	0.52349	0.0969856	3	Q99836	MYD88	Myeloid differentiation primary response protein MyD88	MYD88_HUMAN	2
OTUB1	old / young	Q96FW1	Q96FW1	0.370644	0.370644	0.0969856	31	Q96FW1	OTUB1	Ubiquitin thioesterase OTUB1	OTUB1_HUMAN	8
GSTZ1	old / young	O43708	O43708	-0.0997346	0.0997346	0.0971915	38	O43708	GSTZ1	Maleylacetoacetate isomerase	MAAI_HUMAN	12
PRDX6	old / young	P30041	P30041	0.407772	0.407772	0.0974832	113	P30041	PRDX6	Peroxiredoxin-6	PRDX6_HUMAN	26
FXYD1	old / young	O00168	O00168	-0.380585	0.380585	0.097831	3	O00168	FXYD1	Phospholemman	PLM_HUMAN	1
COASY	old / young	Q13057	Q13057	0.186214	0.186214	0.0980081	35	Q13057	COASY	Bifunctional coenzyme A synthase	COASY_HUMAN	12
DSP	old / young	P15924	P15924	-0.115256	0.115256	0.0980081	65	P15924	DSP	Desmoplakin	DESP_HUMAN	30
KRT6B	old / young	P04259	P04259	0.0544373	0.0544373	0.0980081	39	P04259	KRT6B	Keratin, type II cytoskeletal 6B	K2C6B_HUMAN	10
SPRYD4	old / young	Q8WW59	Q8WW59	-0.0768756	0.0768756	0.0980392	35	Q8WW59	SPRYD4	SPRY domain-containing protein 4	SPRY4_HUMAN	12
TOR1AIP1	old / young	Q5JTV8	Q5JTV8	0.025846	0.025846	0.0980392	24	Q5JTV8	TOR1AIP1	Torsin-1A-interacting protein 1	TOIP1_HUMAN	9
ASMTL	old / young	O95671	O95671	0.109277	0.109277	0.0981815	8	O95671	ASMTL	N-acetylserotonin O-methyltransferase-like protein	ASML_HUMAN	4
ELANE	old / young	P08246	P08246	0.466181	0.466181	0.0982825	12	P08246	ELANE	Neutrophil elastase	ELNE_HUMAN	4
CLEC4G	old / young	Q6UXB4	Q6UXB4	0.201559	0.201559	0.0985892	14	Q6UXB4	CLEC4G	C-type lectin domain family 4 member G	CLC4G_HUMAN	5
XYLT1	old / young	Q86Y38	Q86Y38	-0.297675	0.297675	0.0985892	3	Q86Y38	XYLT1	Xylosyltransferase 1	XYLT1_HUMAN	1
LPGAT1	old / young	Q92604	Q92604	0.368979	0.368979	0.098749	10	Q92604	LPGAT1	Acyl-CoA:lysophosphatidylglycerol acyltransferase 1	LGAT1_HUMAN	4
UQCRB	old / young	P14927	P14927	-0.0580651	0.0580651	0.0988161	18	P14927	UQCRB	Cytochrome b-c1 complex subunit 7	QCR7_HUMAN	7
SLC25A3	old / young	Q00325	Q00325	-0.350271	0.350271	0.0988161	53	Q00325	SLC25A3	Phosphate carrier protein, mitochondrial	MPCP_HUMAN	14
PKP2	old / young	Q99959	Q99959	0.100203	0.100203	0.0988161	16	Q99959	PKP2	Plakophilin-2	PKP2_HUMAN	7
EIF3I	old / young	Q13347	Q13347	0.237623	0.237623	0.0990762	27	Q13347	EIF3I	Eukaryotic translation initiation factor 3 subunit I	EIF3I_HUMAN	8
NIT1	old / young	Q86X76	Q86X76	0.310347	0.310347	0.0990762	20	Q86X76	NIT1	Nitrilase homolog 1	NIT1_HUMAN	6
RNASE2	old / young	P10153	P10153	0.719864	0.719864	0.0990762	5	P10153	RNASE2	Non-secretory ribonuclease	RNAS2_HUMAN	3
TSPO	old / young	P30536	P30536	-0.587039	0.587039	0.0990762	6	P30536	TSPO	Translocator protein	TSPOA_HUMAN	3
B4GALT5	old / young	O43286	O43286	0.447003	0.447003	0.0993825	3	O43286	B4GALT5	Beta-1,4-galactosyltransferase 5	B4GT5_HUMAN	1
AFG3L2	old / young	Q9Y4W6	Q9Y4W6	-0.0770377	0.0770377	0.0998514	28	Q9Y4W6	AFG3L2	AFG3-like protein 2	AFG32_HUMAN	12
COA3	old / young	Q9Y2R0	Q9Y2R0	0.0832758	0.0832758	0.0998514	11	Q9Y2R0	COA3	Cytochrome c oxidase assembly factor 3 homolog, mitochondrial	COA3_HUMAN	3
MAP2K2	old / young	P36507	P36507	0.160992	0.160992	0.0998514	12	P36507	MAP2K2	Dual specificity mitogen-activated protein kinase kinase 2	MP2K2_HUMAN	6
GOSR2	old / young	O14653	O14653	-0.218894	0.218894	0.0998514	6	O14653	GOSR2	Golgi SNAP receptor complex member 2	GOSR2_HUMAN	2
VBP1	old / young	P61758	P61758	-0.443038	0.443038	0.0998514	6	P61758	VBP1	Prefoldin subunit 3	PFD3_HUMAN	3
TPT1	old / young	P13693	P13693	0.0480659	0.0480659	0.0998514	26	P13693	TPT1	Translationally-controlled tumor protein	TCTP_HUMAN	6
CPA3	old / young	P15088	P15088	1.58909	1.58909	0.0998675	5	P15088	CPA3	Mast cell carboxypeptidase A	CBPA3_HUMAN	3
CRAT	old / young	P43155	P43155	-0.150774	0.150774	0.10046	48	P43155	CRAT	Carnitine O-acetyltransferase	CACP_HUMAN	17
HBS1L	old / young	Q9Y450	Q9Y450	-0.169428	0.169428	0.100752	5	Q9Y450	HBS1L	HBS1-like protein	HBS1L_HUMAN	2
SLC16A2	old / young	P36021	P36021	-0.135683	0.135683	0.10122	2	P36021	SLC16A2	Monocarboxylate transporter 8	MOT8_HUMAN	1
HADHB	old / young	P55084	P55084	-0.144518	0.144518	0.101936	90	P55084	HADHB	Trifunctional enzyme subunit beta, mitochondrial	ECHB_HUMAN	26
KDELR2	old / young	P33947	P33947	-1.84547	1.84547	0.102874	2	P33947	KDELR2	ER lumen protein-retaining receptor 2	ERD22_HUMAN	1
ALDH7A1	old / young	P49419	P49419	-0.121922	0.121922	0.10311	107	P49419	ALDH7A1	Alpha-aminoadipic semialdehyde dehydrogenase	AL7A1_HUMAN	22
NAPA	old / young	P54920	P54920	-0.0934084	0.0934084	0.103276	35	P54920	NAPA	Alpha-soluble NSF attachment protein	SNAA_HUMAN	11
SEPT11	old / young	Q9NVA2	Q9NVA2	-0.0212407	0.0212407	0.103487	28	Q9NVA2	SEPT11	Septin-11	SEP11_HUMAN	11
BLMH	old / young	Q13867	Q13867	0.401469	0.401469	0.103712	5	Q13867	BLMH	Bleomycin hydrolase	BLMH_HUMAN	2
TPR	old / young	P12270	P12270	0.401829	0.401829	0.104051	10	P12270	TPR	Nucleoprotein TPR	TPR_HUMAN	5
SSR4	old / young	P51571	P51571	0.376355	0.376355	0.104356	21	P51571	SSR4	Translocon-associated protein subunit delta	SSRD_HUMAN	5
C19orf12	old / young	Q9NSK7	Q9NSK7	0.40821	0.40821	0.104421	3	Q9NSK7	C19orf12	Protein C19orf12	CS012_HUMAN	1
RPL10A	old / young	P62906	P62906	0.543051	0.543051	0.104746	44	P62906	RPL10A	60S ribosomal protein L10a	RL10A_HUMAN	11
ROCK2	old / young	O75116	O75116	0.0797661	0.0797661	0.106114	8	O75116	ROCK2	Rho-associated protein kinase 2	ROCK2_HUMAN	4
PPM1A	old / young	P35813	P35813	-0.11113	0.11113	0.106169	18	P35813	PPM1A	Protein phosphatase 1A	PPM1A_HUMAN	6
EZR	old / young	P15311	P15311	0.571046	0.571046	0.106259	43	P15311	EZR	Ezrin	EZRI_HUMAN	13
VPS4A	old / young	Q9UN37	Q9UN37	0.190034	0.190034	0.106259	2	Q9UN37	VPS4A	Vacuolar protein sorting-associated protein 4A	VPS4A_HUMAN	1
RPS6	old / young	P62753	P62753	0.446638	0.446638	0.106888	26	P62753	RPS6	40S ribosomal protein S6	RS6_HUMAN	7
RPL12	old / young	P30050	P30050	0.440777	0.440777	0.106888	18	P30050	RPL12	60S ribosomal protein L12	RL12_HUMAN	6
ENO3	old / young	P13929	P13929	-0.65919	0.65919	0.106888	30	P13929	ENO3	Beta-enolase	ENOB_HUMAN	10
TCEB2	old / young	Q15370	Q15370	0.260791	0.260791	0.106888	17	Q15370	TCEB2	Transcription elongation factor B polypeptide 2	ELOB_HUMAN	6
ANXA9	old / young	O76027	O76027	0.326968	0.326968	0.107217	5	O76027	ANXA9	Annexin A9	ANXA9_HUMAN	2
BST2	old / young	Q10589	Q10589	0.313019	0.313019	0.107551	6	Q10589	BST2	Bone marrow stromal antigen 2	BST2_HUMAN	2
GGCX	old / young	P38435	P38435	0.608645	0.608645	0.107724	37	P38435	GGCX	Vitamin K-dependent gamma-carboxylase	VKGC_HUMAN	12
CLIC2	old / young	O15247	O15247	0.963329	0.963329	0.107751	6	O15247	CLIC2	Chloride intracellular channel protein 2	CLIC2_HUMAN	4
ACOT13	old / young	Q9NPJ3	Q9NPJ3	-0.0948275	0.0948275	0.107838	12	Q9NPJ3	ACOT13	Acyl-coenzyme A thioesterase 13	ACO13_HUMAN	5
COPS6	old / young	Q7L5N1	Q7L5N1	-0.395845	0.395845	0.107838	8	Q7L5N1	COPS6	COP9 signalosome complex subunit 6	CSN6_HUMAN	2
ALDOA	old / young	P04075	P04075	0.10459	0.10459	0.108201	49	P04075	ALDOA	Fructose-bisphosphate aldolase A	ALDOA_HUMAN	14
SNRPB;SNRPN	old / young	P14678;P63162	P14678;P63162	0.45006	0.45006	0.108201	15	P14678;P63162	SNRPB;SNRPN	Small nuclear ribonucleoprotein-associated proteins B and B';Small nuclear ribonucleoprotein-associated protein N	RSMB_HUMAN;RSMN_HUMAN	5
SNRPB2	old / young	P08579	P08579	0.264697	0.264697	0.108248	6	P08579	SNRPB2	U2 small nuclear ribonucleoprotein B''	RU2B_HUMAN	2
HNMT	old / young	P50135	P50135	0.291725	0.291725	0.108322	11	P50135	HNMT	Histamine N-methyltransferase	HNMT_HUMAN	7
CACNG6	old / young	Q9BXT2	Q9BXT2	0.235735	0.235735	0.108521	3	Q9BXT2	CACNG6	Voltage-dependent calcium channel gamma-6 subunit	CCG6_HUMAN	1
INPP1	old / young	P49441	P49441	0.415612	0.415612	0.108742	6	P49441	INPP1	Inositol polyphosphate 1-phosphatase	INPP_HUMAN	2
NAP1L4	old / young	Q99733	Q99733	0.125628	0.125628	0.108806	21	Q99733	NAP1L4	Nucleosome assembly protein 1-like 4	NP1L4_HUMAN	6
TMEM11	old / young	P17152	P17152	-0.085232	0.085232	0.109266	3	P17152	TMEM11	Transmembrane protein 11, mitochondrial	TMM11_HUMAN	1
MAN2A1	old / young	Q16706	Q16706	-0.217379	0.217379	0.109314	24	Q16706	MAN2A1	Alpha-mannosidase 2	MA2A1_HUMAN	9
DCUN1D1	old / young	Q96GG9	Q96GG9	0.635429	0.635429	0.109387	4	Q96GG9	DCUN1D1	DCN1-like protein 1	DCNL1_HUMAN	2
POLE	old / young	Q07864	Q07864	-0.629302	0.629302	0.109726	3	Q07864	POLE	DNA polymerase epsilon catalytic subunit A	DPOE1_HUMAN	1
SEC14L2	old / young	O76054	O76054	0.187708	0.187708	0.110313	56	O76054	SEC14L2	SEC14-like protein 2	S14L2_HUMAN	18
PSMB7	old / young	Q99436	Q99436	0.108419	0.108419	0.110934	20	Q99436	PSMB7	Proteasome subunit beta type-7	PSB7_HUMAN	5
EIF3G	old / young	O75821	O75821	0.492983	0.492983	0.112432	6	O75821	EIF3G	Eukaryotic translation initiation factor 3 subunit G	EIF3G_HUMAN	3
MPV17	old / young	P39210	P39210	-0.482364	0.482364	0.112432	3	P39210	MPV17	Protein Mpv17	MPV17_HUMAN	1
STT3B	old / young	Q8TCJ2	Q8TCJ2	0.0262953	0.0262953	0.112479	36	Q8TCJ2	STT3B	Dolichyl-diphosphooligosaccharide--protein glycosyltransferase subunit STT3B	STT3B_HUMAN	13
PHYHD1	old / young	Q5SRE7	Q5SRE7	-0.0701416	0.0701416	0.112479	14	Q5SRE7	PHYHD1	Phytanoyl-CoA dioxygenase domain-containing protein 1	PHYD1_HUMAN	5
NARS2	old / young	Q96I59	Q96I59	-0.227429	0.227429	0.112479	11	Q96I59	NARS2	Probable asparagine--tRNA ligase, mitochondrial	SYNM_HUMAN	4
SLC37A4	old / young	O43826	O43826	0.731116	0.731116	0.112928	21	O43826	SLC37A4	Glucose-6-phosphate translocase	G6PT1_HUMAN	5
APOD	old / young	P05090	P05090	0.167697	0.167697	0.113057	12	P05090	APOD	Apolipoprotein D	APOD_HUMAN	4
EMILIN1	old / young	Q9Y6C2	Q9Y6C2	0.619639	0.619639	0.113759	74	Q9Y6C2	EMILIN1	EMILIN-1	EMIL1_HUMAN	22
CNN3	old / young	Q15417	Q15417	-0.0583067	0.0583067	0.114327	16	Q15417	CNN3	Calponin-3	CNN3_HUMAN	8
HMOX2	old / young	P30519	P30519	-0.216967	0.216967	0.114327	17	P30519	HMOX2	Heme oxygenase 2	HMOX2_HUMAN	5
SYNGR2	old / young	O43760	O43760	0.316042	0.316042	0.114327	5	O43760	SYNGR2	Synaptogyrin-2	SNG2_HUMAN	2
GSN	old / young	P06396	P06396	0.348494	0.348494	0.115281	43	P06396	GSN	Gelsolin	GELS_HUMAN	15
PDHA1	old / young	P08559	P08559	0.0297664	0.0297664	0.115281	25	P08559	PDHA1	Pyruvate dehydrogenase E1 component subunit alpha, somatic form, mitochondrial	ODPA_HUMAN	10
TST	old / young	Q16762	Q16762	-0.321427	0.321427	0.115322	65	Q16762	TST	Thiosulfate sulfurtransferase	THTR_HUMAN	14
SFPQ	old / young	P23246	P23246	0.488468	0.488468	0.115793	57	P23246	SFPQ	Splicing factor, proline- and glutamine-rich	SFPQ_HUMAN	18
FUBP1	old / young	Q96AE4	Q96AE4	0.473008	0.473008	0.116447	30	Q96AE4	FUBP1	Far upstream element-binding protein 1	FUBP1_HUMAN	10
SND1	old / young	Q7KZF4	Q7KZF4	0.359407	0.359407	0.116932	129	Q7KZF4	SND1	Staphylococcal nuclease domain-containing protein 1	SND1_HUMAN	38
UBE2N	old / young	P61088	P61088	0.253268	0.253268	0.116932	18	P61088	UBE2N	Ubiquitin-conjugating enzyme E2 N	UBE2N_HUMAN	5
PLSCR1	old / young	O15162	O15162	0.251562	0.251562	0.117004	3	O15162	PLSCR1	Phospholipid scramblase 1	PLS1_HUMAN	1
HEXA	old / young	P06865	P06865	0.280987	0.280987	0.117471	27	P06865	HEXA	Beta-hexosaminidase subunit alpha	HEXA_HUMAN	9
HMBS	old / young	P08397	P08397	0.195232	0.195232	0.117471	5	P08397	HMBS	Porphobilinogen deaminase	HEM3_HUMAN	2
RPL34	old / young	P49207	P49207	0.562586	0.562586	0.117861	6	P49207	RPL34	60S ribosomal protein L34	RL34_HUMAN	2
NDUFA10	old / young	O95299	O95299	-0.449268	0.449268	0.117861	26	O95299	NDUFA10	NADH dehydrogenase [ubiquinone] 1 alpha subcomplex subunit 10, mitochondrial	NDUAA_HUMAN	10
PCNA	old / young	P12004	P12004	0.422017	0.422017	0.117861	8	P12004	PCNA	Proliferating cell nuclear antigen	PCNA_HUMAN	3
GCN1L1	old / young	Q92616	Q92616	0.280725	0.280725	0.117861	103	Q92616	GCN1L1	Translational activator GCN1	GCN1L_HUMAN	38
VAMP8	old / young	Q9BV40	Q9BV40	0.445348	0.445348	0.117861	9	Q9BV40	VAMP8	Vesicle-associated membrane protein 8	VAMP8_HUMAN	4
NEDD8	old / young	Q15843	Q15843	0.624658	0.624658	0.118666	3	Q15843	NEDD8	NEDD8	NEDD8_HUMAN	3
SLC9A3R2	old / young	Q15599	Q15599	0.22253	0.22253	0.119175	16	Q15599	SLC9A3R2	Na(+)/H(+) exchange regulatory cofactor NHE-RF2	NHRF2_HUMAN	5
HSPBP1	old / young	Q9NZL4	Q9NZL4	0.145293	0.145293	0.119298	6	Q9NZL4	HSPBP1	Hsp70-binding protein 1	HPBP1_HUMAN	2
TPM1	old / young	P09493	P09493	-0.675692	0.675692	0.119568	12	P09493	TPM1	Tropomyosin alpha-1 chain	TPM1_HUMAN	5
ME2	old / young	P23368	P23368	0.134199	0.134199	0.119692	7	P23368	ME2	NAD-dependent malic enzyme, mitochondrial	MAOM_HUMAN	4
PITHD1	old / young	Q9GZP4	Q9GZP4	0.43856	0.43856	0.119692	4	Q9GZP4	PITHD1	PITH domain-containing protein 1	PITH1_HUMAN	3
TCEA1	old / young	P23193	P23193	0.512003	0.512003	0.119692	12	P23193	TCEA1	Transcription elongation factor A protein 1	TCEA1_HUMAN	5
BCLAF1	old / young	Q9NYF8	Q9NYF8	1.1854	1.1854	0.119916	6	Q9NYF8	BCLAF1	Bcl-2-associated transcription factor 1	BCLF1_HUMAN	2
ATP2A2	old / young	P16615	P16615	0.0383351	0.0383351	0.12088	72	P16615	ATP2A2	Sarcoplasmic/endoplasmic reticulum calcium ATPase 2	AT2A2_HUMAN	21
CERS2	old / young	Q96G23	Q96G23	-0.0771571	0.0771571	0.121056	15	Q96G23	CERS2	Ceramide synthase 2	CERS2_HUMAN	5
PURB	old / young	Q96QR8	Q96QR8	0.512676	0.512676	0.121056	3	Q96QR8	PURB	Transcriptional activator protein Pur-beta	PURB_HUMAN	1
SEC31A	old / young	O94979	O94979	0.0440394	0.0440394	0.121261	74	O94979	SEC31A	Protein transport protein Sec31A	SC31A_HUMAN	24
RPL28	old / young	P46779	P46779	0.246466	0.246466	0.121462	9	P46779	RPL28	60S ribosomal protein L28	RL28_HUMAN	4
TBC1D9B	old / young	Q66K14	Q66K14	0.280559	0.280559	0.121462	3	Q66K14	TBC1D9B	TBC1 domain family member 9B	TBC9B_HUMAN	1
UCHL5	old / young	Q9Y5K5	Q9Y5K5	0.279142	0.279142	0.121462	13	Q9Y5K5	UCHL5	Ubiquitin carboxyl-terminal hydrolase isozyme L5	UCHL5_HUMAN	6
RPS26	old / young	P62854	P62854	0.683803	0.683803	0.121467	8	P62854	RPS26	40S ribosomal protein S26	RS26_HUMAN	3
TMEM70	old / young	Q9BUB7	Q9BUB7	-0.670953	0.670953	0.121783	6	Q9BUB7	TMEM70	Transmembrane protein 70, mitochondrial	TMM70_HUMAN	2
PDE2A	old / young	O00408	O00408	-0.621553	0.621553	0.121807	3	O00408	PDE2A	cGMP-dependent 3',5'-cyclic phosphodiesterase	PDE2A_HUMAN	1
SERPINB8	old / young	P50452	P50452	0.444653	0.444653	0.1219	9	P50452	SERPINB8	Serpin B8	SPB8_HUMAN	4
LIMD1	old / young	Q9UGP4	Q9UGP4	0.347218	0.347218	0.122786	3	Q9UGP4	LIMD1	LIM domain-containing protein 1	LIMD1_HUMAN	1
PSMA1	old / young	P25786	P25786	0.318044	0.318044	0.122786	41	P25786	PSMA1	Proteasome subunit alpha type-1	PSA1_HUMAN	10
ITIH4	old / young	Q14624	Q14624	-0.410644	0.410644	0.123356	22	Q14624	ITIH4	Inter-alpha-trypsin inhibitor heavy chain H4	ITIH4_HUMAN	12
SYNE1	old / young	Q8NF91	Q8NF91	0.671156	0.671156	0.123951	6	Q8NF91	SYNE1	Nesprin-1	SYNE1_HUMAN	2
LRRC59	old / young	Q96AG4	Q96AG4	0.311121	0.311121	0.124542	20	Q96AG4	LRRC59	Leucine-rich repeat-containing protein 59	LRC59_HUMAN	6
SEH1L	old / young	Q96EE3	Q96EE3	-0.10998	0.10998	0.124542	9	Q96EE3	SEH1L	Nucleoporin SEH1	SEH1_HUMAN	3
UBE2K	old / young	P61086	P61086	0.117913	0.117913	0.124618	11	P61086	UBE2K	Ubiquitin-conjugating enzyme E2 K	UBE2K_HUMAN	4
RBM4	old / young	Q9BWF3	Q9BWF3	0.473106	0.473106	0.12467	10	Q9BWF3	RBM4	RNA-binding protein 4	RBM4_HUMAN	4
AP1S1	old / young	P61966	P61966	-0.175501	0.175501	0.124861	6	P61966	AP1S1	AP-1 complex subunit sigma-1A	AP1S1_HUMAN	2
SNRPA	old / young	P09012	P09012	0.265057	0.265057	0.124861	12	P09012	SNRPA	U1 small nuclear ribonucleoprotein A	SNRPA_HUMAN	4
STAT5A;STAT5B	old / young	P42229;P51692	P42229;P51692	0.170827	0.170827	0.125014	8	P42229;P51692	STAT5A;STAT5B	Signal transducer and activator of transcription 5A;Signal transducer and activator of transcription 5B	STA5A_HUMAN;STA5B_HUMAN	3
FAM96A	old / young	Q9H5X1	Q9H5X1	0.224817	0.224817	0.125511	6	Q9H5X1	FAM96A	MIP18 family protein FAM96A	FA96A_HUMAN	2
SYNE2	old / young	Q8WXH0	Q8WXH0	-0.0320165	0.0320165	0.125511	12	Q8WXH0	SYNE2	Nesprin-2	SYNE2_HUMAN	5
RNF213	old / young	Q63HN8	Q63HN8	-0.0260845	0.0260845	0.12556	13	Q63HN8	RNF213	E3 ubiquitin-protein ligase RNF213	RN213_HUMAN	7
FAM49B	old / young	Q9NUQ9	Q9NUQ9	0.47978	0.47978	0.126109	11	Q9NUQ9	FAM49B	Protein FAM49B	FA49B_HUMAN	4
TRAM1	old / young	Q15629	Q15629	0.23459	0.23459	0.126249	11	Q15629	TRAM1	Translocating chain-associated membrane protein 1	TRAM1_HUMAN	3
ACSL5	old / young	Q9ULC5	Q9ULC5	0.345383	0.345383	0.126286	67	Q9ULC5	ACSL5	Long-chain-fatty-acid--CoA ligase 5	ACSL5_HUMAN	21
RBP5	old / young	P82980	P82980	0.623431	0.623431	0.126312	7	P82980	RBP5	Retinol-binding protein 5	RET5_HUMAN	3
USE1	old / young	Q9NZ43	Q9NZ43	0.252558	0.252558	0.126312	6	Q9NZ43	USE1	Vesicle transport protein USE1	USE1_HUMAN	2
NEK9	old / young	Q8TD19	Q8TD19	0.0213249	0.0213249	0.126325	3	Q8TD19	NEK9	Serine/threonine-protein kinase Nek9	NEK9_HUMAN	1
HIST1H2AB;HIST3H2A;HIST1H2AC	old / young	P04908;Q7L7L0;Q93077	P04908;Q7L7L0;Q93077	0.44389	0.44389	0.126605	30	P04908;Q7L7L0;Q93077	HIST1H2AB;HIST3H2A;HIST1H2AC	Histone H2A type 1-B/E;Histone H2A type 3;Histone H2A type 1-C	H2A1B_HUMAN;H2A3_HUMAN;H2A1C_HUMAN	10
AGMAT	old / young	Q9BSE5	Q9BSE5	-0.160275	0.160275	0.126813	36	Q9BSE5	AGMAT	Agmatinase, mitochondrial	SPEB_HUMAN	11
ETF1	old / young	P62495	P62495	0.381459	0.381459	0.126908	12	P62495	ETF1	Eukaryotic peptide chain release factor subunit 1	ERF1_HUMAN	7
NDUFA5	old / young	Q16718	Q16718	-0.202574	0.202574	0.126969	17	Q16718	NDUFA5	NADH dehydrogenase [ubiquinone] 1 alpha subcomplex subunit 5	NDUA5_HUMAN	6
ABLIM3	old / young	O94929	O94929	0.00849614	0.00849614	0.127163	4	O94929	ABLIM3	Actin-binding LIM protein 3	ABLM3_HUMAN	2
CLPB	old / young	Q9H078	Q9H078	-0.298998	0.298998	0.127163	13	Q9H078	CLPB	Caseinolytic peptidase B protein homolog	CLPB_HUMAN	6
ACAD8	old / young	Q9UKU7	Q9UKU7	-0.287349	0.287349	0.127163	7	Q9UKU7	ACAD8	Isobutyryl-CoA dehydrogenase, mitochondrial	ACAD8_HUMAN	3
RPS28	old / young	P62857	P62857	0.607855	0.607855	0.127495	9	P62857	RPS28	40S ribosomal protein S28	RS28_HUMAN	2
OLA1	old / young	Q9NTK5	Q9NTK5	0.449861	0.449861	0.12765	26	Q9NTK5	OLA1	Obg-like ATPase 1	OLA1_HUMAN	10
CYP4F11	old / young	Q9HBI6	Q9HBI6	-0.246675	0.246675	0.127809	13	Q9HBI6	CYP4F11	Phylloquinone omega-hydroxylase CYP4F11	CP4FB_HUMAN	6
ILK	old / young	Q13418	Q13418	-0.00604091	0.00604091	0.128042	27	Q13418	ILK	Integrin-linked protein kinase	ILK_HUMAN	9
RPLP1	old / young	P05386	P05386	0.410347	0.410347	0.128757	10	P05386	RPLP1	60S acidic ribosomal protein P1	RLA1_HUMAN	3
TIPRL	old / young	O75663	O75663	0.209097	0.209097	0.128757	7	O75663	TIPRL	TIP41-like protein	TIPRL_HUMAN	3
GSTM3	old / young	P21266	P21266	0.471814	0.471814	0.128871	20	P21266	GSTM3	Glutathione S-transferase Mu 3	GSTM3_HUMAN	9
ABCD4	old / young	O14678	O14678	0.137888	0.137888	0.12925	3	O14678	ABCD4	ATP-binding cassette sub-family D member 4	ABCD4_HUMAN	1
SELK	old / young	Q9Y6D0	Q9Y6D0	2.00375	2.00375	0.12925	3	Q9Y6D0	SELK	Selenoprotein K	SELK_HUMAN	2
SSR3	old / young	Q9UNL2	Q9UNL2	0.257982	0.257982	0.130593	6	Q9UNL2	SSR3	Translocon-associated protein subunit gamma	SSRG_HUMAN	1
PHYKPL	old / young	Q8IUZ5	Q8IUZ5	0.539133	0.539133	0.130681	20	Q8IUZ5	PHYKPL	5-phosphohydroxy-L-lysine phospho-lyase	AT2L2_HUMAN	6
ITGB1	old / young	P05556	P05556	0.0641524	0.0641524	0.130999	28	P05556	ITGB1	Integrin beta-1	ITB1_HUMAN	10
SRI	old / young	P30626	P30626	0.35847	0.35847	0.131022	18	P30626	SRI	Sorcin	SORCN_HUMAN	6
GOLGA5	old / young	Q8TBA6	Q8TBA6	0.46877	0.46877	0.13125	4	Q8TBA6	GOLGA5	Golgin subfamily A member 5	GOGA5_HUMAN	2
PAIP1	old / young	Q9H074	Q9H074	0.347343	0.347343	0.13125	7	Q9H074	PAIP1	Polyadenylate-binding protein-interacting protein 1	PAIP1_HUMAN	3
MBNL1	old / young	Q9NR56	Q9NR56	0.723306	0.723306	0.131662	3	Q9NR56	MBNL1	Muscleblind-like protein 1	MBNL1_HUMAN	1
LYN	old / young	P07948	P07948	0.33076	0.33076	0.131662	6	P07948	LYN	Tyrosine-protein kinase Lyn	LYN_HUMAN	2
MT-CO1	old / young	P00395	P00395	-0.653274	0.653274	0.132009	5	P00395	MT-CO1	Cytochrome c oxidase subunit 1	COX1_HUMAN	2
H2AFZ;H2AFV	old / young	P0C0S5;Q71UI9	P0C0S5;Q71UI9	0.228827	0.228827	0.132796	15	P0C0S5;Q71UI9	H2AFZ;H2AFV	Histone H2A.Z;Histone H2A.V	H2AZ_HUMAN;H2AV_HUMAN	3
APOA1BP	old / young	Q8NCW5	Q8NCW5	0.0877591	0.0877591	0.132796	12	Q8NCW5	APOA1BP	NAD(P)H-hydrate epimerase	NNRE_HUMAN	4
SUGT1	old / young	Q9Y2Z0	Q9Y2Z0	0.149376	0.149376	0.133053	16	Q9Y2Z0	SUGT1	Protein SGT1 homolog	SGT1_HUMAN	7
VIL1	old / young	P09327	P09327	-0.424638	0.424638	0.133053	36	P09327	VIL1	Villin-1	VILI_HUMAN	16
CORO1A	old / young	P31146	P31146	0.564126	0.564126	0.133171	18	P31146	CORO1A	Coronin-1A	COR1A_HUMAN	8
BLVRB	old / young	P30043	P30043	-0.0895055	0.0895055	0.133171	49	P30043	BLVRB	Flavin reductase (NADPH)	BLVRB_HUMAN	8
PTBP1	old / young	P26599	P26599	0.333213	0.333213	0.133171	56	P26599	PTBP1	Polypyrimidine tract-binding protein 1	PTBP1_HUMAN	16
ABHD16A	old / young	O95870	O95870	0.255789	0.255789	0.133652	6	O95870	ABHD16A	Abhydrolase domain-containing protein 16A	ABHGA_HUMAN	2
ORM2	old / young	P19652	P19652	-0.0964681	0.0964681	0.133652	25	P19652	ORM2	Alpha-1-acid glycoprotein 2	A1AG2_HUMAN	6
MVD	old / young	P53602	P53602	0.57833	0.57833	0.133652	5	P53602	MVD	Diphosphomevalonate decarboxylase	MVD1_HUMAN	4
GFM1	old / young	Q96RP9	Q96RP9	0.0306647	0.0306647	0.133652	20	Q96RP9	GFM1	Elongation factor G, mitochondrial	EFGM_HUMAN	7
SRSF2	old / young	Q01130	Q01130	0.388782	0.388782	0.133652	11	Q01130	SRSF2	Serine/arginine-rich splicing factor 2	SRSF2_HUMAN	3
ARHGEF10L	old / young	Q9HCE6	Q9HCE6	0.460442	0.460442	0.133832	7	Q9HCE6	ARHGEF10L	Rho guanine nucleotide exchange factor 10-like protein	ARGAL_HUMAN	4
PHYH	old / young	O14832	O14832	-1.02477	1.02477	0.133905	7	O14832	PHYH	Phytanoyl-CoA dioxygenase, peroxisomal	PAHX_HUMAN	4
GPHN	old / young	Q9NQX3	Q9NQX3	-0.0744082	0.0744082	0.134278	32	Q9NQX3	GPHN	Gephyrin	GEPH_HUMAN	12
PRDX1	old / young	Q06830	Q06830	0.218636	0.218636	0.134327	66	Q06830	PRDX1	Peroxiredoxin-1	PRDX1_HUMAN	18
VARS	old / young	P26640	P26640	0.232694	0.232694	0.134327	87	P26640	VARS	Valine--tRNA ligase	SYVC_HUMAN	28
SORBS2	old / young	O94875	O94875	-0.00270122	0.00270122	0.134579	39	O94875	SORBS2	Sorbin and SH3 domain-containing protein 2	SRBS2_HUMAN	14
AZU1	old / young	P20160	P20160	0.427545	0.427545	0.134879	8	P20160	AZU1	Azurocidin	CAP7_HUMAN	3
GLUD1	old / young	P00367	P00367	-0.366547	0.366547	0.134973	192	P00367	GLUD1	Glutamate dehydrogenase 1, mitochondrial	DHE3_HUMAN	39
MAT1A	old / young	Q00266	Q00266	-0.218639	0.218639	0.134973	38	Q00266	MAT1A	S-adenosylmethionine synthase isoform type-1	METK1_HUMAN	12
HSPA4L	old / young	O95757	O95757	0.724704	0.724704	0.134984	2	O95757	HSPA4L	Heat shock 70 kDa protein 4L	HS74L_HUMAN	3
CNOT1	old / young	A5YKK6	A5YKK6	0.355937	0.355937	0.13515	3	A5YKK6	CNOT1	CCR4-NOT transcription complex subunit 1	CNOT1_HUMAN	1
NAA15	old / young	Q9BXJ9	Q9BXJ9	0.294627	0.294627	0.13515	8	Q9BXJ9	NAA15	N-alpha-acetyltransferase 15, NatA auxiliary subunit	NAA15_HUMAN	3
RDH10	old / young	Q8IZV5	Q8IZV5	0.4571	0.4571	0.13515	5	Q8IZV5	RDH10	Retinol dehydrogenase 10	RDH10_HUMAN	2
PPIH	old / young	O43447	O43447	0.411838	0.411838	0.135404	5	O43447	PPIH	Peptidyl-prolyl cis-trans isomerase H	PPIH_HUMAN	2
SCRIB	old / young	Q14160	Q14160	-0.0131232	0.0131232	0.135545	9	Q14160	SCRIB	Protein scribble homolog	SCRIB_HUMAN	3
NUP54	old / young	Q7Z3B4	Q7Z3B4	0.323641	0.323641	0.135561	3	Q7Z3B4	NUP54	Nucleoporin p54	NUP54_HUMAN	1
SRPK2;SRPK1;SRPK3	old / young	P78362;Q96SB4;Q9UPE1	P78362;Q96SB4;Q9UPE1	0.105403	0.105403	0.135561	3	P78362;Q96SB4;Q9UPE1	SRPK2;SRPK1;SRPK3	SRSF protein kinase 2;SRSF protein kinase 1;SRSF protein kinase 3	SRPK2_HUMAN;SRPK1_HUMAN;SRPK3_HUMAN	1
RPL5	old / young	P46777	P46777	0.13849	0.13849	0.135999	53	P46777	RPL5	60S ribosomal protein L5	RL5_HUMAN	10
BCAP31	old / young	P51572	P51572	0.245462	0.245462	0.135999	12	P51572	BCAP31	B-cell receptor-associated protein 31	BAP31_HUMAN	6
DNAJC1	old / young	Q96KC8	Q96KC8	0.687306	0.687306	0.135999	5	Q96KC8	DNAJC1	DnaJ homolog subfamily C member 1	DNJC1_HUMAN	2
ZADH2	old / young	Q8N4Q0	Q8N4Q0	-0.200148	0.200148	0.135999	8	Q8N4Q0	ZADH2	Zinc-binding alcohol dehydrogenase domain-containing protein 2	ZADH2_HUMAN	3
RAP1B	old / young	P61224	P61224	0.296872	0.296872	0.136275	20	P61224	RAP1B	Ras-related protein Rap-1b	RAP1B_HUMAN	7
SRD5A2	old / young	P31213	P31213	-0.293399	0.293399	0.136345	5	P31213	SRD5A2	3-oxo-5-alpha-steroid 4-dehydrogenase 2	S5A2_HUMAN	1
RPL32	old / young	P62910	P62910	0.206441	0.206441	0.136345	23	P62910	RPL32	60S ribosomal protein L32	RL32_HUMAN	6
ARMC8	old / young	Q8IUR7	Q8IUR7	-0.351106	0.351106	0.136345	3	Q8IUR7	ARMC8	Armadillo repeat-containing protein 8	ARMC8_HUMAN	1
SSRP1	old / young	Q08945	Q08945	0.454093	0.454093	0.136345	10	Q08945	SSRP1	FACT complex subunit SSRP1	SSRP1_HUMAN	4
HK1	old / young	P19367	P19367	0.536662	0.536662	0.136345	15	P19367	HK1	Hexokinase-1	HXK1_HUMAN	8
PAWR	old / young	Q96IZ0	Q96IZ0	0.483924	0.483924	0.136345	3	Q96IZ0	PAWR	PRKC apoptosis WT1 regulator protein	PAWR_HUMAN	1
SERPINB6	old / young	P35237	P35237	0.433203	0.433203	0.136345	18	P35237	SERPINB6	Serpin B6	SPB6_HUMAN	7
SNAP23	old / young	O00161	O00161	0.37764	0.37764	0.136345	5	O00161	SNAP23	Synaptosomal-associated protein 23	SNP23_HUMAN	2
LYPLA1	old / young	O75608	O75608	0.335349	0.335349	0.136412	15	O75608	LYPLA1	Acyl-protein thioesterase 1	LYPA1_HUMAN	5
FUS	old / young	P35637	P35637	0.159915	0.159915	0.136412	18	P35637	FUS	RNA-binding protein FUS	FUS_HUMAN	4
G6PD	old / young	P11413	P11413	0.246751	0.246751	0.136528	11	P11413	G6PD	Glucose-6-phosphate 1-dehydrogenase	G6PD_HUMAN	6
BCKDK	old / young	O14874	O14874	-0.364945	0.364945	0.136767	20	O14874	BCKDK	[3-methyl-2-oxobutanoate dehydrogenase [lipoamide]] kinase, mitochondrial	BCKD_HUMAN	9
RRBP1	old / young	Q9P2E9	Q9P2E9	0.16591	0.16591	0.136767	148	Q9P2E9	RRBP1	Ribosome-binding protein 1	RRBP1_HUMAN	46
RPL31	old / young	P62899	P62899	0.496074	0.496074	0.136916	18	P62899	RPL31	60S ribosomal protein L31	RL31_HUMAN	6
IMPA1	old / young	P29218	P29218	0.679499	0.679499	0.136916	4	P29218	IMPA1	Inositol monophosphatase 1	IMPA1_HUMAN	2
OSBPL9	old / young	Q96SU4	Q96SU4	0.0748876	0.0748876	0.13694	3	Q96SU4	OSBPL9	Oxysterol-binding protein-related protein 9	OSBL9_HUMAN	3
NARS	old / young	O43776	O43776	-0.0251355	0.0251355	0.137078	33	O43776	NARS	Asparagine--tRNA ligase, cytoplasmic	SYNC_HUMAN	11
PPFIBP1	old / young	Q86W92	Q86W92	-0.821971	0.821971	0.13714	6	Q86W92	PPFIBP1	Liprin-beta-1	LIPB1_HUMAN	3
FKBP3	old / young	Q00688	Q00688	0.178576	0.178576	0.13714	26	Q00688	FKBP3	Peptidyl-prolyl cis-trans isomerase FKBP3	FKBP3_HUMAN	7
RSU1	old / young	Q15404	Q15404	0.466669	0.466669	0.137141	19	Q15404	RSU1	Ras suppressor protein 1	RSU1_HUMAN	6
UFD1L	old / young	Q92890	Q92890	0.289788	0.289788	0.137141	9	Q92890	UFD1L	Ubiquitin fusion degradation protein 1 homolog	UFD1_HUMAN	4
SEPT10	old / young	Q9P0V9	Q9P0V9	-0.368535	0.368535	0.137157	6	Q9P0V9	SEPT10	Septin-10	SEP10_HUMAN	3
GART	old / young	P22102	P22102	0.466502	0.466502	0.137762	39	P22102	GART	Trifunctional purine biosynthetic protein adenosine-3	PUR2_HUMAN	14
M6PR	old / young	P20645	P20645	-0.117882	0.117882	0.138268	6	P20645	M6PR	Cation-dependent mannose-6-phosphate receptor	MPRD_HUMAN	1
MYO1B	old / young	O43795	O43795	-0.082338	0.082338	0.138657	89	O43795	MYO1B	Unconventional myosin-Ib	MYO1B_HUMAN	27
GAK	old / young	O14976	O14976	0.253414	0.253414	0.138847	6	O14976	GAK	Cyclin-G-associated kinase	GAK_HUMAN	2
HNRNPDL	old / young	O14979	O14979	0.573856	0.573856	0.138847	13	O14979	HNRNPDL	Heterogeneous nuclear ribonucleoprotein D-like	HNRDL_HUMAN	5
PANK4	old / young	Q9NVE7	Q9NVE7	0.512035	0.512035	0.138928	3	Q9NVE7	PANK4	Pantothenate kinase 4	PANK4_HUMAN	2
TNNI3K	old / young	Q59H18	Q59H18	0.661275	0.661275	0.138994	3	Q59H18	TNNI3K	Serine/threonine-protein kinase TNNI3K	TNI3K_HUMAN	1
GCA	old / young	P28676	P28676	0.349468	0.349468	0.139511	9	P28676	GCA	Grancalcin	GRAN_HUMAN	3
DDAH2	old / young	O95865	O95865	0.238513	0.238513	0.139691	11	O95865	DDAH2	N(G),N(G)-dimethylarginine dimethylaminohydrolase 2	DDAH2_HUMAN	4
TNXB	old / young	P22105	P22105	-0.212665	0.212665	0.139761	71	P22105	TNXB	Tenascin-X	TENX_HUMAN	32
KRT9	old / young	P35527	P35527	-0.873378	0.873378	0.140283	51	P35527	KRT9	Keratin, type I cytoskeletal 9	K1C9_HUMAN	22
ANXA7	old / young	P20073	P20073	0.187786	0.187786	0.140456	33	P20073	ANXA7	Annexin A7	ANXA7_HUMAN	11
SET	old / young	Q01105	Q01105	0.407397	0.407397	0.140703	22	Q01105	SET	Protein SET	SET_HUMAN	8
MARC1	old / young	Q5VT66	Q5VT66	0.317089	0.317089	0.141069	9	Q5VT66	MARC1	Mitochondrial amidoxime-reducing component 1	MARC1_HUMAN	3
ERAP1	old / young	Q9NZ08	Q9NZ08	-0.358113	0.358113	0.142871	13	Q9NZ08	ERAP1	Endoplasmic reticulum aminopeptidase 1	ERAP1_HUMAN	5
POLDIP2	old / young	Q9Y2S7	Q9Y2S7	-0.0623807	0.0623807	0.142871	18	Q9Y2S7	POLDIP2	Polymerase delta-interacting protein 2	PDIP2_HUMAN	6
PCYT2	old / young	Q99447	Q99447	0.271952	0.271952	0.142879	33	Q99447	PCYT2	Ethanolamine-phosphate cytidylyltransferase	PCY2_HUMAN	11
BCL2L13	old / young	Q9BXK5	Q9BXK5	0.417702	0.417702	0.142883	19	Q9BXK5	BCL2L13	Bcl-2-like protein 13	B2L13_HUMAN	9
PEX11G	old / young	Q96HA9	Q96HA9	0.0928199	0.0928199	0.142883	6	Q96HA9	PEX11G	Peroxisomal membrane protein 11C	PX11C_HUMAN	2
SH3GL1	old / young	Q99961	Q99961	0.193236	0.193236	0.142884	9	Q99961	SH3GL1	Endophilin-A2	SH3G1_HUMAN	4
AMPD2	old / young	Q01433	Q01433	0.231475	0.231475	0.143014	14	Q01433	AMPD2	AMP deaminase 2	AMPD2_HUMAN	5
ISG15	old / young	P05161	P05161	-0.232323	0.232323	0.143041	5	P05161	ISG15	Ubiquitin-like protein ISG15	ISG15_HUMAN	3
BRE	old / young	Q9NXR7	Q9NXR7	0.315609	0.315609	0.143222	6	Q9NXR7	BRE	BRCA1-A complex subunit BRE	BRE_HUMAN	2
UBQLN2	old / young	Q9UHD9	Q9UHD9	0.778556	0.778556	0.143402	6	Q9UHD9	UBQLN2	Ubiquilin-2	UBQL2_HUMAN	3
FAM107B	old / young	Q9H098	Q9H098	0.142136	0.142136	0.143446	4	Q9H098	FAM107B	Protein FAM107B	F107B_HUMAN	4
PGD	old / young	P52209	P52209	-0.11618	0.11618	0.143573	83	P52209	PGD	6-phosphogluconate dehydrogenase, decarboxylating	6PGD_HUMAN	20
XRCC5	old / young	P13010	P13010	0.0435822	0.0435822	0.143685	77	P13010	XRCC5	X-ray repair cross-complementing protein 5	XRCC5_HUMAN	21
VNN1	old / young	O95497	O95497	0.205898	0.205898	0.14434	10	O95497	VNN1	Pantetheinase	VNN1_HUMAN	6
TSFM	old / young	P43897	P43897	-0.331099	0.331099	0.144565	12	P43897	TSFM	Elongation factor Ts, mitochondrial	EFTS_HUMAN	5
ZW10	old / young	O43264	O43264	-0.060244	0.060244	0.144615	3	O43264	ZW10	Centromere/kinetochore protein zw10 homolog	ZW10_HUMAN	1
COPS4	old / young	Q9BT78	Q9BT78	0.0810934	0.0810934	0.146074	18	Q9BT78	COPS4	COP9 signalosome complex subunit 4	CSN4_HUMAN	7
HNRNPA1	old / young	P09651	P09651	0.506191	0.506191	0.146074	35	P09651	HNRNPA1	Heterogeneous nuclear ribonucleoprotein A1	ROA1_HUMAN	11
ECHDC1	old / young	Q9NTX5	Q9NTX5	0.236636	0.236636	0.14652	31	Q9NTX5	ECHDC1	Ethylmalonyl-CoA decarboxylase	ECHD1_HUMAN	11
IGHG3	old / young	P01860	P01860	-1.12862	1.12862	0.14652	20	P01860	IGHG3	Ig gamma-3 chain C region	IGHG3_HUMAN	8
C2orf72	old / young	A6NCS6	A6NCS6	0.115784	0.115784	0.14652	10	A6NCS6	C2orf72	Uncharacterized protein C2orf72	CB072_HUMAN	4
DCTN3	old / young	O75935	O75935	0.103464	0.103464	0.146882	3	O75935	DCTN3	Dynactin subunit 3	DCTN3_HUMAN	1
ARL3	old / young	P36405	P36405	0.369176	0.369176	0.147151	8	P36405	ARL3	ADP-ribosylation factor-like protein 3	ARL3_HUMAN	3
COPB1	old / young	P53618	P53618	-0.332487	0.332487	0.147151	87	P53618	COPB1	Coatomer subunit beta	COPB_HUMAN	29
RAB27A	old / young	P51159	P51159	0.56992	0.56992	0.147151	13	P51159	RAB27A	Ras-related protein Rab-27A	RB27A_HUMAN	4
BHMT2	old / young	Q9H2M3	Q9H2M3	0.398199	0.398199	0.147151	37	Q9H2M3	BHMT2	S-methylmethionine--homocysteine S-methyltransferase BHMT2	BHMT2_HUMAN	11
GCAT	old / young	O75600	O75600	-0.479765	0.479765	0.147189	10	O75600	GCAT	2-amino-3-ketobutyrate coenzyme A ligase, mitochondrial	KBL_HUMAN	5
ACY3	old / young	Q96HD9	Q96HD9	0.67763	0.67763	0.147189	3	Q96HD9	ACY3	N-acyl-aromatic-L-amino acid amidohydrolase (carboxylate-forming)	ACY3_HUMAN	1
NDUFA8	old / young	P51970	P51970	-0.31324	0.31324	0.147189	23	P51970	NDUFA8	NADH dehydrogenase [ubiquinone] 1 alpha subcomplex subunit 8	NDUA8_HUMAN	5
UBR4	old / young	Q5T4S7	Q5T4S7	0.24553	0.24553	0.147383	17	Q5T4S7	UBR4	E3 ubiquitin-protein ligase UBR4	UBR4_HUMAN	9
CPSF7	old / young	Q8N684	Q8N684	0.42923	0.42923	0.147488	4	Q8N684	CPSF7	Cleavage and polyadenylation specificity factor subunit 7	CPSF7_HUMAN	3
ARMC1	old / young	Q9NVT9	Q9NVT9	0.125683	0.125683	0.147736	3	Q9NVT9	ARMC1	Armadillo repeat-containing protein 1	ARMC1_HUMAN	1
STAT2	old / young	P52630	P52630	-0.646158	0.646158	0.147793	3	P52630	STAT2	Signal transducer and activator of transcription 2	STAT2_HUMAN	1
EML4	old / young	Q9HC35	Q9HC35	-0.01285	0.01285	0.147931	45	Q9HC35	EML4	Echinoderm microtubule-associated protein-like 4	EMAL4_HUMAN	14
LMNB1	old / young	P20700	P20700	-0.29207	0.29207	0.147931	56	P20700	LMNB1	Lamin-B1	LMNB1_HUMAN	21
MARS	old / young	P56192	P56192	0.112443	0.112443	0.147931	24	P56192	MARS	Methionine--tRNA ligase, cytoplasmic	SYMC_HUMAN	11
MKRN3	old / young	Q13064	Q13064	1.3512	1.3512	0.14815	2	Q13064	MKRN3	Probable E3 ubiquitin-protein ligase makorin-3	MKRN3_HUMAN	1
DDC	old / young	P20711	P20711	-0.572201	0.572201	0.1483	2	P20711	DDC	Aromatic-L-amino-acid decarboxylase	DDC_HUMAN	1
SRSF3	old / young	P84103	P84103	0.425728	0.425728	0.148759	15	P84103	SRSF3	Serine/arginine-rich splicing factor 3	SRSF3_HUMAN	4
ATP5O	old / young	P48047	P48047	-0.0324496	0.0324496	0.14979	46	P48047	ATP5O	ATP synthase subunit O, mitochondrial	ATPO_HUMAN	11
ACTR3	old / young	P61158	P61158	0.280394	0.280394	0.151005	47	P61158	ACTR3	Actin-related protein 3	ARP3_HUMAN	12
NAGS	old / young	Q8N159	Q8N159	-0.151061	0.151061	0.151005	8	Q8N159	NAGS	N-acetylglutamate synthase, mitochondrial	NAGS_HUMAN	3
LBR	old / young	Q14739	Q14739	0.142737	0.142737	0.151359	14	Q14739	LBR	Lamin-B receptor	LBR_HUMAN	6
HECTD3	old / young	Q5T447	Q5T447	0.29675	0.29675	0.152011	6	Q5T447	HECTD3	E3 ubiquitin-protein ligase HECTD3	HECD3_HUMAN	2
PRRC1	old / young	Q96M27	Q96M27	0.0873423	0.0873423	0.152367	10	Q96M27	PRRC1	Protein PRRC1	PRRC1_HUMAN	4
THUMPD1	old / young	Q9NXG2	Q9NXG2	0.911729	0.911729	0.153069	5	Q9NXG2	THUMPD1	THUMP domain-containing protein 1	THUM1_HUMAN	4
SYNJ2BP	old / young	P57105	P57105	0.225364	0.225364	0.153101	15	P57105	SYNJ2BP	Synaptojanin-2-binding protein	SYJ2B_HUMAN	4
ADH1B	old / young	P00325	P00325	-0.150883	0.150883	0.154664	150	P00325	ADH1B	Alcohol dehydrogenase 1B	ADH1B_HUMAN	35
AK2	old / young	P54819	P54819	-0.0106979	0.0106979	0.154939	62	P54819	AK2	Adenylate kinase 2, mitochondrial	KAD2_HUMAN	14
NDUFS1	old / young	P28331	P28331	0.181483	0.181483	0.154939	83	P28331	NDUFS1	NADH-ubiquinone oxidoreductase 75 kDa subunit, mitochondrial	NDUS1_HUMAN	24
STAM2;STAM	old / young	O75886;Q92783	O75886;Q92783	-0.256202	0.256202	0.154939	3	O75886;Q92783	STAM2;STAM	Signal transducing adapter molecule 2;Signal transducing adapter molecule 1	STAM2_HUMAN;STAM1_HUMAN	1
ECHS1	old / young	P30084	P30084	-0.376599	0.376599	0.155936	71	P30084	ECHS1	Enoyl-CoA hydratase, mitochondrial	ECHM_HUMAN	18
STIP1	old / young	P31948	P31948	0.0137707	0.0137707	0.156236	50	P31948	STIP1	Stress-induced-phosphoprotein 1	STIP1_HUMAN	17
LMNB2	old / young	Q03252	Q03252	-0.0223619	0.0223619	0.156591	30	Q03252	LMNB2	Lamin-B2	LMNB2_HUMAN	14
CCDC168	old / young	Q8NDH2	Q8NDH2	0.204995	0.204995	0.156844	3	Q8NDH2	CCDC168	Coiled-coil domain-containing protein 168	CC168_HUMAN	2
THEM6	old / young	Q8WUY1	Q8WUY1	0.153965	0.153965	0.156844	12	Q8WUY1	THEM6	Protein THEM6	THEM6_HUMAN	4
SARS	old / young	P49591	P49591	0.272444	0.272444	0.156853	66	P49591	SARS	Serine--tRNA ligase, cytoplasmic	SYSC_HUMAN	19
STAT3	old / young	P40763	P40763	0.188462	0.188462	0.156891	78	P40763	STAT3	Signal transducer and activator of transcription 3	STAT3_HUMAN	23
PTX3	old / young	P26022	P26022	0.604882	0.604882	0.15725	3	P26022	PTX3	Pentraxin-related protein PTX3	PTX3_HUMAN	1
HS1BP3	old / young	Q53T59	Q53T59	0.366196	0.366196	0.157304	5	Q53T59	HS1BP3	HCLS1-binding protein 3	H1BP3_HUMAN	3
PRKAR2A	old / young	P13861	P13861	0.259393	0.259393	0.157822	54	P13861	PRKAR2A	cAMP-dependent protein kinase type II-alpha regulatory subunit	KAP2_HUMAN	12
GCSH	old / young	P23434	P23434	0.067561	0.067561	0.157822	10	P23434	GCSH	Glycine cleavage system H protein, mitochondrial	GCSH_HUMAN	2
C11orf54	old / young	Q9H0W9	Q9H0W9	0.425083	0.425083	0.158177	37	Q9H0W9	C11orf54	Ester hydrolase C11orf54	CK054_HUMAN	10
KRT5	old / young	P13647	P13647	-0.189586	0.189586	0.158177	6	P13647	KRT5	Keratin, type II cytoskeletal 5	K2C5_HUMAN	4
EPHX2	old / young	P34913	P34913	0.313443	0.313443	0.158324	95	P34913	EPHX2	Bifunctional epoxide hydrolase 2	HYES_HUMAN	28
GABARAP;GABARAPL1	old / young	O95166;Q9H0R8	O95166;Q9H0R8	0.819953	0.819953	0.158324	5	O95166;Q9H0R8	GABARAP;GABARAPL1	Gamma-aminobutyric acid receptor-associated protein;Gamma-aminobutyric acid receptor-associated protein-like 1	GBRAP_HUMAN;GBRL1_HUMAN	2
AKT2	old / young	P31751	P31751	0.0784727	0.0784727	0.158324	5	P31751	AKT2	RAC-beta serine/threonine-protein kinase	AKT2_HUMAN	2
TOM1	old / young	O60784	O60784	0.168605	0.168605	0.158324	21	O60784	TOM1	Target of Myb protein 1	TOM1_HUMAN	8
SLC39A11	old / young	Q8N1S5	Q8N1S5	0.781558	0.781558	0.158324	3	Q8N1S5	SLC39A11	Zinc transporter ZIP11	S39AB_HUMAN	3
ATP5D	old / young	P30049	P30049	-0.0161783	0.0161783	0.158376	9	P30049	ATP5D	ATP synthase subunit delta, mitochondrial	ATPD_HUMAN	3
CPSF6	old / young	Q16630	Q16630	0.355601	0.355601	0.158376	9	Q16630	CPSF6	Cleavage and polyadenylation specificity factor subunit 6	CPSF6_HUMAN	4
OSGEP	old / young	Q9NPF4	Q9NPF4	0.242457	0.242457	0.158376	6	Q9NPF4	OSGEP	Probable tRNA N6-adenosine threonylcarbamoyltransferase	OSGEP_HUMAN	2
ALG11	old / young	Q2TAA5	Q2TAA5	0.114302	0.114302	0.158504	3	Q2TAA5	ALG11	GDP-Man:Man(3)GlcNAc(2)-PP-Dol alpha-1,2-mannosyltransferase	ALG11_HUMAN	1
FN3K	old / young	Q9H479	Q9H479	-0.172856	0.172856	0.158562	20	Q9H479	FN3K	Fructosamine-3-kinase	FN3K_HUMAN	6
HMGN5	old / young	P82970	P82970	0.247373	0.247373	0.158562	4	P82970	HMGN5	High mobility group nucleosome-binding domain-containing protein 5	HMGN5_HUMAN	3
RAP2C	old / young	Q9Y3L5	Q9Y3L5	0.295061	0.295061	0.15918	6	Q9Y3L5	RAP2C	Ras-related protein Rap-2c	RAP2C_HUMAN	2
DUSP3	old / young	P51452	P51452	0.222974	0.222974	0.159337	19	P51452	DUSP3	Dual specificity protein phosphatase 3	DUS3_HUMAN	6
MOCS2	old / young	O96007	O96007	0.280956	0.280956	0.161998	6	O96007	MOCS2	Molybdopterin synthase catalytic subunit	MOC2B_HUMAN	2
GNL1	old / young	P36915	P36915	0.573657	0.573657	0.162469	5	P36915	GNL1	Guanine nucleotide-binding protein-like 1	GNL1_HUMAN	2
CAD	old / young	P27708	P27708	0.299046	0.299046	0.163179	5	P27708	CAD	CAD protein	PYR1_HUMAN	2
DPYSL2	old / young	Q16555	Q16555	0.374798	0.374798	0.163179	50	Q16555	DPYSL2	Dihydropyrimidinase-related protein 2	DPYL2_HUMAN	17
RBM3	old / young	P98179	P98179	0.249574	0.249574	0.163179	7	P98179	RBM3	RNA-binding protein 3	RBM3_HUMAN	3
SLC22A7	old / young	Q9Y694	Q9Y694	0.436971	0.436971	0.163179	5	Q9Y694	SLC22A7	Solute carrier family 22 member 7	S22A7_HUMAN	2
TRA2A	old / young	Q13595	Q13595	0.325624	0.325624	0.163179	6	Q13595	TRA2A	Transformer-2 protein homolog alpha	TRA2A_HUMAN	2
ELAC2	old / young	Q9BQ52	Q9BQ52	0.362465	0.362465	0.163179	2	Q9BQ52	ELAC2	Zinc phosphodiesterase ELAC protein 2	RNZ2_HUMAN	1
CHP1	old / young	Q99653	Q99653	-0.0572435	0.0572435	0.163419	11	Q99653	CHP1	Calcineurin B homologous protein 1	CHP1_HUMAN	3
GOLIM4	old / young	O00461	O00461	0.111199	0.111199	0.163419	11	O00461	GOLIM4	Golgi integral membrane protein 4	GOLI4_HUMAN	3
FKBP8	old / young	Q14318	Q14318	-0.286389	0.286389	0.163766	5	Q14318	FKBP8	Peptidyl-prolyl cis-trans isomerase FKBP8	FKBP8_HUMAN	3
CORO1C	old / young	Q9ULV4	Q9ULV4	0.296658	0.296658	0.163818	21	Q9ULV4	CORO1C	Coronin-1C	COR1C_HUMAN	7
AIP	old / young	O00170	O00170	0.278949	0.278949	0.163882	3	O00170	AIP	AH receptor-interacting protein	AIP_HUMAN	1
PMPCB	old / young	O75439	O75439	0.0444105	0.0444105	0.164445	29	O75439	PMPCB	Mitochondrial-processing peptidase subunit beta	MPPB_HUMAN	11
PRKAA1	old / young	Q13131	Q13131	0.326644	0.326644	0.165434	30	Q13131	PRKAA1	5'-AMP-activated protein kinase catalytic subunit alpha-1	AAPK1_HUMAN	10
CCS	old / young	O14618	O14618	0.105449	0.105449	0.165434	12	O14618	CCS	Copper chaperone for superoxide dismutase	CCS_HUMAN	6
INHBE	old / young	P58166	P58166	0.485667	0.485667	0.165434	17	P58166	INHBE	Inhibin beta E chain	INHBE_HUMAN	5
SEC11A	old / young	P67812	P67812	0.0451322	0.0451322	0.165434	8	P67812	SEC11A	Signal peptidase complex catalytic subunit SEC11A	SC11A_HUMAN	3
CCT3	old / young	P49368	P49368	0.241994	0.241994	0.165434	54	P49368	CCT3	T-complex protein 1 subunit gamma	TCPG_HUMAN	15
C1RL	old / young	Q9NZP8	Q9NZP8	-0.344849	0.344849	0.166156	3	Q9NZP8	C1RL	Complement C1r subcomponent-like protein	C1RL_HUMAN	1
METTL15	old / young	A6NJ78	A6NJ78	-0.473546	0.473546	0.166341	3	A6NJ78	METTL15	Probable methyltransferase-like protein 15	MET15_HUMAN	1
MARCKS	old / young	P29966	P29966	0.743642	0.743642	0.166344	17	P29966	MARCKS	Myristoylated alanine-rich C-kinase substrate	MARCS_HUMAN	7
ATP13A1	old / young	Q9HD20	Q9HD20	0.207858	0.207858	0.16645	13	Q9HD20	ATP13A1	Manganese-transporting ATPase 13A1	AT131_HUMAN	6
ARPC1A	old / young	Q92747	Q92747	0.371103	0.371103	0.167809	9	Q92747	ARPC1A	Actin-related protein 2/3 complex subunit 1A	ARC1A_HUMAN	4
HSD11B1	old / young	P28845	P28845	-0.126136	0.126136	0.167937	56	P28845	HSD11B1	Corticosteroid 11-beta-dehydrogenase isozyme 1	DHI1_HUMAN	10
PARP14	old / young	Q460N5	Q460N5	-0.252163	0.252163	0.167941	3	Q460N5	PARP14	Poly [ADP-ribose] polymerase 14	PAR14_HUMAN	4
SBDS	old / young	Q9Y3A5	Q9Y3A5	0.371095	0.371095	0.167941	20	Q9Y3A5	SBDS	Ribosome maturation protein SBDS	SBDS_HUMAN	6
RABGGTB	old / young	P53611	P53611	0.218266	0.218266	0.168649	3	P53611	RABGGTB	Geranylgeranyl transferase type-2 subunit beta	PGTB2_HUMAN	1
NDUFB7	old / young	P17568	P17568	-0.574685	0.574685	0.1713	3	P17568	NDUFB7	NADH dehydrogenase [ubiquinone] 1 beta subcomplex subunit 7	NDUB7_HUMAN	1
USP10	old / young	Q14694	Q14694	0.452792	0.452792	0.171917	6	Q14694	USP10	Ubiquitin carboxyl-terminal hydrolase 10	UBP10_HUMAN	3
SNRPA1	old / young	P09661	P09661	0.369122	0.369122	0.172196	9	P09661	SNRPA1	U2 small nuclear ribonucleoprotein A'	RU2A_HUMAN	4
RAB11B	old / young	Q15907	Q15907	0.382442	0.382442	0.172236	31	Q15907	RAB11B	Ras-related protein Rab-11B	RB11B_HUMAN	11
CEP152	old / young	O94986	O94986	1.63938	1.63938	0.172817	5	O94986	CEP152	Centrosomal protein of 152 kDa	CE152_HUMAN	2
POLR2E	old / young	P19388	P19388	0.589281	0.589281	0.173063	3	P19388	POLR2E	DNA-directed RNA polymerases I, II, and III subunit RPABC1	RPAB1_HUMAN	2
RAB13	old / young	P51153	P51153	0.0524559	0.0524559	0.173063	6	P51153	RAB13	Ras-related protein Rab-13	RAB13_HUMAN	2
RPL22	old / young	P35268	P35268	0.168172	0.168172	0.173414	11	P35268	RPL22	60S ribosomal protein L22	RL22_HUMAN	3
SMAP2	old / young	Q8WU79	Q8WU79	0.235689	0.235689	0.173954	6	Q8WU79	SMAP2	Stromal membrane-associated protein 2	SMAP2_HUMAN	2
LMF2	old / young	Q9BU23	Q9BU23	-0.180267	0.180267	0.174168	12	Q9BU23	LMF2	Lipase maturation factor 2	LMF2_HUMAN	4
FAH	old / young	P16930	P16930	0.715717	0.715717	0.17425	87	P16930	FAH	Fumarylacetoacetase	FAAA_HUMAN	17
LACTB	old / young	P83111	P83111	0.0564045	0.0564045	0.17425	28	P83111	LACTB	Serine beta-lactamase-like protein LACTB, mitochondrial	LACTB_HUMAN	11
PPP1R7	old / young	Q15435	Q15435	0.375678	0.375678	0.174977	31	Q15435	PPP1R7	Protein phosphatase 1 regulatory subunit 7	PP1R7_HUMAN	10
OXSR1	old / young	O95747	O95747	0.335739	0.335739	0.175069	12	O95747	OXSR1	Serine/threonine-protein kinase OSR1	OXSR1_HUMAN	4
S100A10	old / young	P60903	P60903	-0.172009	0.172009	0.175267	8	P60903	S100A10	Protein S100-A10	S10AA_HUMAN	3
CAMK2D	old / young	Q13557	Q13557	-0.0440594	0.0440594	0.175874	14	Q13557	CAMK2D	Calcium/calmodulin-dependent protein kinase type II subunit delta	KCC2D_HUMAN	4
RPL23	old / young	P62829	P62829	0.453654	0.453654	0.176045	21	P62829	RPL23	60S ribosomal protein L23	RL23_HUMAN	4
NAPG	old / young	Q99747	Q99747	0.500978	0.500978	0.177075	5	Q99747	NAPG	Gamma-soluble NSF attachment protein	SNAG_HUMAN	2
COPB2	old / young	P35606	P35606	0.241283	0.241283	0.177236	73	P35606	COPB2	Coatomer subunit beta'	COPB2_HUMAN	23
EGFR	old / young	P00533	P00533	0.197007	0.197007	0.177286	16	P00533	EGFR	Epidermal growth factor receptor	EGFR_HUMAN	6
SRSF9	old / young	Q13242	Q13242	0.670069	0.670069	0.178001	5	Q13242	SRSF9	Serine/arginine-rich splicing factor 9	SRSF9_HUMAN	2
PTPN6	old / young	P29350	P29350	0.255165	0.255165	0.178001	8	P29350	PTPN6	Tyrosine-protein phosphatase non-receptor type 6	PTN6_HUMAN	5
VKORC1L1	old / young	Q8N0U8	Q8N0U8	-0.0685223	0.0685223	0.178249	6	Q8N0U8	VKORC1L1	Vitamin K epoxide reductase complex subunit 1-like protein 1	VKORL_HUMAN	2
MUT	old / young	P22033	P22033	0.164332	0.164332	0.178496	80	P22033	MUT	Methylmalonyl-CoA mutase, mitochondrial	MUTA_HUMAN	26
ELOVL1	old / young	Q9BW60	Q9BW60	-0.201361	0.201361	0.178712	3	Q9BW60	ELOVL1	Elongation of very long chain fatty acids protein 1	ELOV1_HUMAN	1
TIMM23	old / young	O14925	O14925	-0.0950125	0.0950125	0.179605	4	O14925	TIMM23	Mitochondrial import inner membrane translocase subunit Tim23	TIM23_HUMAN	2
DTD1	old / young	Q8TEA8	Q8TEA8	0.675288	0.675288	0.17974	3	Q8TEA8	DTD1	D-tyrosyl-tRNA(Tyr) deacylase 1	DTD1_HUMAN	1
SDR39U1	old / young	Q9NRG7	Q9NRG7	0.13782	0.13782	0.179783	15	Q9NRG7	SDR39U1	Epimerase family protein SDR39U1	D39U1_HUMAN	4
MAGT1	old / young	Q9H0U3	Q9H0U3	0.0542695	0.0542695	0.179878	15	Q9H0U3	MAGT1	Magnesium transporter protein 1	MAGT1_HUMAN	5
LPP	old / young	Q93052	Q93052	-0.288725	0.288725	0.180083	19	Q93052	LPP	Lipoma-preferred partner	LPP_HUMAN	8
ABCC6	old / young	O95255	O95255	0.0949437	0.0949437	0.180761	40	O95255	ABCC6	Multidrug resistance-associated protein 6	MRP6_HUMAN	16
STX4	old / young	Q12846	Q12846	-0.155331	0.155331	0.180916	10	Q12846	STX4	Syntaxin-4	STX4_HUMAN	4
HDGFRP2	old / young	Q7Z4V5	Q7Z4V5	0.00967331	0.00967331	0.181197	6	Q7Z4V5	HDGFRP2	Hepatoma-derived growth factor-related protein 2	HDGR2_HUMAN	3
SMC3	old / young	Q9UQE7	Q9UQE7	-0.451697	0.451697	0.181197	6	Q9UQE7	SMC3	Structural maintenance of chromosomes protein 3	SMC3_HUMAN	2
TMEM214	old / young	Q6NUQ4	Q6NUQ4	0.14869	0.14869	0.181197	11	Q6NUQ4	TMEM214	Transmembrane protein 214	TM214_HUMAN	6
MYO1C	old / young	O00159	O00159	-0.0189299	0.0189299	0.181197	57	O00159	MYO1C	Unconventional myosin-Ic	MYO1C_HUMAN	21
ITCH	old / young	Q96J02	Q96J02	0.0265865	0.0265865	0.181205	3	Q96J02	ITCH	E3 ubiquitin-protein ligase Itchy homolog	ITCH_HUMAN	2
AOC3	old / young	Q16853	Q16853	0.45441	0.45441	0.181205	26	Q16853	AOC3	Membrane primary amine oxidase	AOC3_HUMAN	6
QPRT	old / young	Q15274	Q15274	0.42716	0.42716	0.181219	29	Q15274	QPRT	Nicotinate-nucleotide pyrophosphorylase [carboxylating]	NADC_HUMAN	9
CLIC4	old / young	Q9Y696	Q9Y696	-0.0962407	0.0962407	0.181451	16	Q9Y696	CLIC4	Chloride intracellular channel protein 4	CLIC4_HUMAN	7
SERPIND1	old / young	P05546	P05546	-1.07921	1.07921	0.181451	6	P05546	SERPIND1	Heparin cofactor 2	HEP2_HUMAN	3
KDSR	old / young	Q06136	Q06136	-0.150714	0.150714	0.181472	8	Q06136	KDSR	3-ketodihydrosphingosine reductase	KDSR_HUMAN	2
STAT6	old / young	P42226	P42226	0.237304	0.237304	0.182143	3	P42226	STAT6	Signal transducer and activator of transcription 6	STAT6_HUMAN	1
AKTIP	old / young	Q9H8T0	Q9H8T0	0.315366	0.315366	0.182652	4	Q9H8T0	AKTIP	AKT-interacting protein	AKTIP_HUMAN	2
NIPSNAP3A	old / young	Q9UFN0	Q9UFN0	0.00955402	0.00955402	0.183212	19	Q9UFN0	NIPSNAP3A	Protein NipSnap homolog 3A	NPS3A_HUMAN	6
ENOSF1	old / young	Q7L5Y1	Q7L5Y1	-0.757856	0.757856	0.183628	12	Q7L5Y1	ENOSF1	Mitochondrial enolase superfamily member 1	ENOF1_HUMAN	5
RPL27A	old / young	P46776	P46776	0.442263	0.442263	0.185134	12	P46776	RPL27A	60S ribosomal protein L27a	RL27A_HUMAN	4
ACTA2	old / young	P62736	P62736	0.145347	0.145347	0.185134	51	P62736	ACTA2	Actin, aortic smooth muscle	ACTA_HUMAN	10
APOA4	old / young	P06727	P06727	-2.16049	2.16049	0.185134	3	P06727	APOA4	Apolipoprotein A-IV	APOA4_HUMAN	3
CBR3	old / young	O75828	O75828	0.413884	0.413884	0.185134	3	O75828	CBR3	Carbonyl reductase [NADPH] 3	CBR3_HUMAN	1
TIMM50	old / young	Q3ZCQ8	Q3ZCQ8	-0.127662	0.127662	0.185134	15	Q3ZCQ8	TIMM50	Mitochondrial import inner membrane translocase subunit TIM50	TIM50_HUMAN	5
PTER	old / young	Q96BW5	Q96BW5	0.590384	0.590384	0.185134	7	Q96BW5	PTER	Phosphotriesterase-related protein	PTER_HUMAN	4
C19orf43	old / young	Q9BQ61	Q9BQ61	0.687961	0.687961	0.185134	5	Q9BQ61	C19orf43	Uncharacterized protein C19orf43	CS043_HUMAN	2
DDX54	old / young	Q8TDD1	Q8TDD1	0.455747	0.455747	0.185387	2	Q8TDD1	DDX54	ATP-dependent RNA helicase DDX54	DDX54_HUMAN	1
NECAP2	old / young	Q9NVZ3	Q9NVZ3	0.12497	0.12497	0.18602	5	Q9NVZ3	NECAP2	Adaptin ear-binding coat-associated protein 2	NECP2_HUMAN	2
EIF4G2	old / young	P78344	P78344	0.0149639	0.0149639	0.186459	15	P78344	EIF4G2	Eukaryotic translation initiation factor 4 gamma 2	IF4G2_HUMAN	7
FN1	old / young	P02751	P02751	-0.00921217	0.00921217	0.187059	135	P02751	FN1	Fibronectin	FINC_HUMAN	46
YIF1A	old / young	O95070	O95070	-0.291712	0.291712	0.187059	2	O95070	YIF1A	Protein YIF1A	YIF1A_HUMAN	1
HIST1H1C	old / young	P16403	P16403	-0.563271	0.563271	0.187827	7	P16403	HIST1H1C	Histone H1.2	H12_HUMAN	2
PSMD8	old / young	P48556	P48556	0.103687	0.103687	0.187901	18	P48556	PSMD8	26S proteasome non-ATPase regulatory subunit 8	PSMD8_HUMAN	6
MOCS3	old / young	O95396	O95396	0.445751	0.445751	0.187901	3	O95396	MOCS3	Adenylyltransferase and sulfurtransferase MOCS3	MOCS3_HUMAN	1
B2M	old / young	P61769	P61769	0.217113	0.217113	0.187901	9	P61769	B2M	Beta-2-microglobulin	B2MG_HUMAN	3
CALD1	old / young	Q05682	Q05682	-0.498877	0.498877	0.187901	30	Q05682	CALD1	Caldesmon	CALD1_HUMAN	15
FGB	old / young	P02675	P02675	-0.191885	0.191885	0.187901	86	P02675	FGB	Fibrinogen beta chain	FIBB_HUMAN	25
CARS	old / young	P49589	P49589	0.11359	0.11359	0.188316	23	P49589	CARS	Cysteine--tRNA ligase, cytoplasmic	SYCC_HUMAN	8
LGALS3BP	old / young	Q08380	Q08380	0.180674	0.180674	0.188316	11	Q08380	LGALS3BP	Galectin-3-binding protein	LG3BP_HUMAN	4
RABGGTA	old / young	Q92696	Q92696	0.235972	0.235972	0.188316	9	Q92696	RABGGTA	Geranylgeranyl transferase type-2 subunit alpha	PGTA_HUMAN	3
GNAQ	old / young	P50148	P50148	0.250019	0.250019	0.188316	2	P50148	GNAQ	Guanine nucleotide-binding protein G(q) subunit alpha	GNAQ_HUMAN	3
HSBP1	old / young	O75506	O75506	-0.256145	0.256145	0.188316	3	O75506	HSBP1	Heat shock factor-binding protein 1	HSBP1_HUMAN	1
RMDN3	old / young	Q96TC7	Q96TC7	0.161808	0.161808	0.188316	20	Q96TC7	RMDN3	Regulator of microtubule dynamics protein 3	RMD3_HUMAN	9
SLC38A3	old / young	Q99624	Q99624	-0.488621	0.488621	0.188316	9	Q99624	SLC38A3	Sodium-coupled neutral amino acid transporter 3	S38A3_HUMAN	3
UBAP2L	old / young	Q14157	Q14157	1.07671	1.07671	0.188316	4	Q14157	UBAP2L	Ubiquitin-associated protein 2-like	UBP2L_HUMAN	4
UMPS	old / young	P11172	P11172	0.114414	0.114414	0.188316	21	P11172	UMPS	Uridine 5'-monophosphate synthase	UMPS_HUMAN	7
ZC3HAV1	old / young	Q7Z2W4	Q7Z2W4	0.202299	0.202299	0.189618	10	Q7Z2W4	ZC3HAV1	Zinc finger CCCH-type antiviral protein 1	ZCCHV_HUMAN	7
DNAJC8	old / young	O75937	O75937	0.646891	0.646891	0.189833	9	O75937	DNAJC8	DnaJ homolog subfamily C member 8	DNJC8_HUMAN	4
DERL1	old / young	Q9BUN8	Q9BUN8	0.493753	0.493753	0.190353	3	Q9BUN8	DERL1	Derlin-1	DERL1_HUMAN	1
HNRNPD	old / young	Q14103	Q14103	0.248181	0.248181	0.190353	15	Q14103	HNRNPD	Heterogeneous nuclear ribonucleoprotein D0	HNRPD_HUMAN	7
VAMP3	old / young	Q15836	Q15836	0.558745	0.558745	0.190353	5	Q15836	VAMP3	Vesicle-associated membrane protein 3	VAMP3_HUMAN	3
MYO1F	old / young	O00160	O00160	0.0264121	0.0264121	0.190744	3	O00160	MYO1F	Unconventional myosin-If	MYO1F_HUMAN	1
MTAP	old / young	Q13126	Q13126	0.107159	0.107159	0.190782	17	Q13126	MTAP	S-methyl-5'-thioadenosine phosphorylase	MTAP_HUMAN	8
PTPN11	old / young	Q06124	Q06124	0.156972	0.156972	0.190782	21	Q06124	PTPN11	Tyrosine-protein phosphatase non-receptor type 11	PTN11_HUMAN	8
PPP6R2	old / young	O75170	O75170	-0.088726	0.088726	0.190929	6	O75170	PPP6R2	Serine/threonine-protein phosphatase 6 regulatory subunit 2	PP6R2_HUMAN	2
CCT2	old / young	P78371	P78371	0.186892	0.186892	0.190929	74	P78371	CCT2	T-complex protein 1 subunit beta	TCPB_HUMAN	23
GMFB	old / young	P60983	P60983	0.293349	0.293349	0.191042	9	P60983	GMFB	Glia maturation factor beta	GMFB_HUMAN	3
MOB1B;MOB1A	old / young	Q7L9L4;Q9H8S9	Q7L9L4;Q9H8S9	0.643526	0.643526	0.191436	3	Q7L9L4;Q9H8S9	MOB1B;MOB1A	MOB kinase activator 1B;MOB kinase activator 1A	MOB1B_HUMAN;MOB1A_HUMAN	2
RAB1B	old / young	Q9H0U4	Q9H0U4	0.18859	0.18859	0.191436	35	Q9H0U4	RAB1B	Ras-related protein Rab-1B	RAB1B_HUMAN	9
TMEM205	old / young	Q6UW68	Q6UW68	-0.110694	0.110694	0.191483	18	Q6UW68	TMEM205	Transmembrane protein 205	TM205_HUMAN	4
NONO	old / young	Q15233	Q15233	0.298928	0.298928	0.191595	40	Q15233	NONO	Non-POU domain-containing octamer-binding protein	NONO_HUMAN	13
GRPEL1	old / young	Q9HAV7	Q9HAV7	-0.130737	0.130737	0.191919	20	Q9HAV7	GRPEL1	GrpE protein homolog 1, mitochondrial	GRPE1_HUMAN	6
ACP1	old / young	P24666	P24666	0.217563	0.217563	0.191919	8	P24666	ACP1	Low molecular weight phosphotyrosine protein phosphatase	PPAC_HUMAN	3
CDK4	old / young	P11802	P11802	0.208904	0.208904	0.192035	4	P11802	CDK4	Cyclin-dependent kinase 4	CDK4_HUMAN	2
HLA-DPB1	old / young	P04440	P04440	0.434702	0.434702	0.192783	7	P04440	HLA-DPB1	HLA class II histocompatibility antigen, DP beta 1 chain	DPB1_HUMAN	3
ADRM1	old / young	Q16186	Q16186	0.218966	0.218966	0.19283	9	Q16186	ADRM1	Proteasomal ubiquitin receptor ADRM1	ADRM1_HUMAN	3
ARPC2	old / young	O15144	O15144	0.133432	0.133432	0.192914	37	O15144	ARPC2	Actin-related protein 2/3 complex subunit 2	ARPC2_HUMAN	12
TTC3	old / young	P53804	P53804	-0.246313	0.246313	0.193221	4	P53804	TTC3	E3 ubiquitin-protein ligase TTC3	TTC3_HUMAN	2
PIN1	old / young	Q13526	Q13526	1.00212	1.00212	0.193221	3	Q13526	PIN1	Peptidyl-prolyl cis-trans isomerase NIMA-interacting 1	PIN1_HUMAN	1
SEC63	old / young	Q9UGP8	Q9UGP8	0.380975	0.380975	0.193221	35	Q9UGP8	SEC63	Translocation protein SEC63 homolog	SEC63_HUMAN	12
C1orf123	old / young	Q9NWV4	Q9NWV4	0.629966	0.629966	0.193221	7	Q9NWV4	C1orf123	UPF0587 protein C1orf123	CA123_HUMAN	3
CALU	old / young	O43852	O43852	0.201649	0.201649	0.193465	24	O43852	CALU	Calumenin	CALU_HUMAN	9
DSCR3	old / young	O14972	O14972	-0.178391	0.178391	0.193465	6	O14972	DSCR3	Down syndrome critical region protein 3	DSCR3_HUMAN	2
SEC61A1	old / young	P61619	P61619	0.0904423	0.0904423	0.193465	40	P61619	SEC61A1	Protein transport protein Sec61 subunit alpha isoform 1	S61A1_HUMAN	9
RDH11	old / young	Q8TC12	Q8TC12	0.191304	0.191304	0.193465	21	Q8TC12	RDH11	Retinol dehydrogenase 11	RDH11_HUMAN	7
CLMN	old / young	Q96JQ2	Q96JQ2	-0.284478	0.284478	0.193994	9	Q96JQ2	CLMN	Calmin	CLMN_HUMAN	3
ADAR	old / young	P55265	P55265	0.284955	0.284955	0.193994	21	P55265	ADAR	Double-stranded RNA-specific adenosine deaminase	DSRAD_HUMAN	7
SARNP	old / young	P82979	P82979	0.716865	0.716865	0.193994	5	P82979	SARNP	SAP domain-containing ribonucleoprotein	SARNP_HUMAN	2
DNAJB11	old / young	Q9UBS4	Q9UBS4	-0.353968	0.353968	0.194412	12	Q9UBS4	DNAJB11	DnaJ homolog subfamily B member 11	DJB11_HUMAN	5
PSMB5	old / young	P28074	P28074	0.1912	0.1912	0.194412	35	P28074	PSMB5	Proteasome subunit beta type-5	PSB5_HUMAN	8
SFXN2	old / young	Q96NB2	Q96NB2	-0.240808	0.240808	0.194412	11	Q96NB2	SFXN2	Sideroflexin-2	SFXN2_HUMAN	4
OSBP	old / young	P22059	P22059	0.238368	0.238368	0.194975	37	P22059	OSBP	Oxysterol-binding protein 1	OSBP1_HUMAN	12
H1F0	old / young	P07305	P07305	0.339101	0.339101	0.195207	22	P07305	H1F0	Histone H1.0	H10_HUMAN	7
CTAGE5	old / young	O15320	O15320	0.977265	0.977265	0.195764	8	O15320	CTAGE5	cTAGE family member 5	CTGE5_HUMAN	4
GFAP	old / young	P14136	P14136	0.265413	0.265413	0.196025	3	P14136	GFAP	Glial fibrillary acidic protein	GFAP_HUMAN	1
CLTB	old / young	P09497	P09497	0.101806	0.101806	0.196638	11	P09497	CLTB	Clathrin light chain B	CLCB_HUMAN	5
EEF1G	old / young	P26641	P26641	0.0851416	0.0851416	0.197708	72	P26641	EEF1G	Elongation factor 1-gamma	EF1G_HUMAN	19
ECM29	old / young	Q5VYK3	Q5VYK3	0.20679	0.20679	0.197708	11	Q5VYK3	ECM29	Proteasome-associated protein ECM29 homolog	ECM29_HUMAN	4
PNPT1	old / young	Q8TCS8	Q8TCS8	-0.564181	0.564181	0.197899	2	Q8TCS8	PNPT1	Polyribonucleotide nucleotidyltransferase 1, mitochondrial	PNPT1_HUMAN	1
GPS1	old / young	Q13098	Q13098	0.190427	0.190427	0.198065	17	Q13098	GPS1	COP9 signalosome complex subunit 1	CSN1_HUMAN	6
MYO18A	old / young	Q92614	Q92614	-0.184982	0.184982	0.198065	27	Q92614	MYO18A	Unconventional myosin-XVIIIa	MY18A_HUMAN	13
GMFG	old / young	O60234	O60234	0.591651	0.591651	0.198421	3	O60234	GMFG	Glia maturation factor gamma	GMFG_HUMAN	2
MOGS	old / young	Q13724	Q13724	0.319446	0.319446	0.198982	78	Q13724	MOGS	Mannosyl-oligosaccharide glucosidase	MOGS_HUMAN	22
METTL7A	old / young	Q9H8H3	Q9H8H3	0.321572	0.321572	0.199081	35	Q9H8H3	METTL7A	Methyltransferase-like protein 7A	MET7A_HUMAN	10
TROVE2	old / young	P10155	P10155	0.230393	0.230393	0.199391	16	P10155	TROVE2	60 kDa SS-A/Ro ribonucleoprotein	RO60_HUMAN	6
GRHPR	old / young	Q9UBQ7	Q9UBQ7	0.0962434	0.0962434	0.199391	77	Q9UBQ7	GRHPR	Glyoxylate reductase/hydroxypyruvate reductase	GRHPR_HUMAN	21
PPT1	old / young	P50897	P50897	0.492946	0.492946	0.199391	5	P50897	PPT1	Palmitoyl-protein thioesterase 1	PPT1_HUMAN	2
FBN1	old / young	P35555	P35555	0.22687	0.22687	0.199419	51	P35555	FBN1	Fibrillin-1	FBN1_HUMAN	19
C1S	old / young	P09871	P09871	-0.0280072	0.0280072	0.199686	17	P09871	C1S	Complement C1s subcomponent	C1S_HUMAN	7
XRN2	old / young	Q9H0D6	Q9H0D6	0.604883	0.604883	0.199745	6	Q9H0D6	XRN2	5'-3' exoribonuclease 2	XRN2_HUMAN	4
CHMP4B	old / young	Q9H444	Q9H444	0.219783	0.219783	0.199745	6	Q9H444	CHMP4B	Charged multivesicular body protein 4b	CHM4B_HUMAN	3
AP3S1	old / young	Q92572	Q92572	-0.387835	0.387835	0.199904	2	Q92572	AP3S1	AP-3 complex subunit sigma-1	AP3S1_HUMAN	1
SAR1A	old / young	Q9NR31	Q9NR31	-0.0924972	0.0924972	0.199919	23	Q9NR31	SAR1A	GTP-binding protein SAR1a	SAR1A_HUMAN	5
H2AFX	old / young	P16104	P16104	0.834229	0.834229	0.199919	6	P16104	H2AFX	Histone H2AX	H2AX_HUMAN	1
ENG	old / young	P17813	P17813	0.0465184	0.0465184	0.200797	2	P17813	ENG	Endoglin	EGLN_HUMAN	1
ADH1C	old / young	P00326	P00326	-0.165777	0.165777	0.201137	72	P00326	ADH1C	Alcohol dehydrogenase 1C	ADH1G_HUMAN	18
ARCN1	old / young	P48444	P48444	0.270368	0.270368	0.201137	57	P48444	ARCN1	Coatomer subunit delta	COPD_HUMAN	18
CARS2	old / young	Q9HA77	Q9HA77	-0.260719	0.260719	0.201188	8	Q9HA77	CARS2	Probable cysteine--tRNA ligase, mitochondrial	SYCM_HUMAN	4
COQ6	old / young	Q9Y2Z9	Q9Y2Z9	-0.154402	0.154402	0.201188	13	Q9Y2Z9	COQ6	Ubiquinone biosynthesis monooxygenase COQ6, mitochondrial	COQ6_HUMAN	5
SEC13	old / young	P55735	P55735	-0.244856	0.244856	0.201299	9	P55735	SEC13	Protein SEC13 homolog	SEC13_HUMAN	6
HIGD1A	old / young	Q9Y241	Q9Y241	-0.290493	0.290493	0.201435	9	Q9Y241	HIGD1A	HIG1 domain family member 1A, mitochondrial	HIG1A_HUMAN	2
CNNM3	old / young	Q8NE01	Q8NE01	0.413289	0.413289	0.201435	6	Q8NE01	CNNM3	Metal transporter CNNM3	CNNM3_HUMAN	2
SEPT6	old / young	Q14141	Q14141	0.447589	0.447589	0.201708	8	Q14141	SEPT6	Septin-6	SEPT6_HUMAN	3
ATP1B1	old / young	P05026	P05026	-0.124057	0.124057	0.202161	23	P05026	ATP1B1	Sodium/potassium-transporting ATPase subunit beta-1	AT1B1_HUMAN	7
UBA5	old / young	Q9GZZ9	Q9GZZ9	-0.109119	0.109119	0.202951	6	Q9GZZ9	UBA5	Ubiquitin-like modifier-activating enzyme 5	UBA5_HUMAN	3
HNRNPUL1	old / young	Q9BUJ2	Q9BUJ2	0.182366	0.182366	0.203118	16	Q9BUJ2	HNRNPUL1	Heterogeneous nuclear ribonucleoprotein U-like protein 1	HNRL1_HUMAN	6
SCYL1	old / young	Q96KG9	Q96KG9	-0.442606	0.442606	0.203118	5	Q96KG9	SCYL1	N-terminal kinase-like protein	NTKL_HUMAN	4
SDCBP	old / young	O00560	O00560	0.454599	0.454599	0.203118	6	O00560	SDCBP	Syntenin-1	SDCB1_HUMAN	2
PKM	old / young	P14618	P14618	0.290619	0.290619	0.203488	54	P14618	PKM	Pyruvate kinase PKM	KPYM_HUMAN	18
ADH6	old / young	P28332	P28332	0.211026	0.211026	0.203846	71	P28332	ADH6	Alcohol dehydrogenase 6	ADH6_HUMAN	16
FIS1	old / young	Q9Y3D6	Q9Y3D6	-0.00145303	0.00145303	0.203846	16	Q9Y3D6	FIS1	Mitochondrial fission 1 protein	FIS1_HUMAN	4
KRT14	old / young	P02533	P02533	0.108073	0.108073	0.203879	21	P02533	KRT14	Keratin, type I cytoskeletal 14	K1C14_HUMAN	9
ASGR2	old / young	P07307	P07307	0.096821	0.096821	0.204027	12	P07307	ASGR2	Asialoglycoprotein receptor 2	ASGR2_HUMAN	3
ANKFY1	old / young	Q9P2R3	Q9P2R3	0.582901	0.582901	0.204027	10	Q9P2R3	ANKFY1	Rabankyrin-5	ANFY1_HUMAN	4
COMT	old / young	P21964	P21964	0.480527	0.480527	0.204423	37	P21964	COMT	Catechol O-methyltransferase	COMT_HUMAN	11
NNT	old / young	Q13423	Q13423	0.244342	0.244342	0.204423	116	Q13423	NNT	NAD(P) transhydrogenase, mitochondrial	NNTM_HUMAN	33
PLIN1	old / young	O60240	O60240	-0.904793	0.904793	0.204427	3	O60240	PLIN1	Perilipin-1	PLIN1_HUMAN	1
TMEM120A	old / young	Q9BXJ8	Q9BXJ8	-0.848776	0.848776	0.204427	6	Q9BXJ8	TMEM120A	Transmembrane protein 120A	T120A_HUMAN	3
RABIF	old / young	P47224	P47224	0.331063	0.331063	0.204579	3	P47224	RABIF	Guanine nucleotide exchange factor MSS4	MSS4_HUMAN	1
EIF3F	old / young	O00303	O00303	0.207141	0.207141	0.204891	35	O00303	EIF3F	Eukaryotic translation initiation factor 3 subunit F	EIF3F_HUMAN	9
FUK	old / young	Q8N0W3	Q8N0W3	0.173512	0.173512	0.205045	4	Q8N0W3	FUK	L-fucose kinase	FUK_HUMAN	2
PROS1	old / young	P07225	P07225	1.9386	1.9386	0.205142	3	P07225	PROS1	Vitamin K-dependent protein S	PROS_HUMAN	2
CYP7B1	old / young	O75881	O75881	-0.0500424	0.0500424	0.205292	6	O75881	CYP7B1	25-hydroxycholesterol 7-alpha-hydroxylase	CP7B1_HUMAN	2
UGP2	old / young	Q16851	Q16851	0.30007	0.30007	0.205292	123	Q16851	UGP2	UTP--glucose-1-phosphate uridylyltransferase	UGPA_HUMAN	31
EHD1	old / young	Q9H4M9	Q9H4M9	0.095657	0.095657	0.205434	21	Q9H4M9	EHD1	EH domain-containing protein 1	EHD1_HUMAN	10
UGT2B17	old / young	O75795	O75795	-0.200676	0.200676	0.205496	41	O75795	UGT2B17	UDP-glucuronosyltransferase 2B17	UDB17_HUMAN	15
OS9	old / young	Q13438	Q13438	0.102865	0.102865	0.205703	8	Q13438	OS9	Protein OS-9	OS9_HUMAN	3
TCIRG1	old / young	Q13488	Q13488	0.555357	0.555357	0.206412	3	Q13488	TCIRG1	V-type proton ATPase 116 kDa subunit a isoform 3	VPP3_HUMAN	2
PIK3R1	old / young	P27986	P27986	0.382224	0.382224	0.206882	6	P27986	PIK3R1	Phosphatidylinositol 3-kinase regulatory subunit alpha	P85A_HUMAN	3
TMSB10	old / young	P63313	P63313	0.734113	0.734113	0.206882	6	P63313	TMSB10	Thymosin beta-10	TYB10_HUMAN	1
RPS7	old / young	P62081	P62081	0.220022	0.220022	0.207402	25	P62081	RPS7	40S ribosomal protein S7	RS7_HUMAN	8
DRG1	old / young	Q9Y295	Q9Y295	0.295992	0.295992	0.207494	9	Q9Y295	DRG1	Developmentally-regulated GTP-binding protein 1	DRG1_HUMAN	3
DYNLRB1	old / young	Q9NP97	Q9NP97	0.816718	0.816718	0.207494	3	Q9NP97	DYNLRB1	Dynein light chain roadblock-type 1	DLRB1_HUMAN	2
TIGAR	old / young	Q9NQ88	Q9NQ88	0.561286	0.561286	0.207494	4	Q9NQ88	TIGAR	Fructose-2,6-bisphosphatase TIGAR	TIGAR_HUMAN	2
TMUB1	old / young	Q9BVT8	Q9BVT8	0.144058	0.144058	0.207494	2	Q9BVT8	TMUB1	Transmembrane and ubiquitin-like domain-containing protein 1	TMUB1_HUMAN	1
ENPEP	old / young	Q07075	Q07075	0.406422	0.406422	0.208266	3	Q07075	ENPEP	Glutamyl aminopeptidase	AMPE_HUMAN	2
PPP2R1A	old / young	P30153	P30153	0.0178249	0.0178249	0.208266	65	P30153	PPP2R1A	Serine/threonine-protein phosphatase 2A 65 kDa regulatory subunit A alpha isoform	2AAA_HUMAN	18
TJP1	old / young	Q07157	Q07157	-0.0736335	0.0736335	0.208266	19	Q07157	TJP1	Tight junction protein ZO-1	ZO1_HUMAN	13
PPIB	old / young	P23284	P23284	-0.289268	0.289268	0.208506	61	P23284	PPIB	Peptidyl-prolyl cis-trans isomerase B	PPIB_HUMAN	15
LAMTOR5	old / young	O43504	O43504	-0.386671	0.386671	0.208506	4	O43504	LAMTOR5	Ragulator complex protein LAMTOR5	LTOR5_HUMAN	2
MIEN1	old / young	Q9BRT3	Q9BRT3	0.509519	0.509519	0.208652	2	Q9BRT3	MIEN1	Migration and invasion enhancer 1	MIEN1_HUMAN	1
EEFSEC	old / young	P57772	P57772	-0.128591	0.128591	0.209339	10	P57772	EEFSEC	Selenocysteine-specific elongation factor	SELB_HUMAN	4
NDUFA4	old / young	O00483	O00483	0.138917	0.138917	0.209605	12	O00483	NDUFA4	Cytochrome c oxidase subunit NDUFA4	NDUA4_HUMAN	4
ARL6IP5	old / young	O75915	O75915	-0.181765	0.181765	0.209851	15	O75915	ARL6IP5	PRA1 family protein 3	PRAF3_HUMAN	5
RBBP4	old / young	Q09028	Q09028	0.11777	0.11777	0.21025	6	Q09028	RBBP4	Histone-binding protein RBBP4	RBBP4_HUMAN	4
RPS25	old / young	P62851	P62851	0.445886	0.445886	0.210268	10	P62851	RPS25	40S ribosomal protein S25	RS25_HUMAN	5
ARGLU1	old / young	Q9NWB6	Q9NWB6	0.458385	0.458385	0.210268	2	Q9NWB6	ARGLU1	Arginine and glutamate-rich protein 1	ARGL1_HUMAN	1
SART1	old / young	O43290	O43290	0.760245	0.760245	0.210268	3	O43290	SART1	U4/U6.U5 tri-snRNP-associated protein 1	SNUT1_HUMAN	1
HNRNPR	old / young	O43390	O43390	0.27425	0.27425	0.21039	38	O43390	HNRNPR	Heterogeneous nuclear ribonucleoprotein R	HNRPR_HUMAN	14
RDH13	old / young	Q8NBN7	Q8NBN7	-0.0459064	0.0459064	0.211359	6	Q8NBN7	RDH13	Retinol dehydrogenase 13	RDH13_HUMAN	2
MRPL53	old / young	Q96EL3	Q96EL3	-0.185878	0.185878	0.211524	3	Q96EL3	MRPL53	39S ribosomal protein L53, mitochondrial	RM53_HUMAN	1
LYRM5	old / young	Q6IPR1	Q6IPR1	-0.454148	0.454148	0.211853	3	Q6IPR1	LYRM5	LYR motif-containing protein 5	LYRM5_HUMAN	1
TTC36	old / young	A6NLP5	A6NLP5	-0.0339956	0.0339956	0.211853	18	A6NLP5	TTC36	Tetratricopeptide repeat protein 36	TTC36_HUMAN	6
ABCB7	old / young	O75027	O75027	-0.0096775	0.0096775	0.212146	15	O75027	ABCB7	ATP-binding cassette sub-family B member 7, mitochondrial	ABCB7_HUMAN	5
EHD2	old / young	Q9NZN4	Q9NZN4	0.0147198	0.0147198	0.212146	29	Q9NZN4	EHD2	EH domain-containing protein 2	EHD2_HUMAN	13
EEF1B2	old / young	P24534	P24534	0.207756	0.207756	0.212146	23	P24534	EEF1B2	Elongation factor 1-beta	EF1B_HUMAN	7
F11R	old / young	Q9Y624	Q9Y624	0.258133	0.258133	0.212146	8	Q9Y624	F11R	Junctional adhesion molecule A	JAM1_HUMAN	4
PSMG1	old / young	O95456	O95456	0.477678	0.477678	0.212146	6	O95456	PSMG1	Proteasome assembly chaperone 1	PSMG1_HUMAN	3
PSMB4	old / young	P28070	P28070	0.328026	0.328026	0.212146	18	P28070	PSMB4	Proteasome subunit beta type-4	PSB4_HUMAN	7
RUVBL2	old / young	Q9Y230	Q9Y230	-0.18379	0.18379	0.212146	18	Q9Y230	RUVBL2	RuvB-like 2	RUVB2_HUMAN	9
MYCBP	old / young	Q99417	Q99417	0.746566	0.746566	0.212351	5	Q99417	MYCBP	C-Myc-binding protein	MYCBP_HUMAN	2
PLA2G4F	old / young	Q68DD2	Q68DD2	-0.0803683	0.0803683	0.212351	6	Q68DD2	PLA2G4F	Cytosolic phospholipase A2 zeta	PA24F_HUMAN	3
POSTN	old / young	Q15063	Q15063	0.15673	0.15673	0.212351	5	Q15063	POSTN	Periostin	POSTN_HUMAN	3
PIR	old / young	O00625	O00625	-0.105507	0.105507	0.212517	6	O00625	PIR	Pirin	PIR_HUMAN	3
MAP2K3	old / young	P46734	P46734	0.00116178	0.00116178	0.213277	3	P46734	MAP2K3	Dual specificity mitogen-activated protein kinase kinase 3	MP2K3_HUMAN	1
ERP29	old / young	P30040	P30040	-0.203067	0.203067	0.213277	29	P30040	ERP29	Endoplasmic reticulum resident protein 29	ERP29_HUMAN	10
JUP	old / young	P14923	P14923	-0.196298	0.196298	0.213277	40	P14923	JUP	Junction plakoglobin	PLAK_HUMAN	13
BRK1	old / young	Q8WUW1	Q8WUW1	0.392532	0.392532	0.213277	8	Q8WUW1	BRK1	Protein BRICK1	BRK1_HUMAN	2
BCAM	old / young	P50895	P50895	0.272395	0.272395	0.213539	13	P50895	BCAM	Basal cell adhesion molecule	BCAM_HUMAN	5
MFN2	old / young	O95140	O95140	0.0933101	0.0933101	0.213539	3	O95140	MFN2	Mitofusin-2	MFN2_HUMAN	3
SURF1	old / young	Q15526	Q15526	-0.265767	0.265767	0.213539	9	Q15526	SURF1	Surfeit locus protein 1	SURF1_HUMAN	3
RPS19	old / young	P39019	P39019	0.199256	0.199256	0.213728	19	P39019	RPS19	40S ribosomal protein S19	RS19_HUMAN	8
CALM1	old / young	P62158	P62158	0.284507	0.284507	0.213728	58	P62158	CALM1	Calmodulin	CALM_HUMAN	12
GOLPH3	old / young	Q9H4A6	Q9H4A6	-0.00409598	0.00409598	0.213728	6	Q9H4A6	GOLPH3	Golgi phosphoprotein 3	GOLP3_HUMAN	3
MESDC2	old / young	Q14696	Q14696	-0.367713	0.367713	0.213728	12	Q14696	MESDC2	LDLR chaperone MESD	MESD_HUMAN	4
MPI	old / young	P34949	P34949	0.240769	0.240769	0.213728	8	P34949	MPI	Mannose-6-phosphate isomerase	MPI_HUMAN	5
MAN1A1	old / young	P33908	P33908	0.174924	0.174924	0.213728	9	P33908	MAN1A1	Mannosyl-oligosaccharide 1,2-alpha-mannosidase IA	MA1A1_HUMAN	3
PLIN3	old / young	O60664	O60664	0.332747	0.332747	0.213728	18	O60664	PLIN3	Perilipin-3	PLIN3_HUMAN	9
PPP2R2A	old / young	P63151	P63151	0.327164	0.327164	0.213728	15	P63151	PPP2R2A	Serine/threonine-protein phosphatase 2A 55 kDa regulatory subunit B alpha isoform	2ABA_HUMAN	5
SRPX	old / young	P78539	P78539	1.81296	1.81296	0.213728	4	P78539	SRPX	Sushi repeat-containing protein SRPX	SRPX_HUMAN	3
XRCC6	old / young	P12956	P12956	0.0172065	0.0172065	0.213728	92	P12956	XRCC6	X-ray repair cross-complementing protein 6	XRCC6_HUMAN	28
FKBP5	old / young	Q13451	Q13451	-0.116837	0.116837	0.213853	16	Q13451	FKBP5	Peptidyl-prolyl cis-trans isomerase FKBP5	FKBP5_HUMAN	10
C2orf47	old / young	Q8WWC4	Q8WWC4	-0.262957	0.262957	0.214122	9	Q8WWC4	C2orf47	Uncharacterized protein C2orf47, mitochondrial	CB047_HUMAN	3
TRMT112	old / young	Q9UI30	Q9UI30	0.697421	0.697421	0.21421	3	Q9UI30	TRMT112	Multifunctional methyltransferase subunit TRM112-like protein	TR112_HUMAN	1
ARHGDIA	old / young	P52565	P52565	0.147728	0.147728	0.214406	28	P52565	ARHGDIA	Rho GDP-dissociation inhibitor 1	GDIR1_HUMAN	7
HNRNPH3	old / young	P31942	P31942	0.358537	0.358537	0.214706	12	P31942	HNRNPH3	Heterogeneous nuclear ribonucleoprotein H3	HNRH3_HUMAN	3
ASPN	old / young	Q9BXN1	Q9BXN1	-0.510442	0.510442	0.214711	4	Q9BXN1	ASPN	Asporin	ASPN_HUMAN	2
IPO4	old / young	Q8TEX9	Q8TEX9	0.529727	0.529727	0.215036	3	Q8TEX9	IPO4	Importin-4	IPO4_HUMAN	1
ITIH1	old / young	P19827	P19827	0.0675513	0.0675513	0.215036	18	P19827	ITIH1	Inter-alpha-trypsin inhibitor heavy chain H1	ITIH1_HUMAN	9
ATP6V1H	old / young	Q9UI12	Q9UI12	0.527138	0.527138	0.215036	6	Q9UI12	ATP6V1H	V-type proton ATPase subunit H	VATH_HUMAN	2
CYP2J2	old / young	P51589	P51589	0.599038	0.599038	0.215381	5	P51589	CYP2J2	Cytochrome P450 2J2	CP2J2_HUMAN	4
CSNK1A1	old / young	P48729	P48729	0.0361241	0.0361241	0.215423	9	P48729	CSNK1A1	Casein kinase I isoform alpha	KC1A_HUMAN	2
NDUFS3	old / young	O75489	O75489	0.216205	0.216205	0.215591	39	O75489	NDUFS3	NADH dehydrogenase [ubiquinone] iron-sulfur protein 3, mitochondrial	NDUS3_HUMAN	12
RAP1GDS1	old / young	P52306	P52306	-0.41089	0.41089	0.215706	3	P52306	RAP1GDS1	Rap1 GTPase-GDP dissociation stimulator 1	GDS1_HUMAN	1
AUP1	old / young	Q9Y679	Q9Y679	-0.143367	0.143367	0.216159	6	Q9Y679	AUP1	Ancient ubiquitous protein 1	AUP1_HUMAN	2
LIPA	old / young	P38571	P38571	0.161041	0.161041	0.216159	8	P38571	LIPA	Lysosomal acid lipase/cholesteryl ester hydrolase	LICH_HUMAN	3
TMED1	old / young	Q13445	Q13445	-0.0631333	0.0631333	0.216159	6	Q13445	TMED1	Transmembrane emp24 domain-containing protein 1	TMED1_HUMAN	3
TNS2	old / young	Q63HR2	Q63HR2	0.509075	0.509075	0.217807	3	Q63HR2	TNS2	Tensin-2	TNS2_HUMAN	1
MRPL49	old / young	Q13405	Q13405	0.411518	0.411518	0.218046	6	Q13405	MRPL49	39S ribosomal protein L49, mitochondrial	RM49_HUMAN	2
AGPAT2	old / young	O15120	O15120	-0.210232	0.210232	0.218369	6	O15120	AGPAT2	1-acyl-sn-glycerol-3-phosphate acyltransferase beta	PLCB_HUMAN	2
NIFK	old / young	Q9BYG3	Q9BYG3	-0.733745	0.733745	0.218418	2	Q9BYG3	NIFK	MKI67 FHA domain-interacting nucleolar phosphoprotein	MK67I_HUMAN	1
SERPINA3	old / young	P01011	P01011	0.293674	0.293674	0.218892	57	P01011	SERPINA3	Alpha-1-antichymotrypsin	AACT_HUMAN	17
SLC2A2	old / young	P11168	P11168	-0.584126	0.584126	0.218892	27	P11168	SLC2A2	Solute carrier family 2, facilitated glucose transporter member 2	GTR2_HUMAN	7
TMED9	old / young	Q9BVK6	Q9BVK6	0.0928831	0.0928831	0.218892	17	Q9BVK6	TMED9	Transmembrane emp24 domain-containing protein 9	TMED9_HUMAN	7
ORM1	old / young	P02763	P02763	-0.260257	0.260257	0.219903	26	P02763	ORM1	Alpha-1-acid glycoprotein 1	A1AG1_HUMAN	7
CNIH4	old / young	Q9P003	Q9P003	-0.387304	0.387304	0.220461	2	Q9P003	CNIH4	Protein cornichon homolog 4	CNIH4_HUMAN	1
DARS2	old / young	Q6PI48	Q6PI48	-0.156579	0.156579	0.221527	3	Q6PI48	DARS2	Aspartate--tRNA ligase, mitochondrial	SYDM_HUMAN	2
CHCHD2P9;CHCHD2	old / young	Q5T1J5;Q9Y6H1	Q5T1J5;Q9Y6H1	1.36714	1.36714	0.221527	3	Q5T1J5;Q9Y6H1	CHCHD2P9;CHCHD2	Putative coiled-coil-helix-coiled-coil-helix domain-containing protein CHCHD2P9, mitochondrial;Coiled-coil-helix-coiled-coil-helix domain-containing protein 2	CHCH9_HUMAN;CHCH2_HUMAN	2
SLC20A2	old / young	Q08357	Q08357	-2.92897	2.92897	0.221527	3	Q08357	SLC20A2	Sodium-dependent phosphate transporter 2	S20A2_HUMAN	1
THYN1	old / young	Q9P016	Q9P016	-0.478546	0.478546	0.222497	5	Q9P016	THYN1	Thymocyte nuclear protein 1	THYN1_HUMAN	3
DCTN4	old / young	Q9UJW0	Q9UJW0	-0.29012	0.29012	0.222634	4	Q9UJW0	DCTN4	Dynactin subunit 4	DCTN4_HUMAN	2
TAT	old / young	P17735	P17735	-0.175425	0.175425	0.222634	16	P17735	TAT	Tyrosine aminotransferase	ATTY_HUMAN	8
BCAT2	old / young	O15382	O15382	-1.45036	1.45036	0.223307	3	O15382	BCAT2	Branched-chain-amino-acid aminotransferase, mitochondrial	BCAT2_HUMAN	2
FKBP11	old / young	Q9NYL4	Q9NYL4	-0.109064	0.109064	0.223307	11	Q9NYL4	FKBP11	Peptidyl-prolyl cis-trans isomerase FKBP11	FKB11_HUMAN	3
CLPX	old / young	O76031	O76031	-0.0713659	0.0713659	0.223546	20	O76031	CLPX	ATP-dependent Clp protease ATP-binding subunit clpX-like, mitochondrial	CLPX_HUMAN	8
DDB1	old / young	Q16531	Q16531	-0.16645	0.16645	0.223546	58	Q16531	DDB1	DNA damage-binding protein 1	DDB1_HUMAN	20
STAG3L1;STAG3L2	old / young	P0CL83;P0CL84	P0CL83;P0CL84	0.252838	0.252838	0.223546	3	P0CL83;P0CL84	STAG3L1;STAG3L2	Putative STAG3-like protein 1;Putative STAG3-like protein 2	ST3L1_HUMAN;ST3L2_HUMAN	1
PPP6C	old / young	O00743	O00743	0.0722243	0.0722243	0.223546	7	O00743	PPP6C	Serine/threonine-protein phosphatase 6 catalytic subunit	PPP6_HUMAN	4
SKIV2L2	old / young	P42285	P42285	-0.227054	0.227054	0.223546	9	P42285	SKIV2L2	Superkiller viralicidic activity 2-like 2	SK2L2_HUMAN	3
VAT1	old / young	Q99536	Q99536	0.0367912	0.0367912	0.223546	35	Q99536	VAT1	Synaptic vesicle membrane protein VAT-1 homolog	VAT1_HUMAN	12
APOL3	old / young	O95236	O95236	0.277827	0.277827	0.223805	3	O95236	APOL3	Apolipoprotein L3	APOL3_HUMAN	2
COPS3	old / young	Q9UNS2	Q9UNS2	0.391124	0.391124	0.223805	8	Q9UNS2	COPS3	COP9 signalosome complex subunit 3	CSN3_HUMAN	4
KCMF1	old / young	Q9P0J7	Q9P0J7	0.585955	0.585955	0.223805	3	Q9P0J7	KCMF1	E3 ubiquitin-protein ligase KCMF1	KCMF1_HUMAN	1
HSP90B1	old / young	P14625	P14625	-0.00169677	0.00169677	0.223805	172	P14625	HSP90B1	Endoplasmin	ENPL_HUMAN	48
HIST1H1B	old / young	P16401	P16401	0.280684	0.280684	0.223805	14	P16401	HIST1H1B	Histone H1.5	H15_HUMAN	5
IGHG4	old / young	P01861	P01861	0.106394	0.106394	0.223805	2	P01861	IGHG4	Ig gamma-4 chain C region	IGHG4_HUMAN	1
HMHA1	old / young	Q92619	Q92619	0.864545	0.864545	0.223805	3	Q92619	HMHA1	Minor histocompatibility protein HA-1	HMHA1_HUMAN	2
COX17	old / young	Q14061	Q14061	0.447255	0.447255	0.224035	2	Q14061	COX17	Cytochrome c oxidase copper chaperone	COX17_HUMAN	1
EHD3	old / young	Q9NZN3	Q9NZN3	-0.14435	0.14435	0.224145	52	Q9NZN3	EHD3	EH domain-containing protein 3	EHD3_HUMAN	21
NDUFA11	old / young	Q86Y39	Q86Y39	0.116547	0.116547	0.224145	3	Q86Y39	NDUFA11	NADH dehydrogenase [ubiquinone] 1 alpha subcomplex subunit 11	NDUAB_HUMAN	1
RBM14	old / young	Q96PK6	Q96PK6	0.394787	0.394787	0.224145	19	Q96PK6	RBM14	RNA-binding protein 14	RBM14_HUMAN	7
SSR1	old / young	P43307	P43307	0.320375	0.320375	0.224351	12	P43307	SSR1	Translocon-associated protein subunit alpha	SSRA_HUMAN	5
IYD	old / young	Q6PHW0	Q6PHW0	0.450562	0.450562	0.224423	7	Q6PHW0	IYD	Iodotyrosine deiodinase 1	IYD1_HUMAN	3
LYVE1	old / young	Q9Y5Y7	Q9Y5Y7	0.329702	0.329702	0.224423	3	Q9Y5Y7	LYVE1	Lymphatic vessel endothelial hyaluronic acid receptor 1	LYVE1_HUMAN	1
PLSCR4	old / young	Q9NRQ2	Q9NRQ2	0.0347623	0.0347623	0.224423	3	Q9NRQ2	PLSCR4	Phospholipid scramblase 4	PLS4_HUMAN	1
MBLAC2	old / young	Q68D91	Q68D91	-0.152808	0.152808	0.224468	3	Q68D91	MBLAC2	Metallo-beta-lactamase domain-containing protein 2	MBLC2_HUMAN	1
EPX	old / young	P11678	P11678	1.81517	1.81517	0.224593	2	P11678	EPX	Eosinophil peroxidase	PERE_HUMAN	5
ACOT9	old / young	Q9Y305	Q9Y305	-0.376829	0.376829	0.224642	19	Q9Y305	ACOT9	Acyl-coenzyme A thioesterase 9, mitochondrial	ACOT9_HUMAN	7
LAGE3	old / young	Q14657	Q14657	0.444159	0.444159	0.225497	2	Q14657	LAGE3	EKC/KEOPS complex subunit LAGE3	LAGE3_HUMAN	2
WDR77	old / young	Q9BQA1	Q9BQA1	0.391476	0.391476	0.225786	6	Q9BQA1	WDR77	Methylosome protein 50	MEP50_HUMAN	2
SUMO3;SUMO2;SUMO4	old / young	P55854;P61956;Q6EEV6	P55854;P61956;Q6EEV6	0.41611	0.41611	0.225786	3	P55854;P61956;Q6EEV6	SUMO3;SUMO2;SUMO4	Small ubiquitin-related modifier 3;Small ubiquitin-related modifier 2;Small ubiquitin-related modifier 4	SUMO3_HUMAN;SUMO2_HUMAN;SUMO4_HUMAN	1
GBF1	old / young	Q92538	Q92538	0.300358	0.300358	0.226447	5	Q92538	GBF1	Golgi-specific brefeldin A-resistance guanine nucleotide exchange factor 1	GBF1_HUMAN	2
LIN7C	old / young	Q9NUP9	Q9NUP9	0.578031	0.578031	0.226586	9	Q9NUP9	LIN7C	Protein lin-7 homolog C	LIN7C_HUMAN	3
PSMC5	old / young	P62195	P62195	-0.0332564	0.0332564	0.22669	40	P62195	PSMC5	26S protease regulatory subunit 8	PRS8_HUMAN	15
ERGIC3	old / young	Q9Y282	Q9Y282	-0.38452	0.38452	0.22669	2	Q9Y282	ERGIC3	Endoplasmic reticulum-Golgi intermediate compartment protein 3	ERGI3_HUMAN	2
GPX1	old / young	P07203	P07203	0.207866	0.207866	0.22669	31	P07203	GPX1	Glutathione peroxidase 1	GPX1_HUMAN	11
GYG2	old / young	O15488	O15488	0.307459	0.307459	0.22669	9	O15488	GYG2	Glycogenin-2	GLYG2_HUMAN	4
PTRH2	old / young	Q9Y3E5	Q9Y3E5	-0.155418	0.155418	0.22763	14	Q9Y3E5	PTRH2	Peptidyl-tRNA hydrolase 2, mitochondrial	PTH2_HUMAN	4
ACP2	old / young	P11117	P11117	0.570117	0.570117	0.227657	15	P11117	ACP2	Lysosomal acid phosphatase	PPAL_HUMAN	6
ANXA1	old / young	P04083	P04083	0.151764	0.151764	0.229045	43	P04083	ANXA1	Annexin A1	ANXA1_HUMAN	15
ALDH18A1	old / young	P54886	P54886	-0.0950533	0.0950533	0.229045	23	P54886	ALDH18A1	Delta-1-pyrroline-5-carboxylate synthase	P5CS_HUMAN	11
PTPN1	old / young	P18031	P18031	0.607063	0.607063	0.229045	3	P18031	PTPN1	Tyrosine-protein phosphatase non-receptor type 1	PTN1_HUMAN	1
PUDP	old / young	Q08623	Q08623	-0.898075	0.898075	0.229495	6	Q08623	PUDP	Pseudouridine-5'-phosphatase	HDHD1_HUMAN	2
BOK	old / young	Q9UMX3	Q9UMX3	-0.248134	0.248134	0.229889	5	Q9UMX3	BOK	Bcl-2-related ovarian killer protein	BOK_HUMAN	2
GLG1	old / young	Q92896	Q92896	0.296785	0.296785	0.229889	3	Q92896	GLG1	Golgi apparatus protein 1	GSLG1_HUMAN	4
EIF3D	old / young	O15371	O15371	0.180667	0.180667	0.230158	21	O15371	EIF3D	Eukaryotic translation initiation factor 3 subunit D	EIF3D_HUMAN	8
CNPY3	old / young	Q9BT09	Q9BT09	-0.881167	0.881167	0.230252	8	Q9BT09	CNPY3	Protein canopy homolog 3	CNPY3_HUMAN	3
CRYAB	old / young	P02511	P02511	-0.504528	0.504528	0.230283	9	P02511	CRYAB	Alpha-crystallin B chain	CRYAB_HUMAN	4
CCBL2	old / young	Q6YP21	Q6YP21	-0.155206	0.155206	0.230283	3	Q6YP21	CCBL2	Kynurenine--oxoglutarate transaminase 3	KAT3_HUMAN	1
MAGOH;MAGOHB	old / young	P61326;Q96A72	P61326;Q96A72	0.340498	0.340498	0.230283	11	P61326;Q96A72	MAGOH;MAGOHB	Protein mago nashi homolog;Protein mago nashi homolog 2	MGN_HUMAN;MGN2_HUMAN	3
SQRDL	old / young	Q9Y6N5	Q9Y6N5	0.106642	0.106642	0.230283	43	Q9Y6N5	SQRDL	Sulfide:quinone oxidoreductase, mitochondrial	SQRD_HUMAN	15
GCLM	old / young	P48507	P48507	-0.433076	0.433076	0.230509	6	P48507	GCLM	Glutamate--cysteine ligase regulatory subunit	GSH0_HUMAN	5
PPP4R1	old / young	Q8TF05	Q8TF05	0.275172	0.275172	0.231293	3	Q8TF05	PPP4R1	Serine/threonine-protein phosphatase 4 regulatory subunit 1	PP4R1_HUMAN	2
PCBP2	old / young	Q15366	Q15366	0.352263	0.352263	0.23133	33	Q15366	PCBP2	Poly(rC)-binding protein 2	PCBP2_HUMAN	11
UGT1A7	old / young	Q9HAW7	Q9HAW7	-0.519547	0.519547	0.23133	3	Q9HAW7	UGT1A7	UDP-glucuronosyltransferase 1-7	UD17_HUMAN	1
NDUFA12	old / young	Q9UI09	Q9UI09	-0.478215	0.478215	0.231422	9	Q9UI09	NDUFA12	NADH dehydrogenase [ubiquinone] 1 alpha subcomplex subunit 12	NDUAC_HUMAN	3
GANAB	old / young	Q14697	Q14697	0.139202	0.139202	0.231422	208	Q14697	GANAB	Neutral alpha-glucosidase AB	GANAB_HUMAN	48
SLIRP	old / young	Q9GZT3	Q9GZT3	0.386601	0.386601	0.231422	23	Q9GZT3	SLIRP	SRA stem-loop-interacting RNA-binding protein, mitochondrial	SLIRP_HUMAN	6
MLLT4	old / young	P55196	P55196	-0.0589552	0.0589552	0.231515	14	P55196	MLLT4	Afadin	AFAD_HUMAN	6
CTNNB1	old / young	P35222	P35222	0.0270893	0.0270893	0.231515	57	P35222	CTNNB1	Catenin beta-1	CTNB1_HUMAN	20
COBLL1	old / young	Q53SF7	Q53SF7	0.180183	0.180183	0.231515	9	Q53SF7	COBLL1	Cordon-bleu protein-like 1	COBL1_HUMAN	6
RAB14	old / young	P61106	P61106	0.133661	0.133661	0.231515	35	P61106	RAB14	Ras-related protein Rab-14	RAB14_HUMAN	10
SNX12	old / young	Q9UMY4	Q9UMY4	0.690607	0.690607	0.231515	3	Q9UMY4	SNX12	Sorting nexin-12	SNX12_HUMAN	1
ESD	old / young	P10768	P10768	0.310529	0.310529	0.231752	52	P10768	ESD	S-formylglutathione hydrolase	ESTD_HUMAN	12
EPS8L2	old / young	Q9H6S3	Q9H6S3	0.265248	0.265248	0.231859	33	Q9H6S3	EPS8L2	Epidermal growth factor receptor kinase substrate 8-like protein 2	ES8L2_HUMAN	12
HIGD2A	old / young	Q9BW72	Q9BW72	0.589831	0.589831	0.231859	3	Q9BW72	HIGD2A	HIG1 domain family member 2A, mitochondrial	HIG2A_HUMAN	2
SLC44A1	old / young	Q8WWI5	Q8WWI5	-0.477419	0.477419	0.231967	5	Q8WWI5	SLC44A1	Choline transporter-like protein 1	CTL1_HUMAN	2
PPIL1	old / young	Q9Y3C6	Q9Y3C6	-0.465958	0.465958	0.231967	6	Q9Y3C6	PPIL1	Peptidyl-prolyl cis-trans isomerase-like 1	PPIL1_HUMAN	2
AGO1	old / young	Q9UL18	Q9UL18	0.256495	0.256495	0.232005	10	Q9UL18	AGO1	Protein argonaute-1	AGO1_HUMAN	4
SIGMAR1	old / young	Q99720	Q99720	0.280034	0.280034	0.232005	18	Q99720	SIGMAR1	Sigma non-opioid intracellular receptor 1	SGMR1_HUMAN	6
GMPPA	old / young	Q96IJ6	Q96IJ6	0.0375411	0.0375411	0.232123	25	Q96IJ6	GMPPA	Mannose-1-phosphate guanyltransferase alpha	GMPPA_HUMAN	8
DYNLT1	old / young	P63172	P63172	1.27267	1.27267	0.233141	3	P63172	DYNLT1	Dynein light chain Tctex-type 1	DYLT1_HUMAN	1
CYP4F3	old / young	Q08477	Q08477	-0.0312958	0.0312958	0.233783	19	Q08477	CYP4F3	Docosahexaenoic acid omega-hydroxylase CYP4F3	CP4F3_HUMAN	6
KNG1	old / young	P01042	P01042	-0.531468	0.531468	0.233783	10	P01042	KNG1	Kininogen-1	KNG1_HUMAN	5
SOD1	old / young	P00441	P00441	0.143747	0.143747	0.23384	37	P00441	SOD1	Superoxide dismutase [Cu-Zn]	SODC_HUMAN	6
CCT8	old / young	P50990	P50990	0.166534	0.166534	0.234318	70	P50990	CCT8	T-complex protein 1 subunit theta	TCPQ_HUMAN	25
EXOC8	old / young	Q8IYI6	Q8IYI6	1.15817	1.15817	0.234648	3	Q8IYI6	EXOC8	Exocyst complex component 8	EXOC8_HUMAN	1
LTA4H	old / young	P09960	P09960	0.137465	0.137465	0.235044	72	P09960	LTA4H	Leukotriene A-4 hydrolase	LKHA4_HUMAN	20
APOC2	old / young	P02655	P02655	-0.110654	0.110654	0.237673	3	P02655	APOC2	Apolipoprotein C-II	APOC2_HUMAN	2
DDX1	old / young	Q92499	Q92499	0.298993	0.298993	0.237676	46	Q92499	DDX1	ATP-dependent RNA helicase DDX1	DDX1_HUMAN	16
NUDT21	old / young	O43809	O43809	0.339093	0.339093	0.23852	17	O43809	NUDT21	Cleavage and polyadenylation specificity factor subunit 5	CPSF5_HUMAN	6
CYBA	old / young	P13498	P13498	-0.0143682	0.0143682	0.23852	6	P13498	CYBA	Cytochrome b-245 light chain	CY24A_HUMAN	3
NDUFV2	old / young	P19404	P19404	-0.0634491	0.0634491	0.238729	16	P19404	NDUFV2	NADH dehydrogenase [ubiquinone] flavoprotein 2, mitochondrial	NDUV2_HUMAN	7
CAPZA1	old / young	P52907	P52907	0.206382	0.206382	0.239902	27	P52907	CAPZA1	F-actin-capping protein subunit alpha-1	CAZA1_HUMAN	7
RPS23	old / young	P62266	P62266	0.506562	0.506562	0.240363	10	P62266	RPS23	40S ribosomal protein S23	RS23_HUMAN	3
IGHM	old / young	P01871	P01871	-0.451583	0.451583	0.240363	15	P01871	IGHM	Ig mu chain C region	IGHM_HUMAN	7
PSAP	old / young	P07602	P07602	0.195272	0.195272	0.240656	33	P07602	PSAP	Prosaposin	SAP_HUMAN	8
ITIH3	old / young	Q06033	Q06033	0.928847	0.928847	0.240786	4	Q06033	ITIH3	Inter-alpha-trypsin inhibitor heavy chain H3	ITIH3_HUMAN	2
NENF	old / young	Q9UMX5	Q9UMX5	-0.0117028	0.0117028	0.241401	8	Q9UMX5	NENF	Neudesin	NENF_HUMAN	3
PIPOX	old / young	Q9P0Z9	Q9P0Z9	0.0881878	0.0881878	0.241401	64	Q9P0Z9	PIPOX	Peroxisomal sarcosine oxidase	SOX_HUMAN	20
PPP2CB;PPP2CA	old / young	P62714;P67775	P62714;P67775	0.15562	0.15562	0.241401	9	P62714;P67775	PPP2CB;PPP2CA	Serine/threonine-protein phosphatase 2A catalytic subunit beta isoform;Serine/threonine-protein phosphatase 2A catalytic subunit alpha isoform	PP2AB_HUMAN;PP2AA_HUMAN	3
SEC16B	old / young	Q96JE7	Q96JE7	1.63477	1.63477	0.242254	10	Q96JE7	SEC16B	Protein transport protein Sec16B	SC16B_HUMAN	4
ACSM5	old / young	Q6NUN0	Q6NUN0	0.324684	0.324684	0.244102	59	Q6NUN0	ACSM5	Acyl-coenzyme A synthetase ACSM5, mitochondrial	ACSM5_HUMAN	17
LRRFIP2	old / young	Q9Y608	Q9Y608	0.195445	0.195445	0.244102	3	Q9Y608	LRRFIP2	Leucine-rich repeat flightless-interacting protein 2	LRRF2_HUMAN	2
PALM3	old / young	A6NDB9	A6NDB9	0.205127	0.205127	0.244102	30	A6NDB9	PALM3	Paralemmin-3	PALM3_HUMAN	15
RSL1D1	old / young	O76021	O76021	0.0741158	0.0741158	0.244102	15	O76021	RSL1D1	Ribosomal L1 domain-containing protein 1	RL1D1_HUMAN	6
ISOC2	old / young	Q96AB3	Q96AB3	0.573782	0.573782	0.244661	20	Q96AB3	ISOC2	Isochorismatase domain-containing protein 2	ISOC2_HUMAN	6
LMAN2	old / young	Q12907	Q12907	0.0310534	0.0310534	0.244712	47	Q12907	LMAN2	Vesicular integral-membrane protein VIP36	LMAN2_HUMAN	13
MARCH5	old / young	Q9NX47	Q9NX47	-0.354903	0.354903	0.245171	3	Q9NX47	MARCH5	E3 ubiquitin-protein ligase MARCH5	MARH5_HUMAN	1
SPTBN5	old / young	Q9NRC6	Q9NRC6	0.758461	0.758461	0.245171	2	Q9NRC6	SPTBN5	Spectrin beta chain, non-erythrocytic 5	SPTN5_HUMAN	1
CCAR1	old / young	Q8IX12	Q8IX12	0.309036	0.309036	0.245256	3	Q8IX12	CCAR1	Cell division cycle and apoptosis regulator protein 1	CCAR1_HUMAN	2
ACY1	old / young	Q03154	Q03154	0.233439	0.233439	0.245355	94	Q03154	ACY1	Aminoacylase-1	ACY1_HUMAN	23
ERGIC1	old / young	Q969X5	Q969X5	0.239934	0.239934	0.245392	28	Q969X5	ERGIC1	Endoplasmic reticulum-Golgi intermediate compartment protein 1	ERGI1_HUMAN	8
SIGLEC1	old / young	Q9BZZ2	Q9BZZ2	-0.766034	0.766034	0.245392	2	Q9BZZ2	SIGLEC1	Sialoadhesin	SN_HUMAN	1
ANXA11	old / young	P50995	P50995	0.206675	0.206675	0.24558	32	P50995	ANXA11	Annexin A11	ANX11_HUMAN	11
DYNLL1;DYNLL2	old / young	P63167;Q96FJ2	P63167;Q96FJ2	0.207649	0.207649	0.245826	9	P63167;Q96FJ2	DYNLL1;DYNLL2	Dynein light chain 1, cytoplasmic;Dynein light chain 2, cytoplasmic	DYL1_HUMAN;DYL2_HUMAN	2
CYP20A1	old / young	Q6UW02	Q6UW02	-0.250551	0.250551	0.245879	4	Q6UW02	CYP20A1	Cytochrome P450 20A1	CP20A_HUMAN	3
CCDC124	old / young	Q96CT7	Q96CT7	1.04361	1.04361	0.246836	4	Q96CT7	CCDC124	Coiled-coil domain-containing protein 124	CC124_HUMAN	4
NID1	old / young	P14543	P14543	0.169285	0.169285	0.246836	32	P14543	NID1	Nidogen-1	NID1_HUMAN	14
RFTN1	old / young	Q14699	Q14699	0.233662	0.233662	0.247839	6	Q14699	RFTN1	Raftlin	RFTN1_HUMAN	3
SULT1B1	old / young	O43704	O43704	0.0421561	0.0421561	0.248118	16	O43704	SULT1B1	Sulfotransferase family cytosolic 1B member 1	ST1B1_HUMAN	6
MYO1D	old / young	O94832	O94832	-0.334305	0.334305	0.249043	12	O94832	MYO1D	Unconventional myosin-Id	MYO1D_HUMAN	4
UQCR10	old / young	Q9UDW1	Q9UDW1	-0.0306538	0.0306538	0.249123	6	Q9UDW1	UQCR10	Cytochrome b-c1 complex subunit 9	QCR9_HUMAN	2
SEC23B	old / young	Q15437	Q15437	-0.253354	0.253354	0.249238	19	Q15437	SEC23B	Protein transport protein Sec23B	SC23B_HUMAN	8
CCAR2	old / young	Q8N163	Q8N163	0.0547148	0.0547148	0.249687	21	Q8N163	CCAR2	Cell cycle and apoptosis regulator protein 2	CCAR2_HUMAN	8
UGT2A1	old / young	Q9Y4X1	Q9Y4X1	-0.559655	0.559655	0.249699	6	Q9Y4X1	UGT2A1	UDP-glucuronosyltransferase 2A1	UD2A1_HUMAN	2
GMDS	old / young	O60547	O60547	0.423654	0.423654	0.251369	3	O60547	GMDS	GDP-mannose 4,6 dehydratase	GMDS_HUMAN	1
GNPNAT1	old / young	Q96EK6	Q96EK6	0.147647	0.147647	0.251369	16	Q96EK6	GNPNAT1	Glucosamine 6-phosphate N-acetyltransferase	GNA1_HUMAN	5
TRMT10C	old / young	Q7L0Y3	Q7L0Y3	-0.0501608	0.0501608	0.251773	8	Q7L0Y3	TRMT10C	Mitochondrial ribonuclease P protein 1	MRRP1_HUMAN	3
RALB	old / young	P11234	P11234	-0.113508	0.113508	0.252686	11	P11234	RALB	Ras-related protein Ral-B	RALB_HUMAN	4
CASP3	old / young	P42574	P42574	0.281986	0.281986	0.253899	5	P42574	CASP3	Caspase-3	CASP3_HUMAN	2
DYNC1I2	old / young	Q13409	Q13409	-0.33494	0.33494	0.253899	5	Q13409	DYNC1I2	Cytoplasmic dynein 1 intermediate chain 2	DC1I2_HUMAN	4
DTX3L	old / young	Q8TDB6	Q8TDB6	-0.0863262	0.0863262	0.253899	4	Q8TDB6	DTX3L	E3 ubiquitin-protein ligase DTX3L	DTX3L_HUMAN	3
NDUFB1	old / young	O75438	O75438	0.508404	0.508404	0.253899	8	O75438	NDUFB1	NADH dehydrogenase [ubiquinone] 1 beta subcomplex subunit 1	NDUB1_HUMAN	3
SNX9	old / young	Q9Y5X1	Q9Y5X1	0.207951	0.207951	0.253899	12	Q9Y5X1	SNX9	Sorting nexin-9	SNX9_HUMAN	5
BTF3L4	old / young	Q96K17	Q96K17	0.286112	0.286112	0.253899	10	Q96K17	BTF3L4	Transcription factor BTF3 homolog 4	BT3L4_HUMAN	4
CMAS	old / young	Q8NFW8	Q8NFW8	-0.122198	0.122198	0.253916	23	Q8NFW8	CMAS	N-acylneuraminate cytidylyltransferase	NEUA_HUMAN	7
SCOC	old / young	Q9UIL1	Q9UIL1	0.467096	0.467096	0.254672	3	Q9UIL1	SCOC	Short coiled-coil protein	SCOC_HUMAN	1
ABRACL	old / young	Q9P1F3	Q9P1F3	-0.362272	0.362272	0.255013	12	Q9P1F3	ABRACL	Costars family protein ABRACL	ABRAL_HUMAN	3
FBLN5	old / young	Q9UBX5	Q9UBX5	0.365668	0.365668	0.255013	10	Q9UBX5	FBLN5	Fibulin-5	FBLN5_HUMAN	4
SLC22A1	old / young	O15245	O15245	0.21434	0.21434	0.255013	4	O15245	SLC22A1	Solute carrier family 22 member 1	S22A1_HUMAN	3
SAT2	old / young	Q96F10	Q96F10	0.436997	0.436997	0.255295	15	Q96F10	SAT2	Diamine acetyltransferase 2	SAT2_HUMAN	4
LAMB2	old / young	P55268	P55268	0.106983	0.106983	0.255295	32	P55268	LAMB2	Laminin subunit beta-2	LAMB2_HUMAN	13
LARP4	old / young	Q71RC2	Q71RC2	0.871561	0.871561	0.255419	5	Q71RC2	LARP4	La-related protein 4	LARP4_HUMAN	3
CHMP6	old / young	Q96FZ7	Q96FZ7	1.79896e-05	1.79896e-05	0.255721	3	Q96FZ7	CHMP6	Charged multivesicular body protein 6	CHMP6_HUMAN	1
DPY30	old / young	Q9C005	Q9C005	0.439736	0.439736	0.255721	9	Q9C005	DPY30	Protein dpy-30 homolog	DPY30_HUMAN	2
PSMC2	old / young	P35998	P35998	0.183092	0.183092	0.256556	54	P35998	PSMC2	26S protease regulatory subunit 7	PRS7_HUMAN	17
SORD	old / young	Q00796	Q00796	0.279957	0.279957	0.257351	91	Q00796	SORD	Sorbitol dehydrogenase	DHSO_HUMAN	19
DDX6	old / young	P26196	P26196	0.388923	0.388923	0.25739	17	P26196	DDX6	Probable ATP-dependent RNA helicase DDX6	DDX6_HUMAN	7
RPS27L	old / young	Q71UM5	Q71UM5	0.292378	0.292378	0.258768	15	Q71UM5	RPS27L	40S ribosomal protein S27-like	RS27L_HUMAN	3
CCDC25	old / young	Q86WR0	Q86WR0	-0.389189	0.389189	0.259374	6	Q86WR0	CCDC25	Coiled-coil domain-containing protein 25	CCD25_HUMAN	2
NDUFS4	old / young	O43181	O43181	-0.257028	0.257028	0.259617	12	O43181	NDUFS4	NADH dehydrogenase [ubiquinone] iron-sulfur protein 4, mitochondrial	NDUS4_HUMAN	3
AKAP1	old / young	Q92667	Q92667	0.758801	0.758801	0.259625	3	Q92667	AKAP1	A-kinase anchor protein 1, mitochondrial	AKAP1_HUMAN	1
CLU	old / young	P10909	P10909	0.933498	0.933498	0.259625	43	P10909	CLU	Clusterin	CLUS_HUMAN	12
XPOT	old / young	O43592	O43592	0.193566	0.193566	0.259625	6	O43592	XPOT	Exportin-T	XPOT_HUMAN	2
PSAT1	old / young	Q9Y617	Q9Y617	0.0902691	0.0902691	0.259907	43	Q9Y617	PSAT1	Phosphoserine aminotransferase	SERC_HUMAN	11
RPA2	old / young	P15927	P15927	-0.160865	0.160865	0.259907	8	P15927	RPA2	Replication protein A 32 kDa subunit	RFA2_HUMAN	3
PSMB2	old / young	P49721	P49721	0.341884	0.341884	0.26003	17	P49721	PSMB2	Proteasome subunit beta type-2	PSB2_HUMAN	5
CUL4A	old / young	Q13619	Q13619	0.0275091	0.0275091	0.260814	9	Q13619	CUL4A	Cullin-4A	CUL4A_HUMAN	4
SEC14L4	old / young	Q9UDX3	Q9UDX3	0.0387758	0.0387758	0.260814	9	Q9UDX3	SEC14L4	SEC14-like protein 4	S14L4_HUMAN	4
U2AF1	old / young	Q01081	Q01081	0.20815	0.20815	0.260814	6	Q01081	U2AF1	Splicing factor U2AF 35 kDa subunit	U2AF1_HUMAN	3
SKP1	old / young	P63208	P63208	0.249895	0.249895	0.260873	8	P63208	SKP1	S-phase kinase-associated protein 1	SKP1_HUMAN	4
LSM2	old / young	Q9Y333	Q9Y333	0.645216	0.645216	0.261172	5	Q9Y333	LSM2	U6 snRNA-associated Sm-like protein LSm2	LSM2_HUMAN	2
HNRNPA3	old / young	P51991	P51991	0.150093	0.150093	0.261188	50	P51991	HNRNPA3	Heterogeneous nuclear ribonucleoprotein A3	ROA3_HUMAN	13
HGD	old / young	Q93099	Q93099	0.148989	0.148989	0.261188	48	Q93099	HGD	Homogentisate 1,2-dioxygenase	HGD_HUMAN	16
SEC61G	old / young	P60059	P60059	-0.185057	0.185057	0.261657	3	P60059	SEC61G	Protein transport protein Sec61 subunit gamma	SC61G_HUMAN	1
STX5	old / young	Q13190	Q13190	-0.196853	0.196853	0.262382	4	Q13190	STX5	Syntaxin-5	STX5_HUMAN	3
ARFGEF2	old / young	Q9Y6D5	Q9Y6D5	-0.0113673	0.0113673	0.262687	6	Q9Y6D5	ARFGEF2	Brefeldin A-inhibited guanine nucleotide-exchange protein 2	BIG2_HUMAN	3
KRTCAP2	old / young	Q8N6L1	Q8N6L1	0.245268	0.245268	0.262687	4	Q8N6L1	KRTCAP2	Keratinocyte-associated protein 2	KTAP2_HUMAN	1
SLC33A1	old / young	O00400	O00400	0.358624	0.358624	0.263252	5	O00400	SLC33A1	Acetyl-coenzyme A transporter 1	ACATN_HUMAN	2
PITPNA	old / young	Q00169	Q00169	-0.331965	0.331965	0.264236	5	Q00169	PITPNA	Phosphatidylinositol transfer protein alpha isoform	PIPNA_HUMAN	2
NDUFAB1	old / young	O14561	O14561	0.0653552	0.0653552	0.264322	6	O14561	NDUFAB1	Acyl carrier protein, mitochondrial	ACPM_HUMAN	4
UFSP2	old / young	Q9NUQ7	Q9NUQ7	0.622178	0.622178	0.264457	3	Q9NUQ7	UFSP2	Ufm1-specific protease 2	UFSP2_HUMAN	1
ACTR2	old / young	P61160	P61160	0.095123	0.095123	0.264677	37	P61160	ACTR2	Actin-related protein 2	ARP2_HUMAN	10
NADSYN1	old / young	Q6IA69	Q6IA69	-0.211824	0.211824	0.264677	3	Q6IA69	NADSYN1	Glutamine-dependent NAD(+) synthetase	NADE_HUMAN	1
STT3A	old / young	P46977	P46977	0.20438	0.20438	0.265574	42	P46977	STT3A	Dolichyl-diphosphooligosaccharide--protein glycosyltransferase subunit STT3A	STT3A_HUMAN	14
CPSF1	old / young	Q10570	Q10570	0.213217	0.213217	0.265748	4	Q10570	CPSF1	Cleavage and polyadenylation specificity factor subunit 1	CPSF1_HUMAN	2
FLG2	old / young	Q5D862	Q5D862	-0.731875	0.731875	0.265748	3	Q5D862	FLG2	Filaggrin-2	FILA2_HUMAN	1
SEC11C	old / young	Q9BY50	Q9BY50	0.250375	0.250375	0.265748	13	Q9BY50	SEC11C	Signal peptidase complex catalytic subunit SEC11C	SC11C_HUMAN	5
LAMA4	old / young	Q16363	Q16363	-1.4647	1.4647	0.266116	2	Q16363	LAMA4	Laminin subunit alpha-4	LAMA4_HUMAN	2
GYG1	old / young	P46976	P46976	0.281857	0.281857	0.266327	5	P46976	GYG1	Glycogenin-1	GLYG_HUMAN	2
KLC4	old / young	Q9NSK0	Q9NSK0	0.0881403	0.0881403	0.267744	12	Q9NSK0	KLC4	Kinesin light chain 4	KLC4_HUMAN	5
PGM5	old / young	Q15124	Q15124	0.638413	0.638413	0.267744	2	Q15124	PGM5	Phosphoglucomutase-like protein 5	PGM5_HUMAN	2
UPF1	old / young	Q92900	Q92900	0.0678027	0.0678027	0.268536	27	Q92900	UPF1	Regulator of nonsense transcripts 1	RENT1_HUMAN	10
MT-CYB	old / young	P00156	P00156	0.238209	0.238209	0.268662	3	P00156	MT-CYB	Cytochrome b	CYB_HUMAN	1
NT5C	old / young	Q8TCD5	Q8TCD5	0.113702	0.113702	0.268841	10	Q8TCD5	NT5C	5'(3')-deoxyribonucleotidase, cytosolic type	NT5C_HUMAN	3
NUDT9	old / young	Q9BW91	Q9BW91	-0.430621	0.430621	0.268841	2	Q9BW91	NUDT9	ADP-ribose pyrophosphatase, mitochondrial	NUDT9_HUMAN	1
CRTAP	old / young	O75718	O75718	0.440458	0.440458	0.268841	3	O75718	CRTAP	Cartilage-associated protein	CRTAP_HUMAN	2
CUL1	old / young	Q13616	Q13616	0.237238	0.237238	0.268841	4	Q13616	CUL1	Cullin-1	CUL1_HUMAN	3
ALDH4A1	old / young	P30038	P30038	-0.256124	0.256124	0.268841	106	P30038	ALDH4A1	Delta-1-pyrroline-5-carboxylate dehydrogenase, mitochondrial	AL4A1_HUMAN	29
DLD	old / young	P09622	P09622	-0.110722	0.110722	0.268841	34	P09622	DLD	Dihydrolipoyl dehydrogenase, mitochondrial	DLDH_HUMAN	12
DOLPP1	old / young	Q86YN1	Q86YN1	0.553005	0.553005	0.268841	4	Q86YN1	DOLPP1	Dolichyldiphosphatase 1	DOPP1_HUMAN	2
HEBP1	old / young	Q9NRV9	Q9NRV9	0.0805822	0.0805822	0.268841	24	Q9NRV9	HEBP1	Heme-binding protein 1	HEBP1_HUMAN	9
IFIT2	old / young	P09913	P09913	0.228954	0.228954	0.268841	3	P09913	IFIT2	Interferon-induced protein with tetratricopeptide repeats 2	IFIT2_HUMAN	1
MTTP	old / young	P55157	P55157	-0.19945	0.19945	0.268841	134	P55157	MTTP	Microsomal triglyceride transfer protein large subunit	MTP_HUMAN	39
PNP	old / young	P00491	P00491	0.0593491	0.0593491	0.268841	51	P00491	PNP	Purine nucleoside phosphorylase	PNPH_HUMAN	14
MOV10	old / young	Q9HCE1	Q9HCE1	0.146763	0.146763	0.268841	14	Q9HCE1	MOV10	Putative helicase MOV-10	MOV10_HUMAN	6
CAPRIN1	old / young	Q14444	Q14444	-0.223281	0.223281	0.268883	11	Q14444	CAPRIN1	Caprin-1	CAPR1_HUMAN	4
ECI2	old / young	O75521	O75521	-0.532647	0.532647	0.268968	50	O75521	ECI2	Enoyl-CoA delta isomerase 2, mitochondrial	ECI2_HUMAN	15
SYNCRIP	old / young	O60506	O60506	0.161327	0.161327	0.268968	23	O60506	SYNCRIP	Heterogeneous nuclear ribonucleoprotein Q	HNRPQ_HUMAN	11
RPS14	old / young	P62263	P62263	0.345803	0.345803	0.269581	24	P62263	RPS14	40S ribosomal protein S14	RS14_HUMAN	7
CTH	old / young	P32929	P32929	0.0748888	0.0748888	0.269623	63	P32929	CTH	Cystathionine gamma-lyase	CGL_HUMAN	13
RPL19	old / young	P84098	P84098	0.594318	0.594318	0.269769	17	P84098	RPL19	60S ribosomal protein L19	RL19_HUMAN	5
GOSR1	old / young	O95249	O95249	0.749373	0.749373	0.269769	3	O95249	GOSR1	Golgi SNAP receptor complex member 1	GOSR1_HUMAN	2
PRMT1	old / young	Q99873	Q99873	0.471188	0.471188	0.269769	2	Q99873	PRMT1	Protein arginine N-methyltransferase 1	ANM1_HUMAN	1
SUN2	old / young	Q9UH99	Q9UH99	-0.248562	0.248562	0.269769	7	Q9UH99	SUN2	SUN domain-containing protein 2	SUN2_HUMAN	5
CCDC50	old / young	Q8IVM0	Q8IVM0	0.345051	0.345051	0.269865	2	Q8IVM0	CCDC50	Coiled-coil domain-containing protein 50	CCD50_HUMAN	2
RUVBL1	old / young	Q9Y265	Q9Y265	0.17479	0.17479	0.271985	16	Q9Y265	RUVBL1	RuvB-like 1	RUVB1_HUMAN	6
GLUD2	old / young	P49448	P49448	-0.341587	0.341587	0.272253	13	P49448	GLUD2	Glutamate dehydrogenase 2, mitochondrial	DHE4_HUMAN	4
ATOX1	old / young	O00244	O00244	0.410078	0.410078	0.272376	6	O00244	ATOX1	Copper transport protein ATOX1	ATOX1_HUMAN	2
GNB1	old / young	P62873	P62873	0.83114	0.83114	0.272376	3	P62873	GNB1	Guanine nucleotide-binding protein G(I)/G(S)/G(T) subunit beta-1	GBB1_HUMAN	3
RPL11	old / young	P62913	P62913	0.30887	0.30887	0.272484	12	P62913	RPL11	60S ribosomal protein L11	RL11_HUMAN	6
METTL7B	old / young	Q6UX53	Q6UX53	0.471282	0.471282	0.272794	26	Q6UX53	METTL7B	Methyltransferase-like protein 7B	MET7B_HUMAN	7
AP3D1	old / young	O14617	O14617	0.0434005	0.0434005	0.273338	14	O14617	AP3D1	AP-3 complex subunit delta-1	AP3D1_HUMAN	6
GNA13	old / young	Q14344	Q14344	0.294045	0.294045	0.273338	10	Q14344	GNA13	Guanine nucleotide-binding protein subunit alpha-13	GNA13_HUMAN	6
PSMA6	old / young	P60900	P60900	0.186048	0.186048	0.273338	27	P60900	PSMA6	Proteasome subunit alpha type-6	PSA6_HUMAN	7
ASPSCR1	old / young	Q9BZE9	Q9BZE9	0.73158	0.73158	0.273338	5	Q9BZE9	ASPSCR1	Tether containing UBX domain for GLUT4	ASPC1_HUMAN	2
CDK5RAP3	old / young	Q96JB5	Q96JB5	0.211126	0.211126	0.274367	33	Q96JB5	CDK5RAP3	CDK5 regulatory subunit-associated protein 3	CK5P3_HUMAN	12
PLD3	old / young	Q8IV08	Q8IV08	0.0539265	0.0539265	0.274367	6	Q8IV08	PLD3	Phospholipase D3	PLD3_HUMAN	3
BPNT1	old / young	O95861	O95861	0.254476	0.254476	0.274575	22	O95861	BPNT1	3'(2'),5'-bisphosphate nucleotidase 1	BPNT1_HUMAN	6
POLR2H	old / young	P52434	P52434	0.589017	0.589017	0.275057	3	P52434	POLR2H	DNA-directed RNA polymerases I, II, and III subunit RPABC3	RPAB3_HUMAN	1
FBXL16	old / young	Q8N461	Q8N461	0.516756	0.516756	0.275057	3	Q8N461	FBXL16	F-box/LRR-repeat protein 16	FXL16_HUMAN	1
RAC1	old / young	P63000	P63000	0.0413301	0.0413301	0.275069	11	P63000	RAC1	Ras-related C3 botulinum toxin substrate 1	RAC1_HUMAN	4
EIF5B	old / young	O60841	O60841	-0.0530054	0.0530054	0.275398	17	O60841	EIF5B	Eukaryotic translation initiation factor 5B	IF2P_HUMAN	6
ILF2	old / young	Q12905	Q12905	0.410578	0.410578	0.275797	39	Q12905	ILF2	Interleukin enhancer-binding factor 2	ILF2_HUMAN	10
ATP6V0D1	old / young	P61421	P61421	0.637903	0.637903	0.275797	7	P61421	ATP6V0D1	V-type proton ATPase subunit d 1	VA0D1_HUMAN	3
PGPEP1	old / young	Q9NXJ5	Q9NXJ5	-0.271272	0.271272	0.276148	5	Q9NXJ5	PGPEP1	Pyroglutamyl-peptidase 1	PGPI_HUMAN	2
BUB3	old / young	O43684	O43684	0.29598	0.29598	0.276628	18	O43684	BUB3	Mitotic checkpoint protein BUB3	BUB3_HUMAN	6
CD81	old / young	P60033	P60033	-0.369132	0.369132	0.276848	3	P60033	CD81	CD81 antigen	CD81_HUMAN	1
ARIH1	old / young	Q9Y4X5	Q9Y4X5	0.39483	0.39483	0.276928	3	Q9Y4X5	ARIH1	E3 ubiquitin-protein ligase ARIH1	ARI1_HUMAN	1
MAT2A	old / young	P31153	P31153	-0.217276	0.217276	0.276928	34	P31153	MAT2A	S-adenosylmethionine synthase isoform type-2	METK2_HUMAN	10
C8orf82	old / young	Q6P1X6	Q6P1X6	0.00566776	0.00566776	0.277795	21	Q6P1X6	C8orf82	UPF0598 protein C8orf82	CH082_HUMAN	5
CSTF2	old / young	P33240	P33240	0.312513	0.312513	0.277808	4	P33240	CSTF2	Cleavage stimulation factor subunit 2	CSTF2_HUMAN	2
CAV1	old / young	Q03135	Q03135	-0.303104	0.303104	0.278128	12	Q03135	CAV1	Caveolin-1	CAV1_HUMAN	3
HECTD1	old / young	Q9ULT8	Q9ULT8	0.636268	0.636268	0.278484	8	Q9ULT8	HECTD1	E3 ubiquitin-protein ligase HECTD1	HECD1_HUMAN	2
GARS	old / young	P41250	P41250	0.18177	0.18177	0.278484	49	P41250	GARS	Glycine--tRNA ligase	SYG_HUMAN	15
LDHB	old / young	P07195	P07195	0.27879	0.27879	0.278484	18	P07195	LDHB	L-lactate dehydrogenase B chain	LDHB_HUMAN	6
MPC1	old / young	Q9Y5U8	Q9Y5U8	-0.473743	0.473743	0.278601	5	Q9Y5U8	MPC1	Mitochondrial pyruvate carrier 1	MPC1_HUMAN	3
VAV2	old / young	P52735	P52735	0.208984	0.208984	0.27966	4	P52735	VAV2	Guanine nucleotide exchange factor VAV2	VAV2_HUMAN	2
RABAC1	old / young	Q9UI14	Q9UI14	0.227253	0.227253	0.281124	3	Q9UI14	RABAC1	Prenylated Rab acceptor protein 1	PRAF1_HUMAN	1
SF3B5	old / young	Q9BWJ5	Q9BWJ5	-0.00483834	0.00483834	0.281124	2	Q9BWJ5	SF3B5	Splicing factor 3B subunit 5	SF3B5_HUMAN	1
MRPS2	old / young	Q9Y399	Q9Y399	0.279342	0.279342	0.281172	5	Q9Y399	MRPS2	28S ribosomal protein S2, mitochondrial	RT02_HUMAN	3
ALKBH7	old / young	Q9BT30	Q9BT30	-0.00563996	0.00563996	0.281329	3	Q9BT30	ALKBH7	Alpha-ketoglutarate-dependent dioxygenase alkB homolog 7, mitochondrial	ALKB7_HUMAN	1
CROCC	old / young	Q5TZA2	Q5TZA2	0.68916	0.68916	0.281329	5	Q5TZA2	CROCC	Rootletin	CROCC_HUMAN	2
COQ3	old / young	Q9NZJ6	Q9NZJ6	-0.155592	0.155592	0.281647	6	Q9NZJ6	COQ3	Ubiquinone biosynthesis O-methyltransferase, mitochondrial	COQ3_HUMAN	3
LRBA	old / young	P50851	P50851	0.0906958	0.0906958	0.281944	12	P50851	LRBA	Lipopolysaccharide-responsive and beige-like anchor protein	LRBA_HUMAN	4
FYCO1	old / young	Q9BQS8	Q9BQS8	-0.574486	0.574486	0.282087	4	Q9BQS8	FYCO1	FYVE and coiled-coil domain-containing protein 1	FYCO1_HUMAN	3
IL1RL1	old / young	Q01638	Q01638	-0.908135	0.908135	0.282087	3	Q01638	IL1RL1	Interleukin-1 receptor-like 1	ILRL1_HUMAN	1
STAB1	old / young	Q9NY15	Q9NY15	0.131124	0.131124	0.28252	15	Q9NY15	STAB1	Stabilin-1	STAB1_HUMAN	6
ACTR1B	old / young	P42025	P42025	-0.00694827	0.00694827	0.282868	9	P42025	ACTR1B	Beta-centractin	ACTY_HUMAN	3
CD97	old / young	P48960	P48960	-0.325813	0.325813	0.28293	3	P48960	CD97	CD97 antigen	CD97_HUMAN	1
UQCRH	old / young	P07919	P07919	0.321205	0.321205	0.284076	13	P07919	UQCRH	Cytochrome b-c1 complex subunit 6, mitochondrial	QCR6_HUMAN	3
PEX14	old / young	O75381	O75381	0.00315682	0.00315682	0.284545	12	O75381	PEX14	Peroxisomal membrane protein PEX14	PEX14_HUMAN	4
PEX5	old / young	P50542	P50542	0.922096	0.922096	0.284545	2	P50542	PEX5	Peroxisomal targeting signal 1 receptor	PEX5_HUMAN	2
TMEM109	old / young	Q9BVC6	Q9BVC6	0.667069	0.667069	0.284545	7	Q9BVC6	TMEM109	Transmembrane protein 109	TM109_HUMAN	2
C7orf55	old / young	Q96HJ9	Q96HJ9	-0.581051	0.581051	0.284545	6	Q96HJ9	C7orf55	UPF0562 protein C7orf55	CG055_HUMAN	2
SQSTM1	old / young	Q13501	Q13501	-0.0799268	0.0799268	0.284722	7	Q13501	SQSTM1	Sequestosome-1	SQSTM_HUMAN	4
CBS	old / young	P35520	P35520	-0.00708909	0.00708909	0.284801	69	P35520	CBS	Cystathionine beta-synthase	CBS_HUMAN	23
DNAJC17	old / young	Q9NVM6	Q9NVM6	0.490154	0.490154	0.284989	3	Q9NVM6	DNAJC17	DnaJ homolog subfamily C member 17	DJC17_HUMAN	2
PQLC1	old / young	Q8N2U9	Q8N2U9	0.0195593	0.0195593	0.284989	3	Q8N2U9	PQLC1	PQ-loop repeat-containing protein 1	PQLC1_HUMAN	1
DDI2	old / young	Q5TDH0	Q5TDH0	0.614999	0.614999	0.284989	10	Q5TDH0	DDI2	Protein DDI1 homolog 2	DDI2_HUMAN	5
PUS1	old / young	Q9Y606	Q9Y606	0.279074	0.279074	0.284989	9	Q9Y606	PUS1	tRNA pseudouridine synthase A, mitochondrial	TRUA_HUMAN	4
GUK1	old / young	Q16774	Q16774	0.164227	0.164227	0.286081	5	Q16774	GUK1	Guanylate kinase	KGUA_HUMAN	2
FN3KRP	old / young	Q9HA64	Q9HA64	-0.390203	0.390203	0.286137	3	Q9HA64	FN3KRP	Ketosamine-3-kinase	KT3K_HUMAN	3
SLC38A4	old / young	Q969I6	Q969I6	0.225362	0.225362	0.286137	6	Q969I6	SLC38A4	Sodium-coupled neutral amino acid transporter 4	S38A4_HUMAN	3
UBE2L3	old / young	P68036	P68036	0.0426541	0.0426541	0.286137	20	P68036	UBE2L3	Ubiquitin-conjugating enzyme E2 L3	UB2L3_HUMAN	5
PRPF4	old / young	O43172	O43172	0.121368	0.121368	0.286152	3	O43172	PRPF4	U4/U6 small nuclear ribonucleoprotein Prp4	PRP4_HUMAN	2
TRAPPC3	old / young	O43617	O43617	0.620291	0.620291	0.287264	8	O43617	TRAPPC3	Trafficking protein particle complex subunit 3	TPPC3_HUMAN	4
CUL2	old / young	Q13617	Q13617	-0.442067	0.442067	0.28762	7	Q13617	CUL2	Cullin-2	CUL2_HUMAN	5
PCTP	old / young	Q9UKL6	Q9UKL6	-0.379807	0.379807	0.287693	6	Q9UKL6	PCTP	Phosphatidylcholine transfer protein	PPCT_HUMAN	3
RPL36A;RPL36AL	old / young	P83881;Q969Q0	P83881;Q969Q0	1.32484	1.32484	0.28771	3	P83881;Q969Q0	RPL36A;RPL36AL	60S ribosomal protein L36a;60S ribosomal protein L36a-like	RL36A_HUMAN;RL36L_HUMAN	2
AHSA1	old / young	O95433	O95433	0.0988906	0.0988906	0.28771	9	O95433	AHSA1	Activator of 90 kDa heat shock protein ATPase homolog 1	AHSA1_HUMAN	4
AP3B1	old / young	O00203	O00203	0.227657	0.227657	0.28771	20	O00203	AP3B1	AP-3 complex subunit beta-1	AP3B1_HUMAN	7
DDX19A	old / young	Q9NUU7	Q9NUU7	0.316359	0.316359	0.28771	23	Q9NUU7	DDX19A	ATP-dependent RNA helicase DDX19A	DD19A_HUMAN	9
TMED5	old / young	Q9Y3A6	Q9Y3A6	-0.490337	0.490337	0.28771	7	Q9Y3A6	TMED5	Transmembrane emp24 domain-containing protein 5	TMED5_HUMAN	3
YARS2	old / young	Q9Y2Z4	Q9Y2Z4	0.0145079	0.0145079	0.28771	2	Q9Y2Z4	YARS2	Tyrosine--tRNA ligase, mitochondrial	SYYM_HUMAN	2
MYO5A	old / young	Q9Y4I1	Q9Y4I1	1.33958	1.33958	0.287851	6	Q9Y4I1	MYO5A	Unconventional myosin-Va	MYO5A_HUMAN	2
DCAF11	old / young	Q8TEB1	Q8TEB1	-0.193798	0.193798	0.287968	5	Q8TEB1	DCAF11	DDB1- and CUL4-associated factor 11	DCA11_HUMAN	3
PAFAH1B1	old / young	P43034	P43034	0.00188467	0.00188467	0.287968	15	P43034	PAFAH1B1	Platelet-activating factor acetylhydrolase IB subunit alpha	LIS1_HUMAN	5
RAB5A	old / young	P20339	P20339	0.16733	0.16733	0.288316	20	P20339	RAB5A	Ras-related protein Rab-5A	RAB5A_HUMAN	5
SLCO2B1	old / young	O94956	O94956	-0.27119	0.27119	0.288316	9	O94956	SLCO2B1	Solute carrier organic anion transporter family member 2B1	SO2B1_HUMAN	3
TMED2	old / young	Q15363	Q15363	-0.346697	0.346697	0.288316	16	Q15363	TMED2	Transmembrane emp24 domain-containing protein 2	TMED2_HUMAN	4
GLYATL1	old / young	Q969I3	Q969I3	0.0499972	0.0499972	0.289076	11	Q969I3	GLYATL1	Glycine N-acyltransferase-like protein 1	GLYL1_HUMAN	6
HMGCS2	old / young	P54868	P54868	-0.034268	0.034268	0.289076	111	P54868	HMGCS2	Hydroxymethylglutaryl-CoA synthase, mitochondrial	HMCS2_HUMAN	26
ANP32B	old / young	Q92688	Q92688	0.0232052	0.0232052	0.289285	6	Q92688	ANP32B	Acidic leucine-rich nuclear phosphoprotein 32 family member B	AN32B_HUMAN	3
TUBB2A	old / young	Q13885	Q13885	0.12204	0.12204	0.289285	27	Q13885	TUBB2A	Tubulin beta-2A chain	TBB2A_HUMAN	5
VPS35	old / young	Q96QK1	Q96QK1	0.156125	0.156125	0.289285	51	Q96QK1	VPS35	Vacuolar protein sorting-associated protein 35	VPS35_HUMAN	14
CNPY2	old / young	Q9Y2B0	Q9Y2B0	0.058804	0.058804	0.289493	21	Q9Y2B0	CNPY2	Protein canopy homolog 2	CNPY2_HUMAN	5
CSNK2A1	old / young	P68400	P68400	0.141684	0.141684	0.289737	13	P68400	CSNK2A1	Casein kinase II subunit alpha	CSK21_HUMAN	8
COPA	old / young	P53621	P53621	0.0360817	0.0360817	0.289794	101	P53621	COPA	Coatomer subunit alpha	COPA_HUMAN	35
GGCT	old / young	O75223	O75223	-0.0257109	0.0257109	0.289794	7	O75223	GGCT	Gamma-glutamylcyclotransferase	GGCT_HUMAN	4
SGPL1	old / young	O95470	O95470	0.112657	0.112657	0.289794	17	O95470	SGPL1	Sphingosine-1-phosphate lyase 1	SGPL1_HUMAN	6
EMD	old / young	P50402	P50402	0.34739	0.34739	0.290028	15	P50402	EMD	Emerin	EMD_HUMAN	5
PSMD14	old / young	O00487	O00487	0.256879	0.256879	0.290353	24	O00487	PSMD14	26S proteasome non-ATPase regulatory subunit 14	PSDE_HUMAN	8
TGOLN2	old / young	O43493	O43493	0.548235	0.548235	0.290431	8	O43493	TGOLN2	Trans-Golgi network integral membrane protein 2	TGON2_HUMAN	4
IL16	old / young	Q14005	Q14005	0.4541	0.4541	0.290646	2	Q14005	IL16	Pro-interleukin-16	IL16_HUMAN	1
TNFAIP8	old / young	O95379	O95379	0.994143	0.994143	0.290707	2	O95379	TNFAIP8	Tumor necrosis factor alpha-induced protein 8	TFIP8_HUMAN	1
BAZ2B	old / young	Q9UIF8	Q9UIF8	-0.960792	0.960792	0.290758	2	Q9UIF8	BAZ2B	Bromodomain adjacent to zinc finger domain protein 2B	BAZ2B_HUMAN	1
CBR1	old / young	P16152	P16152	0.0746489	0.0746489	0.290758	82	P16152	CBR1	Carbonyl reductase [NADPH] 1	CBR1_HUMAN	17
MCTS1	old / young	Q9ULC4	Q9ULC4	0.374684	0.374684	0.290758	9	Q9ULC4	MCTS1	Malignant T-cell-amplified sequence 1	MCTS1_HUMAN	3
CCNK	old / young	O75909	O75909	0.766752	0.766752	0.290982	3	O75909	CCNK	Cyclin-K	CCNK_HUMAN	2
CA1	old / young	P00915	P00915	-0.355757	0.355757	0.291469	11	P00915	CA1	Carbonic anhydrase 1	CAH1_HUMAN	4
ZC3H14	old / young	Q6PJT7	Q6PJT7	0.24731	0.24731	0.291469	3	Q6PJT7	ZC3H14	Zinc finger CCCH domain-containing protein 14	ZC3HE_HUMAN	1
AGPS	old / young	O00116	O00116	-0.104495	0.104495	0.291899	4	O00116	AGPS	Alkyldihydroxyacetonephosphate synthase, peroxisomal	ADAS_HUMAN	4
AHCYL1	old / young	O43865	O43865	-0.494575	0.494575	0.291912	9	O43865	AHCYL1	Adenosylhomocysteinase 2	SAHH2_HUMAN	2
PLG	old / young	P00747	P00747	0.334091	0.334091	0.292004	10	P00747	PLG	Plasminogen	PLMN_HUMAN	5
HDAC1	old / young	Q13547	Q13547	0.238951	0.238951	0.292099	9	Q13547	HDAC1	Histone deacetylase 1	HDAC1_HUMAN	5
WIBG	old / young	Q9BRP8	Q9BRP8	0.0964262	0.0964262	0.292099	9	Q9BRP8	WIBG	Partner of Y14 and mago	WIBG_HUMAN	3
TXN	old / young	P10599	P10599	-0.0229285	0.0229285	0.292463	11	P10599	TXN	Thioredoxin	THIO_HUMAN	5
SERPINF2	old / young	P08697	P08697	-0.529968	0.529968	0.29357	4	P08697	SERPINF2	Alpha-2-antiplasmin	A2AP_HUMAN	4
NAMPT	old / young	P43490	P43490	0.376253	0.376253	0.294117	111	P43490	NAMPT	Nicotinamide phosphoribosyltransferase	NAMPT_HUMAN	26
THRAP3	old / young	Q9Y2W1	Q9Y2W1	0.250567	0.250567	0.294117	26	Q9Y2W1	THRAP3	Thyroid hormone receptor-associated protein 3	TR150_HUMAN	8
STX18	old / young	Q9P2W9	Q9P2W9	-0.0860487	0.0860487	0.294214	6	Q9P2W9	STX18	Syntaxin-18	STX18_HUMAN	2
A2M	old / young	P01023	P01023	-0.292008	0.292008	0.294247	41	P01023	A2M	Alpha-2-macroglobulin	A2MG_HUMAN	17
CHTOP	old / young	Q9Y3Y2	Q9Y3Y2	0.48637	0.48637	0.294247	5	Q9Y3Y2	CHTOP	Chromatin target of PRMT1 protein	CHTOP_HUMAN	2
EML2	old / young	O95834	O95834	0.0110225	0.0110225	0.294836	2	O95834	EML2	Echinoderm microtubule-associated protein-like 2	EMAL2_HUMAN	2
G3BP1	old / young	Q13283	Q13283	0.117781	0.117781	0.294836	31	Q13283	G3BP1	Ras GTPase-activating protein-binding protein 1	G3BP1_HUMAN	10
EEA1	old / young	Q15075	Q15075	0.04861	0.04861	0.2952	8	Q15075	EEA1	Early endosome antigen 1	EEA1_HUMAN	7
PUF60	old / young	Q9UHX1	Q9UHX1	0.480405	0.480405	0.295682	8	Q9UHX1	PUF60	Poly(U)-binding-splicing factor PUF60	PUF60_HUMAN	5
UGT2A3	old / young	Q6UWM9	Q6UWM9	-0.389822	0.389822	0.295682	14	Q6UWM9	UGT2A3	UDP-glucuronosyltransferase 2A3	UD2A3_HUMAN	5
LSM6	old / young	P62312	P62312	0.318404	0.318404	0.296364	6	P62312	LSM6	U6 snRNA-associated Sm-like protein LSm6	LSM6_HUMAN	2
KRT19	old / young	P08727	P08727	0.420213	0.420213	0.29723	38	P08727	KRT19	Keratin, type I cytoskeletal 19	K1C19_HUMAN	13
CFI	old / young	P05156	P05156	-0.49197	0.49197	0.297807	6	P05156	CFI	Complement factor I	CFAI_HUMAN	2
ZMPSTE24	old / young	O75844	O75844	-0.0172154	0.0172154	0.2984	12	O75844	ZMPSTE24	CAAX prenyl protease 1 homolog	FACE1_HUMAN	5
PSMD9	old / young	O00233	O00233	0.252853	0.252853	0.29879	9	O00233	PSMD9	26S proteasome non-ATPase regulatory subunit 9	PSMD9_HUMAN	4
EPB41L2	old / young	O43491	O43491	0.177798	0.177798	0.29879	30	O43491	EPB41L2	Band 4.1-like protein 2	E41L2_HUMAN	10
ERVPABLB-1	old / young	P60509	P60509	-0.508365	0.508365	0.29879	3	P60509	ERVPABLB-1	Endogenous retrovirus group PABLB member 1 Env polyprotein	ERB1_HUMAN	1
GSTP1	old / young	P09211	P09211	0.618801	0.618801	0.29879	18	P09211	GSTP1	Glutathione S-transferase P	GSTP1_HUMAN	11
PRKCDBP	old / young	Q969G5	Q969G5	0.836248	0.836248	0.29879	6	Q969G5	PRKCDBP	Protein kinase C delta-binding protein	PRDBP_HUMAN	4
SEC24D	old / young	O94855	O94855	-0.125475	0.125475	0.29879	27	O94855	SEC24D	Protein transport protein Sec24D	SC24D_HUMAN	13
SRC	old / young	P12931	P12931	0.130091	0.130091	0.29879	6	P12931	SRC	Proto-oncogene tyrosine-protein kinase Src	SRC_HUMAN	3
CHD4	old / young	Q14839	Q14839	0.641907	0.641907	0.299049	5	Q14839	CHD4	Chromodomain-helicase-DNA-binding protein 4	CHD4_HUMAN	3
DFFA	old / young	O00273	O00273	0.580661	0.580661	0.299049	3	O00273	DFFA	DNA fragmentation factor subunit alpha	DFFA_HUMAN	1
PFDN6	old / young	O15212	O15212	0.296492	0.296492	0.299049	9	O15212	PFDN6	Prefoldin subunit 6	PFD6_HUMAN	3
RDH14	old / young	Q9HBH5	Q9HBH5	0.0687019	0.0687019	0.299049	10	Q9HBH5	RDH14	Retinol dehydrogenase 14	RDH14_HUMAN	4
TFR2	old / young	Q9UP52	Q9UP52	-0.0468734	0.0468734	0.299049	9	Q9UP52	TFR2	Transferrin receptor protein 2	TFR2_HUMAN	3
VDAC3	old / young	Q9Y277	Q9Y277	-0.0586115	0.0586115	0.299049	12	Q9Y277	VDAC3	Voltage-dependent anion-selective channel protein 3	VDAC3_HUMAN	3
CENPF	old / young	P49454	P49454	0.205353	0.205353	0.299204	2	P49454	CENPF	Centromere protein F	CENPF_HUMAN	1
C1R	old / young	P00736	P00736	-0.0834991	0.0834991	0.299204	28	P00736	C1R	Complement C1r subcomponent	C1R_HUMAN	10
FDFT1	old / young	P37268	P37268	0.182832	0.182832	0.299204	4	P37268	FDFT1	Squalene synthase	FDFT_HUMAN	3
CPOX	old / young	P36551	P36551	-0.063058	0.063058	0.299356	27	P36551	CPOX	Oxygen-dependent coproporphyrinogen-III oxidase, mitochondrial	HEM6_HUMAN	9
PABPN1	old / young	Q86U42	Q86U42	0.382813	0.382813	0.299356	3	Q86U42	PABPN1	Polyadenylate-binding protein 2	PABP2_HUMAN	1
HIST1H2BK;H2BFS;HIST1H2BD;HIST1H2BC;HIST1H2BN;HIST1H2BM;HIST1H2BL	old / young	O60814;P57053;P58876;P62807;Q99877;Q99879;Q99880	O60814;P57053;P58876;P62807;Q99877;Q99879;Q99880	0.34712	0.34712	0.299458	11	O60814;P57053;P58876;P62807;Q99877;Q99879;Q99880	HIST1H2BK;H2BFS;HIST1H2BD;HIST1H2BC;HIST1H2BN;HIST1H2BM;HIST1H2BL	Histone H2B type 1-K;Histone H2B type F-S;Histone H2B type 1-D;Histone H2B type 1-C/E/F/G/I;Histone H2B type 1-N;Histone H2B type 1-M;Histone H2B type 1-L	H2B1K_HUMAN;H2BFS_HUMAN;H2B1D_HUMAN;H2B1C_HUMAN;H2B1N_HUMAN;H2B1M_HUMAN;H2B1L_HUMAN	2
ARRB1	old / young	P49407	P49407	-0.268684	0.268684	0.299619	6	P49407	ARRB1	Beta-arrestin-1	ARRB1_HUMAN	1
NDUFS5	old / young	O43920	O43920	0.155124	0.155124	0.299619	10	O43920	NDUFS5	NADH dehydrogenase [ubiquinone] iron-sulfur protein 5	NDUS5_HUMAN	4
TMOD3	old / young	Q9NYL9	Q9NYL9	-0.0363837	0.0363837	0.299619	24	Q9NYL9	TMOD3	Tropomodulin-3	TMOD3_HUMAN	9
ITGAX	old / young	P20702	P20702	-0.647804	0.647804	0.300114	3	P20702	ITGAX	Integrin alpha-X	ITAX_HUMAN	1
BCO2	old / young	Q9BYV7	Q9BYV7	0.0286945	0.0286945	0.300545	11	Q9BYV7	BCO2	Beta,beta-carotene 9',10'-oxygenase	BCDO2_HUMAN	5
CTNNBL1	old / young	Q8WYA6	Q8WYA6	-0.112889	0.112889	0.300545	3	Q8WYA6	CTNNBL1	Beta-catenin-like protein 1	CTBL1_HUMAN	1
ANP32A	old / young	P39687	P39687	0.113541	0.113541	0.301404	13	P39687	ANP32A	Acidic leucine-rich nuclear phosphoprotein 32 family member A	AN32A_HUMAN	6
CDC5L	old / young	Q99459	Q99459	-0.0304686	0.0304686	0.301404	5	Q99459	CDC5L	Cell division cycle 5-like protein	CDC5L_HUMAN	2
TMX4	old / young	Q9H1E5	Q9H1E5	0.205991	0.205991	0.3024	9	Q9H1E5	TMX4	Thioredoxin-related transmembrane protein 4	TMX4_HUMAN	3
C16orf62	old / young	Q7Z3J2	Q7Z3J2	-0.520524	0.520524	0.302811	8	Q7Z3J2	C16orf62	UPF0505 protein C16orf62	CP062_HUMAN	3
ADD1	old / young	P35611	P35611	-0.202292	0.202292	0.303013	15	P35611	ADD1	Alpha-adducin	ADDA_HUMAN	7
DHRS3	old / young	O75911	O75911	0.214536	0.214536	0.303885	3	O75911	DHRS3	Short-chain dehydrogenase/reductase 3	DHRS3_HUMAN	1
MYL9	old / young	P24844	P24844	-0.667732	0.667732	0.304179	6	P24844	MYL9	Myosin regulatory light polypeptide 9	MYL9_HUMAN	2
KIAA0196	old / young	Q12768	Q12768	0.608632	0.608632	0.304179	9	Q12768	KIAA0196	WASH complex subunit strumpellin	STRUM_HUMAN	4
CTSC	old / young	P53634	P53634	0.333916	0.333916	0.304497	6	P53634	CTSC	Dipeptidyl peptidase 1	CATC_HUMAN	1
SKIV2L	old / young	Q15477	Q15477	0.578824	0.578824	0.304787	4	Q15477	SKIV2L	Helicase SKI2W	SKIV2_HUMAN	3
PHKA2	old / young	P46019	P46019	0.225177	0.225177	0.304787	22	P46019	PHKA2	Phosphorylase b kinase regulatory subunit alpha, liver isoform	KPB2_HUMAN	10
DYNC1LI1	old / young	Q9Y6G9	Q9Y6G9	0.26962	0.26962	0.305321	9	Q9Y6G9	DYNC1LI1	Cytoplasmic dynein 1 light intermediate chain 1	DC1L1_HUMAN	4
PARVA	old / young	Q9NVD7	Q9NVD7	0.202071	0.202071	0.305728	21	Q9NVD7	PARVA	Alpha-parvin	PARVA_HUMAN	8
C12orf10	old / young	Q9HB07	Q9HB07	0.199031	0.199031	0.305921	6	Q9HB07	C12orf10	UPF0160 protein MYG1, mitochondrial	MYG1_HUMAN	2
FGL1	old / young	Q08830	Q08830	0.228264	0.228264	0.306204	19	Q08830	FGL1	Fibrinogen-like protein 1	FGL1_HUMAN	7
ACSF2	old / young	Q96CM8	Q96CM8	-0.54447	0.54447	0.307206	19	Q96CM8	ACSF2	Acyl-CoA synthetase family member 2, mitochondrial	ACSF2_HUMAN	8
IGHV3-23	old / young	P01764	P01764	-1.20613	1.20613	0.307206	3	P01764	IGHV3-23	Ig heavy chain V-III region 23	HV303_HUMAN	1
PFN2	old / young	P35080	P35080	0.272935	0.272935	0.307725	3	P35080	PFN2	Profilin-2	PROF2_HUMAN	1
CTBP1	old / young	Q13363	Q13363	0.186101	0.186101	0.308899	8	Q13363	CTBP1	C-terminal-binding protein 1	CTBP1_HUMAN	3
EPS8	old / young	Q12929	Q12929	-0.15484	0.15484	0.30917	2	Q12929	EPS8	Epidermal growth factor receptor kinase substrate 8	EPS8_HUMAN	1
TIMP3	old / young	P35625	P35625	1.57756	1.57756	0.30953	3	P35625	TIMP3	Metalloproteinase inhibitor 3	TIMP3_HUMAN	1
ASPG	old / young	Q86U10	Q86U10	0.146676	0.146676	0.309664	12	Q86U10	ASPG	60 kDa lysophospholipase	LPP60_HUMAN	4
CPQ	old / young	Q9Y646	Q9Y646	0.236239	0.236239	0.309664	5	Q9Y646	CPQ	Carboxypeptidase Q	CBPQ_HUMAN	3
MOCS1	old / young	Q9NZB8	Q9NZB8	0.319191	0.319191	0.309664	3	Q9NZB8	MOCS1	Molybdenum cofactor biosynthesis protein 1	MOCS1_HUMAN	1
LAMA5	old / young	O15230	O15230	0.48866	0.48866	0.309698	37	O15230	LAMA5	Laminin subunit alpha-5	LAMA5_HUMAN	20
TINAGL1	old / young	Q9GZM7	Q9GZM7	0.124098	0.124098	0.310284	14	Q9GZM7	TINAGL1	Tubulointerstitial nephritis antigen-like	TINAL_HUMAN	6
GHDC	old / young	Q8N2G8	Q8N2G8	0.383476	0.383476	0.310382	3	Q8N2G8	GHDC	GH3 domain-containing protein	GHDC_HUMAN	1
RPLP2	old / young	P05387	P05387	0.404725	0.404725	0.310482	24	P05387	RPLP2	60S acidic ribosomal protein P2	RLA2_HUMAN	6
GMPS	old / young	P49915	P49915	0.272548	0.272548	0.310482	8	P49915	GMPS	GMP synthase [glutamine-hydrolyzing]	GUAA_HUMAN	3
OGN	old / young	P20774	P20774	0.104241	0.104241	0.310482	21	P20774	OGN	Mimecan	MIME_HUMAN	7
NDUFAF3	old / young	Q9BU61	Q9BU61	-0.567881	0.567881	0.310482	2	Q9BU61	NDUFAF3	NADH dehydrogenase [ubiquinone] 1 alpha subcomplex assembly factor 3	NDUF3_HUMAN	2
FARSB	old / young	Q9NSD9	Q9NSD9	0.530232	0.530232	0.310482	28	Q9NSD9	FARSB	Phenylalanine--tRNA ligase beta subunit	SYFB_HUMAN	10
FUNDC2	old / young	Q9BWH2	Q9BWH2	-0.602214	0.602214	0.31085	3	Q9BWH2	FUNDC2	FUN14 domain-containing protein 2	FUND2_HUMAN	1
EBP	old / young	Q15125	Q15125	0.178032	0.178032	0.310939	9	Q15125	EBP	3-beta-hydroxysteroid-Delta(8),Delta(7)-isomerase	EBP_HUMAN	2
CTSB	old / young	P07858	P07858	0.464615	0.464615	0.311784	58	P07858	CTSB	Cathepsin B	CATB_HUMAN	8
CPNE1	old / young	Q99829	Q99829	0.136371	0.136371	0.311784	12	Q99829	CPNE1	Copine-1	CPNE1_HUMAN	4
TXNDC17	old / young	Q9BRA2	Q9BRA2	0.48672	0.48672	0.311784	5	Q9BRA2	TXNDC17	Thioredoxin domain-containing protein 17	TXD17_HUMAN	2
UFC1	old / young	Q9Y3C8	Q9Y3C8	0.348936	0.348936	0.312243	8	Q9Y3C8	UFC1	Ubiquitin-fold modifier-conjugating enzyme 1	UFC1_HUMAN	4
SRM	old / young	P19623	P19623	0.507136	0.507136	0.3123	9	P19623	SRM	Spermidine synthase	SPEE_HUMAN	4
DHTKD1	old / young	Q96HY7	Q96HY7	0.324714	0.324714	0.312518	43	Q96HY7	DHTKD1	Probable 2-oxoglutarate dehydrogenase E1 component DHKTD1, mitochondrial	DHTK1_HUMAN	18
PRPS2	old / young	P11908	P11908	-1.19065	1.19065	0.312518	3	P11908	PRPS2	Ribose-phosphate pyrophosphokinase 2	PRPS2_HUMAN	1
RPL39;RPL39P5	old / young	P62891;Q59GN2	P62891;Q59GN2	0.479887	0.479887	0.312519	6	P62891;Q59GN2	RPL39;RPL39P5	60S ribosomal protein L39;Putative 60S ribosomal protein L39-like 5	RL39_HUMAN;R39L5_HUMAN	1
MRPS22	old / young	P82650	P82650	2.64384	2.64384	0.312801	5	P82650	MRPS22	28S ribosomal protein S22, mitochondrial	RT22_HUMAN	2
PGK1	old / young	P00558	P00558	0.0767583	0.0767583	0.312801	95	P00558	PGK1	Phosphoglycerate kinase 1	PGK1_HUMAN	21
SEC24A	old / young	O95486	O95486	0.260146	0.260146	0.312801	46	O95486	SEC24A	Protein transport protein Sec24A	SC24A_HUMAN	17
EIF2B4	old / young	Q9UI10	Q9UI10	0.157735	0.157735	0.312801	14	Q9UI10	EIF2B4	Translation initiation factor eIF-2B subunit delta	EI2BD_HUMAN	5
BDH1	old / young	Q02338	Q02338	-0.0597758	0.0597758	0.313053	74	Q02338	BDH1	D-beta-hydroxybutyrate dehydrogenase, mitochondrial	BDH_HUMAN	14
DCTD	old / young	P32321	P32321	-0.0761849	0.0761849	0.313053	5	P32321	DCTD	Deoxycytidylate deaminase	DCTD_HUMAN	2
RAB8B	old / young	Q92930	Q92930	0.304491	0.304491	0.313053	9	Q92930	RAB8B	Ras-related protein Rab-8B	RAB8B_HUMAN	2
RTN4	old / young	Q9NQC3	Q9NQC3	-0.0564929	0.0564929	0.313053	18	Q9NQC3	RTN4	Reticulon-4	RTN4_HUMAN	5
TARDBP	old / young	Q13148	Q13148	0.27449	0.27449	0.313053	15	Q13148	TARDBP	TAR DNA-binding protein 43	TADBP_HUMAN	5
GLB1	old / young	P16278	P16278	0.170101	0.170101	0.313167	26	P16278	GLB1	Beta-galactosidase	BGAL_HUMAN	9
GPX4	old / young	P36969	P36969	-0.155409	0.155409	0.313167	13	P36969	GPX4	Phospholipid hydroperoxide glutathione peroxidase, mitochondrial	GPX4_HUMAN	5
LDHAL6B	old / young	Q9BYZ2	Q9BYZ2	0.053663	0.053663	0.31346	3	Q9BYZ2	LDHAL6B	L-lactate dehydrogenase A-like 6B	LDH6B_HUMAN	1
ASAH1	old / young	Q13510	Q13510	0.351174	0.351174	0.313671	33	Q13510	ASAH1	Acid ceramidase	ASAH1_HUMAN	15
TRIM28	old / young	Q13263	Q13263	0.245757	0.245757	0.313671	24	Q13263	TRIM28	Transcription intermediary factor 1-beta	TIF1B_HUMAN	11
EIF2S1	old / young	P05198	P05198	0.184989	0.184989	0.314127	34	P05198	EIF2S1	Eukaryotic translation initiation factor 2 subunit 1	IF2A_HUMAN	11
FAM98B	old / young	Q52LJ0	Q52LJ0	0.525254	0.525254	0.314204	4	Q52LJ0	FAM98B	Protein FAM98B	FA98B_HUMAN	3
USP9X	old / young	Q93008	Q93008	0.0594271	0.0594271	0.314394	24	Q93008	USP9X	Probable ubiquitin carboxyl-terminal hydrolase FAF-X	USP9X_HUMAN	11
GLO1	old / young	Q04760	Q04760	0.188805	0.188805	0.314543	30	Q04760	GLO1	Lactoylglutathione lyase	LGUL_HUMAN	8
S100A12	old / young	P80511	P80511	-0.237395	0.237395	0.314543	9	P80511	S100A12	Protein S100-A12	S10AC_HUMAN	2
HBD	old / young	P02042	P02042	-0.616999	0.616999	0.314575	15	P02042	HBD	Hemoglobin subunit delta	HBD_HUMAN	5
YWHAG	old / young	P61981	P61981	0.168162	0.168162	0.314836	12	P61981	YWHAG	14-3-3 protein gamma	1433G_HUMAN	5
BCAP29	old / young	Q9UHQ4	Q9UHQ4	-0.253892	0.253892	0.315764	2	Q9UHQ4	BCAP29	B-cell receptor-associated protein 29	BAP29_HUMAN	1
EIF3CL;EIF3C	old / young	B5ME19;Q99613	B5ME19;Q99613	0.148781	0.148781	0.315764	47	B5ME19;Q99613	EIF3CL;EIF3C	Eukaryotic translation initiation factor 3 subunit C-like protein;Eukaryotic translation initiation factor 3 subunit C	EIFCL_HUMAN;EIF3C_HUMAN	17
GLYCTK	old / young	Q8IVS8	Q8IVS8	0.0752212	0.0752212	0.315764	28	Q8IVS8	GLYCTK	Glycerate kinase	GLCTK_HUMAN	10
NCL	old / young	P19338	P19338	0.186372	0.186372	0.315764	48	P19338	NCL	Nucleolin	NUCL_HUMAN	15
G3BP2	old / young	Q9UN86	Q9UN86	0.540182	0.540182	0.316207	10	Q9UN86	G3BP2	Ras GTPase-activating protein-binding protein 2	G3BP2_HUMAN	4
CAMK1	old / young	Q14012	Q14012	0.503417	0.503417	0.316566	4	Q14012	CAMK1	Calcium/calmodulin-dependent protein kinase type 1	KCC1A_HUMAN	2
SLC25A2	old / young	Q9BXI2	Q9BXI2	0.413846	0.413846	0.316566	3	Q9BXI2	SLC25A2	Mitochondrial ornithine transporter 2	ORNT2_HUMAN	1
NDUFAF4	old / young	Q9P032	Q9P032	-0.178299	0.178299	0.316566	3	Q9P032	NDUFAF4	NADH dehydrogenase [ubiquinone] 1 alpha subcomplex assembly factor 4	NDUF4_HUMAN	1
CACYBP	old / young	Q9HB71	Q9HB71	-0.120196	0.120196	0.316659	5	Q9HB71	CACYBP	Calcyclin-binding protein	CYBP_HUMAN	3
AHCY	old / young	P23526	P23526	0.231288	0.231288	0.316675	68	P23526	AHCY	Adenosylhomocysteinase	SAHH_HUMAN	22
RPL35A	old / young	P18077	P18077	0.573913	0.573913	0.316915	17	P18077	RPL35A	60S ribosomal protein L35a	RL35A_HUMAN	6
ARF5	old / young	P84085	P84085	-0.372001	0.372001	0.317454	12	P84085	ARF5	ADP-ribosylation factor 5	ARF5_HUMAN	4
CYP3A5	old / young	P20815	P20815	1.90792	1.90792	0.317585	20	P20815	CYP3A5	Cytochrome P450 3A5	CP3A5_HUMAN	10
SIRT3	old / young	Q9NTG7	Q9NTG7	0.22865	0.22865	0.317585	6	Q9NTG7	SIRT3	NAD-dependent protein deacetylase sirtuin-3, mitochondrial	SIR3_HUMAN	2
TMSB4X	old / young	P62328	P62328	0.129942	0.129942	0.317585	7	P62328	TMSB4X	Thymosin beta-4	TYB4_HUMAN	5
LSM5	old / young	Q9Y4Y9	Q9Y4Y9	1.00413	1.00413	0.317585	2	Q9Y4Y9	LSM5	U6 snRNA-associated Sm-like protein LSm5	LSM5_HUMAN	1
PECR	old / young	Q9BY49	Q9BY49	-0.0525706	0.0525706	0.317693	50	Q9BY49	PECR	Peroxisomal trans-2-enoyl-CoA reductase	PECR_HUMAN	13
WASH6P	old / young	Q9NQA3	Q9NQA3	0.549525	0.549525	0.318394	3	Q9NQA3	WASH6P	WAS protein family homolog 6	WASH6_HUMAN	1
DCTN2	old / young	Q13561	Q13561	0.105858	0.105858	0.31872	25	Q13561	DCTN2	Dynactin subunit 2	DCTN2_HUMAN	9
SP100	old / young	P23497	P23497	0.314574	0.314574	0.318767	8	P23497	SP100	Nuclear autoantigen Sp-100	SP100_HUMAN	3
ATPAF1	old / young	Q5TC12	Q5TC12	-0.192115	0.192115	0.318995	2	Q5TC12	ATPAF1	ATP synthase mitochondrial F1 complex assembly factor 1	ATPF1_HUMAN	2
RECQL	old / young	P46063	P46063	0.100815	0.100815	0.319151	4	P46063	RECQL	ATP-dependent DNA helicase Q1	RECQ1_HUMAN	2
C10orf32	old / young	Q96B45	Q96B45	0.142371	0.142371	0.319432	2	Q96B45	C10orf32	UPF0693 protein C10orf32	CJ032_HUMAN	1
PPP1R14B	old / young	Q96C90	Q96C90	0.408307	0.408307	0.320156	3	Q96C90	PPP1R14B	Protein phosphatase 1 regulatory subunit 14B	PP14B_HUMAN	1
DDX39B	old / young	Q13838	Q13838	0.406569	0.406569	0.320156	47	Q13838	DDX39B	Spliceosome RNA helicase DDX39B	DX39B_HUMAN	14
COMMD10	old / young	Q9Y6G5	Q9Y6G5	0.403083	0.403083	0.320215	5	Q9Y6G5	COMMD10	COMM domain-containing protein 10	COMDA_HUMAN	2
C9orf142	old / young	Q9BUH6	Q9BUH6	0.109904	0.109904	0.320434	5	Q9BUH6	C9orf142	Protein PAXX	PAXX_HUMAN	2
PDF	old / young	Q9HBH1	Q9HBH1	0.106584	0.106584	0.320622	9	Q9HBH1	PDF	Peptide deformylase, mitochondrial	DEFM_HUMAN	3
PRMT5	old / young	O14744	O14744	0.11942	0.11942	0.320622	9	O14744	PRMT5	Protein arginine N-methyltransferase 5	ANM5_HUMAN	4
PDZK1	old / young	Q5T2W1	Q5T2W1	-0.119648	0.119648	0.321333	13	Q5T2W1	PDZK1	Na(+)/H(+) exchange regulatory cofactor NHE-RF3	NHRF3_HUMAN	5
CRIP2	old / young	P52943	P52943	0.496626	0.496626	0.321633	12	P52943	CRIP2	Cysteine-rich protein 2	CRIP2_HUMAN	6
UGT2B15	old / young	P54855	P54855	-0.388324	0.388324	0.321778	11	P54855	UGT2B15	UDP-glucuronosyltransferase 2B15	UDB15_HUMAN	4
ACTBL2	old / young	Q562R1	Q562R1	-0.00720298	0.00720298	0.321957	6	Q562R1	ACTBL2	Beta-actin-like protein 2	ACTBL_HUMAN	2
SNX4	old / young	O95219	O95219	0.101902	0.101902	0.321957	6	O95219	SNX4	Sorting nexin-4	SNX4_HUMAN	2
PSMA3	old / young	P25788	P25788	0.130972	0.130972	0.32199	24	P25788	PSMA3	Proteasome subunit alpha type-3	PSA3_HUMAN	6
ANXA3	old / young	P12429	P12429	-0.402611	0.402611	0.322035	14	P12429	ANXA3	Annexin A3	ANXA3_HUMAN	5
ACBD3	old / young	Q9H3P7	Q9H3P7	0.148428	0.148428	0.322035	3	Q9H3P7	ACBD3	Golgi resident protein GCP60	GCP60_HUMAN	1
IDH1	old / young	O75874	O75874	0.138735	0.138735	0.322035	95	O75874	IDH1	Isocitrate dehydrogenase [NADP] cytoplasmic	IDHC_HUMAN	20
LASP1	old / young	Q14847	Q14847	0.160752	0.160752	0.322035	39	Q14847	LASP1	LIM and SH3 domain protein 1	LASP1_HUMAN	11
PRKAB2	old / young	O43741	O43741	-0.101264	0.101264	0.322164	12	O43741	PRKAB2	5'-AMP-activated protein kinase subunit beta-2	AAKB2_HUMAN	5
NFIC	old / young	P08651	P08651	-0.038052	0.038052	0.322164	6	P08651	NFIC	Nuclear factor 1 C-type	NFIC_HUMAN	2
C1QBP	old / young	Q07021	Q07021	-0.667875	0.667875	0.322537	23	Q07021	C1QBP	Complement component 1 Q subcomponent-binding protein, mitochondrial	C1QBP_HUMAN	8
TMBIM6	old / young	P55061	P55061	-0.0936873	0.0936873	0.322917	3	P55061	TMBIM6	Bax inhibitor 1	BI1_HUMAN	1
POFUT1	old / young	Q9H488	Q9H488	-0.29962	0.29962	0.322917	9	Q9H488	POFUT1	GDP-fucose protein O-fucosyltransferase 1	OFUT1_HUMAN	3
DIAPH1	old / young	O60610	O60610	-0.152879	0.152879	0.322917	43	O60610	DIAPH1	Protein diaphanous homolog 1	DIAP1_HUMAN	18
RPLP0	old / young	P05388	P05388	0.320919	0.320919	0.322947	46	P05388	RPLP0	60S acidic ribosomal protein P0	RLA0_HUMAN	13
MAPK3	old / young	P27361	P27361	0.4125	0.4125	0.323174	3	P27361	MAPK3	Mitogen-activated protein kinase 3	MK03_HUMAN	2
EIF3B	old / young	P55884	P55884	0.231252	0.231252	0.323349	36	P55884	EIF3B	Eukaryotic translation initiation factor 3 subunit B	EIF3B_HUMAN	12
FBP2	old / young	O00757	O00757	0.182248	0.182248	0.323349	3	O00757	FBP2	Fructose-1,6-bisphosphatase isozyme 2	F16P2_HUMAN	1
KPNB1	old / young	Q14974	Q14974	0.180025	0.180025	0.323349	81	Q14974	KPNB1	Importin subunit beta-1	IMB1_HUMAN	22
SRP72	old / young	O76094	O76094	0.329219	0.329219	0.323349	20	O76094	SRP72	Signal recognition particle subunit SRP72	SRP72_HUMAN	8
TNS3	old / young	Q68CZ2	Q68CZ2	0.143216	0.143216	0.323349	6	Q68CZ2	TNS3	Tensin-3	TENS3_HUMAN	3
RTCB	old / young	Q9Y3I0	Q9Y3I0	0.148996	0.148996	0.323349	53	Q9Y3I0	RTCB	tRNA-splicing ligase RtcB homolog	RTCB_HUMAN	14
CDC42	old / young	P60953	P60953	0.266704	0.266704	0.323693	12	P60953	CDC42	Cell division control protein 42 homolog	CDC42_HUMAN	4
GNPDA1	old / young	P46926	P46926	0.149922	0.149922	0.323922	7	P46926	GNPDA1	Glucosamine-6-phosphate isomerase 1	GNPI1_HUMAN	3
CAPG	old / young	P40121	P40121	1.2744	1.2744	0.324037	6	P40121	CAPG	Macrophage-capping protein	CAPG_HUMAN	3
ERO1A	old / young	Q96HE7	Q96HE7	0.102002	0.102002	0.324513	38	Q96HE7	ERO1A	ERO1-like protein alpha	ERO1A_HUMAN	12
HNRNPUL2	old / young	Q1KMD3	Q1KMD3	-0.0772117	0.0772117	0.324513	17	Q1KMD3	HNRNPUL2	Heterogeneous nuclear ribonucleoprotein U-like protein 2	HNRL2_HUMAN	7
LDHA	old / young	P00338	P00338	0.2413	0.2413	0.324513	85	P00338	LDHA	L-lactate dehydrogenase A chain	LDHA_HUMAN	24
MYL12B;MYL12A	old / young	O14950;P19105	O14950;P19105	-0.00519447	0.00519447	0.324513	46	O14950;P19105	MYL12B;MYL12A	Myosin regulatory light chain 12B;Myosin regulatory light chain 12A	ML12B_HUMAN;ML12A_HUMAN	11
PARP1	old / young	P09874	P09874	0.26503	0.26503	0.324513	30	P09874	PARP1	Poly [ADP-ribose] polymerase 1	PARP1_HUMAN	14
CWC15	old / young	Q9P013	Q9P013	0.479329	0.479329	0.324513	5	Q9P013	CWC15	Spliceosome-associated protein CWC15 homolog	CWC15_HUMAN	2
EEF1E1	old / young	O43324	O43324	0.205954	0.205954	0.324854	16	O43324	EEF1E1	Eukaryotic translation elongation factor 1 epsilon-1	MCA3_HUMAN	6
CEPT1	old / young	Q9Y6K0	Q9Y6K0	-0.173489	0.173489	0.325476	3	Q9Y6K0	CEPT1	Choline/ethanolaminephosphotransferase 1	CEPT1_HUMAN	3
CBX3	old / young	Q13185	Q13185	0.420827	0.420827	0.325476	6	Q13185	CBX3	Chromobox protein homolog 3	CBX3_HUMAN	2
DPP9	old / young	Q86TI2	Q86TI2	0.016235	0.016235	0.325476	10	Q86TI2	DPP9	Dipeptidyl peptidase 9	DPP9_HUMAN	4
GSPT2	old / young	Q8IYD1	Q8IYD1	0.13892	0.13892	0.325476	13	Q8IYD1	GSPT2	Eukaryotic peptide chain release factor GTP-binding subunit ERF3B	ERF3B_HUMAN	7
XPO7	old / young	Q9UIA9	Q9UIA9	-0.147676	0.147676	0.325476	8	Q9UIA9	XPO7	Exportin-7	XPO7_HUMAN	5
HINT1	old / young	P49773	P49773	0.268304	0.268304	0.325476	39	P49773	HINT1	Histidine triad nucleotide-binding protein 1	HINT1_HUMAN	8
LDHD	old / young	Q86WU2	Q86WU2	0.189436	0.189436	0.325476	25	Q86WU2	LDHD	Probable D-lactate dehydrogenase, mitochondrial	LDHD_HUMAN	9
TTLL12	old / young	Q14166	Q14166	-0.131024	0.131024	0.325476	25	Q14166	TTLL12	Tubulin--tyrosine ligase-like protein 12	TTL12_HUMAN	11
KPNA1	old / young	P52294	P52294	0.402708	0.402708	0.32602	13	P52294	KPNA1	Importin subunit alpha-5	IMA5_HUMAN	5
TMX3	old / young	Q96JJ7	Q96JJ7	-0.197254	0.197254	0.326269	2	Q96JJ7	TMX3	Protein disulfide-isomerase TMX3	TMX3_HUMAN	1
TBCB	old / young	Q99426	Q99426	-0.0320556	0.0320556	0.326544	11	Q99426	TBCB	Tubulin-folding cofactor B	TBCB_HUMAN	4
[truncated: 1,064 more rows]

## Sheet: GO UP aging human2
GO Term	Description	P-value	FDR q-value	Enrichment	N	B	n	b	Genes
GO:0006396	RNA processing	6.44e-21	3.1e-17	1.87	3026	269	982	163	[DHX9 - deah (asp-glu-ala-his) box helicase 9, DDX5 - dead (asp-glu-ala-asp) box helicase 5, TSN - translin, LUC7L3 - luc7-like 3 (s. cerevisiae), DDX1 - dead (asp-glu-ala-asp) box helicase 1, RBM39 - rna binding motif protein 39, HNRNPA0 - heterogeneous nuclear ribonucleoprotein a0, AARS - alanyl-trna synthetase, PNN - pinin, desmosome associated protein, RBMX - rna binding motif protein, x-link…
GO:0016071	mRNA metabolic process	4.52e-21	4.35e-17	1.92	3026	248	974	153	[DHX9 - deah (asp-glu-ala-his) box helicase 9, DDX6 - dead (asp-glu-ala-asp) box helicase 6, DDX5 - dead (asp-glu-ala-asp) box helicase 5, PAIP1 - poly(a) binding protein interacting protein 1, RBM39 - rna binding motif protein 39, HNRNPA0 - heterogeneous nuclear ribonucleoprotein a0, PNN - pinin, desmosome associated protein, RBMX - rna binding motif protein, x-linked, ZC3H11A - zinc finger ccch…
GO:0016070	RNA metabolic process	7.65e-17	1.84e-13	1.56	3026	478	976	241	[CCNK - cyclin k, TSN - translin, RBM39 - rna binding motif protein 39, HNRNPA0 - heterogeneous nuclear ribonucleoprotein a0, AARS - alanyl-trna synthetase, PNN - pinin, desmosome associated protein, RALY - raly heterogeneous nuclear ribonucleoprotein, RELA - v-rel avian reticuloendotheliosis viral oncogene homolog a, HNRNPM - heterogeneous nuclear ribonucleoprotein m, DTD1 - d-tyrosyl-trna deacy…
GO:0006402	mRNA catabolic process	1.15e-16	2.22e-13	2.39	3026	115	849	77	[RPL26 - ribosomal protein l26, RPL24 - ribosomal protein l24, DDX6 - dead (asp-glu-ala-asp) box helicase 6, RPL23A - ribosomal protein l23a, DDX5 - dead (asp-glu-ala-asp) box helicase 5, MAGOH - mago-nashi homolog, proliferation-associated (drosophila), PAIP1 - poly(a) binding protein interacting protein 1, RPL19 - ribosomal protein l19, NUDT16 - nudix (nucleoside diphosphate linked moiety x)-ty…
GO:0006401	RNA catabolic process	6.95e-17	2.23e-13	2.35	3026	123	849	81	[RPL26 - ribosomal protein l26, RPL24 - ribosomal protein l24, DDX6 - dead (asp-glu-ala-asp) box helicase 6, RPL23A - ribosomal protein l23a, DDX5 - dead (asp-glu-ala-asp) box helicase 5, MAGOH - mago-nashi homolog, proliferation-associated (drosophila), PAIP1 - poly(a) binding protein interacting protein 1, NUDT16 - nudix (nucleoside diphosphate linked moiety x)-type motif 16, RPL19 - ribosomal …
GO:0000956	nuclear-transcribed mRNA catabolic process	2.03e-15	3.25e-12	2.37	3026	110	849	73	[RPL26 - ribosomal protein l26, RPL24 - ribosomal protein l24, DDX6 - dead (asp-glu-ala-asp) box helicase 6, RPL23A - ribosomal protein l23a, DDX5 - dead (asp-glu-ala-asp) box helicase 5, MAGOH - mago-nashi homolog, proliferation-associated (drosophila), PAIP1 - poly(a) binding protein interacting protein 1, RPL19 - ribosomal protein l19, RPL18 - ribosomal protein l18, RPL15 - ribosomal protein l…
GO:0019083	viral transcription	3.66e-15	5.03e-12	2.38	3026	79	996	62	[DHX9 - deah (asp-glu-ala-his) box helicase 9, RPL26 - ribosomal protein l26, RPL24 - ribosomal protein l24, RPL23A - ribosomal protein l23a, RPL21 - ribosomal protein l21, RPL19 - ribosomal protein l19, RPL18A - ribosomal protein l18a, RPL18 - ribosomal protein l18, RPL15 - ribosomal protein l15, RPL13 - ribosomal protein l13, RPL12 - ribosomal protein l12, RPL11 - ribosomal protein l11, RPL9 - …
GO:0034655	nucleobase-containing compound catabolic process	4.19e-15	5.03e-12	1.99	3026	161	962	102	[DDX6 - dead (asp-glu-ala-asp) box helicase 6, DDX5 - dead (asp-glu-ala-asp) box helicase 5, PAIP1 - poly(a) binding protein interacting protein 1, SAMHD1 - sam domain and hd domain 1, GDA - guanine deaminase, ASPDH - aspartate dehydrogenase domain containing, EIF4A1 - eukaryotic translation initiation factor 4a1, EIF4B - eukaryotic translation initiation factor 4b, HPRT1 - hypoxanthine phosphori…
GO:0000184	nuclear-transcribed mRNA catabolic process, nonsense-mediated decay	4.32e-14	3.77e-11	2.3	3026	86	962	63	[RPL26 - ribosomal protein l26, RPL24 - ribosomal protein l24, RPL23A - ribosomal protein l23a, MAGOH - mago-nashi homolog, proliferation-associated (drosophila), RPL19 - ribosomal protein l19, RPL18A - ribosomal protein l18a, RPL18 - ribosomal protein l18, RPL15 - ribosomal protein l15, RPL13 - ribosomal protein l13, RPL12 - ribosomal protein l12, RPL11 - ribosomal protein l11, RPL9 - ribosomal …
GO:0006614	SRP-dependent cotranslational protein targeting to membrane	3.64e-14	3.89e-11	2.3	3026	82	996	62	[RPL26 - ribosomal protein l26, RPL24 - ribosomal protein l24, RPL23A - ribosomal protein l23a, RPL21 - ribosomal protein l21, RPL19 - ribosomal protein l19, RPL18A - ribosomal protein l18a, RPL18 - ribosomal protein l18, RPL15 - ribosomal protein l15, RPL13 - ribosomal protein l13, RPL12 - ribosomal protein l12, RPL11 - ribosomal protein l11, RPL9 - ribosomal protein l9, RPL10 - ribosomal protei…
GO:0044270	cellular nitrogen compound catabolic process	4.06e-14	3.91e-11	1.83	3026	193	996	116	[DDX6 - dead (asp-glu-ala-asp) box helicase 6, DDX5 - dead (asp-glu-ala-asp) box helicase 5, PAIP1 - poly(a) binding protein interacting protein 1, SAMHD1 - sam domain and hd domain 1, GDA - guanine deaminase, EIF4A1 - eukaryotic translation initiation factor 4a1, ASPDH - aspartate dehydrogenase domain containing, EIF4B - eukaryotic translation initiation factor 4b, HPRT1 - hypoxanthine phosphori…
GO:0046700	heterocycle catabolic process	5.14e-14	4.12e-11	1.83	3026	189	996	114	[DDX6 - dead (asp-glu-ala-asp) box helicase 6, DDX5 - dead (asp-glu-ala-asp) box helicase 5, PAIP1 - poly(a) binding protein interacting protein 1, SAMHD1 - sam domain and hd domain 1, GDA - guanine deaminase, ASPDH - aspartate dehydrogenase domain containing, EIF4A1 - eukaryotic translation initiation factor 4a1, EIF4B - eukaryotic translation initiation factor 4b, HPRT1 - hypoxanthine phosphori…
GO:0034470	ncRNA processing	8.33e-14	6.16e-11	2.02	3026	128	996	85	[RPL26 - ribosomal protein l26, RPL24 - ribosomal protein l24, RPL23A - ribosomal protein l23a, DDX1 - dead (asp-glu-ala-asp) box helicase 1, RPL21 - ribosomal protein l21, RPL19 - ribosomal protein l19, RPL18A - ribosomal protein l18a, RPL18 - ribosomal protein l18, AARS - alanyl-trna synthetase, RPL15 - ribosomal protein l15, CSTF2 - cleavage stimulation factor, 3' pre-rna, subunit 2, 64kda, RP…
GO:0006364	rRNA processing	1.52e-13	1.05e-10	2.31	3026	102	849	66	[RPL26 - ribosomal protein l26, RPL24 - ribosomal protein l24, RPL23A - ribosomal protein l23a, RPL19 - ribosomal protein l19, RPL18 - ribosomal protein l18, RPL15 - ribosomal protein l15, RPL13 - ribosomal protein l13, RPL12 - ribosomal protein l12, RPL11 - ribosomal protein l11, RPL9 - ribosomal protein l9, RPL10 - ribosomal protein l10, RPL8 - ribosomal protein l8, RPL6 - ribosomal protein l6,…
GO:0090304	nucleic acid metabolic process	2.12e-13	1.27e-10	1.44	3026	556	976	258	[CCNK - cyclin k, TSN - translin, RBM39 - rna binding motif protein 39, AARS - alanyl-trna synthetase, HNRNPA0 - heterogeneous nuclear ribonucleoprotein a0, PNN - pinin, desmosome associated protein, RALY - raly heterogeneous nuclear ribonucleoprotein, RELA - v-rel avian reticuloendotheliosis viral oncogene homolog a, HNRNPM - heterogeneous nuclear ribonucleoprotein m, DTD1 - d-tyrosyl-trna deacy…
GO:0006412	translation	2.04e-13	1.31e-10	2.08	3026	111	996	76	[RPL26 - ribosomal protein l26, RPL24 - ribosomal protein l24, MRPL23 - mitochondrial ribosomal protein l23, RPL23A - ribosomal protein l23a, RPL21 - ribosomal protein l21, RPL19 - ribosomal protein l19, RPL18A - ribosomal protein l18a, RPL18 - ribosomal protein l18, RPL15 - ribosomal protein l15, RPL13 - ribosomal protein l13, RPL12 - ribosomal protein l12, RPL11 - ribosomal protein l11, RPL9 - …
GO:0044271	cellular nitrogen compound biosynthetic process	2.37e-13	1.34e-10	1.46	3026	503	982	239	[CCNK - cyclin k, GFPT1 - glutamine--fructose-6-phosphate transaminase 1, RBM39 - rna binding motif protein 39, PNN - pinin, desmosome associated protein, SPR - sepiapterin reductase (7,8-dihydrobiopterin:nadp+ oxidoreductase), RALY - raly heterogeneous nuclear ribonucleoprotein, RELA - v-rel avian reticuloendotheliosis viral oncogene homolog a, BDH2 - 3-hydroxybutyrate dehydrogenase, type 2, PMM…
GO:0006613	cotranslational protein targeting to membrane	2.61e-13	1.39e-10	2.27	3026	86	962	62	[RPL26 - ribosomal protein l26, RPL24 - ribosomal protein l24, RPL23A - ribosomal protein l23a, RPL19 - ribosomal protein l19, RPL18A - ribosomal protein l18a, RPL18 - ribosomal protein l18, RPL15 - ribosomal protein l15, RPL13 - ribosomal protein l13, RPL12 - ribosomal protein l12, RPL11 - ribosomal protein l11, RPL9 - ribosomal protein l9, RPL10 - ribosomal protein l10, RPL7A - ribosomal protei…
GO:0009059	macromolecule biosynthetic process	4.49e-13	2.27e-10	1.51	3026	415	982	204	[CCNK - cyclin k, RBM39 - rna binding motif protein 39, PNN - pinin, desmosome associated protein, RALY - raly heterogeneous nuclear ribonucleoprotein, RELA - v-rel avian reticuloendotheliosis viral oncogene homolog a, DTD1 - d-tyrosyl-trna deacylase 1, NAP1L1 - nucleosome assembly protein 1-like 1, SP100 - sp100 nuclear antigen, ALYREF - aly/ref export factor, TCERG1 - transcription elongation r…
GO:0016072	rRNA metabolic process	5.34e-13	2.57e-10	2.25	3026	106	849	67	[RPL26 - ribosomal protein l26, RPL24 - ribosomal protein l24, RPL23A - ribosomal protein l23a, RPL19 - ribosomal protein l19, RPL18 - ribosomal protein l18, RPL15 - ribosomal protein l15, RPL13 - ribosomal protein l13, RPL12 - ribosomal protein l12, RPL11 - ribosomal protein l11, RPL9 - ribosomal protein l9, RPL10 - ribosomal protein l10, RPL8 - ribosomal protein l8, RPL6 - ribosomal protein l6,…
GO:0006612	protein targeting to membrane	6.74e-13	3.09e-10	2.19	3026	95	962	66	[RPL26 - ribosomal protein l26, RPL24 - ribosomal protein l24, RPL23A - ribosomal protein l23a, RPL19 - ribosomal protein l19, RPL18A - ribosomal protein l18a, RPL18 - ribosomal protein l18, RAB8B - rab8b, member ras oncogene family, RPL15 - ribosomal protein l15, RPL13 - ribosomal protein l13, SDCBP - syndecan binding protein (syntenin), RPL12 - ribosomal protein l12, RPL11 - ribosomal protein l…
GO:0019439	aromatic compound catabolic process	9.12e-13	3.99e-10	1.89	3026	199	836	104	[DDX6 - dead (asp-glu-ala-asp) box helicase 6, DDX5 - dead (asp-glu-ala-asp) box helicase 5, PAIP1 - poly(a) binding protein interacting protein 1, SAMHD1 - sam domain and hd domain 1, GDA - guanine deaminase, EIF4A1 - eukaryotic translation initiation factor 4a1, ASPDH - aspartate dehydrogenase domain containing, EIF4B - eukaryotic translation initiation factor 4b, HPRT1 - hypoxanthine phosphori…
GO:0043043	peptide biosynthetic process	1.51e-12	6.04e-10	1.98	3026	124	996	81	[RPL26 - ribosomal protein l26, RPL24 - ribosomal protein l24, MRPL23 - mitochondrial ribosomal protein l23, RPL23A - ribosomal protein l23a, RPL21 - ribosomal protein l21, RPL19 - ribosomal protein l19, RPL18A - ribosomal protein l18a, RPL18 - ribosomal protein l18, CNDP2 - cndp dipeptidase 2 (metallopeptidase m20 family), RPL15 - ribosomal protein l15, RPL13 - ribosomal protein l13, RPL12 - rib…
GO:0045047	protein targeting to ER	1.47e-12	6.13e-10	2.2	3026	90	962	63	[RPL26 - ribosomal protein l26, RPL24 - ribosomal protein l24, RPL23A - ribosomal protein l23a, RPL19 - ribosomal protein l19, RPL18A - ribosomal protein l18a, RPL18 - ribosomal protein l18, RPL15 - ribosomal protein l15, RPL13 - ribosomal protein l13, RPL12 - ribosomal protein l12, RPL11 - ribosomal protein l11, RPL9 - ribosomal protein l9, RPL10 - ribosomal protein l10, RPL7A - ribosomal protei…
GO:0010629	negative regulation of gene expression	2.22e-12	8.55e-10	1.69	3026	299	833	139	[DDX6 - dead (asp-glu-ala-asp) box helicase 6, DDX5 - dead (asp-glu-ala-asp) box helicase 5, DDX3X - dead (asp-glu-ala-asp) box helicase 3, x-linked, PAIP1 - poly(a) binding protein interacting protein 1, PAWR - prkc, apoptosis, wt1, regulator, MIF - macrophage migration inhibitory factor (glycosylation-inhibiting factor), RBMX - rna binding motif protein, x-linked, RELA - v-rel avian reticuloend…
GO:0070972	protein localization to endoplasmic reticulum	3.06e-12	1.13e-09	2.14	3026	97	962	66	[RPL26 - ribosomal protein l26, RPL24 - ribosomal protein l24, RPL23A - ribosomal protein l23a, RPL19 - ribosomal protein l19, RPL18A - ribosomal protein l18a, RPL18 - ribosomal protein l18, RPL15 - ribosomal protein l15, RPL13 - ribosomal protein l13, RPL12 - ribosomal protein l12, RPL11 - ribosomal protein l11, RPL9 - ribosomal protein l9, RPL10 - ribosomal protein l10, RPL7A - ribosomal protei…
GO:0072599	establishment of protein localization to endoplasmic reticulum	3.3e-12	1.13e-09	2.18	3026	91	962	63	[RPL26 - ribosomal protein l26, RPL24 - ribosomal protein l24, RPL23A - ribosomal protein l23a, RPL19 - ribosomal protein l19, RPL18A - ribosomal protein l18a, RPL18 - ribosomal protein l18, RPL15 - ribosomal protein l15, RPL13 - ribosomal protein l13, RPL12 - ribosomal protein l12, RPL11 - ribosomal protein l11, RPL9 - ribosomal protein l9, RPL10 - ribosomal protein l10, RPL7A - ribosomal protei…
GO:0006139	nucleobase-containing compound metabolic process	3.2e-12	1.14e-09	1.34	3026	765	985	333	[CCNK - cyclin k, GFPT1 - glutamine--fructose-6-phosphate transaminase 1, TSN - translin, RBM39 - rna binding motif protein 39, HNRNPA0 - heterogeneous nuclear ribonucleoprotein a0, AARS - alanyl-trna synthetase, PNN - pinin, desmosome associated protein, RALY - raly heterogeneous nuclear ribonucleoprotein, RELA - v-rel avian reticuloendotheliosis viral oncogene homolog a, LDHB - lactate dehydrog…
GO:1901361	organic cyclic compound catabolic process	9.54e-12	3.16e-09	1.79	3026	213	856	108	[DDX6 - dead (asp-glu-ala-asp) box helicase 6, DDX5 - dead (asp-glu-ala-asp) box helicase 5, PAIP1 - poly(a) binding protein interacting protein 1, SAMHD1 - sam domain and hd domain 1, GDA - guanine deaminase, EIF4A1 - eukaryotic translation initiation factor 4a1, ASPDH - aspartate dehydrogenase domain containing, EIF4B - eukaryotic translation initiation factor 4b, HPRT1 - hypoxanthine phosphori…
GO:0043604	amide biosynthetic process	4.78e-11	1.53e-08	1.87	3026	138	996	85	[RPL26 - ribosomal protein l26, RPL24 - ribosomal protein l24, MRPL23 - mitochondrial ribosomal protein l23, RPL23A - ribosomal protein l23a, RPL21 - ribosomal protein l21, RPL19 - ribosomal protein l19, RPL18A - ribosomal protein l18a, RPL18 - ribosomal protein l18, CNDP2 - cndp dipeptidase 2 (metallopeptidase m20 family), RPL15 - ribosomal protein l15, RPL13 - ribosomal protein l13, RPL12 - rib…
GO:0034641	cellular nitrogen compound metabolic process	9.31e-11	2.89e-08	1.27	3026	956	982	394	[GFPT1 - glutamine--fructose-6-phosphate transaminase 1, GBA3 - glucosidase, beta, acid 3, RBM39 - rna binding motif protein 39, AARS - alanyl-trna synthetase, HNRNPA0 - heterogeneous nuclear ribonucleoprotein a0, PNN - pinin, desmosome associated protein, SPR - sepiapterin reductase (7,8-dihydrobiopterin:nadp+ oxidoreductase), LDHB - lactate dehydrogenase b, GDA - guanine deaminase, CPA3 - carbo…
GO:0006413	translational initiation	1.23e-10	3.68e-08	1.95	3026	114	996	73	[RPL26 - ribosomal protein l26, RPL24 - ribosomal protein l24, RPL23A - ribosomal protein l23a, PAIP1 - poly(a) binding protein interacting protein 1, RPL21 - ribosomal protein l21, RPL19 - ribosomal protein l19, RPL18A - ribosomal protein l18a, DDX3Y - dead (asp-glu-ala-asp) box helicase 3, y-linked, RPL18 - ribosomal protein l18, RPL15 - ribosomal protein l15, RPL13 - ribosomal protein l13, RPL…
GO:0006725	cellular aromatic compound metabolic process	3.23e-10	9.42e-08	1.29	3026	851	985	356	[CCNK - cyclin k, GFPT1 - glutamine--fructose-6-phosphate transaminase 1, TSN - translin, RBM39 - rna binding motif protein 39, AARS - alanyl-trna synthetase, HNRNPA0 - heterogeneous nuclear ribonucleoprotein a0, PNN - pinin, desmosome associated protein, RALY - raly heterogeneous nuclear ribonucleoprotein, SPR - sepiapterin reductase (7,8-dihydrobiopterin:nadp+ oxidoreductase), RELA - v-rel avia…
GO:0034645	cellular macromolecule biosynthetic process	4.01e-10	1.13e-07	1.48	3026	361	996	176	[APEX1 - apex nuclease (multifunctional dna repair enzyme) 1, CCNK - cyclin k, DDX5 - dead (asp-glu-ala-asp) box helicase 5, DDX3X - dead (asp-glu-ala-asp) box helicase 3, x-linked, PAWR - prkc, apoptosis, wt1, regulator, IL16 - interleukin 16, DDX1 - dead (asp-glu-ala-asp) box helicase 1, RBM39 - rna binding motif protein 39, PNN - pinin, desmosome associated protein, RBMX - rna binding motif pr…
GO:0034660	ncRNA metabolic process	5.85e-10	1.61e-07	1.76	3026	172	962	96	[RPL26 - ribosomal protein l26, CCNK - cyclin k, RPL24 - ribosomal protein l24, RPL23A - ribosomal protein l23a, DDX1 - dead (asp-glu-ala-asp) box helicase 1, RPL19 - ribosomal protein l19, NUDT16 - nudix (nucleoside diphosphate linked moiety x)-type motif 16, RPL18A - ribosomal protein l18a, AARS - alanyl-trna synthetase, RPL18 - ribosomal protein l18, RPL15 - ribosomal protein l15, CSTF2 - clea…
GO:0010468	regulation of gene expression	1.21e-09	3.24e-07	1.31	3026	711	998	307	[CCNK - cyclin k, PRDX6 - peroxiredoxin 6, GFPT1 - glutamine--fructose-6-phosphate transaminase 1, RBM39 - rna binding motif protein 39, HNRNPA0 - heterogeneous nuclear ribonucleoprotein a0, AARS - alanyl-trna synthetase, PNN - pinin, desmosome associated protein, RALY - raly heterogeneous nuclear ribonucleoprotein, RELA - v-rel avian reticuloendotheliosis viral oncogene homolog a, PRMT1 - protei…
GO:0006518	peptide metabolic process	1.78e-09	4.39e-07	1.72	3026	179	964	98	[GSTM1 - glutathione s-transferase mu 1, GSTP1 - glutathione s-transferase pi 1, GSTM3 - glutathione s-transferase mu 3 (brain), GSTA1 - glutathione s-transferase alpha 1, GSS - glutathione synthetase, BDH2 - 3-hydroxybutyrate dehydrogenase, type 2, CPA3 - carboxypeptidase a3 (mast cell), ENPEP - glutamyl aminopeptidase (aminopeptidase a), MRPS21 - mitochondrial ribosomal protein s21, LARP4 - la …
GO:0090150	establishment of protein localization to membrane	1.76e-09	4.46e-07	1.96	3026	121	882	69	[RPL26 - ribosomal protein l26, RPL24 - ribosomal protein l24, RPL23A - ribosomal protein l23a, VAMP7 - vesicle-associated membrane protein 7, RPL19 - ribosomal protein l19, RPL18 - ribosomal protein l18, RAB8B - rab8b, member ras oncogene family, RPL15 - ribosomal protein l15, RPL13 - ribosomal protein l13, RPL12 - ribosomal protein l12, SDCBP - syndecan binding protein (syntenin), RPL11 - ribos…
GO:0046483	heterocycle metabolic process	1.76e-09	4.58e-07	1.28	3026	837	985	348	[CCNK - cyclin k, GFPT1 - glutamine--fructose-6-phosphate transaminase 1, TSN - translin, RBM39 - rna binding motif protein 39, HNRNPA0 - heterogeneous nuclear ribonucleoprotein a0, AARS - alanyl-trna synthetase, PNN - pinin, desmosome associated protein, RALY - raly heterogeneous nuclear ribonucleoprotein, SPR - sepiapterin reductase (7,8-dihydrobiopterin:nadp+ oxidoreductase), RELA - v-rel avia…
GO:0010605	negative regulation of macromolecule metabolic process	3.03e-09	7.27e-07	1.37	3026	510	998	231	[SERPINA3 - serpin peptidase inhibitor, clade a (alpha-1 antiproteinase, antitrypsin), member 3, CORO1C - coronin, actin binding protein, 1c, RELA - v-rel avian reticuloendotheliosis viral oncogene homolog a, ENSA - endosulfine alpha, BST2 - bone marrow stromal cell antigen 2, SP100 - sp100 nuclear antigen, PYCARD - pyd and card domain containing, EIF4A1 - eukaryotic translation initiation factor…
GO:0009057	macromolecule catabolic process	5.85e-09	1.37e-06	1.48	3026	322	996	157	[SEL1L - sel-1 suppressor of lin-12-like (c. elegans), DDX6 - dead (asp-glu-ala-asp) box helicase 6, DDX5 - dead (asp-glu-ala-asp) box helicase 5, LGMN - legumain, PAIP1 - poly(a) binding protein interacting protein 1, HECTD3 - hect domain containing e3 ubiquitin protein ligase 3, NAGLU - n-acetylglucosaminidase, alpha, ENPEP - glutamyl aminopeptidase (aminopeptidase a), RANBP3 - ran binding prot…
GO:0043170	macromolecule metabolic process	6.42e-09	1.47e-06	1.2	3026	1248	998	492	[GFPT1 - glutamine--fructose-6-phosphate transaminase 1, RBM39 - rna binding motif protein 39, GGCX - gamma-glutamyl carboxylase, SPTBN5 - spectrin, beta, non-erythrocytic 5, HNRNPA0 - heterogeneous nuclear ribonucleoprotein a0, AARS - alanyl-trna synthetase, PNN - pinin, desmosome associated protein, CPA3 - carboxypeptidase a3 (mast cell), PMM2 - phosphomannomutase 2, SP100 - sp100 nuclear antig…
GO:0044265	cellular macromolecule catabolic process	1.31e-08	2.93e-06	1.52	3026	265	996	133	[SEL1L - sel-1 suppressor of lin-12-like (c. elegans), DDX6 - dead (asp-glu-ala-asp) box helicase 6, DDX5 - dead (asp-glu-ala-asp) box helicase 5, PAIP1 - poly(a) binding protein interacting protein 1, HECTD3 - hect domain containing e3 ubiquitin protein ligase 3, RANBP3 - ran binding protein 3, PCBP2 - poly(rc) binding protein 2, PSMA1 - proteasome (prosome, macropain) subunit, alpha type, 1, PS…
GO:0000375	RNA splicing, via transesterification reactions	2.06e-08	4.49e-06	1.91	3026	116	886	65	[DHX9 - deah (asp-glu-ala-his) box helicase 9, DDX5 - dead (asp-glu-ala-asp) box helicase 5, MAGOH - mago-nashi homolog, proliferation-associated (drosophila), NONO - non-pou domain containing, octamer-binding, HNRNPA0 - heterogeneous nuclear ribonucleoprotein a0, PNN - pinin, desmosome associated protein, CCAR1 - cell division cycle and apoptosis regulator 1, CSTF2 - cleavage stimulation factor,…
GO:0000398	mRNA splicing, via spliceosome	2.46e-08	5.13e-06	1.92	3026	114	886	64	[DHX9 - deah (asp-glu-ala-his) box helicase 9, DDX5 - dead (asp-glu-ala-asp) box helicase 5, MAGOH - mago-nashi homolog, proliferation-associated (drosophila), NONO - non-pou domain containing, octamer-binding, HNRNPA0 - heterogeneous nuclear ribonucleoprotein a0, PNN - pinin, desmosome associated protein, CCAR1 - cell division cycle and apoptosis regulator 1, CSTF2 - cleavage stimulation factor,…
GO:0000377	RNA splicing, via transesterification reactions with bulged adenosine as nucleophile	2.46e-08	5.25e-06	1.92	3026	114	886	64	[DHX9 - deah (asp-glu-ala-his) box helicase 9, DDX5 - dead (asp-glu-ala-asp) box helicase 5, MAGOH - mago-nashi homolog, proliferation-associated (drosophila), NONO - non-pou domain containing, octamer-binding, HNRNPA0 - heterogeneous nuclear ribonucleoprotein a0, PNN - pinin, desmosome associated protein, CCAR1 - cell division cycle and apoptosis regulator 1, CSTF2 - cleavage stimulation factor,…
GO:0044260	cellular macromolecule metabolic process	2.81e-08	5.74e-06	1.21	3026	1084	998	433	[GFPT1 - glutamine--fructose-6-phosphate transaminase 1, RBM39 - rna binding motif protein 39, GGCX - gamma-glutamyl carboxylase, SPTBN5 - spectrin, beta, non-erythrocytic 5, HNRNPA0 - heterogeneous nuclear ribonucleoprotein a0, AARS - alanyl-trna synthetase, PNN - pinin, desmosome associated protein, PMM2 - phosphomannomutase 2, SP100 - sp100 nuclear antigen, TXNL4A - thioredoxin-like 4a, LSM2 -…
GO:0072657	protein localization to membrane	3.26e-08	6.53e-06	1.8	3026	147	882	77	[RPL26 - ribosomal protein l26, RPL24 - ribosomal protein l24, RPL23A - ribosomal protein l23a, VAMP7 - vesicle-associated membrane protein 7, CAPN3 - calpain 3, (p94), FNTA - farnesyltransferase, caax box, alpha, RPL19 - ribosomal protein l19, RPL18 - ribosomal protein l18, CDH2 - cadherin 2, type 1, n-cadherin (neuronal), RPL15 - ribosomal protein l15, RAB8B - rab8b, member ras oncogene family,…
GO:0008380	RNA splicing	7.53e-08	1.48e-05	1.81	3026	136	886	72	[DHX9 - deah (asp-glu-ala-his) box helicase 9, DDX19A - dead (asp-glu-ala-asp) box polypeptide 19a, DDX5 - dead (asp-glu-ala-asp) box helicase 5, LUC7L3 - luc7-like 3 (s. cerevisiae), MAGOH - mago-nashi homolog, proliferation-associated (drosophila), NONO - non-pou domain containing, octamer-binding, RBM39 - rna binding motif protein 39, DDX1 - dead (asp-glu-ala-asp) box helicase 1, HNRNPA0 - het…
GO:0006397	mRNA processing	1.07e-07	2.05e-05	1.75	3026	143	933	77	[DHX9 - deah (asp-glu-ala-his) box helicase 9, DDX5 - dead (asp-glu-ala-asp) box helicase 5, MAGOH - mago-nashi homolog, proliferation-associated (drosophila), NONO - non-pou domain containing, octamer-binding, RBM39 - rna binding motif protein 39, HNRNPA0 - heterogeneous nuclear ribonucleoprotein a0, PNN - pinin, desmosome associated protein, CCAR1 - cell division cycle and apoptosis regulator 1…
GO:0009892	negative regulation of metabolic process	1.39e-07	2.61e-05	1.36	3026	563	852	215	[RELA - v-rel avian reticuloendotheliosis viral oncogene homolog a, ENSA - endosulfine alpha, BST2 - bone marrow stromal cell antigen 2, IQGAP1 - iq motif containing gtpase activating protein 1, GCKR - glucokinase (hexokinase 4) regulator, SP100 - sp100 nuclear antigen, PYCARD - pyd and card domain containing, EIF4A1 - eukaryotic translation initiation factor 4a1, SORBS3 - sorbin and sh3 domain c…
GO:0044419	interspecies interaction between organisms	3.54e-07	6.55e-05	1.47	3026	334	849	138	[CCNK - cyclin k, DHX9 - deah (asp-glu-ala-his) box helicase 9, APCS - amyloid p component, serum, DDX6 - dead (asp-glu-ala-asp) box helicase 6, DDX3X - dead (asp-glu-ala-asp) box helicase 3, x-linked, IL16 - interleukin 16, NLRX1 - nlr family member x1, SET - set nuclear oncogene, RELA - v-rel avian reticuloendotheliosis viral oncogene homolog a, PCBP1 - poly(rc) binding protein 1, PCBP2 - poly(…
GO:0043603	cellular amide metabolic process	5.5e-07	9.79e-05	1.51	3026	228	982	112	[GSTM1 - glutathione s-transferase mu 1, GSTP1 - glutathione s-transferase pi 1, GBA3 - glucosidase, beta, acid 3, GSTM3 - glutathione s-transferase mu 3 (brain), GSTA1 - glutathione s-transferase alpha 1, GSS - glutathione synthetase, BDH2 - 3-hydroxybutyrate dehydrogenase, type 2, ENPEP - glutamyl aminopeptidase (aminopeptidase a), CPA3 - carboxypeptidase a3 (mast cell), MRPS21 - mitochondrial …
GO:0006353	DNA-templated transcription, termination	5.44e-07	9.88e-05	2.51	3026	34	922	26	[SNRPD3 - small nuclear ribonucleoprotein d3 polypeptide 18kda, SNRPE - small nuclear ribonucleoprotein polypeptide e, MAGOH - mago-nashi homolog, proliferation-associated (drosophila), SNRPF - small nuclear ribonucleoprotein polypeptide f, CSTF2 - cleavage stimulation factor, 3' pre-rna, subunit 2, 64kda, SNRPB - small nuclear ribonucleoprotein polypeptides b and b1, ZC3H11A - zinc finger ccch-t…
GO:0072594	establishment of protein localization to organelle	7.07e-07	0.000124	1.79	3026	180	675	72	[RPL26 - ribosomal protein l26, RPL24 - ribosomal protein l24, RPL23A - ribosomal protein l23a, RPL19 - ribosomal protein l19, RPL18 - ribosomal protein l18, RPL15 - ribosomal protein l15, RPL13 - ribosomal protein l13, RPL12 - ribosomal protein l12, RPL9 - ribosomal protein l9, TIMM10 - translocase of inner mitochondrial membrane 10 homolog (yeast), RPL10 - ribosomal protein l10, RPL8 - ribosoma…
GO:0006369	termination of RNA polymerase II transcription	9.42e-07	0.000162	2.6	3026	29	922	23	[SRSF9 - serine/arginine-rich splicing factor 9, SNRPD3 - small nuclear ribonucleoprotein d3 polypeptide 18kda, SNRPE - small nuclear ribonucleoprotein polypeptide e, MAGOH - mago-nashi homolog, proliferation-associated (drosophila), SNRPF - small nuclear ribonucleoprotein polypeptide f, SRSF1 - serine/arginine-rich splicing factor 1, U2AF2 - u2 small nuclear rna auxiliary factor 2, SRSF2 - serin…
GO:0060255	regulation of macromolecule metabolic process	1.73e-06	0.000291	1.2	3026	986	998	390	[PRDX6 - peroxiredoxin 6, GFPT1 - glutamine--fructose-6-phosphate transaminase 1, SERPINA3 - serpin peptidase inhibitor, clade a (alpha-1 antiproteinase, antitrypsin), member 3, RBM39 - rna binding motif protein 39, AARS - alanyl-trna synthetase, HNRNPA0 - heterogeneous nuclear ribonucleoprotein a0, PNN - pinin, desmosome associated protein, CORO1C - coronin, actin binding protein, 1c, SP100 - sp…
GO:0071826	ribonucleoprotein complex subunit organization	2.35e-06	0.00039	1.88	3026	87	924	50	[RPL24 - ribosomal protein l24, DDX6 - dead (asp-glu-ala-asp) box helicase 6, RPL23A - ribosomal protein l23a, DDX3X - dead (asp-glu-ala-asp) box helicase 3, x-linked, LUC7L3 - luc7-like 3 (s. cerevisiae), DDX1 - dead (asp-glu-ala-asp) box helicase 1, ATXN2L - ataxin 2-like, PRPF6 - pre-mrna processing factor 6, RPL12 - ribosomal protein l12, RPL11 - ribosomal protein l11, RPL10 - ribosomal prote…
GO:0006605	protein targeting	2.59e-06	0.000423	1.69	3026	146	882	72	[RPL26 - ribosomal protein l26, RPL24 - ribosomal protein l24, RPL23A - ribosomal protein l23a, RPL19 - ribosomal protein l19, RPL18 - ribosomal protein l18, RPL15 - ribosomal protein l15, RAB8B - rab8b, member ras oncogene family, RPL13 - ribosomal protein l13, RPL12 - ribosomal protein l12, SDCBP - syndecan binding protein (syntenin), RPL11 - ribosomal protein l11, RPL9 - ribosomal protein l9, …
GO:0022618	ribonucleoprotein complex assembly	2.7e-06	0.000432	1.89	3026	85	924	49	[RPL24 - ribosomal protein l24, DDX6 - dead (asp-glu-ala-asp) box helicase 6, RPL23A - ribosomal protein l23a, DDX3X - dead (asp-glu-ala-asp) box helicase 3, x-linked, LUC7L3 - luc7-like 3 (s. cerevisiae), DDX1 - dead (asp-glu-ala-asp) box helicase 1, ATXN2L - ataxin 2-like, PRPF6 - pre-mrna processing factor 6, RPL12 - ribosomal protein l12, RPL11 - ribosomal protein l11, RPL10 - ribosomal prote…
GO:0006807	nitrogen compound metabolic process	3.2e-06	0.000488	1.13	3026	1582	998	589	[GFPT1 - glutamine--fructose-6-phosphate transaminase 1, GBA3 - glucosidase, beta, acid 3, RBM39 - rna binding motif protein 39, GGCX - gamma-glutamyl carboxylase, SPTBN5 - spectrin, beta, non-erythrocytic 5, HNRNPA0 - heterogeneous nuclear ribonucleoprotein a0, AARS - alanyl-trna synthetase, PNN - pinin, desmosome associated protein, SPR - sepiapterin reductase (7,8-dihydrobiopterin:nadp+ oxidor…
GO:0044403	symbiosis, encompassing mutualism through parasitism	3.17e-06	0.000491	1.49	3026	276	849	115	[CCNK - cyclin k, DHX9 - deah (asp-glu-ala-his) box helicase 9, DDX6 - dead (asp-glu-ala-asp) box helicase 6, DDX3X - dead (asp-glu-ala-asp) box helicase 3, x-linked, IL16 - interleukin 16, NLRX1 - nlr family member x1, RELA - v-rel avian reticuloendotheliosis viral oncogene homolog a, SET - set nuclear oncogene, PCBP1 - poly(rc) binding protein 1, PCBP2 - poly(rc) binding protein 2, DERL1 - derl…
GO:0016032	viral process	3.17e-06	0.000499	1.49	3026	276	849	115	[CCNK - cyclin k, DHX9 - deah (asp-glu-ala-his) box helicase 9, DDX6 - dead (asp-glu-ala-asp) box helicase 6, DDX3X - dead (asp-glu-ala-asp) box helicase 3, x-linked, IL16 - interleukin 16, NLRX1 - nlr family member x1, RELA - v-rel avian reticuloendotheliosis viral oncogene homolog a, SET - set nuclear oncogene, PCBP1 - poly(rc) binding protein 1, PCBP2 - poly(rc) binding protein 2, DERL1 - derl…
GO:0032774	RNA biosynthetic process	3.82e-06	0.000573	1.53	3026	215	903	98	[APEX1 - apex nuclease (multifunctional dna repair enzyme) 1, CCNK - cyclin k, DDX5 - dead (asp-glu-ala-asp) box helicase 5, DDX3X - dead (asp-glu-ala-asp) box helicase 3, x-linked, DDX1 - dead (asp-glu-ala-asp) box helicase 1, RBM39 - rna binding motif protein 39, IL16 - interleukin 16, PAWR - prkc, apoptosis, wt1, regulator, PNN - pinin, desmosome associated protein, RALY - raly heterogeneous n…
GO:0002181	cytoplasmic translation	4.81e-06	0.000711	2.71	3026	21	957	18	[RPL26 - ribosomal protein l26, RPS3A - ribosomal protein s3a, RPS3 - ribosomal protein s3, RPLP2 - ribosomal protein, large, p2, RPLP1 - ribosomal protein, large, p1, RPL36A - ribosomal protein l36a, RPL15 - ribosomal protein l15, RPL9 - ribosomal protein l9, RPL8 - ribosomal protein l8, RPL6 - ribosomal protein l6, RPL7 - ribosomal protein l7, RPL35A - ribosomal protein l35a, RPL29 - ribosomal …
GO:0051704	multi-organism process	5.97e-06	0.000869	1.37	3026	427	849	164	[DHX9 - deah (asp-glu-ala-his) box helicase 9, CCNK - cyclin k, DDX6 - dead (asp-glu-ala-asp) box helicase 6, APCS - amyloid p component, serum, DDX3X - dead (asp-glu-ala-asp) box helicase 3, x-linked, IL16 - interleukin 16, PRTN3 - proteinase 3, NLRX1 - nlr family member x1, CXCL12 - chemokine (c-x-c motif) ligand 12, SAMHD1 - sam domain and hd domain 1, SET - set nuclear oncogene, RELA - v-rel …
GO:0034654	nucleobase-containing compound biosynthetic process	1.16e-05	0.00167	1.44	3026	343	759	124	[CCNK - cyclin k, DDX5 - dead (asp-glu-ala-asp) box helicase 5, DDX3X - dead (asp-glu-ala-asp) box helicase 3, x-linked, RBM39 - rna binding motif protein 39, PAWR - prkc, apoptosis, wt1, regulator, IL16 - interleukin 16, PNN - pinin, desmosome associated protein, RALY - raly heterogeneous nuclear ribonucleoprotein, ZC3H11A - zinc finger ccch-type containing 11a, RBMX - rna binding motif protein,…
GO:0033365	protein localization to organelle	2.5e-05	0.00354	1.49	3026	221	885	96	[DHX9 - deah (asp-glu-ala-his) box helicase 9, RPL26 - ribosomal protein l26, MAPRE1 - microtubule-associated protein, rp/eb family, member 1, RPL24 - ribosomal protein l24, RPL23A - ribosomal protein l23a, DDX3X - dead (asp-glu-ala-asp) box helicase 3, x-linked, DDX1 - dead (asp-glu-ala-asp) box helicase 1, RPL19 - ribosomal protein l19, RPL18 - ribosomal protein l18, RAB8B - rab8b, member ras o…
GO:0044249	cellular biosynthetic process	4.59e-05	0.00621	1.21	3026	779	966	301	[CCNK - cyclin k, GFPT1 - glutamine--fructose-6-phosphate transaminase 1, RBM39 - rna binding motif protein 39, PNN - pinin, desmosome associated protein, RALY - raly heterogeneous nuclear ribonucleoprotein, SPR - sepiapterin reductase (7,8-dihydrobiopterin:nadp+ oxidoreductase), RELA - v-rel avian reticuloendotheliosis viral oncogene homolog a, BDH2 - 3-hydroxybutyrate dehydrogenase, type 2, DTD…
GO:0045934	negative regulation of nucleobase-containing compound metabolic process	4.46e-05	0.00622	1.65	3026	166	738	67	[PURA - purine-rich element binding protein a, PURB - purine-rich element binding protein b, DDX5 - dead (asp-glu-ala-asp) box helicase 5, CAPN3 - calpain 3, (p94), PAWR - prkc, apoptosis, wt1, regulator, NUDT16 - nudix (nucleoside diphosphate linked moiety x)-type motif 16, T - t, brachyury homolog (mouse), RBMX - rna binding motif protein, x-linked, RELA - v-rel avian reticuloendotheliosis vira…
GO:1901360	organic cyclic compound metabolic process	4.58e-05	0.00629	1.18	3026	947	985	364	[CCNK - cyclin k, GFPT1 - glutamine--fructose-6-phosphate transaminase 1, TSN - translin, RBM39 - rna binding motif protein 39, HNRNPA0 - heterogeneous nuclear ribonucleoprotein a0, AARS - alanyl-trna synthetase, PNN - pinin, desmosome associated protein, RALY - raly heterogeneous nuclear ribonucleoprotein, SPR - sepiapterin reductase (7,8-dihydrobiopterin:nadp+ oxidoreductase), RELA - v-rel avia…
GO:0031123	RNA 3'-end processing	6.23e-05	0.00832	2.28	3026	38	839	24	[RPSA - ribosomal protein sa, RPS21 - ribosomal protein s21, SRSF9 - serine/arginine-rich splicing factor 9, MAGOH - mago-nashi homolog, proliferation-associated (drosophila), SRSF1 - serine/arginine-rich splicing factor 1, U2AF2 - u2 small nuclear rna auxiliary factor 2, SRSF2 - serine/arginine-rich splicing factor 2, SRSF3 - serine/arginine-rich splicing factor 3, SRSF5 - serine/arginine-rich s…
GO:0019438	aromatic compound biosynthetic process	8.04e-05	0.0106	1.39	3026	368	759	128	[CCNK - cyclin k, DDX5 - dead (asp-glu-ala-asp) box helicase 5, DDX3X - dead (asp-glu-ala-asp) box helicase 3, x-linked, RBM39 - rna binding motif protein 39, IL16 - interleukin 16, PAWR - prkc, apoptosis, wt1, regulator, DDT - d-dopachrome tautomerase, PNN - pinin, desmosome associated protein, RALY - raly heterogeneous nuclear ribonucleoprotein, SPR - sepiapterin reductase (7,8-dihydrobiopterin…
GO:0008213	protein alkylation	8.82e-05	0.0113	2.87	3026	25	674	16	[EEF2 - eukaryotic translation elongation factor 2, FAM98B - family with sequence similarity 98, member b, SNRPD3 - small nuclear ribonucleoprotein d3 polypeptide 18kda, PCMT1 - protein-l-isoaspartate (d-aspartate) o-methyltransferase, RPS2 - ribosomal protein s2, HIST1H1E - histone cluster 1, h1e, HIST1H1D - histone cluster 1, h1d, BHMT - betaine--homocysteine s-methyltransferase, SNRPB - small …
GO:0006479	protein methylation	8.82e-05	0.0115	2.87	3026	25	674	16	[FAM98B - family with sequence similarity 98, member b, EEF2 - eukaryotic translation elongation factor 2, SNRPD3 - small nuclear ribonucleoprotein d3 polypeptide 18kda, PCMT1 - protein-l-isoaspartate (d-aspartate) o-methyltransferase, RPS2 - ribosomal protein s2, HIST1H1E - histone cluster 1, h1e, HIST1H1D - histone cluster 1, h1d, BHMT - betaine--homocysteine s-methyltransferase, SNRPB - small …
GO:0031124	mRNA 3'-end processing	9.67e-05	0.0122	2.3	3026	30	922	21	[SRSF9 - serine/arginine-rich splicing factor 9, MAGOH - mago-nashi homolog, proliferation-associated (drosophila), SRSF1 - serine/arginine-rich splicing factor 1, U2AF2 - u2 small nuclear rna auxiliary factor 2, SRSF2 - serine/arginine-rich splicing factor 2, SRSF3 - serine/arginine-rich splicing factor 3, CPSF6 - cleavage and polyadenylation specific factor 6, 68kda, SRSF5 - serine/arginine-ric…
GO:1901576	organic substance biosynthetic process	0.000127	0.0159	1.19	3026	823	986	319	[CCNK - cyclin k, GFPT1 - glutamine--fructose-6-phosphate transaminase 1, RBM39 - rna binding motif protein 39, PNN - pinin, desmosome associated protein, RALY - raly heterogeneous nuclear ribonucleoprotein, SPR - sepiapterin reductase (7,8-dihydrobiopterin:nadp+ oxidoreductase), RELA - v-rel avian reticuloendotheliosis viral oncogene homolog a, BDH2 - 3-hydroxybutyrate dehydrogenase, type 2, DTD…
GO:0048519	negative regulation of biological process	0.000143	0.0176	1.24	3026	916	632	237	[CCNK - cyclin k, MAPRE1 - microtubule-associated protein, rp/eb family, member 1, SPTBN5 - spectrin, beta, non-erythrocytic 5, RELA - v-rel avian reticuloendotheliosis viral oncogene homolog a, ENSA - endosulfine alpha, PRMT1 - protein arginine methyltransferase 1, NSUN2 - nop2/sun rna methyltransferase family, member 2, GCKR - glucokinase (hexokinase 4) regulator, PYCARD - pyd and card domain c…
GO:0042438	melanin biosynthetic process	0.000165	0.0199	108.07	3026	2	28	2	[DDT - d-dopachrome tautomerase, MYO5A - myosin va (heavy chain 12, myoxin)]
GO:0006582	melanin metabolic process	0.000165	0.0201	108.07	3026	2	28	2	[DDT - d-dopachrome tautomerase, MYO5A - myosin va (heavy chain 12, myoxin)]
GO:0072075	metanephric mesenchyme development	0.000179	0.0208	73.8	3026	2	41	2	[BASP1 - brain abundant, membrane attached signal protein 1, PDGFRB - platelet-derived growth factor receptor, beta polypeptide]
GO:0072074	kidney mesenchyme development	0.000179	0.021	73.8	3026	2	41	2	[BASP1 - brain abundant, membrane attached signal protein 1, PDGFRB - platelet-derived growth factor receptor, beta polypeptide]
GO:0072216	positive regulation of metanephros development	0.000179	0.0213	73.8	3026	2	41	2	[BASP1 - brain abundant, membrane attached signal protein 1, PDGFRB - platelet-derived growth factor receptor, beta polypeptide]
GO:0018130	heterocycle biosynthetic process	0.000187	0.0214	1.3	3026	374	982	158	[CCNK - cyclin k, APEX1 - apex nuclease (multifunctional dna repair enzyme) 1, GFPT1 - glutamine--fructose-6-phosphate transaminase 1, DDX5 - dead (asp-glu-ala-asp) box helicase 5, DDX3X - dead (asp-glu-ala-asp) box helicase 3, x-linked, RBM39 - rna binding motif protein 39, DDX1 - dead (asp-glu-ala-asp) box helicase 1, IL16 - interleukin 16, PAWR - prkc, apoptosis, wt1, regulator, PNN - pinin, d…
GO:0070727	cellular macromolecule localization	0.000203	0.0227	1.47	3026	278	675	91	[RPL26 - ribosomal protein l26, MAPRE1 - microtubule-associated protein, rp/eb family, member 1, RPL24 - ribosomal protein l24, RPL23A - ribosomal protein l23a, DDX3X - dead (asp-glu-ala-asp) box helicase 3, x-linked, CAPN3 - calpain 3, (p94), FNTA - farnesyltransferase, caax box, alpha, RPL19 - ribosomal protein l19, RPL18 - ribosomal protein l18, CDH2 - cadherin 2, type 1, n-cadherin (neuronal)…
GO:0034613	cellular protein localization	0.000203	0.0229	1.47	3026	278	675	91	[RPL26 - ribosomal protein l26, MAPRE1 - microtubule-associated protein, rp/eb family, member 1, RPL24 - ribosomal protein l24, RPL23A - ribosomal protein l23a, DDX3X - dead (asp-glu-ala-asp) box helicase 3, x-linked, CAPN3 - calpain 3, (p94), FNTA - farnesyltransferase, caax box, alpha, RPL19 - ribosomal protein l19, RPL18 - ribosomal protein l18, CDH2 - cadherin 2, type 1, n-cadherin (neuronal)…
GO:1901566	organonitrogen compound biosynthetic process	0.000219	0.0242	1.32	3026	343	964	144	[GSTM1 - glutathione s-transferase mu 1, GSTP1 - glutathione s-transferase pi 1, PAWR - prkc, apoptosis, wt1, regulator, GSTM3 - glutathione s-transferase mu 3 (brain), GSTA1 - glutathione s-transferase alpha 1, PNPO - pyridoxamine 5'-phosphate oxidase, GSS - glutathione synthetase, SPR - sepiapterin reductase (7,8-dihydrobiopterin:nadp+ oxidoreductase), BDH2 - 3-hydroxybutyrate dehydrogenase, ty…
GO:0050830	defense response to Gram-positive bacterium	0.000248	0.0268	4.18	3026	13	501	9	[RNASE3 - ribonuclease, rnase a family, 3, RPL39 - ribosomal protein l39, GSDMD - gasdermin d, CRP - c-reactive protein, pentraxin-related, MYD88 - myeloid differentiation primary response 88, LYZ - lysozyme, LBP - lipopolysaccharide binding protein, CAMP - cathelicidin antimicrobial peptide, DEFA1B - defensin, alpha 1b]
GO:0019222	regulation of metabolic process	0.000247	0.027	1.18	3026	1122	706	310	[CCNK - cyclin k, PRDX6 - peroxiredoxin 6, RBM39 - rna binding motif protein 39, HNRNPA0 - heterogeneous nuclear ribonucleoprotein a0, PNN - pinin, desmosome associated protein, RALY - raly heterogeneous nuclear ribonucleoprotein, SPR - sepiapterin reductase (7,8-dihydrobiopterin:nadp+ oxidoreductase), RELA - v-rel avian reticuloendotheliosis viral oncogene homolog a, ENSA - endosulfine alpha, PR…
GO:0006955	immune response	0.000258	0.0276	2.84	3026	152	140	20	[CTSL - cathepsin l, CTSG - cathepsin g, APCS - amyloid p component, serum, PRG4 - proteoglycan 4, LYZ - lysozyme, CAMP - cathelicidin antimicrobial peptide, CTSS - cathepsin s, NLRX1 - nlr family member x1, MIF - macrophage migration inhibitory factor (glycosylation-inhibiting factor), YTHDF2 - yth domain family, member 2, C1QC - complement component 1, q subcomponent, c chain, CXCL12 - chemokin…
GO:0009058	biosynthetic process	0.000325	0.0343	1.18	3026	845	986	324	[CCNK - cyclin k, GFPT1 - glutamine--fructose-6-phosphate transaminase 1, RBM39 - rna binding motif protein 39, PNN - pinin, desmosome associated protein, RALY - raly heterogeneous nuclear ribonucleoprotein, SPR - sepiapterin reductase (7,8-dihydrobiopterin:nadp+ oxidoreductase), RELA - v-rel avian reticuloendotheliosis viral oncogene homolog a, BDH2 - 3-hydroxybutyrate dehydrogenase, type 2, DTD…
GO:0032642	regulation of chemokine production	0.000393	0.0411	5.13	3026	16	295	8	[CD74 - cd74 molecule, major histocompatibility complex, class ii invariant chain, GSTP1 - glutathione s-transferase pi 1, SELK - selenoprotein k, DDX3X - dead (asp-glu-ala-asp) box helicase 3, x-linked, HMOX1 - heme oxygenase (decycling) 1, LBP - lipopolysaccharide binding protein, MIF - macrophage migration inhibitory factor (glycosylation-inhibiting factor), PYCARD - pyd and card domain contai…
GO:0048523	negative regulation of cellular process	0.000464	0.0475	1.8	3026	780	84	39	[PRKCDBP - protein kinase c, delta binding protein, ITGA5 - integrin, alpha 5 (fibronectin receptor, alpha polypeptide), APCS - amyloid p component, serum, TIMP3 - timp metallopeptidase inhibitor 3, CRP - c-reactive protein, pentraxin-related, H2AFX - h2a histone family, member x, CAPN3 - calpain 3, (p94), CAPG - capping protein (actin filament), gelsolin-like, T - t, brachyury homolog (mouse), H…
GO:0043484	regulation of RNA splicing	0.000461	0.0477	2.11	3026	43	801	24	[MBNL1 - muscleblind-like splicing regulator 1, PRDX6 - peroxiredoxin 6, SRSF9 - serine/arginine-rich splicing factor 9, DDX5 - dead (asp-glu-ala-asp) box helicase 5, MAGOH - mago-nashi homolog, proliferation-associated (drosophila), U2AF2 - u2 small nuclear rna auxiliary factor 2, SRSF1 - serine/arginine-rich splicing factor 1, RPS26 - ribosomal protein s26, SRSF2 - serine/arginine-rich splicing…

## Sheet: GO DOWN aging human2
GO Term	Description	P-value	FDR q-value	Enrichment	N	B	n	b	Genes
GO:0002740	negative regulation of cytokine secretion involved in immune response	9.18E-5	9E-3	144.10	3026	2	21	2	[APOA2 - apolipoprotein a-ii, APOA1 - apolipoprotein a-i]
GO:0009820	alkaloid metabolic process	1.01E-4	9.78E-3	16.03	3026	5	151	4	[CYP2D6 - cytochrome p450, family 2, subfamily d, polypeptide 6, CYP1A2 - cytochrome p450, family 1, subfamily a, polypeptide 2, CYP3A4 - cytochrome p450, family 3, subfamily a, polypeptide 4, DDC - dopa decarboxylase (aromatic l-amino acid decarboxylase)]
GO:0070989	oxidative demethylation	6.17E-6	9.42E-4	16.70	3026	6	151	5	[CYP2C8 - cytochrome p450, family 2, subfamily c, polypeptide 8, CYP2D6 - cytochrome p450, family 2, subfamily d, polypeptide 6, CYP2C9 - cytochrome p450, family 2, subfamily c, polypeptide 9, CYP1A2 - cytochrome p450, family 1, subfamily a, polypeptide 2, CYP3A4 - cytochrome p450, family 3, subfamily a, polypeptide 4]
GO:0016098	monoterpenoid metabolic process	6.22E-6	9.34E-4	16.70	3026	6	151	5	[CYP2C19 - cytochrome p450, family 2, subfamily c, polypeptide 19, CYP2D6 - cytochrome p450, family 2, subfamily d, polypeptide 6, CYP2C9 - cytochrome p450, family 2, subfamily c, polypeptide 9, CYP1A2 - cytochrome p450, family 1, subfamily a, polypeptide 2, CYP3A4 - cytochrome p450, family 3, subfamily a, polypeptide 4]
GO:0007586	digestion	5.78E-6	8.96E-4	19.30	3026	7	112	5	[UGT1A1 - udp glucuronosyltransferase 1 family, polypeptide a1, AKR1B10 - aldo-keto reductase family 1, member b10 (aldose reductase), SULT2A1 - sulfotransferase family, cytosolic, 2a, dehydroepiandrosterone (dhea)-preferring, member 1, AKR1D1 - aldo-keto reductase family 1, member d1, AKR1C2 - aldo-keto reductase family 1, member c2]
GO:0010817	regulation of hormone levels	8.5E-5	8.7E-3	1.66	3026	118	898	58	[HSD17B11 - hydroxysteroid (17-beta) dehydrogenase 11, AKR1C3 - aldo-keto reductase family 1, member c3, HSD17B4 - hydroxysteroid (17-beta) dehydrogenase 4, AKR1C2 - aldo-keto reductase family 1, member c2, ABAT - 4-aminobutyrate aminotransferase, KIF5B - kinesin family member 5b, UGT2B7 - udp glucuronosyltransferase 2 family, polypeptide b7, UGT2B4 - udp glucuronosyltransferase 2 family, polypep…
GO:0006956	complement activation	3.45E-7	8.73E-5	3.76	3026	33	463	19	[IGHM - immunoglobulin heavy constant mu, KRT1 - keratin 1, CFI - complement factor i, IGKC - immunoglobulin kappa constant, C1QBP - complement component 1, q subcomponent binding protein, CFB - complement factor b, MBL2 - mannose-binding lectin (protein c) 2, soluble, SERPING1 - serpin peptidase inhibitor, clade g (c1 inhibitor), member 1, IGKV2-40 - immunoglobulin kappa variable 2-40, C3 - comp…
GO:0034370	triglyceride-rich lipoprotein particle remodeling	8.62E-5	8.72E-3	54.04	3026	8	21	3	[APOA2 - apolipoprotein a-ii, APOA1 - apolipoprotein a-i, APOA4 - apolipoprotein a-iv]
GO:0045940	positive regulation of steroid metabolic process	8.62E-5	8.63E-3	54.04	3026	8	21	3	[APOA2 - apolipoprotein a-ii, APOA1 - apolipoprotein a-i, APOA4 - apolipoprotein a-iv]
GO:0044282	small molecule catabolic process	1.43E-9	8.59E-7	1.69	3026	217	875	106	[MCCC1 - methylcrotonoyl-coa carboxylase 1 (alpha), PNKD - paroxysmal nonkinesigenic dyskinesia, HSD17B4 - hydroxysteroid (17-beta) dehydrogenase 4, BCKDK - branched chain ketoacid dehydrogenase kinase, ABAT - 4-aminobutyrate aminotransferase, AMACR - alpha-methylacyl-coa racemase, AASS - aminoadipate-semialdehyde synthase, ENO3 - enolase 3 (beta, muscle), OTC - ornithine carbamoyltransferase, MC…
GO:0071827	plasma lipoprotein particle organization	8.28E-5	8.56E-3	11.38	3026	21	76	6	[APOC3 - apolipoprotein c-iii, APOA2 - apolipoprotein a-ii, ALB - albumin, APOA1 - apolipoprotein a-i, APOC1 - apolipoprotein c-i, APOA4 - apolipoprotein a-iv]
GO:0050996	positive regulation of lipid catabolic process	8.62E-5	8.54E-3	54.04	3026	8	21	3	[APOA2 - apolipoprotein a-ii, APOA1 - apolipoprotein a-i, APOA4 - apolipoprotein a-iv]
GO:0016101	diterpenoid metabolic process	5.12E-6	8.06E-4	4.40	3026	40	258	15	[TTR - transthyretin, DHRS4 - dehydrogenase/reductase (sdr family) member 4, AKR1C4 - aldo-keto reductase family 1, member c4, APOA2 - apolipoprotein a-ii, APOA1 - apolipoprotein a-i, UGT1A7 - udp glucuronosyltransferase 1 family, polypeptide a7, APOB - apolipoprotein b, APOA4 - apolipoprotein a-iv, UGT1A3 - udp glucuronosyltransferase 1 family, polypeptide a3, UGT1A1 - udp glucuronosyltransferas…
GO:0072329	monocarboxylic acid catabolic process	2.84E-7	8.04E-5	2.07	3026	75	875	45	[ECI2 - enoyl-coa delta isomerase 2, ACOX2 - acyl-coa oxidase 2, branched chain, CYP4A11 - cytochrome p450, family 4, subfamily a, polypeptide 11, ACAA2 - acetyl-coa acyltransferase 2, CROT - carnitine o-octanoyltransferase, AGXT2 - alanine--glyoxylate aminotransferase 2, HSD17B4 - hydroxysteroid (17-beta) dehydrogenase 4, ABAT - 4-aminobutyrate aminotransferase, AMACR - alpha-methylacyl-coa race…
GO:0055114	oxidation-reduction process	1.24E-9	7.96E-7	1.46	3026	435	892	187	[CYB5B - cytochrome b5 type b (outer mitochondrial membrane), HSD17B4 - hydroxysteroid (17-beta) dehydrogenase 4, NDUFA3 - nadh dehydrogenase (ubiquinone) 1 alpha subcomplex, 3, 9kda, APOA2 - apolipoprotein a-ii, SDHD - succinate dehydrogenase complex, subunit d, integral membrane protein, COX4I1 - cytochrome c oxidase subunit iv isoform 1, APOA1 - apolipoprotein a-i, SDHC - succinate dehydrogena…
GO:0030300	regulation of intestinal cholesterol absorption	2.88E-7	7.92E-5	144.10	3026	3	21	3	[APOA2 - apolipoprotein a-ii, APOA1 - apolipoprotein a-i, APOA4 - apolipoprotein a-iv]
GO:0034375	high-density lipoprotein particle remodeling	2.69E-7	7.83E-5	23.89	3026	10	76	6	[APOC3 - apolipoprotein c-iii, APOA2 - apolipoprotein a-ii, ALB - albumin, APOA1 - apolipoprotein a-i, APOC1 - apolipoprotein c-i, APOA4 - apolipoprotein a-iv]
GO:1904729	regulation of intestinal lipid absorption	2.88E-7	7.7E-5	144.10	3026	3	21	3	[APOA2 - apolipoprotein a-ii, APOA1 - apolipoprotein a-i, APOA4 - apolipoprotein a-iv]
GO:0017144	drug metabolic process	2.05E-8	7.59E-6	9.95	3026	22	152	11	[CYP2C19 - cytochrome p450, family 2, subfamily c, polypeptide 19, CYP2C8 - cytochrome p450, family 2, subfamily c, polypeptide 8, UGT1A1 - udp glucuronosyltransferase 1 family, polypeptide a1, CYP2B6 - cytochrome p450, family 2, subfamily b, polypeptide 6, CYP2D6 - cytochrome p450, family 2, subfamily d, polypeptide 6, CYP2C9 - cytochrome p450, family 2, subfamily c, polypeptide 9, CYP2A6 - cyto…
GO:1904478	regulation of intestinal absorption	2.88E-7	7.49E-5	144.10	3026	3	21	3	[APOA2 - apolipoprotein a-ii, APOA1 - apolipoprotein a-i, APOA4 - apolipoprotein a-iv]
GO:0009063	cellular amino acid catabolic process	4.53E-6	7.26E-4	2.00	3026	80	814	43	[DLD - dihydrolipoamide dehydrogenase, GLUD1 - glutamate dehydrogenase 1, MCCC1 - methylcrotonoyl-coa carboxylase 1 (alpha), GLUD2 - glutamate dehydrogenase 2, AGXT2 - alanine--glyoxylate aminotransferase 2, AADAT - aminoadipate aminotransferase, DLST - dihydrolipoamide s-succinyltransferase (e2 component of 2-oxo-glutarate complex), BCKDK - branched chain ketoacid dehydrogenase kinase, ABAT - 4-…
GO:0006820	anion transport	5.12E-12	7.04E-9	2.18	3026	105	872	66	[PRKAB2 - protein kinase, amp-activated, beta 2 non-catalytic subunit, MTTP - microsomal triglyceride transfer protein, CROT - carnitine o-octanoyltransferase, APOA2 - apolipoprotein a-ii, APOA1 - apolipoprotein a-i, SFXN5 - sideroflexin 5, APOC1 - apolipoprotein c-i, APOA4 - apolipoprotein a-iv, SLC34A3 - solute carrier family 34 (type ii sodium/phosphate contransporter), member 3, ACSL1 - acyl-…
GO:2000257	regulation of protein activation cascade	4.29E-6	6.99E-4	3.46	3026	34	463	18	[A2M - alpha-2-macroglobulin, CFI - complement factor i, IGKC - immunoglobulin kappa constant, C1QBP - complement component 1, q subcomponent binding protein, CFB - complement factor b, SERPING1 - serpin peptidase inhibitor, clade g (c1 inhibitor), member 1, IGKV2-40 - immunoglobulin kappa variable 2-40, C3 - complement component 3, C4A - complement component 4a (rodgers blood group), CFH - compl…
GO:0035025	positive regulation of Rho protein signal transduction	6.67E-5	6.97E-3	52.17	3026	6	29	3	[COL3A1 - collagen, type iii, alpha 1, AKAP13 - a kinase (prka) anchor protein 13, APOA1 - apolipoprotein a-i]
GO:0043436	oxoacid metabolic process	6.78E-15	6.52E-11	1.72	3026	479	646	176	[MCCC1 - methylcrotonoyl-coa carboxylase 1 (alpha), PNKD - paroxysmal nonkinesigenic dyskinesia, SUCLA2 - succinate-coa ligase, adp-forming, beta subunit, SDHD - succinate dehydrogenase complex, subunit d, integral membrane protein, SDHC - succinate dehydrogenase complex, subunit c, integral membrane protein, 15kda, SUCLG2 - succinate-coa ligase, gdp-forming, beta subunit, SDHB - succinate dehydr…
GO:0015849	organic acid transport	2.08E-7	6.46E-5	2.24	3026	59	872	38	[SLC35D1 - solute carrier family 35 (udp-glca/udp-galnac transporter), member d1, PRKAB2 - protein kinase, amp-activated, beta 2 non-catalytic subunit, CROT - carnitine o-octanoyltransferase, ABCC2 - atp-binding cassette, sub-family c (cftr/mrp), member 2, SFXN5 - sideroflexin 5, SLC25A18 - solute carrier family 25 (glutamate carrier), member 18, PLA2G4F - phospholipase a2, group ivf, ACSL1 - acy…
GO:0046942	carboxylic acid transport	2.08E-7	6.26E-5	2.24	3026	59	872	38	[SLC35D1 - solute carrier family 35 (udp-glca/udp-galnac transporter), member d1, PRKAB2 - protein kinase, amp-activated, beta 2 non-catalytic subunit, CROT - carnitine o-octanoyltransferase, ABCC2 - atp-binding cassette, sub-family c (cftr/mrp), member 2, SFXN5 - sideroflexin 5, SLC25A18 - solute carrier family 25 (glutamate carrier), member 18, PLA2G4F - phospholipase a2, group ivf, ACSL1 - acy…
GO:0050776	regulation of immune response	5.84E-5	6.17E-3	3.71	3026	231	53	15	[CTSH - cathepsin h, CD99 - cd99 molecule, IGKC - immunoglobulin kappa constant, CNPY3 - canopy fgf signaling regulator 3, APOA2 - apolipoprotein a-ii, APOA1 - apolipoprotein a-i, HSPD1 - heat shock 60kda protein 1 (chaperonin), IL1RL1 - interleukin 1 receptor-like 1, COL1A1 - collagen, type i, alpha 1, COL1A2 - collagen, type i, alpha 2, C4A - complement component 4a (rodgers blood group), COL3A…
GO:0006869	lipid transport	5.38E-5	5.74E-3	2.73	3026	74	344	23	[CPT2 - carnitine palmitoyltransferase 2, SLCO1B3 - solute carrier organic anion transporter family, member 1b3, AKR1C4 - aldo-keto reductase family 1, member c4, PITPNA - phosphatidylinositol transfer protein, alpha, AQP9 - aquaporin 9, TSPO - translocator protein (18kda), CROT - carnitine o-octanoyltransferase, APOA2 - apolipoprotein a-ii, ABCC2 - atp-binding cassette, sub-family c (cftr/mrp), …
GO:0009083	branched-chain amino acid catabolic process	1.46E-8	5.6E-6	3.66	3026	18	781	17	[ACAD8 - acyl-coa dehydrogenase family, member 8, DLD - dihydrolipoamide dehydrogenase, ACAT1 - acetyl-coa acetyltransferase 1, MCCC1 - methylcrotonoyl-coa carboxylase 1 (alpha), BCKDK - branched chain ketoacid dehydrogenase kinase, IVD - isovaleryl-coa dehydrogenase, HMGCL - 3-hydroxymethyl-3-methylglutaryl-coa lyase, ALDH6A1 - aldehyde dehydrogenase 6 family, member a1, BCKDHA - branched chain …
GO:0010872	regulation of cholesterol esterification	4.93E-5	5.45E-3	61.76	3026	7	21	3	[APOA2 - apolipoprotein a-ii, APOA1 - apolipoprotein a-i, APOA4 - apolipoprotein a-iv]
GO:0034371	chylomicron remodeling	4.93E-5	5.39E-3	61.76	3026	7	21	3	[APOA2 - apolipoprotein a-ii, APOA1 - apolipoprotein a-i, APOA4 - apolipoprotein a-iv]
GO:0043588	skin development	4.99E-5	5.39E-3	19.37	3026	5	125	4	[DHCR24 - 24-dehydrocholesterol reductase, COL3A1 - collagen, type iii, alpha 1, KRT9 - keratin 9, COL5A1 - collagen, type v, alpha 1]
GO:0033344	cholesterol efflux	4.49E-5	5.02E-3	16.59	3026	12	76	5	[APOC3 - apolipoprotein c-iii, APOA2 - apolipoprotein a-ii, APOA1 - apolipoprotein a-i, APOC1 - apolipoprotein c-i, APOA4 - apolipoprotein a-iv]
GO:0097327	response to antineoplastic agent	8.82E-4	4.93E-2	12.88	3026	3	235	3	[RAP1A - rap1a, member of ras oncogene family, ABCC2 - atp-binding cassette, sub-family c (cftr/mrp), member 2, PTGR1 - prostaglandin reductase 1]
GO:0033559	unsaturated fatty acid metabolic process	8.57E-4	4.82E-2	1.96	3026	42	919	25	[AKR1C3 - aldo-keto reductase family 1, member c3, CYP4A11 - cytochrome p450, family 4, subfamily a, polypeptide 11, CYP4F3 - cytochrome p450, family 4, subfamily f, polypeptide 3, HSD17B4 - hydroxysteroid (17-beta) dehydrogenase 4, CYP2E1 - cytochrome p450, family 2, subfamily e, polypeptide 1, AKR1C2 - aldo-keto reductase family 1, member c2, PLA2G4F - phospholipase a2, group ivf, CYP2C19 - cyt…
GO:0002920	regulation of humoral immune response	4.23E-5	4.79E-3	3.17	3026	35	463	17	[A2M - alpha-2-macroglobulin, CFI - complement factor i, IGKC - immunoglobulin kappa constant, C1QBP - complement component 1, q subcomponent binding protein, CFB - complement factor b, SERPING1 - serpin peptidase inhibitor, clade g (c1 inhibitor), member 1, IGKV2-40 - immunoglobulin kappa variable 2-40, C3 - complement component 3, C4A - complement component 4a (rodgers blood group), CFH - compl…
GO:0016125	sterol metabolic process	8.45E-4	4.78E-2	2.97	3026	50	306	15	[PON1 - paraoxonase 1, HSD17B7 - hydroxysteroid (17-beta) dehydrogenase 7, ACAA2 - acetyl-coa acyltransferase 2, APOA2 - apolipoprotein a-ii, CES1 - carboxylesterase 1, APOA1 - apolipoprotein a-i, CAT - catalase, APOC1 - apolipoprotein c-i, ERLIN1 - er lipid raft associated 1, APOB - apolipoprotein b, APOA4 - apolipoprotein a-iv, ERLIN2 - er lipid raft associated 2, DHCR24 - 24-dehydrocholesterol…
GO:1901615	organic hydroxy compound metabolic process	8.31E-4	4.76E-2	2.90	3026	144	123	17	[PON1 - paraoxonase 1, TTR - transthyretin, APOA2 - apolipoprotein a-ii, SULT2A1 - sulfotransferase family, cytosolic, 2a, dehydroepiandrosterone (dhea)-preferring, member 1, GC - group-specific component (vitamin d binding protein), APOA1 - apolipoprotein a-i, APOC1 - apolipoprotein c-i, CYP3A4 - cytochrome p450, family 3, subfamily a, polypeptide 4, DDC - dopa decarboxylase (aromatic l-amino ac…
GO:0006835	dicarboxylic acid transport	8.37E-4	4.76E-2	3.27	3026	11	756	9	[SLC13A5 - solute carrier family 13 (sodium-dependent citrate transporter), member 5, ARL6IP5 - adp-ribosylation-like factor 6 interacting protein 5, SLC25A13 - solute carrier family 25 (aspartate/glutamate carrier), member 13, ABCC2 - atp-binding cassette, sub-family c (cftr/mrp), member 2, GLS2 - glutaminase 2 (liver, mitochondrial), AGXT - alanine-glyoxylate aminotransferase, SLC26A1 - solute …
GO:0019748	secondary metabolic process	4.09E-5	4.68E-3	7.58	3026	21	152	8	[CYP2D6 - cytochrome p450, family 2, subfamily d, polypeptide 6, AKR1B10 - aldo-keto reductase family 1, member b10 (aldose reductase), CYP2A6 - cytochrome p450, family 2, subfamily a, polypeptide 6, ABCC2 - atp-binding cassette, sub-family c (cftr/mrp), member 2, CYP1A2 - cytochrome p450, family 1, subfamily a, polypeptide 2, UGT1A7 - udp glucuronosyltransferase 1 family, polypeptide a7, AKR1C2 …
GO:0006721	terpenoid metabolic process	1.16E-8	4.66E-6	4.79	3026	49	258	20	[TTR - transthyretin, DHRS4 - dehydrogenase/reductase (sdr family) member 4, AKR1C4 - aldo-keto reductase family 1, member c4, APOA2 - apolipoprotein a-ii, APOA1 - apolipoprotein a-i, UGT1A7 - udp glucuronosyltransferase 1 family, polypeptide a7, CYP3A4 - cytochrome p450, family 3, subfamily a, polypeptide 4, APOB - apolipoprotein b, APOA4 - apolipoprotein a-iv, CYP2C19 - cytochrome p450, family …
GO:0050864	regulation of B cell activation	8.01E-4	4.61E-2	15.54	3026	19	41	4	[IGKC - immunoglobulin kappa constant, IGHG2 - immunoglobulin heavy constant gamma 2 (g2m marker), IGHV3-23 - immunoglobulin heavy variable 3-23, IGHG3 - immunoglobulin heavy constant gamma 3 (g3m marker)]
GO:0006910	phagocytosis, recognition	3.91E-5	4.53E-3	29.52	3026	10	41	4	[IGKC - immunoglobulin kappa constant, IGHG2 - immunoglobulin heavy constant gamma 2 (g2m marker), IGHV3-23 - immunoglobulin heavy variable 3-23, IGHG3 - immunoglobulin heavy constant gamma 3 (g3m marker)]
GO:0010898	positive regulation of triglyceride catabolic process	7.64E-4	4.48E-2	72.05	3026	4	21	2	[APOA1 - apolipoprotein a-i, APOA4 - apolipoprotein a-iv]
GO:0042445	hormone metabolic process	7.69E-4	4.46E-2	3.05	3026	59	252	15	[TTR - transthyretin, DHRS4 - dehydrogenase/reductase (sdr family) member 4, AKR1C4 - aldo-keto reductase family 1, member c4, TSPO - translocator protein (18kda), UGT1A7 - udp glucuronosyltransferase 1 family, polypeptide a7, AKR1C2 - aldo-keto reductase family 1, member c2, CYP3A4 - cytochrome p450, family 3, subfamily a, polypeptide 4, UGT1A3 - udp glucuronosyltransferase 1 family, polypeptide…
GO:0002719	negative regulation of cytokine production involved in immune response	7.64E-4	4.45E-2	72.05	3026	4	21	2	[APOA2 - apolipoprotein a-ii, APOA1 - apolipoprotein a-i]
GO:0033540	fatty acid beta-oxidation using acyl-CoA oxidase	3.72E-5	4.37E-3	3.38	3026	12	821	11	[ECI2 - enoyl-coa delta isomerase 2, ACOX2 - acyl-coa oxidase 2, branched chain, CROT - carnitine o-octanoyltransferase, HSD17B4 - hydroxysteroid (17-beta) dehydrogenase 4, SCP2 - sterol carrier protein 2, ACOX1 - acyl-coa oxidase 1, palmitoyl, ACAA1 - acetyl-coa acyltransferase 1, CRAT - carnitine o-acetyltransferase, EHHADH - enoyl-coa, hydratase/3-hydroxyacyl coa dehydrogenase, DECR2 - 2,4-die…
GO:0034367	macromolecular complex remodeling	2.54E-6	4.36E-4	7.54	3026	14	258	9	[APOC3 - apolipoprotein c-iii, AGT - angiotensinogen (serpin peptidase inhibitor, clade a, member 8), APOA2 - apolipoprotein a-ii, ALB - albumin, APOA1 - apolipoprotein a-i, APOC1 - apolipoprotein c-i, APOB - apolipoprotein b, MPO - myeloperoxidase, APOA4 - apolipoprotein a-iv]
GO:1903779	regulation of cardiac conduction	7.39E-4	4.36E-2	2.48	3026	16	990	13	[FXYD1 - fxyd domain containing ion transport regulator 1, ATP1A1 - atpase, na+/k+ transporting, alpha 1 polypeptide, CAV1 - caveolin 1, caveolae protein, 22kda, ASPH - aspartate beta-hydroxylase, CAMK2D - calcium/calmodulin-dependent protein kinase ii delta, ATP1B1 - atpase, na+/k+ transporting, beta 1 polypeptide, AHCYL1 - adenosylhomocysteinase-like 1, STIM1 - stromal interaction molecule 1, F…
GO:0015748	organophosphate ester transport	7.27E-4	4.31E-2	4.27	3026	20	319	9	[APOC3 - apolipoprotein c-iii, PITPNA - phosphatidylinositol transfer protein, alpha, SCP2 - sterol carrier protein 2, SLC25A4 - solute carrier family 25 (mitochondrial carrier; adenine nucleotide translocator), member 4, APOA2 - apolipoprotein a-ii, APOA1 - apolipoprotein a-i, APOC1 - apolipoprotein c-i, APOA4 - apolipoprotein a-iv, PCTP - phosphatidylcholine transfer protein]
GO:0002673	regulation of acute inflammatory response	3.61E-5	4.29E-3	3.10	3026	38	463	18	[A2M - alpha-2-macroglobulin, CFI - complement factor i, IGKC - immunoglobulin kappa constant, C1QBP - complement component 1, q subcomponent binding protein, CFB - complement factor b, SERPING1 - serpin peptidase inhibitor, clade g (c1 inhibitor), member 1, IGKV2-40 - immunoglobulin kappa variable 2-40, C3 - complement component 3, C4A - complement component 4a (rodgers blood group), CFH - compl…
GO:0034368	protein-lipid complex remodeling	2.54E-6	4.28E-4	7.54	3026	14	258	9	[APOC3 - apolipoprotein c-iii, AGT - angiotensinogen (serpin peptidase inhibitor, clade a, member 8), APOA2 - apolipoprotein a-ii, ALB - albumin, APOA1 - apolipoprotein a-i, APOC1 - apolipoprotein c-i, APOB - apolipoprotein b, MPO - myeloperoxidase, APOA4 - apolipoprotein a-iv]
GO:0034369	plasma lipoprotein particle remodeling	2.54E-6	4.21E-4	7.54	3026	14	258	9	[APOC3 - apolipoprotein c-iii, AGT - angiotensinogen (serpin peptidase inhibitor, clade a, member 8), APOA2 - apolipoprotein a-ii, ALB - albumin, APOA1 - apolipoprotein a-i, APOC1 - apolipoprotein c-i, APOB - apolipoprotein b, MPO - myeloperoxidase, APOA4 - apolipoprotein a-iv]
GO:0042304	regulation of fatty acid biosynthetic process	6.73E-4	4.05E-2	9.99	3026	15	101	5	[APOC3 - apolipoprotein c-iii, APOA1 - apolipoprotein a-i, APOC1 - apolipoprotein c-i, ERLIN2 - er lipid raft associated 2, APOA4 - apolipoprotein a-iv]
GO:0071704	organic substance metabolic process	6.78E-4	4.05E-2	1.44	3026	1909	43	39	[SRSF11 - serine/arginine-rich splicing factor 11, IGKC - immunoglobulin kappa constant, PRPS2 - phosphoribosyl pyrophosphate synthetase 2, TF - transferrin, APOA2 - apolipoprotein a-ii, HIST2H3D - histone cluster 2, h3d, APOA1 - apolipoprotein a-i, ABCC2 - atp-binding cassette, sub-family c (cftr/mrp), member 2, SDHC - succinate dehydrogenase complex, subunit c, integral membrane protein, 15kda,…
GO:0060191	regulation of lipase activity	6.61E-4	4.02E-2	10.48	3026	19	76	5	[APOC3 - apolipoprotein c-iii, APOA2 - apolipoprotein a-ii, APOA1 - apolipoprotein a-i, APOC1 - apolipoprotein c-i, APOA4 - apolipoprotein a-iv]
GO:0008203	cholesterol metabolic process	6.64E-4	4.01E-2	3.39	3026	45	258	13	[PON1 - paraoxonase 1, ACAA2 - acetyl-coa acyltransferase 2, APOA2 - apolipoprotein a-ii, CES1 - carboxylesterase 1, APOA1 - apolipoprotein a-i, CAT - catalase, APOC1 - apolipoprotein c-i, ERLIN1 - er lipid raft associated 1, APOB - apolipoprotein b, APOA4 - apolipoprotein a-iv, ERLIN2 - er lipid raft associated 2, DHCR24 - 24-dehydrocholesterol reductase, AKR1D1 - aldo-keto reductase family 1, m…
GO:0034754	cellular hormone metabolic process	3.24E-5	3.9E-3	2.80	3026	45	505	21	[AKR1C3 - aldo-keto reductase family 1, member c3, FDX1 - ferredoxin 1, TTR - transthyretin, DHRS4 - dehydrogenase/reductase (sdr family) member 4, AKR1C4 - aldo-keto reductase family 1, member c4, HSD17B7 - hydroxysteroid (17-beta) dehydrogenase 7, TSPO - translocator protein (18kda), UGT1A7 - udp glucuronosyltransferase 1 family, polypeptide a7, AKR1C2 - aldo-keto reductase family 1, member c2,…
GO:0055085	transmembrane transport	6.43E-4	3.96E-2	1.36	3026	234	990	104	[AFG3L2 - afg3 atpase family member 3-like 2 (s. cerevisiae), PSMD6 - proteasome (prosome, macropain) 26s subunit, non-atpase, 6, TOMM70A - translocase of outer mitochondrial membrane 70 homolog a (s. cerevisiae), COX4I1 - cytochrome c oxidase subunit iv isoform 1, APOA1 - apolipoprotein a-i, SEC61B - sec61 beta subunit, ERLIN1 - er lipid raft associated 1, SLC34A3 - solute carrier family 34 (typ…
GO:0006955	immune response	6.46E-4	3.95E-2	4.21	3026	152	52	11	[CTSH - cathepsin h, C4A - complement component 4a (rodgers blood group), IGKC - immunoglobulin kappa constant, CNPY3 - canopy fgf signaling regulator 3, IGHG2 - immunoglobulin heavy constant gamma 2 (g2m marker), HSPD1 - heat shock 60kda protein 1 (chaperonin), IL1RL1 - interleukin 1 receptor-like 1, IGHV3-23 - immunoglobulin heavy variable 3-23, DCD - dermcidin, IGHG3 - immunoglobulin heavy con…
GO:0044058	regulation of digestive system process	2.24E-6	3.92E-4	108.07	3026	4	21	3	[APOA2 - apolipoprotein a-ii, APOA1 - apolipoprotein a-i, APOA4 - apolipoprotein a-iv]
GO:0070271	protein complex biogenesis	6.3E-4	3.91E-2	1.91	3026	48	922	28	[UQCRB - ubiquinol-cytochrome c reductase binding protein, NDUFA3 - nadh dehydrogenase (ubiquinone) 1 alpha subcomplex, 3, 9kda, NDUFS7 - nadh dehydrogenase (ubiquinone) fe-s protein 7, 20kda (nadh-coenzyme q reductase), NDUFA12 - nadh dehydrogenase (ubiquinone) 1 alpha subcomplex, 12, NDUFA7 - nadh dehydrogenase (ubiquinone) 1 alpha subcomplex, 7, 14.5kda, NDUFA5 - nadh dehydrogenase (ubiquinone…
GO:0032787	monocarboxylic acid metabolic process	2.43E-12	3.89E-9	1.91	3026	255	646	104	[MCCC1 - methylcrotonoyl-coa carboxylase 1 (alpha), PNKD - paroxysmal nonkinesigenic dyskinesia, ABAT - 4-aminobutyrate aminotransferase, AKR1C2 - aldo-keto reductase family 1, member c2, AMACR - alpha-methylacyl-coa racemase, ENO3 - enolase 3 (beta, muscle), DCN - decorin, MCAT - malonyl coa:acp acyltransferase (mitochondrial), ACOT2 - acyl-coa thioesterase 2, ACACA - acetyl-coa carboxylase alph…
GO:0006811	ion transport	5.65E-10	3.88E-7	1.67	3026	233	886	114	[AFG3L2 - afg3 atpase family member 3-like 2 (s. cerevisiae), APOA2 - apolipoprotein a-ii, COX4I1 - cytochrome c oxidase subunit iv isoform 1, APOA1 - apolipoprotein a-i, APOC1 - apolipoprotein c-i, APOA4 - apolipoprotein a-iv, SLC34A3 - solute carrier family 34 (type ii sodium/phosphate contransporter), member 3, CP - ceruloplasmin (ferroxidase), BSG - basigin (ok blood group), CLIC4 - chloride …
GO:0006629	lipid metabolic process	2E-12	3.85E-9	1.56	3026	366	946	178	[HSD17B4 - hydroxysteroid (17-beta) dehydrogenase 4, APOA2 - apolipoprotein a-ii, APOA1 - apolipoprotein a-i, APOC1 - apolipoprotein c-i, AKR1C2 - aldo-keto reductase family 1, member c2, ERLIN1 - er lipid raft associated 1, AMACR - alpha-methylacyl-coa racemase, HSD11B1 - hydroxysteroid (11-beta) dehydrogenase 1, APOB - apolipoprotein b, APOA4 - apolipoprotein a-iv, CYP4A22 - cytochrome p450, fa…
GO:0015711	organic anion transport	3.18E-11	3.82E-8	3.59	3026	87	339	35	[SLC35D1 - solute carrier family 35 (udp-glca/udp-galnac transporter), member d1, PITPNA - phosphatidylinositol transfer protein, alpha, CROT - carnitine o-octanoyltransferase, APOA2 - apolipoprotein a-ii, APOA1 - apolipoprotein a-i, ABCC2 - atp-binding cassette, sub-family c (cftr/mrp), member 2, APOC1 - apolipoprotein c-i, CA1 - carbonic anhydrase i, PCTP - phosphatidylcholine transfer protein,…
GO:2000910	negative regulation of sterol import	5.74E-4	3.7E-2	41.45	3026	2	73	2	[APOC3 - apolipoprotein c-iii, APOA2 - apolipoprotein a-ii]
GO:0032371	regulation of sterol transport	2.09E-6	3.79E-4	9.94	3026	14	174	8	[PON1 - paraoxonase 1, APOC3 - apolipoprotein c-iii, TSPO - translocator protein (18kda), SCP2 - sterol carrier protein 2, APOA2 - apolipoprotein a-ii, APOA1 - apolipoprotein a-i, APOC1 - apolipoprotein c-i, APOA4 - apolipoprotein a-iv]
GO:0032374	regulation of cholesterol transport	2.09E-6	3.72E-4	9.94	3026	14	174	8	[PON1 - paraoxonase 1, APOC3 - apolipoprotein c-iii, TSPO - translocator protein (18kda), SCP2 - sterol carrier protein 2, APOA2 - apolipoprotein a-ii, APOA1 - apolipoprotein a-i, APOC1 - apolipoprotein c-i, APOA4 - apolipoprotein a-iv]
GO:0015671	oxygen transport	5.95E-4	3.72E-2	14.69	3026	3	206	3	[HBA2 - hemoglobin, alpha 2, HBD - hemoglobin, delta, HBB - hemoglobin, beta]
GO:0060621	negative regulation of cholesterol import	5.74E-4	3.68E-2	41.45	3026	2	73	2	[APOC3 - apolipoprotein c-iii, APOA2 - apolipoprotein a-ii]
GO:0008207	C21-steroid hormone metabolic process	5.86E-4	3.68E-2	5.80	3026	8	391	6	[FDX1 - ferredoxin 1, AKR1C3 - aldo-keto reductase family 1, member c3, SRD5A2 - steroid-5-alpha-reductase, alpha polypeptide 2 (3-oxo-5 alpha-steroid delta 4-dehydrogenase alpha 2), TSPO - translocator protein (18kda), AKR1D1 - aldo-keto reductase family 1, member d1, AKR1C2 - aldo-keto reductase family 1, member c2]
GO:0006768	biotin metabolic process	5.76E-4	3.67E-2	3.65	3026	7	830	7	[MCCC1 - methylcrotonoyl-coa carboxylase 1 (alpha), PC - pyruvate carboxylase, ACACA - acetyl-coa carboxylase alpha, PCCA - propionyl coa carboxylase, alpha polypeptide, ACACB - acetyl-coa carboxylase beta, PCCB - propionyl coa carboxylase, beta polypeptide, MCCC2 - methylcrotonoyl-coa carboxylase 2 (beta)]
GO:0019369	arachidonic acid metabolic process	5.8E-4	3.67E-2	6.38	3026	22	151	7	[CYP2C19 - cytochrome p450, family 2, subfamily c, polypeptide 19, CYP2C8 - cytochrome p450, family 2, subfamily c, polypeptide 8, CYP2B6 - cytochrome p450, family 2, subfamily b, polypeptide 6, CYP2D6 - cytochrome p450, family 2, subfamily d, polypeptide 6, CYP2C9 - cytochrome p450, family 2, subfamily c, polypeptide 9, CYP2A6 - cytochrome p450, family 2, subfamily a, polypeptide 6, CYP1A2 - cyt…
GO:0034220	ion transmembrane transport	3.01E-5	3.66E-3	1.61	3026	132	967	68	[AFG3L2 - afg3 atpase family member 3-like 2 (s. cerevisiae), UQCRC1 - ubiquinol-cytochrome c reductase core protein i, PRKAB2 - protein kinase, amp-activated, beta 2 non-catalytic subunit, UQCRB - ubiquinol-cytochrome c reductase binding protein, COX4I1 - cytochrome c oxidase subunit iv isoform 1, SFXN1 - sideroflexin 1, SFXN5 - sideroflexin 5, ATP1B1 - atpase, na+/k+ transporting, beta 1 polype…
GO:0006082	organic acid metabolic process	7.34E-15	3.53E-11	1.72	3026	483	646	177	[MCCC1 - methylcrotonoyl-coa carboxylase 1 (alpha), PNKD - paroxysmal nonkinesigenic dyskinesia, SUCLA2 - succinate-coa ligase, adp-forming, beta subunit, SDHD - succinate dehydrogenase complex, subunit d, integral membrane protein, SDHC - succinate dehydrogenase complex, subunit c, integral membrane protein, 15kda, SUCLG2 - succinate-coa ligase, gdp-forming, beta subunit, DARS2 - aspartyl-trna s…
GO:0032372	negative regulation of sterol transport	5.31E-4	3.47E-2	23.89	3026	5	76	3	[APOC3 - apolipoprotein c-iii, APOA2 - apolipoprotein a-ii, APOC1 - apolipoprotein c-i]
GO:0032375	negative regulation of cholesterol transport	5.31E-4	3.45E-2	23.89	3026	5	76	3	[APOC3 - apolipoprotein c-iii, APOA2 - apolipoprotein a-ii, APOC1 - apolipoprotein c-i]
GO:0042737	drug catabolic process	7.88E-9	3.44E-6	16.03	3026	10	151	8	[CYP2C19 - cytochrome p450, family 2, subfamily c, polypeptide 19, CYP2C8 - cytochrome p450, family 2, subfamily c, polypeptide 8, CYP2B6 - cytochrome p450, family 2, subfamily b, polypeptide 6, CYP2D6 - cytochrome p450, family 2, subfamily d, polypeptide 6, CYP2C9 - cytochrome p450, family 2, subfamily c, polypeptide 9, CYP2A6 - cytochrome p450, family 2, subfamily a, polypeptide 6, CYP1A2 - cyt…
GO:0006720	isoprenoid metabolic process	7.97E-9	3.33E-6	7.43	3026	55	111	15	[TTR - transthyretin, APOA2 - apolipoprotein a-ii, APOA1 - apolipoprotein a-i, CYP3A4 - cytochrome p450, family 3, subfamily a, polypeptide 4, PHYH - phytanoyl-coa 2-hydroxylase, APOA4 - apolipoprotein a-iv, CYP2C19 - cytochrome p450, family 2, subfamily c, polypeptide 19, UGT1A1 - udp glucuronosyltransferase 1 family, polypeptide a1, RBP4 - retinol binding protein 4, plasma, APOC3 - apolipoprote…
GO:0006911	phagocytosis, engulfment	5.02E-4	3.33E-2	17.37	3026	17	41	4	[IGKC - immunoglobulin kappa constant, IGHG2 - immunoglobulin heavy constant gamma 2 (g2m marker), IGHV3-23 - immunoglobulin heavy variable 3-23, IGHG3 - immunoglobulin heavy constant gamma 3 (g3m marker)]
GO:0001895	retina homeostasis	5.02E-4	3.31E-2	17.37	3026	17	41	4	[IGKC - immunoglobulin kappa constant, TF - transferrin, ALB - albumin, IGHG3 - immunoglobulin heavy constant gamma 3 (g3m marker)]
GO:0006839	mitochondrial transport	1.7E-6	3.27E-4	1.99	3026	66	967	42	[AFG3L2 - afg3 atpase family member 3-like 2 (s. cerevisiae), PRKAB2 - protein kinase, amp-activated, beta 2 non-catalytic subunit, TOMM40 - translocase of outer mitochondrial membrane 40 homolog (yeast), MCU - mitochondrial calcium uniporter, PNPT1 - polyribonucleotide nucleotidyltransferase 1, TOMM70A - translocase of outer mitochondrial membrane 70 homolog a (s. cerevisiae), TOMM22 - transloca…
GO:0006063	uronic acid metabolic process	1.74E-6	3.27E-4	7.06	3026	17	252	10	[UGT1A3 - udp glucuronosyltransferase 1 family, polypeptide a3, UGT1A1 - udp glucuronosyltransferase 1 family, polypeptide a1, UGT1A4 - udp glucuronosyltransferase 1 family, polypeptide a4, UGT2B4 - udp glucuronosyltransferase 2 family, polypeptide b4, UGT2B15 - udp glucuronosyltransferase 2 family, polypeptide b15, ABHD10 - abhydrolase domain containing 10, UGT1A6 - udp glucuronosyltransferase 1…
GO:0030301	cholesterol transport	4.82E-4	3.22E-2	8.17	3026	19	117	6	[APOC3 - apolipoprotein c-iii, TSPO - translocator protein (18kda), APOA2 - apolipoprotein a-ii, APOA1 - apolipoprotein a-i, APOC1 - apolipoprotein c-i, APOA4 - apolipoprotein a-iv]
GO:0009081	branched-chain amino acid metabolic process	1E-7	3.21E-5	3.47	3026	19	781	17	[ACAD8 - acyl-coa dehydrogenase family, member 8, DLD - dihydrolipoamide dehydrogenase, ACAT1 - acetyl-coa acetyltransferase 1, MCCC1 - methylcrotonoyl-coa carboxylase 1 (alpha), BCKDK - branched chain ketoacid dehydrogenase kinase, IVD - isovaleryl-coa dehydrogenase, HMGCL - 3-hydroxymethyl-3-methylglutaryl-coa lyase, ALDH6A1 - aldehyde dehydrogenase 6 family, member a1, BCKDHA - branched chain …
GO:0019585	glucuronate metabolic process	1.74E-6	3.21E-4	7.06	3026	17	252	10	[UGT1A3 - udp glucuronosyltransferase 1 family, polypeptide a3, UGT1A1 - udp glucuronosyltransferase 1 family, polypeptide a1, UGT1A4 - udp glucuronosyltransferase 1 family, polypeptide a4, UGT2B4 - udp glucuronosyltransferase 2 family, polypeptide b4, UGT2B15 - udp glucuronosyltransferase 2 family, polypeptide b15, ABHD10 - abhydrolase domain containing 10, UGT1A6 - udp glucuronosyltransferase 1…
GO:0044699	single-organism process	4.54E-4	3.1E-2	1.06	3026	2231	995	779	[A1BG - alpha-1-b glycoprotein, AFG3L2 - afg3 atpase family member 3-like 2 (s. cerevisiae), A2M - alpha-2-macroglobulin, GDI1 - gdp dissociation inhibitor 1, ABAT - 4-aminobutyrate aminotransferase, SEC61B - sec61 beta subunit, ABCB7 - atp-binding cassette, sub-family b (mdr/tap), member 7, TMED2 - transmembrane emp24 domain trafficking protein 2, ERP29 - endoplasmic reticulum protein 29, ACACA …
GO:0015718	monocarboxylic acid transport	2.58E-5	3.18E-3	2.18	3026	40	937	27	[PRKAB2 - protein kinase, amp-activated, beta 2 non-catalytic subunit, CROT - carnitine o-octanoyltransferase, ABCC2 - atp-binding cassette, sub-family c (cftr/mrp), member 2, PLA2G4F - phospholipase a2, group ivf, ACSL1 - acyl-coa synthetase long-chain family member 1, GOT2 - glutamic-oxaloacetic transaminase 2, mitochondrial, BSG - basigin (ok blood group), ACSL3 - acyl-coa synthetase long-chai…
GO:0002697	regulation of immune effector process	4.69E-4	3.17E-2	6.19	3026	85	46	8	[C4A - complement component 4a (rodgers blood group), IGKC - immunoglobulin kappa constant, IGHG2 - immunoglobulin heavy constant gamma 2 (g2m marker), APOA2 - apolipoprotein a-ii, APOA1 - apolipoprotein a-i, HSPD1 - heat shock 60kda protein 1 (chaperonin), IGHV3-23 - immunoglobulin heavy variable 3-23, IGHG3 - immunoglobulin heavy constant gamma 3 (g3m marker)]
GO:0010896	regulation of triglyceride catabolic process	4.69E-4	3.15E-2	24.87	3026	5	73	3	[APOC3 - apolipoprotein c-iii, APOA1 - apolipoprotein a-i, APOA4 - apolipoprotein a-iv]
GO:0001523	retinoid metabolic process	1.6E-6	3.14E-4	4.75	3026	37	258	15	[TTR - transthyretin, DHRS4 - dehydrogenase/reductase (sdr family) member 4, AKR1C4 - aldo-keto reductase family 1, member c4, APOA2 - apolipoprotein a-ii, APOA1 - apolipoprotein a-i, UGT1A7 - udp glucuronosyltransferase 1 family, polypeptide a7, APOB - apolipoprotein b, APOA4 - apolipoprotein a-iv, UGT1A3 - udp glucuronosyltransferase 1 family, polypeptide a3, UGT1A1 - udp glucuronosyltransferas…
GO:0044281	small molecule metabolic process	9.49E-15	3.04E-11	1.55	3026	723	646	239	[MCCC1 - methylcrotonoyl-coa carboxylase 1 (alpha), SUCLA2 - succinate-coa ligase, adp-forming, beta subunit, SUCLG2 - succinate-coa ligase, gdp-forming, beta subunit, SUCLG1 - succinate-coa ligase, alpha subunit, BCKDK - branched chain ketoacid dehydrogenase kinase, ABAT - 4-aminobutyrate aminotransferase, AMACR - alpha-methylacyl-coa racemase, AASS - aminoadipate-semialdehyde synthase, ENO3 - e…
GO:0010873	positive regulation of cholesterol esterification	2.27E-5	3.03E-3	26.54	3026	6	76	4	[APOA2 - apolipoprotein a-ii, APOA1 - apolipoprotein a-i, APOC1 - apolipoprotein c-i, APOA4 - apolipoprotein a-iv]
GO:0051057	positive regulation of small GTPase mediated signal transduction	2.52E-4	2E-2	39.13	3026	8	29	3	[COL3A1 - collagen, type iii, alpha 1, AKAP13 - a kinase (prka) anchor protein 13, APOA1 - apolipoprotein a-i]
GO:0051004	regulation of lipoprotein lipase activity	2.27E-5	2.99E-3	26.54	3026	6	76	4	[APOC3 - apolipoprotein c-iii, APOA1 - apolipoprotein a-i, APOC1 - apolipoprotein c-i, APOA4 - apolipoprotein a-iv]
GO:0010903	negative regulation of very-low-density lipoprotein particle remodeling	2.31E-5	2.96E-3	41.45	3026	3	73	3	[APOC3 - apolipoprotein c-iii, APOA2 - apolipoprotein a-ii, APOA1 - apolipoprotein a-i]
GO:0060192	negative regulation of lipase activity	2.27E-5	2.95E-3	26.54	3026	6	76	4	[APOC3 - apolipoprotein c-iii, APOA2 - apolipoprotein a-ii, APOA1 - apolipoprotein a-i, APOC1 - apolipoprotein c-i]
GO:0034380	high-density lipoprotein particle assembly	2.36E-5	2.95E-3	72.05	3026	6	21	3	[APOA2 - apolipoprotein a-ii, APOA1 - apolipoprotein a-i, APOA4 - apolipoprotein a-iv]
GO:0006066	alcohol metabolic process	2.32E-5	2.93E-3	4.27	3026	95	112	15	[PON1 - paraoxonase 1, TTR - transthyretin, APOA2 - apolipoprotein a-ii, SULT2A1 - sulfotransferase family, cytosolic, 2a, dehydroepiandrosterone (dhea)-preferring, member 1, APOA1 - apolipoprotein a-i, APOC1 - apolipoprotein c-i, CYP3A4 - cytochrome p450, family 3, subfamily a, polypeptide 4, APOA4 - apolipoprotein a-iv, ERLIN2 - er lipid raft associated 2, DHCR24 - 24-dehydrocholesterol reducta…
GO:1903317	regulation of protein maturation	4.25E-4	2.92E-2	2.59	3026	48	463	19	[A2M - alpha-2-macroglobulin, CFI - complement factor i, IGKC - immunoglobulin kappa constant, C1QBP - complement component 1, q subcomponent binding protein, CFB - complement factor b, SERPING1 - serpin peptidase inhibitor, clade g (c1 inhibitor), member 1, MYH9 - myosin, heavy chain 9, non-muscle, IGKV2-40 - immunoglobulin kappa variable 2-40, C3 - complement component 3, C4A - complement compo…
GO:0044710	single-organism metabolic process	3.91E-10	2.89E-7	1.23	3026	1175	967	460	[SPTAN1 - spectrin, alpha, non-erythrocytic 1, COX4I1 - cytochrome c oxidase subunit iv isoform 1, GDI1 - gdp dissociation inhibitor 1, ABAT - 4-aminobutyrate aminotransferase, SEC61B - sec61 beta subunit, AMACR - alpha-methylacyl-coa racemase, CP - ceruloplasmin (ferroxidase), ACOT2 - acyl-coa thioesterase 2, ACACA - acetyl-coa carboxylase alpha, ACAA1 - acetyl-coa acyltransferase 1, ACACB - ace…
GO:0052695	cellular glucuronidation	6.22E-9	2.85E-6	10.01	3026	12	252	10	[UGT1A3 - udp glucuronosyltransferase 1 family, polypeptide a3, UGT1A1 - udp glucuronosyltransferase 1 family, polypeptide a1, UGT1A4 - udp glucuronosyltransferase 1 family, polypeptide a4, UGT2B4 - udp glucuronosyltransferase 2 family, polypeptide b4, UGT2B15 - udp glucuronosyltransferase 2 family, polypeptide b15, ABHD10 - abhydrolase domain containing 10, UGT1A6 - udp glucuronosyltransferase 1…
GO:0002682	regulation of immune system process	4E-4	2.77E-2	3.00	3026	304	53	16	[CTSH - cathepsin h, CD99 - cd99 molecule, IGKC - immunoglobulin kappa constant, CNPY3 - canopy fgf signaling regulator 3, APOA2 - apolipoprotein a-ii, HIST2H3D - histone cluster 2, h3d, APOA1 - apolipoprotein a-i, HSPD1 - heat shock 60kda protein 1 (chaperonin), IL1RL1 - interleukin 1 receptor-like 1, COL1A1 - collagen, type i, alpha 1, COL1A2 - collagen, type i, alpha 2, C4A - complement compon…
GO:0032501	multicellular organismal process	3.91E-4	2.73E-2	1.77	3026	482	167	47	[TPM2 - tropomyosin 2 (beta), TPM3 - tropomyosin 3, EDF1 - endothelial differentiation-related factor 1, TPM1 - tropomyosin 1 (alpha), APOA2 - apolipoprotein a-ii, HIST2H3D - histone cluster 2, h3d, ABCC2 - atp-binding cassette, sub-family c (cftr/mrp), member 2, APOA1 - apolipoprotein a-i, UTRN - utrophin, ELN - elastin, AKR1C2 - aldo-keto reductase family 1, member c2, APOC1 - apolipoprotein c-…
GO:1901606	alpha-amino acid catabolic process	3.75E-4	2.65E-2	1.86	3026	70	814	35	[DLD - dihydrolipoamide dehydrogenase, GLUD1 - glutamate dehydrogenase 1, MCCC1 - methylcrotonoyl-coa carboxylase 1 (alpha), GLUD2 - glutamate dehydrogenase 2, AGXT2 - alanine--glyoxylate aminotransferase 2, AADAT - aminoadipate aminotransferase, DLST - dihydrolipoamide s-succinyltransferase (e2 component of 2-oxo-glutarate complex), AASS - aminoadipate-semialdehyde synthase, IVD - isovaleryl-coa…
GO:0050994	regulation of lipid catabolic process	3.77E-4	2.64E-2	11.71	3026	17	76	5	[APOC3 - apolipoprotein c-iii, APOA2 - apolipoprotein a-ii, APOA1 - apolipoprotein a-i, APOC1 - apolipoprotein c-i, APOA4 - apolipoprotein a-iv]
GO:0097267	omega-hydroxylase P450 pathway	3.58E-4	2.55E-2	13.36	3026	6	151	4	[CYP2C19 - cytochrome p450, family 2, subfamily c, polypeptide 19, CYP2C8 - cytochrome p450, family 2, subfamily c, polypeptide 8, CYP2C9 - cytochrome p450, family 2, subfamily c, polypeptide 9, CYP1A2 - cytochrome p450, family 1, subfamily a, polypeptide 2]
GO:0098656	anion transmembrane transport	1.77E-5	2.4E-3	2.22	3026	44	867	28	[PRKAB2 - protein kinase, amp-activated, beta 2 non-catalytic subunit, ABCC2 - atp-binding cassette, sub-family c (cftr/mrp), member 2, SLC25A18 - solute carrier family 25 (glutamate carrier), member 18, SLC34A3 - solute carrier family 34 (type ii sodium/phosphate contransporter), member 3, CLIC4 - chloride intracellular channel 4, SLC16A1 - solute carrier family 16 (monocarboxylate transporter),…
GO:0036378	calcitriol biosynthetic process from calciol	3.3E-4	2.44E-2	3,026.00	3026	1	1	1	[CYP3A4 - cytochrome p450, family 3, subfamily a, polypeptide 4]
GO:0070640	vitamin D3 metabolic process	3.3E-4	2.43E-2	3,026.00	3026	1	1	1	[CYP3A4 - cytochrome p450, family 3, subfamily a, polypeptide 4]
GO:0042368	vitamin D biosynthetic process	3.3E-4	2.41E-2	3,026.00	3026	1	1	1	[CYP3A4 - cytochrome p450, family 3, subfamily a, polypeptide 4]
GO:0006789	bilirubin conjugation	3.36E-4	2.41E-2	54.04	3026	2	56	2	[UGT1A1 - udp glucuronosyltransferase 1 family, polypeptide a1, UGT1A4 - udp glucuronosyltransferase 1 family, polypeptide a4]
GO:0070613	regulation of protein processing	3.09E-4	2.3E-2	2.64	3026	47	463	19	[A2M - alpha-2-macroglobulin, CFI - complement factor i, IGKC - immunoglobulin kappa constant, C1QBP - complement component 1, q subcomponent binding protein, CFB - complement factor b, SERPING1 - serpin peptidase inhibitor, clade g (c1 inhibitor), member 1, MYH9 - myosin, heavy chain 9, non-muscle, IGKV2-40 - immunoglobulin kappa variable 2-40, C3 - complement component 3, C4A - complement compo…
GO:0042362	fat-soluble vitamin biosynthetic process	3.3E-4	2.39E-2	3,026.00	3026	1	1	1	[CYP3A4 - cytochrome p450, family 3, subfamily a, polypeptide 4]
GO:0052697	xenobiotic glucuronidation	1.13E-6	2.31E-4	12.01	3026	6	252	6	[UGT1A3 - udp glucuronosyltransferase 1 family, polypeptide a3, UGT1A1 - udp glucuronosyltransferase 1 family, polypeptide a1, UGT1A4 - udp glucuronosyltransferase 1 family, polypeptide a4, UGT1A6 - udp glucuronosyltransferase 1 family, polypeptide a6, UGT1A7 - udp glucuronosyltransferase 1 family, polypeptide a7, UGT1A9 - udp glucuronosyltransferase 1 family, polypeptide a9]
GO:0097164	ammonium ion metabolic process	3.04E-4	2.28E-2	13.59	3026	53	21	5	[AKR1B10 - aldo-keto reductase family 1, member b10 (aldose reductase), APOA2 - apolipoprotein a-ii, APOA1 - apolipoprotein a-i, AKR1C2 - aldo-keto reductase family 1, member c2, APOA4 - apolipoprotein a-iv]
GO:0052696	flavonoid glucuronidation	1.13E-6	2.26E-4	12.01	3026	6	252	6	[UGT1A3 - udp glucuronosyltransferase 1 family, polypeptide a3, UGT1A1 - udp glucuronosyltransferase 1 family, polypeptide a1, UGT1A4 - udp glucuronosyltransferase 1 family, polypeptide a4, UGT1A6 - udp glucuronosyltransferase 1 family, polypeptide a6, UGT1A7 - udp glucuronosyltransferase 1 family, polypeptide a7, UGT1A9 - udp glucuronosyltransferase 1 family, polypeptide a9]
GO:0050853	B cell receptor signaling pathway	2.97E-4	2.25E-2	19.68	3026	15	41	4	[IGKC - immunoglobulin kappa constant, IGHG2 - immunoglobulin heavy constant gamma 2 (g2m marker), IGHV3-23 - immunoglobulin heavy variable 3-23, IGHG3 - immunoglobulin heavy constant gamma 3 (g3m marker)]
GO:0043589	skin morphogenesis	2.91E-4	2.22E-2	81.78	3026	2	37	2	[COL1A1 - collagen, type i, alpha 1, COL1A2 - collagen, type i, alpha 2]
GO:0006637	acyl-CoA metabolic process	1.01E-6	2.21E-4	2.13	3026	56	940	37	[DLAT - dihydrolipoamide s-acetyltransferase, DLD - dihydrolipoamide dehydrogenase, MLYCD - malonyl-coa decarboxylase, ACOT13 - acyl-coa thioesterase 13, HSD17B4 - hydroxysteroid (17-beta) dehydrogenase 4, PDHX - pyruvate dehydrogenase complex, component x, AADAT - aminoadipate aminotransferase, SUCLA2 - succinate-coa ligase, adp-forming, beta subunit, SUCLG2 - succinate-coa ligase, gdp-forming, …
GO:0034440	lipid oxidation	6.36E-8	2.18E-5	2.35	3026	53	875	36	[ECI2 - enoyl-coa delta isomerase 2, ACOX2 - acyl-coa oxidase 2, branched chain, ACAA2 - acetyl-coa acyltransferase 2, CROT - carnitine o-octanoyltransferase, HSD17B4 - hydroxysteroid (17-beta) dehydrogenase 4, AMACR - alpha-methylacyl-coa racemase, SCP2 - sterol carrier protein 2, HADH - hydroxyacyl-coa dehydrogenase, MCAT - malonyl coa:acp acyltransferase (mitochondrial), ECI1 - enoyl-coa delta…
GO:0030258	lipid modification	1.58E-5	2.18E-3	2.13	3026	70	710	35	[ECI2 - enoyl-coa delta isomerase 2, ACOX2 - acyl-coa oxidase 2, branched chain, ACAA2 - acetyl-coa acyltransferase 2, CROT - carnitine o-octanoyltransferase, AMACR - alpha-methylacyl-coa racemase, CYP3A4 - cytochrome p450, family 3, subfamily a, polypeptide 4, CYP4A22 - cytochrome p450, family 4, subfamily a, polypeptide 22, CYP2C8 - cytochrome p450, family 2, subfamily c, polypeptide 8, SCP2 - …
GO:0022904	respiratory electron transport chain	1.54E-5	2.17E-3	1.93	3026	68	922	40	[UQCRC2 - ubiquinol-cytochrome c reductase core protein ii, UQCRC1 - ubiquinol-cytochrome c reductase core protein i, DLD - dihydrolipoamide dehydrogenase, UQCRB - ubiquinol-cytochrome c reductase binding protein, NDUFA3 - nadh dehydrogenase (ubiquinone) 1 alpha subcomplex, 3, 9kda, SDHD - succinate dehydrogenase complex, subunit d, integral membrane protein, SDHC - succinate dehydrogenase comple…
GO:0050727	regulation of inflammatory response	2.82E-4	2.17E-2	6.66	3026	79	46	8	[C4A - complement component 4a (rodgers blood group), IGKC - immunoglobulin kappa constant, IGHG2 - immunoglobulin heavy constant gamma 2 (g2m marker), APOA1 - apolipoprotein a-i, HSPD1 - heat shock 60kda protein 1 (chaperonin), IL1RL1 - interleukin 1 receptor-like 1, IGHV3-23 - immunoglobulin heavy variable 3-23, IGHG3 - immunoglobulin heavy constant gamma 3 (g3m marker)]
GO:0035383	thioester metabolic process	1.01E-6	2.16E-4	2.13	3026	56	940	37	[DLAT - dihydrolipoamide s-acetyltransferase, DLD - dihydrolipoamide dehydrogenase, MLYCD - malonyl-coa decarboxylase, ACOT13 - acyl-coa thioesterase 13, HSD17B4 - hydroxysteroid (17-beta) dehydrogenase 4, PDHX - pyruvate dehydrogenase complex, component x, AADAT - aminoadipate aminotransferase, SUCLA2 - succinate-coa ligase, adp-forming, beta subunit, SUCLG2 - succinate-coa ligase, gdp-forming, …
GO:0044242	cellular lipid catabolic process	1.03E-6	2.15E-4	2.13	3026	86	710	43	[ECI2 - enoyl-coa delta isomerase 2, ACOX2 - acyl-coa oxidase 2, branched chain, AKR1C3 - aldo-keto reductase family 1, member c3, CYP4A11 - cytochrome p450, family 4, subfamily a, polypeptide 11, ACAA2 - acetyl-coa acyltransferase 2, CROT - carnitine o-octanoyltransferase, APOA2 - apolipoprotein a-ii, APOA1 - apolipoprotein a-i, AMACR - alpha-methylacyl-coa racemase, APOB - apolipoprotein b, MCE…
GO:0022900	electron transport chain	1.54E-5	2.14E-3	1.93	3026	68	922	40	[UQCRC2 - ubiquinol-cytochrome c reductase core protein ii, UQCRC1 - ubiquinol-cytochrome c reductase core protein i, DLD - dihydrolipoamide dehydrogenase, UQCRB - ubiquinol-cytochrome c reductase binding protein, NDUFA3 - nadh dehydrogenase (ubiquinone) 1 alpha subcomplex, 3, 9kda, SDHD - succinate dehydrogenase complex, subunit d, integral membrane protein, SDHC - succinate dehydrogenase comple…
GO:0019395	fatty acid oxidation	6.36E-8	2.11E-5	2.35	3026	53	875	36	[ECI2 - enoyl-coa delta isomerase 2, ACOX2 - acyl-coa oxidase 2, branched chain, ACAA2 - acetyl-coa acyltransferase 2, CROT - carnitine o-octanoyltransferase, HSD17B4 - hydroxysteroid (17-beta) dehydrogenase 4, AMACR - alpha-methylacyl-coa racemase, SCP2 - sterol carrier protein 2, HADH - hydroxyacyl-coa dehydrogenase, MCAT - malonyl coa:acp acyltransferase (mitochondrial), ECI1 - enoyl-coa delta…
GO:0072376	protein activation cascade	9.44E-7	2.11E-4	3.27	3026	44	463	22	[IGHM - immunoglobulin heavy constant mu, A2M - alpha-2-macroglobulin, FGG - fibrinogen gamma chain, KRT1 - keratin 1, CFI - complement factor i, IGKC - immunoglobulin kappa constant, C1QBP - complement component 1, q subcomponent binding protein, CFB - complement factor b, MBL2 - mannose-binding lectin (protein c) 2, soluble, SERPING1 - serpin peptidase inhibitor, clade g (c1 inhibitor), member …
GO:0061365	positive regulation of triglyceride lipase activity	2.65E-4	2.09E-2	96.06	3026	3	21	2	[APOA1 - apolipoprotein a-i, APOA4 - apolipoprotein a-iv]
GO:0009062	fatty acid catabolic process	5.85E-8	2.08E-5	2.19	3026	60	946	41	[ECI2 - enoyl-coa delta isomerase 2, ACOX2 - acyl-coa oxidase 2, branched chain, CYP4A11 - cytochrome p450, family 4, subfamily a, polypeptide 11, CYP4F3 - cytochrome p450, family 4, subfamily f, polypeptide 3, ACAA2 - acetyl-coa acyltransferase 2, CROT - carnitine o-octanoyltransferase, HSD17B4 - hydroxysteroid (17-beta) dehydrogenase 4, AMACR - alpha-methylacyl-coa racemase, MCEE - methylmalony…
GO:0051006	positive regulation of lipoprotein lipase activity	2.65E-4	2.07E-2	96.06	3026	3	21	2	[APOA1 - apolipoprotein a-i, APOA4 - apolipoprotein a-iv]
GO:0065005	protein-lipid complex assembly	2.66E-4	2.07E-2	12.44	3026	16	76	5	[APOC3 - apolipoprotein c-iii, APOA2 - apolipoprotein a-ii, APOA1 - apolipoprotein a-i, APOC1 - apolipoprotein c-i, APOA4 - apolipoprotein a-iv]
GO:0030449	regulation of complement activation	1.42E-5	2.03E-3	3.37	3026	33	463	17	[A2M - alpha-2-macroglobulin, CFI - complement factor i, IGKC - immunoglobulin kappa constant, C1QBP - complement component 1, q subcomponent binding protein, CFB - complement factor b, SERPING1 - serpin peptidase inhibitor, clade g (c1 inhibitor), member 1, IGKV2-40 - immunoglobulin kappa variable 2-40, C3 - complement component 3, C4A - complement component 4a (rodgers blood group), CFH - compl…
GO:1902652	secondary alcohol metabolic process	2.37E-4	1.93E-2	3.79	3026	47	221	13	[PON1 - paraoxonase 1, ACAA2 - acetyl-coa acyltransferase 2, APOA2 - apolipoprotein a-ii, CES1 - carboxylesterase 1, APOA1 - apolipoprotein a-i, CAT - catalase, APOC1 - apolipoprotein c-i, ERLIN1 - er lipid raft associated 1, CYP3A4 - cytochrome p450, family 3, subfamily a, polypeptide 4, APOA4 - apolipoprotein a-iv, ERLIN2 - er lipid raft associated 2, DHCR24 - 24-dehydrocholesterol reductase, A…
GO:1901568	fatty acid derivative metabolic process	2.39E-4	1.93E-2	1.80	3026	68	940	38	[AKR1C3 - aldo-keto reductase family 1, member c3, CYP4A11 - cytochrome p450, family 4, subfamily a, polypeptide 11, CYP4F3 - cytochrome p450, family 4, subfamily f, polypeptide 3, HSD17B4 - hydroxysteroid (17-beta) dehydrogenase 4, CYP2E1 - cytochrome p450, family 2, subfamily e, polypeptide 1, AKR1C2 - aldo-keto reductase family 1, member c2, PLA2G4F - phospholipase a2, group ivf, CYP2C19 - cyt…
GO:0051552	flavone metabolic process	2.4E-4	1.93E-2	19.91	3026	3	152	3	[UGT1A1 - udp glucuronosyltransferase 1 family, polypeptide a1, UGT1A7 - udp glucuronosyltransferase 1 family, polypeptide a7, UGT1A9 - udp glucuronosyltransferase 1 family, polypeptide a9]
GO:0009812	flavonoid metabolic process	1.27E-5	1.85E-3	5.83	3026	9	461	8	[UGT1A3 - udp glucuronosyltransferase 1 family, polypeptide a3, UGT1A1 - udp glucuronosyltransferase 1 family, polypeptide a1, UGT1A4 - udp glucuronosyltransferase 1 family, polypeptide a4, UGT1A6 - udp glucuronosyltransferase 1 family, polypeptide a6, UGT1A7 - udp glucuronosyltransferase 1 family, polypeptide a7, SULT1A1 - sulfotransferase family, cytosolic, 1a, phenol-preferring, member 1, UGT1…
GO:0033700	phospholipid efflux	7.99E-7	1.83E-4	28.44	3026	7	76	5	[APOC3 - apolipoprotein c-iii, APOA2 - apolipoprotein a-ii, APOA1 - apolipoprotein a-i, APOC1 - apolipoprotein c-i, APOA4 - apolipoprotein a-iv]
GO:0050871	positive regulation of B cell activation	2.15E-4	1.76E-2	21.09	3026	14	41	4	[IGKC - immunoglobulin kappa constant, IGHG2 - immunoglobulin heavy constant gamma 2 (g2m marker), IGHV3-23 - immunoglobulin heavy variable 3-23, IGHG3 - immunoglobulin heavy constant gamma 3 (g3m marker)]
GO:0042180	cellular ketone metabolic process	2.08E-4	1.72E-2	2.54	3026	35	646	19	[AKR1C3 - aldo-keto reductase family 1, member c3, DHRS4 - dehydrogenase/reductase (sdr family) member 4, AKR1C4 - aldo-keto reductase family 1, member c4, PNKD - paroxysmal nonkinesigenic dyskinesia, CYP4F11 - cytochrome p450, family 4, subfamily f, polypeptide 11, COQ5 - coenzyme q5 homolog, methyltransferase (s. cerevisiae), AADAT - aminoadipate aminotransferase, AKR1C2 - aldo-keto reductase f…
GO:0070988	demethylation	2.01E-4	1.68E-2	11.13	3026	9	151	5	[CYP2C8 - cytochrome p450, family 2, subfamily c, polypeptide 8, CYP2D6 - cytochrome p450, family 2, subfamily d, polypeptide 6, CYP2C9 - cytochrome p450, family 2, subfamily c, polypeptide 9, CYP1A2 - cytochrome p450, family 1, subfamily a, polypeptide 2, CYP3A4 - cytochrome p450, family 3, subfamily a, polypeptide 4]
GO:0044255	cellular lipid metabolic process	3.41E-9	1.64E-6	1.54	3026	286	946	138	[HSD17B4 - hydroxysteroid (17-beta) dehydrogenase 4, APOA2 - apolipoprotein a-ii, APOA1 - apolipoprotein a-i, AKR1C2 - aldo-keto reductase family 1, member c2, APOC1 - apolipoprotein c-i, AMACR - alpha-methylacyl-coa racemase, APOB - apolipoprotein b, APOA4 - apolipoprotein a-iv, CYP4A22 - cytochrome p450, family 4, subfamily a, polypeptide 22, HTRA2 - htra serine peptidase 2, LPCAT3 - lysophosph…
GO:0015850	organic hydroxy compound transport	6.94E-7	1.63E-4	9.46	3026	40	80	10	[SLCO1B3 - solute carrier organic anion transporter family, member 1b3, RBP4 - retinol binding protein 4, plasma, APOC3 - apolipoprotein c-iii, SLC16A1 - solute carrier family 16 (monocarboxylate transporter), member 1, APOA2 - apolipoprotein a-ii, ALB - albumin, APOA1 - apolipoprotein a-i, ABCC2 - atp-binding cassette, sub-family c (cftr/mrp), member 2, APOC1 - apolipoprotein c-i, APOA4 - apolip…
GO:0030199	collagen fibril organization	1.93E-4	1.62E-2	9.01	3026	14	144	6	[COL1A1 - collagen, type i, alpha 1, COL1A2 - collagen, type i, alpha 2, COL3A1 - collagen, type iii, alpha 1, COL12A1 - collagen, type xii, alpha 1, SERPINF2 - serpin peptidase inhibitor, clade f (alpha-2 antiplasmin, pigment epithelium derived factor), member 2, COL5A1 - collagen, type v, alpha 1]
GO:0034377	plasma lipoprotein particle assembly	1.76E-4	1.51E-2	13.27	3026	15	76	5	[APOC3 - apolipoprotein c-iii, APOA2 - apolipoprotein a-ii, APOA1 - apolipoprotein a-i, APOC1 - apolipoprotein c-i, APOA4 - apolipoprotein a-iv]
GO:0015914	phospholipid transport	1.76E-4	1.49E-2	13.27	3026	15	76	5	[APOC3 - apolipoprotein c-iii, APOA2 - apolipoprotein a-ii, APOA1 - apolipoprotein a-i, APOC1 - apolipoprotein c-i, APOA4 - apolipoprotein a-iv]
GO:0016042	lipid catabolic process	2.89E-9	1.46E-6	2.17	3026	111	716	57	[ECI2 - enoyl-coa delta isomerase 2, HSD17B11 - hydroxysteroid (17-beta) dehydrogenase 11, AKR1C3 - aldo-keto reductase family 1, member c3, ACAA2 - acetyl-coa acyltransferase 2, CROT - carnitine o-octanoyltransferase, APOA2 - apolipoprotein a-ii, APOA1 - apolipoprotein a-i, HINT2 - histidine triad nucleotide binding protein 2, AMACR - alpha-methylacyl-coa racemase, APOB - apolipoprotein b, APOA4…
GO:0043691	reverse cholesterol transport	1.58E-4	1.38E-2	48.03	3026	9	21	3	[APOA2 - apolipoprotein a-ii, APOA1 - apolipoprotein a-i, APOA4 - apolipoprotein a-iv]
GO:0032368	regulation of lipid transport	1.56E-4	1.37E-2	7.87	3026	23	117	7	[PON1 - paraoxonase 1, APOC3 - apolipoprotein c-iii, TSPO - translocator protein (18kda), APOA2 - apolipoprotein a-ii, APOA1 - apolipoprotein a-i, APOC1 - apolipoprotein c-i, APOA4 - apolipoprotein a-iv]
GO:0034378	chylomicron assembly	1.58E-4	1.37E-2	48.03	3026	9	21	3	[APOA2 - apolipoprotein a-ii, APOA1 - apolipoprotein a-i, APOA4 - apolipoprotein a-iv]
GO:0019373	epoxygenase P450 pathway	1.52E-4	1.35E-2	9.25	3026	13	151	6	[CYP2C19 - cytochrome p450, family 2, subfamily c, polypeptide 19, CYP2C8 - cytochrome p450, family 2, subfamily c, polypeptide 8, CYP2B6 - cytochrome p450, family 2, subfamily b, polypeptide 6, CYP2C9 - cytochrome p450, family 2, subfamily c, polypeptide 9, CYP2A6 - cytochrome p450, family 2, subfamily a, polypeptide 6, CYP1A2 - cytochrome p450, family 1, subfamily a, polypeptide 2]
GO:0010901	regulation of very-low-density lipoprotein particle remodeling	1.47E-4	1.32E-2	31.09	3026	4	73	3	[APOC3 - apolipoprotein c-iii, APOA2 - apolipoprotein a-ii, APOA1 - apolipoprotein a-i]
GO:0042738	exogenous drug catabolic process	2.24E-9	1.2E-6	20.04	3026	7	151	7	[CYP2C19 - cytochrome p450, family 2, subfamily c, polypeptide 19, CYP2C8 - cytochrome p450, family 2, subfamily c, polypeptide 8, CYP2B6 - cytochrome p450, family 2, subfamily b, polypeptide 6, CYP2C9 - cytochrome p450, family 2, subfamily c, polypeptide 9, CYP2A6 - cytochrome p450, family 2, subfamily a, polypeptide 6, CYP1A2 - cytochrome p450, family 1, subfamily a, polypeptide 2, CYP3A4 - cyt…
GO:0016054	organic acid catabolic process	1.21E-10	1.29E-7	1.88	3026	160	875	87	[ECI2 - enoyl-coa delta isomerase 2, CROT - carnitine o-octanoyltransferase, ACAA2 - acetyl-coa acyltransferase 2, MCCC1 - methylcrotonoyl-coa carboxylase 1 (alpha), HSD17B4 - hydroxysteroid (17-beta) dehydrogenase 4, AADAT - aminoadipate aminotransferase, BCKDK - branched chain ketoacid dehydrogenase kinase, ABAT - 4-aminobutyrate aminotransferase, AMACR - alpha-methylacyl-coa racemase, MCEE - m…
GO:1903825	organic acid transmembrane transport	1.4E-4	1.28E-2	4.23	3026	24	328	11	[SLC38A3 - solute carrier family 38, member 3, CPT2 - carnitine palmitoyltransferase 2, SLC13A5 - solute carrier family 13 (sodium-dependent citrate transporter), member 5, SLC25A1 - solute carrier family 25 (mitochondrial carrier; citrate transporter), member 1, AQP9 - aquaporin 9, ACACA - acetyl-coa carboxylase alpha, SLC25A15 - solute carrier family 25 (mitochondrial carrier; ornithine transpo…
GO:0006805	xenobiotic metabolic process	5.28E-7	1.27E-4	5.14	3026	62	152	16	[UGT1A6 - udp glucuronosyltransferase 1 family, polypeptide a6, ACSM2B - acyl-coa synthetase medium-chain family member 2b, UGT1A7 - udp glucuronosyltransferase 1 family, polypeptide a7, CYP3A4 - cytochrome p450, family 3, subfamily a, polypeptide 4, CYP2C19 - cytochrome p450, family 2, subfamily c, polypeptide 19, UGT1A1 - udp glucuronosyltransferase 1 family, polypeptide a1, CYP2C8 - cytochrome…
GO:1905039	carboxylic acid transmembrane transport	1.4E-4	1.27E-2	4.23	3026	24	328	11	[SLC38A3 - solute carrier family 38, member 3, CPT2 - carnitine palmitoyltransferase 2, SLC13A5 - solute carrier family 13 (sodium-dependent citrate transporter), member 5, SLC25A1 - solute carrier family 25 (mitochondrial carrier; citrate transporter), member 1, AQP9 - aquaporin 9, SLC16A1 - solute carrier family 16 (monocarboxylate transporter), member 1, SLC25A15 - solute carrier family 25 (mi…
GO:0006958	complement activation, classical pathway	8.5E-6	1.26E-3	3.61	3026	29	463	16	[IGHM - immunoglobulin heavy constant mu, CFI - complement factor i, IGKC - immunoglobulin kappa constant, C1QBP - complement component 1, q subcomponent binding protein, MBL2 - mannose-binding lectin (protein c) 2, soluble, SERPING1 - serpin peptidase inhibitor, clade g (c1 inhibitor), member 1, IGKV2-40 - immunoglobulin kappa variable 2-40, C3 - complement component 3, C4A - complement componen…
GO:0006635	fatty acid beta-oxidation	2.21E-9	1.25E-6	2.97	3026	43	710	30	[ECI2 - enoyl-coa delta isomerase 2, ACOX2 - acyl-coa oxidase 2, branched chain, ACAA2 - acetyl-coa acyltransferase 2, CROT - carnitine o-octanoyltransferase, AMACR - alpha-methylacyl-coa racemase, HADH - hydroxyacyl-coa dehydrogenase, SCP2 - sterol carrier protein 2, MCAT - malonyl coa:acp acyltransferase (mitochondrial), ECI1 - enoyl-coa delta isomerase 1, AUH - au rna binding protein/enoyl-coa…
GO:0051180	vitamin transport	1.32E-4	1.23E-2	17.10	3026	6	118	4	[SLC2A2 - solute carrier family 2 (facilitated glucose transporter), member 2, GC - group-specific component (vitamin d binding protein), APOA1 - apolipoprotein a-i, LMBRD1 - lmbr1 domain containing 1]
GO:0046579	positive regulation of Ras protein signal transduction	1.33E-4	1.23E-2	44.72	3026	7	29	3	[COL3A1 - collagen, type iii, alpha 1, AKAP13 - a kinase (prka) anchor protein 13, APOA1 - apolipoprotein a-i]
GO:0019752	carboxylic acid metabolic process	4.57E-14	1.1E-10	1.72	3026	457	646	168	[MCCC1 - methylcrotonoyl-coa carboxylase 1 (alpha), PNKD - paroxysmal nonkinesigenic dyskinesia, SUCLA2 - succinate-coa ligase, adp-forming, beta subunit, SDHD - succinate dehydrogenase complex, subunit d, integral membrane protein, SDHC - succinate dehydrogenase complex, subunit c, integral membrane protein, 15kda, SUCLG2 - succinate-coa ligase, gdp-forming, beta subunit, SDHB - succinate dehydr…
GO:0046395	carboxylic acid catabolic process	1.21E-10	1.16E-7	1.88	3026	160	875	87	[ECI2 - enoyl-coa delta isomerase 2, CROT - carnitine o-octanoyltransferase, ACAA2 - acetyl-coa acyltransferase 2, MCCC1 - methylcrotonoyl-coa carboxylase 1 (alpha), HSD17B4 - hydroxysteroid (17-beta) dehydrogenase 4, AADAT - aminoadipate aminotransferase, BCKDK - branched chain ketoacid dehydrogenase kinase, ABAT - 4-aminobutyrate aminotransferase, AMACR - alpha-methylacyl-coa racemase, MCEE - m…
GO:0008202	steroid metabolic process	1.29E-10	1.13E-7	3.72	3026	104	258	33	[ACAA2 - acetyl-coa acyltransferase 2, CES1 - carboxylesterase 1, APOA2 - apolipoprotein a-ii, APOA1 - apolipoprotein a-i, AKR1C2 - aldo-keto reductase family 1, member c2, APOC1 - apolipoprotein c-i, CYP3A4 - cytochrome p450, family 3, subfamily a, polypeptide 4, ERLIN1 - er lipid raft associated 1, APOB - apolipoprotein b, APOA4 - apolipoprotein a-iv, DHCR24 - 24-dehydrocholesterol reductase, C…
GO:0044712	single-organism catabolic process	4.54E-7	1.12E-4	1.53	3026	375	648	123	[MCCC1 - methylcrotonoyl-coa carboxylase 1 (alpha), PNKD - paroxysmal nonkinesigenic dyskinesia, APOA2 - apolipoprotein a-ii, APOA1 - apolipoprotein a-i, BCKDK - branched chain ketoacid dehydrogenase kinase, ABAT - 4-aminobutyrate aminotransferase, AMACR - alpha-methylacyl-coa racemase, ERLIN1 - er lipid raft associated 1, APOB - apolipoprotein b, APOA4 - apolipoprotein a-iv, AASS - aminoadipate-…
GO:0006631	fatty acid metabolic process	1.33E-10	1.07E-7	1.86	3026	148	946	86	[ECI2 - enoyl-coa delta isomerase 2, AKR1C3 - aldo-keto reductase family 1, member c3, MLYCD - malonyl-coa decarboxylase, PRKAB2 - protein kinase, amp-activated, beta 2 non-catalytic subunit, ACAA2 - acetyl-coa acyltransferase 2, CROT - carnitine o-octanoyltransferase, HSD17B4 - hydroxysteroid (17-beta) dehydrogenase 4, AKR1C2 - aldo-keto reductase family 1, member c2, AMACR - alpha-methylacyl-co…
GO:0042157	lipoprotein metabolic process	1.13E-4	1.07E-2	14.22	3026	14	76	5	[APOC3 - apolipoprotein c-iii, APOA2 - apolipoprotein a-ii, APOA1 - apolipoprotein a-i, APOC1 - apolipoprotein c-i, APOA4 - apolipoprotein a-iv]
GO:0071825	protein-lipid complex subunit organization	1.07E-4	1.03E-2	10.86	3026	22	76	6	[APOC3 - apolipoprotein c-iii, APOA2 - apolipoprotein a-ii, ALB - albumin, APOA1 - apolipoprotein a-i, APOC1 - apolipoprotein c-i, APOA4 - apolipoprotein a-iv]
GO:0006790	sulfur compound metabolic process	1.09E-4	1.03E-2	1.63	3026	157	755	64	[MLYCD - malonyl-coa decarboxylase, ACOT13 - acyl-coa thioesterase 13, MCCC1 - methylcrotonoyl-coa carboxylase 1 (alpha), AADAT - aminoadipate aminotransferase, SUCLA2 - succinate-coa ligase, adp-forming, beta subunit, SUCLG2 - succinate-coa ligase, gdp-forming, beta subunit, GNS - glucosamine (n-acetyl)-6-sulfatase, MCEE - methylmalonyl coa epimerase, AASS - aminoadipate-semialdehyde synthase, A…
